# Supplementary material for: Electrochemical synthesis of heterodehydro[7]helicenes
Source: Commun Chem. 2022 Dec 3;5:166. doi: 10.1038/s42004-022-00780-7 (PMC9814689; doi:10.1038/s42004-022-00780-7)
Supplement: Supplementary file 5 — Supplementary data 2 [file 42004_2022_780_MOESM5_ESM.cif]

data_200514Im-6
_audit_creation_date               2022-07-27
_audit_creation_method
;
Olex2 1.5
(compiled 2021.12.09 svn.r5202d8cf for OlexSys, GUI svn.r6439)
;
_audit_contact_author_address      ?
_audit_contact_author_email        ?
_audit_contact_author_name         ''
_audit_contact_author_phone        ?
_publ_contact_author_id_orcid      ?
_publ_section_references
;
Bourhis, L.J., Dolomanov, O.V., Gildea, R.J., Howard, J.A.K., Puschmann, H.
 (2015). Acta Cryst. A71, 59-75.

Dolomanov, O.V., Bourhis, L.J., Gildea, R.J, Howard, J.A.K. & Puschmann, H.
 (2009), J. Appl. Cryst. 42, 339-341.

Sheldrick, G.M. (2015). Acta Cryst. A71, 3-8.
;
_chemical_formula_moiety           'C34 H21 N O2'
_chemical_formula_sum              'C34 H21 N O2'
_chemical_formula_weight           475.551
_chemical_absolute_configuration   ad
_chemical_oxdiff_formula           'C34 H21 N1 O2'
_chemical_oxdiff_usercomment       '-100C(flash cooled)'
loop_
  _atom_type_symbol
  _atom_type_scat_dispersion_real
  _atom_type_scat_dispersion_imag
  _atom_type_scat_Cromer_Mann_a1
  _atom_type_scat_Cromer_Mann_a2
  _atom_type_scat_Cromer_Mann_a3
  _atom_type_scat_Cromer_Mann_a4
  _atom_type_scat_Cromer_Mann_b1
  _atom_type_scat_Cromer_Mann_b2
  _atom_type_scat_Cromer_Mann_b3
  _atom_type_scat_Cromer_Mann_b4
  _atom_type_scat_Cromer_Mann_c
  _atom_type_scat_source
  _atom_type_scat_dispersion_source
 C 0.01920 0.00962 2.31000 1.02000 1.58860 0.86500 20.84390 10.20750 0.56870
 51.65120 0.21560 'International Tables Volume C Table 6.1.1.4 (pp. 500-502)'
 'Henke, Gullikson and Davis, At. Data and Nucl. Data Tables, 1993, 54, 2'
 H 0.00000 0.00000 0.49300 0.32291 0.14019 0.04081 10.51090 26.12570 3.14236
 57.79970 0.00304 'International Tables Volume C Table 6.1.1.4 (pp. 500-502)'
 'Henke, Gullikson and Davis, At. Data and Nucl. Data Tables, 1993, 54, 2'
 N 0.03256 0.01839 12.21260 3.13220 2.01250 1.16630 0.00570 9.89330 28.99750
 0.58260 -11.52900 'International Tables Volume C Table 6.1.1.4 (pp. 500-502)'
 'Henke, Gullikson and Davis, At. Data and Nucl. Data Tables, 1993, 54, 2'
 O 0.05239 0.03377 3.04850 2.28680 1.54630 0.86700 13.27710 5.70110 0.32390
 32.90890 0.25080 'International Tables Volume C Table 6.1.1.4 (pp. 500-502)'
 'Henke, Gullikson and Davis, At. Data and Nucl. Data Tables, 1993, 54, 2'

_space_group_crystal_system        'monoclinic'
_space_group_IT_number             4
_space_group_name_H-M_alt          'P 1 21 1'
_space_group_name_Hall             ' P 2yb'
loop_
  _space_group_symop_id
  _space_group_symop_operation_xyz
 1 x,y,z
 2 -x,y+1/2,-z

_symmetry_Int_Tables_number        4
_cell_length_a                     9.1897(1)
_cell_length_b                     23.1326(3)
_cell_length_c                     10.5732(2)
_cell_angle_alpha                  90
_cell_angle_beta                   91.282(1)
_cell_angle_gamma                  90
_cell_volume                       2247.11(6)
_cell_formula_units_Z              4
_cell_measurement_reflns_used      27120
_cell_measurement_temperature      173
_cell_measurement_theta_max        79.6360
_cell_measurement_theta_min        3.7490
_exptl_absorpt_coefficient_mu      0.686
_exptl_absorpt_correction_T_max    1.00000
_exptl_absorpt_correction_T_min    0.86238
_exptl_absorpt_correction_type     multi-scan
_exptl_absorpt_process_details
;
CrysAlisPro 1.171.40.35a (Rigaku Oxford Diffraction, 2018)
Empirical absorption correction using spherical harmonics,
 implemented in SCALE3 ABSPACK scaling algorithm.
;
_exptl_crystal_colour              'clear colourless'
_exptl_crystal_colour_lustre       clear
_exptl_crystal_colour_primary      colourless
_exptl_crystal_density_diffrn      1.406
_exptl_crystal_description         needle
_exptl_crystal_F_000               995.161
loop_
  _exptl_crystal_face_index_h
  _exptl_crystal_face_index_k
  _exptl_crystal_face_index_l
  _exptl_crystal_face_perp_dist
 0 8 -6 0.0486
 -6 1 0 0.0108
 -1 -8 6 0.0293
 6 -1 0 0.0108
 0 2 -7 0.0475
 0 -15 -2 0.0268
 0 -3 7 0.0324
 0 14 2 0.0092

_exptl_crystal_size_max            0.082
_exptl_crystal_size_mid            0.042
_exptl_crystal_size_min            0.022
loop_
  _exptl_oxdiff_crystal_face_indexfrac_h
  _exptl_oxdiff_crystal_face_indexfrac_k
  _exptl_oxdiff_crystal_face_indexfrac_l
  _exptl_oxdiff_crystal_face_x
  _exptl_oxdiff_crystal_face_y
  _exptl_oxdiff_crystal_face_z
 -0.0361 8.0962 -5.7794 -0.0007 0.0004 1.0000
 -5.9435 0.9927 0.4947 -0.9696 0.2447 -0.0008
 -1.0598 -7.7745 5.7716 -0.1780 0.0447 -0.9830
 5.9435 -0.9927 -0.4947 0.9696 -0.2447 0.0008
 -0.2346 2.1057 -6.7837 0.1019 0.4042 0.9090
 -0.4531 -14.5956 -1.5128 0.2305 0.9130 -0.3366
 0.1944 -3.4372 6.6721 -0.0814 -0.3230 -0.9429
 0.4768 13.9502 2.4659 -0.2399 -0.9507 0.1964

_diffrn_reflns_av_R_equivalents    0.0383
_diffrn_reflns_av_unetI/netI       0.0254
_diffrn_reflns_Laue_measured_fraction_full  1.0000
_diffrn_reflns_Laue_measured_fraction_max  0.9866
_diffrn_reflns_limit_h_max         11
_diffrn_reflns_limit_h_min         -11
_diffrn_reflns_limit_k_max         28
_diffrn_reflns_limit_k_min         -29
_diffrn_reflns_limit_l_max         13
_diffrn_reflns_limit_l_min         -13
_diffrn_reflns_number              59505
_diffrn_reflns_point_group_measured_fraction_full  0.9999
_diffrn_reflns_point_group_measured_fraction_max  0.9715
_diffrn_reflns_theta_full          67.6840
_diffrn_reflns_theta_max           80.60
_diffrn_reflns_theta_min           3.82
_diffrn_ambient_temperature        173
_diffrn_detector                   'Rigaku HyPix-6000 area detector'
_diffrn_detector_area_resol_mean   10.0
_diffrn_detector_type              'HPC area detector'
_diffrn_measured_fraction_theta_full  1.0000
_diffrn_measured_fraction_theta_max  0.9866
_diffrn_measurement_details
;
List of Runs (angles in degrees, time in seconds):

  # Type    Start    End  Width  t~exp~   \w     \q     \k     \f   Frames
--------------------------------------------------------------------------
  1  \w     78.00 144.00   0.50    6.22    --   55.80  78.00 133.00  132
  2  \w    -34.00  84.00   0.50    6.22    --   55.80 -78.00   8.00  236
  3  \w     79.00 197.00   0.50   24.88    --  107.30  78.00 133.00  236
  4  \w     18.00 136.00   0.50   24.88    --  107.30 -78.00   8.00  236
  5  \w     81.00 145.00   0.50    6.22    --   55.80  82.00  60.00  128
  6  \w    -34.00  70.00   0.50    6.22    --   55.80 -38.00  30.00  208
  7  \w     81.00 145.00   0.50    6.22    --   55.80  82.00   0.00  128
  8  \w     75.00 145.00   0.50    6.22    --   55.80  77.00-150.00  140
  9  \w     81.00 145.00   0.50    6.22    --   55.80  82.00 -60.00  128
 10  \w     44.00 145.00   0.50    6.22    --   55.80  19.00-150.00  202
 11  \w    -34.00  70.00   0.50    6.22    --   55.80 -38.00 120.00  208
 12  \w     18.00 128.00   0.50   24.88    --  107.30 -57.00   0.00  220
 13  \w     93.00 197.00   0.50   24.88    --  107.30  38.00 -90.00  208
 14  \w     96.00 197.00   0.50   24.88    --  107.30  19.00 120.00  202
 15  \w     96.00 197.00   0.50   24.88    --  107.30  19.00-150.00  202
 16  \w     96.00 197.00   0.50   24.88    --  107.30  19.00  90.00  202
 17  \w     96.00 197.00   0.50   24.88    --  107.30  19.00 150.00  202
 18  \w     80.00 197.00   0.50   24.88    --  107.30  77.00  60.00  234
 19  \w     80.00 197.00   0.50   24.88    --  107.30  77.00-120.00  234
 20  \w     96.00 197.00   0.50   24.88    --  107.30  19.00  30.00  202
 21  \w     96.00 197.00   0.50   24.88    --  107.30  19.00-120.00  202
 22  \w     18.00 119.00   0.50   24.88    --  107.30 -19.00 150.00  202
 23  \w     35.00 145.00   0.50    6.22    --   55.80  57.00   0.00  220
 24  \w     35.00 145.00   0.50    6.22    --   55.80  57.00-150.00  220
 25  \w     35.00 145.00   0.50    6.22    --   55.80  57.00  90.00  220
 26  \w    -34.00  85.00   0.50    6.22    --   55.80 -82.00-150.00  238
 27  \w     35.00 145.00   0.50    6.22    --   55.80  57.00 150.00  220
 28  \w     35.00 145.00   0.50    6.22    --   55.80  57.00 -90.00  220
 29  \w     18.00 137.00   0.50   24.88    --  107.30 -82.00-180.00  238
 30  \w     96.00 197.00   0.50   24.88    --  107.30  19.00 -30.00  202
;
_diffrn_measurement_device         'four-circle diffractometer'
_diffrn_measurement_device_type    'Rigaku XtaLAB PRO'
_diffrn_measurement_method         '\w scans'
_diffrn_orient_matrix_type        
 'CrysAlisPro convention (1999,Acta A55,543-557)'
_diffrn_orient_matrix_UB_11        0.1579629000
_diffrn_orient_matrix_UB_12        -0.0179916000
_diffrn_orient_matrix_UB_13        -0.0260648000
_diffrn_orient_matrix_UB_21        -0.0562106000
_diffrn_orient_matrix_UB_22        -0.0531256000
_diffrn_orient_matrix_UB_23        -0.0741350000
_diffrn_orient_matrix_UB_31        -0.0040815000
_diffrn_orient_matrix_UB_32        0.0359043000
_diffrn_orient_matrix_UB_33        -0.1227061000
_diffrn_radiation_monochromator    'multi-layer mirror optics'
_diffrn_radiation_probe            x-ray
_diffrn_radiation_type             CuK\a
_diffrn_radiation_wavelength       1.54184
_diffrn_source                     'rotating anode X-ray generator'
_diffrn_source_type                micromax007
_reflns_Friedel_coverage           0.956
_reflns_limit_h_max                11
_reflns_limit_h_min                -11
_reflns_limit_k_max                28
_reflns_limit_k_min                -29
_reflns_limit_l_max                13
_reflns_limit_l_min                -13
_reflns_number_gt                  8733
_reflns_number_total               9585
_reflns_threshold_expression       I>=2u(I)
_computing_cell_refinement         'CrysAlisPro 1.171.40.35a (Rigaku OD, 2018)'
_computing_data_collection         'CrysAlisPro 1.171.40.35a (Rigaku OD, 2018)'
_computing_data_reduction          'CrysAlisPro 1.171.40.35a (Rigaku OD, 2018)'
_computing_molecular_graphics      'Olex2 1.5 (Dolomanov et al., 2009)'
_computing_publication_material    'Olex2 1.5 (Dolomanov et al., 2009)'
_computing_structure_refinement    'olex2.refine 1.5 (Bourhis et al., 2015)'
_computing_structure_solution      'SHELXT 2018/2 (Sheldrick, 2018)'
_refine_diff_density_max           0.1613
_refine_diff_density_min           -0.1788
_refine_diff_density_rms           0.0376
_refine_ls_abs_structure_details  
 'Hooft, R.W.W., Straver, L.H., Spek, A.L. (2010). J. Appl. Cryst., 43, 665-668.'
_refine_ls_abs_structure_Flack     -0.02(6)
_refine_ls_d_res_high              0.7814
_refine_ls_d_res_low               11.5663
_refine_ls_goodness_of_fit_ref     1.0512
_refine_ls_hydrogen_treatment      constr
_refine_ls_matrix_type             full
_refine_ls_number_constraints      76
_refine_ls_number_parameters       671
_refine_ls_number_reflns           9585
_refine_ls_number_restraints       1
_refine_ls_R_factor_all            0.0406
_refine_ls_R_factor_gt             0.0358
_refine_ls_restrained_S_all        1.0512
_refine_ls_shift/su_max            0.0008
_refine_ls_shift/su_mean           0.0000
_refine_ls_structure_factor_coef   Fsqd
_refine_ls_weighting_details      
 'w=1/[\s^2^(Fo^2^)+(0.0422P)^2^+0.4849P] where P=(Fo^2^+2Fc^2^)/3'
_refine_ls_weighting_scheme        calc
_refine_ls_wR_factor_gt            0.0866
_refine_ls_wR_factor_ref           0.0900
_olex2_refinement_description
;
;
_atom_sites_solution_primary       dual
loop_
  _atom_site_label
  _atom_site_type_symbol
  _atom_site_fract_x
  _atom_site_fract_y
  _atom_site_fract_z
  _atom_site_U_iso_or_equiv
  _atom_site_adp_type
  _atom_site_occupancy
  _atom_site_refinement_flags_posn
 O50 O -0.14295(14) 0.84657(6) 0.03207(13) 0.0409(3) Uani 1.000000 .
 O2 O 0.62354(15) 0.70204(6) -0.10442(12) 0.0421(3) Uani 1.000000 .
 O39 O 0.28324(14) 0.79952(6) 0.59755(12) 0.0414(3) Uani 1.000000 .
 O13 O 0.21580(15) 0.65624(6) 0.45967(14) 0.0465(3) Uani 1.000000 .
 N57 N 0.43142(16) 0.89936(6) 0.00415(13) 0.0336(3) Uani 1.000000 .
 N20 N 0.79005(17) 0.60269(7) 0.50472(14) 0.0372(3) Uani 1.000000 .
 C44 C 0.00270(19) 0.83278(7) 0.35137(17) 0.0334(4) Uani 1.000000 .
 C68 C 0.52791(18) 0.90928(8) -0.09828(16) 0.0327(3) Uani 1.000000 .
 C30 C 0.58856(18) 0.61142(7) 0.07646(16) 0.0310(3) Uani 1.000000 .
 C52 C 0.07995(18) 0.86549(7) 0.12302(16) 0.0317(3) Uani 1.000000 .
 C62 C 0.45323(19) 0.94979(7) 0.37727(16) 0.0332(4) Uani 1.000000 .
 C58 C 0.46102(18) 0.91138(7) 0.13019(16) 0.0318(3) Uani 1.000000 .
 C67 C 0.23618(18) 0.89251(7) 0.42522(16) 0.0319(4) Uani 1.000000 .
 C55 C 0.28702(19) 0.88201(8) -0.00714(16) 0.0326(3) Uani 1.000000 .
 C22 C 0.69802(19) 0.60761(7) 0.30231(16) 0.0324(4) Uani 1.000000 .
 C59 C 0.34136(18) 0.89635(7) 0.20281(15) 0.0305(3) Uani 1.000000 .
 C49 C -0.01805(18) 0.84989(7) 0.22245(17) 0.0323(4) Uani 1.000000 .
 C26 C 0.69441(19) 0.59321(7) 0.17009(16) 0.0321(3) Uani 1.000000 .
 C51 C 0.00043(19) 0.86123(8) 0.00988(18) 0.0359(4) Uani 1.000000 .
 C18 C 0.6462(2) 0.62130(8) 0.51188(17) 0.0363(4) Uani 1.000000 .
 C45 C 0.13507(19) 0.84097(8) 0.42455(17) 0.0335(4) Uani 1.000000 .
 C21 C 0.8181(2) 0.59147(8) 0.37867(16) 0.0345(4) Uani 1.000000 .
 C63 C 0.34010(18) 0.91139(7) 0.33473(16) 0.0306(3) Uani 1.000000 .
 C7 C 0.3563(2) 0.67161(7) 0.14446(17) 0.0345(4) Uani 1.000000 .
 C28 C 0.6893(2) 0.54147(8) -0.07351(17) 0.0355(4) Uani 1.000000 .
 H28 H 0.6811(2) 0.52210(8) -0.15258(17) 0.0426(4) Uiso 1.000000 R
 C29 C 0.58720(19) 0.58303(7) -0.03949(16) 0.0329(4) Uani 1.000000 .
 H29 H 0.51220(19) 0.59250(7) -0.09923(16) 0.0394(4) Uiso 1.000000 R
 C60 C 0.58330(19) 0.94167(8) 0.17901(17) 0.0356(4) Uani 1.000000 .
 H60 H 0.66772(19) 0.94737(8) 0.13029(17) 0.0427(5) Uiso 1.000000 R
 C31 C 0.8848(2) 0.58991(8) 0.61019(16) 0.0361(4) Uani 1.000000 .
 C64 C 0.4486(2) 0.97522(8) 0.49796(17) 0.0369(4) Uani 1.000000 .
 H64 H 0.5228(2) 1.00153(8) 0.52399(17) 0.0442(5) Uiso 1.000000 R
 C12 C 0.3388(2) 0.65472(8) 0.27340(18) 0.0358(4) Uani 1.000000 .
 C48 C -0.14960(19) 0.83777(8) 0.16029(19) 0.0373(4) Uani 1.000000 .
 C25 C 0.8068(2) 0.55463(8) 0.13054(17) 0.0352(4) Uani 1.000000 .
 C56 C 0.22933(18) 0.87818(7) 0.11509(16) 0.0308(3) Uani 1.000000 .
 C27 C 0.8009(2) 0.52928(8) 0.00904(18) 0.0372(4) Uani 1.000000 .
 H27 H 0.8756(2) 0.50345(8) -0.01535(18) 0.0446(5) Uiso 1.000000 R
 C43 C -0.1141(2) 0.80045(8) 0.40419(18) 0.0370(4) Uani 1.000000 .
 C3 C 0.4993(2) 0.69786(8) -0.03488(17) 0.0364(4) Uani 1.000000 .
 C66 C 0.23654(19) 0.92054(8) 0.54180(16) 0.0343(4) Uani 1.000000 .
 H66 H 0.16323(19) 0.91056(8) 0.59986(16) 0.0411(4) Uiso 1.000000 R
 C8 C 0.4859(2) 0.66321(7) 0.07265(17) 0.0334(4) Uani 1.000000 .
 C61 C 0.5746(2) 0.96216(8) 0.29822(18) 0.0367(4) Uani 1.000000 .
 H61 H 0.6515(2) 0.98559(8) 0.33102(18) 0.0440(5) Uiso 1.000000 R
 C35 C 1.0293(2) 0.52304(8) 0.73268(18) 0.0408(4) Uani 1.000000 .
 H35 H 1.0645(2) 0.48486(8) 0.74584(18) 0.0490(5) Uiso 1.000000 R
 C19 C 0.58830(19) 0.62615(7) 0.38704(17) 0.0331(4) Uani 1.000000 .
 C47 C -0.2699(2) 0.81211(9) 0.2158(2) 0.0422(4) Uani 1.000000 .
 H47 H -0.3607(2) 0.80812(9) 0.1719(2) 0.0506(5) Uiso 1.000000 R
 C6 C 0.2365(2) 0.70260(8) 0.08852(19) 0.0388(4) Uani 1.000000 .
 C65 C 0.3385(2) 0.96245(8) 0.57825(17) 0.0366(4) Uani 1.000000 .
 H65 H 0.3314(2) 0.98172(8) 0.65723(17) 0.0439(5) Uiso 1.000000 R
 C40 C 0.1548(2) 0.80412(8) 0.52901(17) 0.0358(4) Uani 1.000000 .
 C54 C 0.2048(2) 0.87520(8) -0.11946(17) 0.0374(4) Uani 1.000000 .
 H54 H 0.2495(2) 0.87725(8) -0.19949(17) 0.0449(5) Uiso 1.000000 R
 C17 C 0.5655(2) 0.62747(9) 0.62076(19) 0.0436(4) Uani 1.000000 .
 H17 H 0.6109(2) 0.62490(9) 0.70216(19) 0.0524(5) Uiso 1.000000 R
 C53 C 0.0568(2) 0.86543(8) -0.11067(18) 0.0396(4) Uani 1.000000 .
 H53 H -0.0039(2) 0.86173(8) -0.18415(18) 0.0475(5) Uiso 1.000000 R
 C11 C 0.2073(2) 0.66542(9) 0.33183(19) 0.0404(4) Uani 1.000000 .
 C73 C 0.5692(2) 0.96479(8) -0.13015(17) 0.0370(4) Uani 1.000000 .
 H73 H 0.5322(2) 0.99690(8) -0.08497(17) 0.0444(5) Uiso 1.000000 R
 C70 C 0.6754(2) 0.87201(9) -0.26316(18) 0.0413(4) Uani 1.000000 .
 H70 H 0.7110(2) 0.83982(9) -0.30887(18) 0.0495(5) Uiso 1.000000 R
 C23 C 0.9394(2) 0.56183(8) 0.33260(18) 0.0393(4) Uani 1.000000 .
 H23 H 1.0245(2) 0.55591(8) 0.38362(18) 0.0471(5) Uiso 1.000000 R
 C15 C 0.4385(2) 0.63903(8) 0.37512(17) 0.0352(4) Uani 1.000000 .
 C5 C 0.2514(2) 0.72907(8) -0.0298(2) 0.0427(4) Uani 1.000000 .
 H5 H 0.1697(2) 0.74711(8) -0.0698(2) 0.0512(5) Uiso 1.000000 R
 C69 C 0.5819(2) 0.86271(8) -0.16418(19) 0.0393(4) Uani 1.000000 .
 H69 H 0.5551(2) 0.82446(8) -0.14172(19) 0.0472(5) Uiso 1.000000 R
 C71 C 0.71814(19) 0.92729(9) -0.29699(17) 0.0385(4) Uani 1.000000 .
 C32 C 0.9257(2) 0.63351(8) 0.69208(19) 0.0432(4) Uani 1.000000 .
 H32 H 0.8897(2) 0.67160(8) 0.67911(19) 0.0518(5) Uiso 1.000000 R
 C24 C 0.9294(2) 0.54212(9) 0.21233(18) 0.0395(4) Uani 1.000000 .
 H24 H 1.0064(2) 0.51917(9) 0.18089(18) 0.0474(5) Uiso 1.000000 R
 C4 C 0.3813(2) 0.72910(8) -0.08746(19) 0.0424(4) Uani 1.000000 .
 H4 H 0.3929(2) 0.75024(8) -0.16360(19) 0.0509(5) Uiso 1.000000 R
 C14 C 0.3594(2) 0.64226(9) 0.48613(19) 0.0407(4) Uani 1.000000 .
 C36 C 0.9351(2) 0.53416(8) 0.63136(18) 0.0398(4) Uani 1.000000 .
 H36 H 0.9052(2) 0.50365(8) 0.57654(18) 0.0478(5) Uiso 1.000000 R
 C41 C 0.0413(2) 0.77107(9) 0.57869(19) 0.0431(4) Uani 1.000000 .
 H41 H 0.0579(2) 0.74808(9) 0.65206(19) 0.0517(5) Uiso 1.000000 R
 C72 C 0.6647(2) 0.97356(9) -0.22817(18) 0.0399(4) Uani 1.000000 .
 H72 H 0.6939(2) 1.01177(9) -0.24856(18) 0.0479(5) Uiso 1.000000 R
 C34 C 1.0731(2) 0.56670(9) 0.81537(18) 0.0390(4) Uani 1.000000 .
 C42 C -0.0930(2) 0.77218(9) 0.5210(2) 0.0426(4) Uani 1.000000 .
 H42 H -0.1728(2) 0.75374(9) 0.5599(2) 0.0511(5) Uiso 1.000000 R
 C9 C 0.1025(2) 0.70847(9) 0.1522(2) 0.0443(4) Uani 1.000000 .
 H9 H 0.0225(2) 0.72615(9) 0.1089(2) 0.0532(5) Uiso 1.000000 R
 C46 C -0.2494(2) 0.79323(9) 0.3363(2) 0.0422(4) Uani 1.000000 .
 H46 H -0.3276(2) 0.77455(9) 0.3771(2) 0.0506(5) Uiso 1.000000 R
 C33 C 1.0196(2) 0.62186(9) 0.79375(19) 0.0431(4) Uani 1.000000 .
 H33 H 1.0476(2) 0.65232(9) 0.84944(19) 0.0517(5) Uiso 1.000000 R
 C1 C 0.7600(2) 0.70320(9) -0.03765(19) 0.0436(4) Uani 1.000000 .
 H1a H 0.8271(6) 0.7289(5) -0.0814(8) 0.0655(7) Uiso 1.000000 GR
 H1b H 0.7459(3) 0.7174(6) 0.0485(5) 0.0655(7) Uiso 1.000000 GR
 H1c H 0.8009(8) 0.66409(15) -0.0342(13) 0.0655(7) Uiso 1.000000 GR
 C10 C 0.0846(2) 0.68976(9) 0.2726(2) 0.0465(5) Uani 1.000000 .
 H10 H -0.0058(2) 0.69301(9) 0.3139(2) 0.0558(6) Uiso 1.000000 R
 C16 C 0.4173(2) 0.63743(10) 0.60776(19) 0.0465(5) Uani 1.000000 .
 H16 H 0.3576(2) 0.64083(10) 0.67959(19) 0.0558(6) Uiso 1.000000 R
 C38 C 0.4149(2) 0.79657(10) 0.5281(2) 0.0435(4) Uani 1.000000 .
 H38a H 0.3934(3) 0.7817(7) 0.4429(5) 0.0653(7) Uiso 1.000000 GR
 H38b H 0.4574(9) 0.83529(15) 0.5220(13) 0.0653(7) Uiso 1.000000 GR
 H38c H 0.4839(7) 0.7707(6) 0.5718(8) 0.0653(7) Uiso 1.000000 GR
 C37 C 1.1737(2) 0.55494(11) 0.9275(2) 0.0514(5) Uani 1.000000 .
 H37a H 1.2750(2) 0.5597(8) 0.9022(5) 0.0771(8) Uiso 1.000000 GR
 H37b H 1.1527(13) 0.5822(5) 0.9957(7) 0.0771(8) Uiso 1.000000 GR
 H37c H 1.1588(14) 0.5153(3) 0.9574(11) 0.0771(8) Uiso 1.000000 GR
 C74 C 0.8189(2) 0.93642(12) -0.4057(2) 0.0546(6) Uani 1.000000 .
 H74a H 0.9201(2) 0.9338(8) -0.3750(4) 0.0819(8) Uiso 1.000000 GR
 H74b H 0.8007(14) 0.9067(5) -0.4701(8) 0.0819(8) Uiso 1.000000 GR
 H74c H 0.8014(14) 0.9747(3) -0.4427(11) 0.0819(8) Uiso 1.000000 GR

loop_
  _atom_site_aniso_label
  _atom_site_aniso_U_11
  _atom_site_aniso_U_22
  _atom_site_aniso_U_33
  _atom_site_aniso_U_12
  _atom_site_aniso_U_13
  _atom_site_aniso_U_23
 O50 0.0349(6) 0.0480(8) 0.0394(7) -0.0001(5) -0.0068(5) 0.0004(6)
 O2 0.0494(8) 0.0443(7) 0.0326(7) -0.0057(6) -0.0012(6) 0.0077(6)
 O39 0.0437(7) 0.0484(8) 0.0321(7) 0.0021(6) -0.0001(5) 0.0081(6)
 O13 0.0436(7) 0.0516(8) 0.0446(8) 0.0074(6) 0.0099(6) -0.0013(6)
 N57 0.0354(7) 0.0399(8) 0.0255(7) -0.0039(6) 0.0000(6) 0.0018(6)
 N20 0.0444(9) 0.0412(8) 0.0258(7) 0.0027(7) -0.0025(6) 0.0025(6)
 C44 0.0348(8) 0.0311(8) 0.0344(9) 0.0027(7) 0.0034(7) -0.0028(7)
 C68 0.0337(8) 0.0396(9) 0.0246(8) 0.0004(7) -0.0020(6) 0.0005(7)
 C30 0.0350(8) 0.0297(8) 0.0285(8) -0.0023(7) 0.0019(7) 0.0019(6)
 C52 0.0355(9) 0.0298(8) 0.0296(8) 0.0013(7) -0.0031(7) -0.0001(7)
 C62 0.0382(9) 0.0338(9) 0.0274(8) 0.0008(7) -0.0049(7) 0.0017(7)
 C58 0.0355(8) 0.0339(8) 0.0259(8) -0.0011(7) -0.0020(6) 0.0007(7)
 C67 0.0331(8) 0.0327(9) 0.0298(9) 0.0029(7) -0.0018(7) 0.0029(7)
 C55 0.0381(9) 0.0324(8) 0.0270(8) -0.0010(7) -0.0039(7) -0.0001(7)
 C22 0.0399(9) 0.0293(8) 0.0280(9) -0.0008(7) -0.0009(7) 0.0024(6)
 C59 0.0353(8) 0.0299(8) 0.0261(8) 0.0012(6) -0.0010(7) 0.0021(6)
 C49 0.0329(8) 0.0307(8) 0.0333(9) 0.0023(6) -0.0004(7) -0.0036(7)
 C26 0.0360(8) 0.0309(8) 0.0295(8) -0.0018(7) 0.0014(7) 0.0017(7)
 C51 0.0351(9) 0.0370(9) 0.0355(9) 0.0008(7) -0.0049(7) -0.0011(7)
 C18 0.0458(10) 0.0342(9) 0.0290(9) 0.0031(7) 0.0009(7) 0.0001(7)
 C45 0.0375(9) 0.0348(9) 0.0283(8) 0.0020(7) 0.0027(7) 0.0005(7)
 C21 0.0408(9) 0.0342(9) 0.0285(8) -0.0010(7) 0.0001(7) 0.0019(7)
 C63 0.0343(8) 0.0304(8) 0.0270(8) 0.0019(6) -0.0035(6) 0.0008(6)
 C7 0.0381(9) 0.0294(8) 0.0358(10) 0.0007(7) -0.0033(7) -0.0031(7)
 C28 0.0441(10) 0.0338(9) 0.0287(9) -0.0052(7) 0.0052(7) -0.0017(7)
 C29 0.0385(9) 0.0338(9) 0.0264(8) -0.0048(7) 0.0008(7) 0.0023(7)
 C60 0.0351(9) 0.0412(10) 0.0302(9) -0.0030(7) -0.0016(7) 0.0036(7)
 C31 0.0425(10) 0.0387(9) 0.0271(8) -0.0012(7) -0.0016(7) 0.0041(7)
 C64 0.0396(9) 0.0378(9) 0.0329(9) -0.0003(7) -0.0075(7) -0.0026(7)
 C12 0.0375(9) 0.0323(9) 0.0375(10) 0.0025(7) -0.0004(7) -0.0032(7)
 C48 0.0331(9) 0.0373(9) 0.0415(10) 0.0033(7) -0.0018(7) -0.0023(8)
 C25 0.0392(9) 0.0348(9) 0.0318(9) 0.0008(7) 0.0047(7) 0.0033(7)
 C56 0.0360(8) 0.0278(8) 0.0286(8) 0.0004(7) -0.0008(7) 0.0005(7)
 C27 0.0425(10) 0.0356(9) 0.0337(9) 0.0005(7) 0.0073(8) 0.0008(7)
 C43 0.0372(9) 0.0353(9) 0.0389(10) 0.0014(7) 0.0079(7) -0.0026(8)
 C3 0.0420(10) 0.0344(9) 0.0324(9) -0.0030(7) -0.0040(7) -0.0009(7)
 C66 0.0383(9) 0.0377(9) 0.0268(8) 0.0050(7) -0.0016(7) 0.0012(7)
 C8 0.0398(9) 0.0296(8) 0.0307(9) -0.0008(7) -0.0036(7) -0.0003(7)
 C61 0.0386(9) 0.0377(9) 0.0334(9) -0.0055(7) -0.0064(7) 0.0018(7)
 C35 0.0454(10) 0.0397(10) 0.0372(10) 0.0057(8) -0.0033(8) 0.0011(8)
 C19 0.0395(9) 0.0302(8) 0.0294(9) 0.0023(7) 0.0006(7) 0.0006(7)
 C47 0.0315(9) 0.0420(10) 0.0529(12) 0.0008(7) -0.0001(8) -0.0065(9)
 C6 0.0435(10) 0.0302(9) 0.0423(10) 0.0017(7) -0.0075(8) -0.0038(7)
 C65 0.0434(10) 0.0378(9) 0.0283(9) 0.0042(8) -0.0038(7) -0.0058(7)
 C40 0.0397(9) 0.0378(9) 0.0300(9) 0.0011(7) 0.0026(7) 0.0011(7)
 C54 0.0444(10) 0.0403(10) 0.0275(9) 0.0000(8) -0.0014(7) 0.0010(7)
 C17 0.0563(12) 0.0458(11) 0.0289(9) 0.0036(9) 0.0023(8) 0.0007(8)
 C53 0.0438(10) 0.0424(10) 0.0320(9) 0.0001(8) -0.0116(8) 0.0016(7)
 C11 0.0397(10) 0.0396(10) 0.0421(11) 0.0036(8) 0.0046(8) -0.0032(8)
 C73 0.0445(10) 0.0376(9) 0.0289(9) 0.0001(8) 0.0025(7) -0.0039(7)
 C70 0.0381(9) 0.0451(11) 0.0406(10) 0.0004(8) 0.0027(8) -0.0121(8)
 C23 0.0372(9) 0.0445(10) 0.0360(10) 0.0033(8) -0.0026(7) 0.0070(8)
 C15 0.0396(9) 0.0323(9) 0.0337(9) 0.0029(7) 0.0017(7) -0.0022(7)
 C5 0.0447(10) 0.0334(9) 0.0492(12) 0.0046(8) -0.0145(9) 0.0006(8)
 C69 0.0412(10) 0.0381(9) 0.0385(10) -0.0023(8) 0.0000(8) -0.0041(8)
 C71 0.0331(9) 0.0535(11) 0.0288(9) -0.0036(8) -0.0012(7) -0.0052(8)
 C32 0.0529(11) 0.0362(10) 0.0401(11) -0.0018(9) -0.0061(9) 0.0017(8)
 C24 0.0392(9) 0.0440(10) 0.0354(10) 0.0053(8) 0.0048(8) 0.0047(8)
 C4 0.0540(11) 0.0325(9) 0.0402(11) -0.0020(8) -0.0107(9) 0.0065(8)
 C14 0.0433(10) 0.0414(10) 0.0378(10) 0.0048(8) 0.0064(8) -0.0009(8)
 C36 0.0511(11) 0.0362(9) 0.0318(9) -0.0004(8) -0.0047(8) -0.0022(7)
 C41 0.0487(11) 0.0444(11) 0.0364(10) 0.0005(8) 0.0071(8) 0.0080(8)
 C72 0.0429(10) 0.0447(11) 0.0323(9) -0.0057(8) 0.0014(7) 0.0014(8)
 C34 0.0356(9) 0.0486(11) 0.0327(9) 0.0005(8) -0.0021(7) -0.0024(8)
 C42 0.0419(10) 0.0409(10) 0.0454(11) -0.0021(8) 0.0121(8) 0.0008(8)
 C9 0.0399(10) 0.0375(10) 0.0550(12) 0.0053(8) -0.0092(8) -0.0055(9)
 C46 0.0346(9) 0.0414(10) 0.0507(11) -0.0020(8) 0.0071(8) -0.0022(9)
 C33 0.0484(11) 0.0419(10) 0.0386(10) -0.0045(8) -0.0059(8) -0.0063(8)
 C1 0.0446(10) 0.0465(11) 0.0399(11) -0.0064(8) 0.0017(8) -0.0022(9)
 C10 0.0382(10) 0.0425(10) 0.0589(13) 0.0077(8) 0.0019(9) -0.0069(9)
 C16 0.0574(12) 0.0495(11) 0.0332(10) 0.0066(9) 0.0123(9) 0.0001(8)
 C38 0.0375(9) 0.0517(12) 0.0413(11) 0.0059(8) -0.0008(8) 0.0063(9)
 C37 0.0430(11) 0.0647(14) 0.0459(12) 0.0065(10) -0.0119(9) -0.0066(10)
 C74 0.0446(11) 0.0739(15) 0.0457(12) -0.0052(11) 0.0105(9) -0.0078(11)

loop_
  _geom_bond_atom_site_label_1
  _geom_bond_atom_site_label_2
  _geom_bond_distance
  _geom_bond_site_symmetry_2
  _geom_bond_publ_flag
 O50 C51 1.386(2) . ?
 O50 C48 1.374(2) . ?
 O2 C3 1.375(2) . ?
 O2 C1 1.426(2) . ?
 O39 C40 1.375(2) . ?
 O39 C38 1.431(2) . ?
 O13 C11 1.369(3) . ?
 O13 C14 1.381(2) . ?
 N57 C68 1.433(2) . ?
 N57 C58 1.382(2) . ?
 N57 C55 1.389(2) . ?
 N20 C18 1.394(2) . ?
 N20 C21 1.388(2) . ?
 N20 C31 1.430(2) . ?
 C44 C49 1.428(3) . ?
 C44 C45 1.440(2) . ?
 C44 C43 1.431(2) . ?
 C68 C73 1.383(3) . ?
 C68 C69 1.381(3) . ?
 C30 C26 1.435(2) . ?
 C30 C29 1.391(2) . ?
 C30 C8 1.525(2) . ?
 C52 C49 1.445(2) . ?
 C52 C51 1.391(2) . ?
 C52 C56 1.408(2) . ?
 C62 C63 1.432(2) . ?
 C62 C64 1.407(2) . ?
 C62 C61 1.438(3) . ?
 C58 C59 1.399(2) . ?
 C58 C60 1.412(2) . ?
 C67 C45 1.512(2) . ?
 C67 C63 1.435(2) . ?
 C67 C66 1.393(2) . ?
 C55 C56 1.411(2) . ?
 C55 C54 1.402(2) . ?
 C22 C26 1.437(2) . ?
 C22 C21 1.403(2) . ?
 C22 C19 1.429(3) . ?
 C59 C63 1.438(2) . ?
 C59 C56 1.433(2) . ?
 C49 C48 1.392(2) . ?
 C26 C25 1.435(2) . ?
 C51 C53 1.390(3) . ?
 C18 C19 1.417(2) . ?
 C18 C17 1.391(3) . ?
 C45 C40 1.404(2) . ?
 C21 C23 1.405(3) . ?
 C7 C12 1.431(3) . ?
 C7 C8 1.440(3) . ?
 C7 C6 1.431(3) . ?
 C28 H28 0.9500 . ?
 C28 C29 1.396(3) . ?
 C28 C27 1.361(3) . ?
 C29 H29 0.9500 . ?
 C60 H60 0.9500 . ?
 C60 C61 1.351(3) . ?
 C31 C32 1.376(3) . ?
 C31 C36 1.387(3) . ?
 C64 H64 0.9500 . ?
 C64 C65 1.368(3) . ?
 C12 C11 1.391(3) . ?
 C12 C15 1.444(3) . ?
 C48 C47 1.396(3) . ?
 C25 C27 1.412(3) . ?
 C25 C24 1.434(3) . ?
 C27 H27 0.9500 . ?
 C43 C42 1.407(3) . ?
 C43 C46 1.432(3) . ?
 C3 C8 1.399(2) . ?
 C3 C4 1.407(3) . ?
 C66 H66 0.9500 . ?
 C66 C65 1.396(3) . ?
 C61 H61 0.9500 . ?
 C35 H35 0.9500 . ?
 C35 C36 1.386(3) . ?
 C35 C34 1.390(3) . ?
 C19 C15 1.411(2) . ?
 C47 H47 0.9500 . ?
 C47 C46 1.356(3) . ?
 C6 C5 1.402(3) . ?
 C6 C9 1.423(3) . ?
 C65 H65 0.9500 . ?
 C40 C41 1.405(3) . ?
 C54 H54 0.9500 . ?
 C54 C53 1.384(3) . ?
 C17 H17 0.9500 . ?
 C17 C16 1.385(3) . ?
 C53 H53 0.9500 . ?
 C11 C10 1.397(3) . ?
 C73 H73 0.9500 . ?
 C73 C72 1.388(3) . ?
 C70 H70 0.9500 . ?
 C70 C69 1.385(3) . ?
 C70 C71 1.387(3) . ?
 C23 H23 0.9500 . ?
 C23 C24 1.352(3) . ?
 C15 C14 1.397(3) . ?
 C5 H5 0.9500 . ?
 C5 C4 1.352(3) . ?
 C69 H69 0.9500 . ?
 C71 C72 1.390(3) . ?
 C71 C74 1.507(3) . ?
 C32 H32 0.9500 . ?
 C32 C33 1.390(3) . ?
 C24 H24 0.9500 . ?
 C4 H4 0.9500 . ?
 C14 C16 1.385(3) . ?
 C36 H36 0.9500 . ?
 C41 H41 0.9500 . ?
 C41 C42 1.365(3) . ?
 C72 H72 0.9500 . ?
 C34 C33 1.385(3) . ?
 C34 C37 1.512(3) . ?
 C42 H42 0.9500 . ?
 C9 H9 0.9500 . ?
 C9 C10 1.357(3) . ?
 C46 H46 0.9500 . ?
 C33 H33 0.9500 . ?
 C1 H1a 0.9800 . ?
 C1 H1b 0.9800 . ?
 C1 H1c 0.9800 . ?
 C10 H10 0.9500 . ?
 C16 H16 0.9500 . ?
 C38 H38a 0.9800 . ?
 C38 H38b 0.9800 . ?
 C38 H38c 0.9800 . ?
 C37 H37a 0.9800 . ?
 C37 H37b 0.9800 . ?
 C37 H37c 0.9800 . ?
 C74 H74a 0.9800 . ?
 C74 H74b 0.9800 . ?
 C74 H74c 0.9800 . ?

loop_
  _geom_angle_atom_site_label_1
  _geom_angle_atom_site_label_2
  _geom_angle_atom_site_label_3
  _geom_angle
  _geom_angle_site_symmetry_1
  _geom_angle_site_symmetry_3
  _geom_angle_publ_flag
 C48 O50 C51 105.48(13) . . ?
 C1 O2 C3 117.92(14) . . ?
 C38 O39 C40 117.30(14) . . ?
 C14 O13 C11 105.63(14) . . ?
 C58 N57 C68 125.76(14) . . ?
 C55 N57 C68 125.97(14) . . ?
 C55 N57 C58 107.94(14) . . ?
 C21 N20 C18 107.86(14) . . ?
 C31 N20 C18 125.65(15) . . ?
 C31 N20 C21 125.98(16) . . ?
 C45 C44 C49 124.73(16) . . ?
 C43 C44 C49 115.59(16) . . ?
 C43 C44 C45 119.39(16) . . ?
 C73 C68 N57 120.70(16) . . ?
 C69 C68 N57 119.45(16) . . ?
 C69 C68 C73 119.84(17) . . ?
 C29 C30 C26 117.52(16) . . ?
 C8 C30 C26 131.15(15) . . ?
 C8 C30 C29 110.76(15) . . ?
 C51 C52 C49 106.49(15) . . ?
 C56 C52 C49 136.02(16) . . ?
 C56 C52 C51 117.23(16) . . ?
 C64 C62 C63 120.53(16) . . ?
 C61 C62 C63 120.53(16) . . ?
 C61 C62 C64 118.93(16) . . ?
 C59 C58 N57 109.81(14) . . ?
 C60 C58 N57 126.16(16) . . ?
 C60 C58 C59 123.47(16) . . ?
 C63 C67 C45 130.93(16) . . ?
 C66 C67 C45 111.14(15) . . ?
 C66 C67 C63 117.39(15) . . ?
 C56 C55 N57 108.51(14) . . ?
 C54 C55 N57 126.94(16) . . ?
 C54 C55 C56 124.22(17) . . ?
 C21 C22 C26 119.92(16) . . ?
 C19 C22 C26 132.70(16) . . ?
 C19 C22 C21 106.01(15) . . ?
 C63 C59 C58 119.71(15) . . ?
 C56 C59 C58 106.24(14) . . ?
 C56 C59 C63 132.65(16) . . ?
 C52 C49 C44 133.74(16) . . ?
 C48 C49 C44 119.40(17) . . ?
 C48 C49 C52 104.81(16) . . ?
 C22 C26 C30 127.12(16) . . ?
 C25 C26 C30 117.57(16) . . ?
 C25 C26 C22 115.26(16) . . ?
 C52 C51 O50 110.79(16) . . ?
 C53 C51 O50 123.21(16) . . ?
 C53 C51 C52 125.74(17) . . ?
 C19 C18 N20 108.11(15) . . ?
 C17 C18 N20 126.93(17) . . ?
 C17 C18 C19 124.53(18) . . ?
 C67 C45 C44 128.19(16) . . ?
 C40 C45 C44 115.84(16) . . ?
 C40 C45 C67 113.99(15) . . ?
 C22 C21 N20 110.02(16) . . ?
 C23 C21 N20 126.16(17) . . ?
 C23 C21 C22 123.38(17) . . ?
 C67 C63 C62 117.94(15) . . ?
 C59 C63 C62 115.67(15) . . ?
 C59 C63 C67 126.37(15) . . ?
 C8 C7 C12 125.28(16) . . ?
 C6 C7 C12 115.39(16) . . ?
 C6 C7 C8 119.19(17) . . ?
 C29 C28 H28 120.70(10) . . ?
 C27 C28 H28 120.70(11) . . ?
 C27 C28 C29 118.60(17) . . ?
 C28 C29 C30 124.02(16) . . ?
 H29 C29 C30 117.99(10) . . ?
 H29 C29 C28 117.99(10) . . ?
 H60 C60 C58 121.56(10) . . ?
 C61 C60 C58 116.88(17) . . ?
 C61 C60 H60 121.56(11) . . ?
 C32 C31 N20 119.47(17) . . ?
 C36 C31 N20 120.88(16) . . ?
 C36 C31 C32 119.65(17) . . ?
 H64 C64 C62 119.66(11) . . ?
 C65 C64 C62 120.69(17) . . ?
 C65 C64 H64 119.66(11) . . ?
 C11 C12 C7 119.46(17) . . ?
 C15 C12 C7 134.07(17) . . ?
 C15 C12 C11 104.89(17) . . ?
 C49 C48 O50 112.27(16) . . ?
 C47 C48 O50 122.10(17) . . ?
 C47 C48 C49 125.09(19) . . ?
 C27 C25 C26 120.69(17) . . ?
 C24 C25 C26 120.72(17) . . ?
 C24 C25 C27 118.58(17) . . ?
 C55 C56 C52 117.04(15) . . ?
 C59 C56 C52 135.21(16) . . ?
 C59 C56 C55 107.17(15) . . ?
 C25 C27 C28 120.68(17) . . ?
 H27 C27 C28 119.66(11) . . ?
 H27 C27 C25 119.66(11) . . ?
 C42 C43 C44 119.72(17) . . ?
 C46 C43 C44 121.05(17) . . ?
 C46 C43 C42 119.11(17) . . ?
 C8 C3 O2 124.33(16) . . ?
 C4 C3 O2 113.23(16) . . ?
 C4 C3 C8 122.30(18) . . ?
 H66 C66 C67 118.12(10) . . ?
 C65 C66 C67 123.77(16) . . ?
 C65 C66 H66 118.12(10) . . ?
 C7 C8 C30 127.63(15) . . ?
 C3 C8 C30 113.97(16) . . ?
 C3 C8 C7 116.10(16) . . ?
 C60 C61 C62 122.39(16) . . ?
 H61 C61 C62 118.81(10) . . ?
 H61 C61 C60 118.81(11) . . ?
 C36 C35 H35 119.38(11) . . ?
 C34 C35 H35 119.38(11) . . ?
 C34 C35 C36 121.23(18) . . ?
 C18 C19 C22 107.74(15) . . ?
 C15 C19 C22 135.04(17) . . ?
 C15 C19 C18 116.44(16) . . ?
 H47 C47 C48 122.03(12) . . ?
 C46 C47 C48 115.94(18) . . ?
 C46 C47 H47 122.03(11) . . ?
 C5 C6 C7 119.84(18) . . ?
 C9 C6 C7 121.22(18) . . ?
 C9 C6 C5 118.92(18) . . ?
 C66 C65 C64 118.67(17) . . ?
 H65 C65 C64 120.66(11) . . ?
 H65 C65 C66 120.66(10) . . ?
 C45 C40 O39 123.78(16) . . ?
 C41 C40 O39 113.37(16) . . ?
 C41 C40 C45 122.72(17) . . ?
 H54 C54 C55 120.87(11) . . ?
 C53 C54 C55 118.25(17) . . ?
 C53 C54 H54 120.87(11) . . ?
 H17 C17 C18 120.77(12) . . ?
 C16 C17 C18 118.46(18) . . ?
 C16 C17 H17 120.77(12) . . ?
 C54 C53 C51 117.39(16) . . ?
 H53 C53 C51 121.31(11) . . ?
 H53 C53 C54 121.31(11) . . ?
 C12 C11 O13 112.34(17) . . ?
 C10 C11 O13 122.22(17) . . ?
 C10 C11 C12 124.97(19) . . ?
 H73 C73 C68 120.02(10) . . ?
 C72 C73 C68 119.96(18) . . ?
 C72 C73 H73 120.02(12) . . ?
 C69 C70 H70 119.27(12) . . ?
 C71 C70 H70 119.27(11) . . ?
 C71 C70 C69 121.46(18) . . ?
 H23 C23 C21 121.53(11) . . ?
 C24 C23 C21 116.94(17) . . ?
 C24 C23 H23 121.53(11) . . ?
 C19 C15 C12 136.15(17) . . ?
 C14 C15 C12 106.19(16) . . ?
 C14 C15 C19 117.49(16) . . ?
 H5 C5 C6 119.75(12) . . ?
 C4 C5 C6 120.50(18) . . ?
 C4 C5 H5 119.75(12) . . ?
 C70 C69 C68 119.72(18) . . ?
 H69 C69 C68 120.14(11) . . ?
 H69 C69 C70 120.14(12) . . ?
 C72 C71 C70 118.00(17) . . ?
 C74 C71 C70 120.55(19) . . ?
 C74 C71 C72 121.5(2) . . ?
 H32 C32 C31 119.98(11) . . ?
 C33 C32 C31 120.04(18) . . ?
 C33 C32 H32 119.98(12) . . ?
 C23 C24 C25 122.33(18) . . ?
 H24 C24 C25 118.84(11) . . ?
 H24 C24 C23 118.84(11) . . ?
 C5 C4 C3 120.12(18) . . ?
 H4 C4 C3 119.94(12) . . ?
 H4 C4 C5 119.94(11) . . ?
 C15 C14 O13 110.82(16) . . ?
 C16 C14 O13 123.55(17) . . ?
 C16 C14 C15 125.39(18) . . ?
 C35 C36 C31 119.85(18) . . ?
 H36 C36 C31 120.08(11) . . ?
 H36 C36 C35 120.08(11) . . ?
 H41 C41 C40 120.19(11) . . ?
 C42 C41 C40 119.63(18) . . ?
 C42 C41 H41 120.19(12) . . ?
 C71 C72 C73 121.00(19) . . ?
 H72 C72 C73 119.50(12) . . ?
 H72 C72 C71 119.50(11) . . ?
 C33 C34 C35 117.98(17) . . ?
 C37 C34 C35 121.75(18) . . ?
 C37 C34 C33 120.26(18) . . ?
 C41 C42 C43 120.42(18) . . ?
 H42 C42 C43 119.79(11) . . ?
 H42 C42 C41 119.79(12) . . ?
 H9 C9 C6 118.75(12) . . ?
 C10 C9 C6 122.50(18) . . ?
 C10 C9 H9 118.75(12) . . ?
 C47 C46 C43 122.29(18) . . ?
 H46 C46 C43 118.85(11) . . ?
 H46 C46 C47 118.85(11) . . ?
 C34 C33 C32 121.23(18) . . ?
 H33 C33 C32 119.39(12) . . ?
 H33 C33 C34 119.39(11) . . ?
 H1a C1 O2 109.5 . . ?
 H1b C1 O2 109.5 . . ?
 H1b C1 H1a 109.5 . . ?
 H1c C1 O2 109.5 . . ?
 H1c C1 H1a 109.5 . . ?
 H1c C1 H1b 109.5 . . ?
 C9 C10 C11 115.82(19) . . ?
 H10 C10 C11 122.09(12) . . ?
 H10 C10 C9 122.09(12) . . ?
 C14 C16 C17 117.53(18) . . ?
 H16 C16 C17 121.23(12) . . ?
 H16 C16 C14 121.23(12) . . ?
 H38a C38 O39 109.5 . . ?
 H38b C38 O39 109.5 . . ?
 H38b C38 H38a 109.5 . . ?
 H38c C38 O39 109.5 . . ?
 H38c C38 H38a 109.5 . . ?
 H38c C38 H38b 109.5 . . ?
 H37a C37 C34 109.5 . . ?
 H37b C37 C34 109.5 . . ?
 H37b C37 H37a 109.5 . . ?
 H37c C37 C34 109.5 . . ?
 H37c C37 H37a 109.5 . . ?
 H37c C37 H37b 109.5 . . ?
 H74a C74 C71 109.5 . . ?
 H74b C74 C71 109.5 . . ?
 H74b C74 H74a 109.5 . . ?
 H74c C74 C71 109.5 . . ?
 H74c C74 H74a 109.5 . . ?
 H74c C74 H74b 109.5 . . ?

loop_
  _geom_torsion_atom_site_label_1
  _geom_torsion_atom_site_label_2
  _geom_torsion_atom_site_label_3
  _geom_torsion_atom_site_label_4
  _geom_torsion
  _geom_torsion_site_symmetry_1
  _geom_torsion_site_symmetry_2
  _geom_torsion_site_symmetry_3
  _geom_torsion_site_symmetry_4
  _geom_torsion_publ_flag
 O50 C51 C52 C49 2.76(16) . . . . ?
 O50 C51 C52 C56 177.82(14) . . . . ?
 O50 C51 C53 C54 -174.20(18) . . . . ?
 O50 C48 C49 C44 -168.20(14) . . . . ?
 O50 C48 C49 C52 -2.27(16) . . . . ?
 O50 C48 C47 C46 164.56(18) . . . . ?
 O2 C3 C8 C30 -25.7(2) . . . . ?
 O2 C3 C8 C7 170.21(17) . . . . ?
 O2 C3 C4 C5 179.89(16) . . . . ?
 O39 C40 C45 C44 169.56(18) . . . . ?
 O39 C40 C45 C67 -25.1(2) . . . . ?
 O39 C40 C41 C42 179.14(16) . . . . ?
 O13 C11 C12 C7 -169.28(15) . . . . ?
 O13 C11 C12 C15 -1.69(18) . . . . ?
 O13 C11 C10 C9 165.6(2) . . . . ?
 O13 C14 C15 C12 2.80(18) . . . . ?
 O13 C14 C15 C19 178.81(15) . . . . ?
 O13 C14 C16 C17 -175.2(2) . . . . ?
 N57 C68 C73 C72 178.89(16) . . . . ?
 N57 C68 C69 C70 -179.91(16) . . . . ?
 N57 C58 C59 C63 -172.52(13) . . . . ?
 N57 C58 C59 C56 -4.33(16) . . . . ?
 N57 C58 C60 C61 163.09(19) . . . . ?
 N57 C55 C56 C52 175.16(14) . . . . ?
 N57 C55 C56 C59 2.58(16) . . . . ?
 N57 C55 C54 C53 -171.0(2) . . . . ?
 N20 C18 C19 C22 2.50(16) . . . . ?
 N20 C18 C19 C15 173.89(14) . . . . ?
 N20 C18 C17 C16 -169.6(2) . . . . ?
 N20 C21 C22 C26 -172.00(14) . . . . ?
 N20 C21 C22 C19 -3.71(16) . . . . ?
 N20 C21 C23 C24 163.2(2) . . . . ?
 N20 C31 C32 C33 -178.92(18) . . . . ?
 N20 C31 C36 C35 178.64(18) . . . . ?
 C44 C49 C52 C51 162.6(2) . . . . ?
 C44 C49 C52 C56 -11.0(3) . . . . ?
 C44 C49 C48 C47 3.4(2) . . . . ?
 C44 C45 C67 C63 -74.7(2) . . . . ?
 C44 C45 C67 C66 114.09(19) . . . . ?
 C44 C45 C40 C41 -14.8(2) . . . . ?
 C44 C43 C42 C41 -5.8(2) . . . . ?
 C44 C43 C46 C47 5.6(2) . . . . ?
 C68 C73 C72 C71 1.1(2) . . . . ?
 C68 C69 C70 C71 0.9(2) . . . . ?
 C30 C26 C22 C21 -172.96(18) . . . . ?
 C30 C26 C22 C19 22.4(2) . . . . ?
 C30 C26 C25 C27 -8.80(19) . . . . ?
 C30 C26 C25 C24 169.62(16) . . . . ?
 C30 C29 C28 C27 -2.8(2) . . . . ?
 C30 C8 C7 C12 38.0(2) . . . . ?
 C30 C8 C7 C6 -146.52(18) . . . . ?
 C30 C8 C3 C4 149.81(15) . . . . ?
 C52 C49 C48 C47 169.38(14) . . . . ?
 C52 C51 C53 C54 -0.6(2) . . . . ?
 C52 C56 C55 C54 1.4(2) . . . . ?
 C52 C56 C59 C58 -169.6(2) . . . . ?
 C52 C56 C59 C63 -3.6(3) . . . . ?
 C62 C63 C67 C45 -159.59(14) . . . . ?
 C62 C63 C67 C66 11.14(18) . . . . ?
 C62 C63 C59 C58 10.17(18) . . . . ?
 C62 C63 C59 C56 -154.33(14) . . . . ?
 C62 C64 C65 C66 4.6(2) . . . . ?
 C62 C61 C60 C58 5.5(2) . . . . ?
 C58 C59 C63 C67 -170.95(15) . . . . ?
 C58 C59 C56 C55 1.04(16) . . . . ?
 C67 C45 C40 C41 150.55(16) . . . . ?
 C67 C63 C59 C56 24.6(2) . . . . ?
 C67 C66 C65 C64 -3.1(2) . . . . ?
 C55 C56 C59 C63 167.04(13) . . . . ?
 C55 C54 C53 C51 -2.0(2) . . . . ?
 C22 C26 C25 C27 168.92(15) . . . . ?
 C22 C26 C25 C24 -12.66(19) . . . . ?
 C22 C21 C23 C24 -8.4(2) . . . . ?
 C22 C19 C18 C17 -170.38(15) . . . . ?
 C22 C19 C15 C12 -21.0(3) . . . . ?
 C22 C19 C15 C14 164.5(2) . . . . ?
 C49 C48 C47 C46 -6.3(2) . . . . ?
 C26 C25 C27 C28 0.8(2) . . . . ?
 C26 C25 C24 C23 5.5(2) . . . . ?
 C18 C19 C15 C12 170.61(15) . . . . ?
 C18 C19 C15 C14 -3.9(2) . . . . ?
 C18 C17 C16 C14 -1.8(2) . . . . ?
 C45 C40 C41 C42 3.1(2) . . . . ?
 C21 C23 C24 C25 5.2(2) . . . . ?
 C7 C12 C11 C10 3.0(2) . . . . ?
 C7 C12 C15 C19 -10.7(3) . . . . ?
 C7 C12 C15 C14 164.2(2) . . . . ?
 C7 C8 C3 C4 -14.3(2) . . . . ?
 C7 C6 C5 C4 -4.8(2) . . . . ?
 C7 C6 C9 C10 5.9(2) . . . . ?
 C28 C27 C25 C24 -177.70(17) . . . . ?
 C31 C32 C33 C34 -0.4(2) . . . . ?
 C31 C36 C35 C34 1.0(2) . . . . ?
 C12 C11 C10 C9 -6.0(2) . . . . ?
 C12 C15 C14 C16 -171.76(16) . . . . ?
 C48 C47 C46 C43 1.7(2) . . . . ?
 C43 C42 C41 C40 7.7(2) . . . . ?
 C3 C4 C5 C6 6.0(2) . . . . ?
 C35 C34 C33 C32 -0.4(2) . . . . ?
 C19 C15 C14 C16 4.3(2) . . . . ?
 C6 C9 C10 C11 1.4(2) . . . . ?
 C17 C16 C14 C15 -1.3(3) . . . . ?
 C73 C72 C71 C70 -1.2(2) . . . . ?
 C73 C72 C71 C74 178.44(19) . . . . ?
 C32 C33 C34 C37 -179.3(2) . . . . ?

loop_
  _diffrn_refln_index_h
  _diffrn_refln_index_k
  _diffrn_refln_index_l
  _diffrn_refln_intensity_net
  _diffrn_refln_intensity_u
 0 -29 0 0.25 0.49
 0 -29 -1 2.25 0.53
 0 -29 1 1.33 0.45
 0 -29 -2 3.28 0.35
 0 -28 0 44.13 1.97
 0 -28 0 35.74 1.77
 0 -28 1 0.32 0.73
 0 -28 -1 1.18 0.83
 0 -28 -1 0.77 0.62
 0 -28 -2 2.46 0.63
 0 -28 2 3.02 0.67
 0 -28 -3 0.42 0.64
 0 -28 -3 1.11 0.54
 0 -28 3 1.06 0.38
 0 -28 -4 5.95 0.51
 0 -27 0 -0.05 0.69
 0 -27 0 -0.15 1.02
 0 -27 -1 2.11 0.84
 0 -27 1 1.72 0.62
 0 -27 1 2.38 1.01
 0 -27 -1 1.87 1.03
 0 -27 2 7.7 0.99
 0 -27 -2 9.44 0.97
 0 -27 -3 6.36 0.85
 0 -27 -3 5.52 0.97
 0 -27 3 5.58 0.75
 0 -27 -3 4.4 0.5
 0 -27 -4 1.07 0.44
 0 -27 -4 2.09 0.71
 0 -27 4 1.56 0.41
 0 -27 -5 2.03 0.46
 0 -27 -5 1.71 0.42
 0 -26 0 1.17 0.93
 0 -26 0 0.84 1.19
 0 -26 -1 14.17 1.23
 0 -26 -1 12.54 1.39
 0 -26 1 11.58 1.03
 0 -26 1 13.48 1.37
 0 -26 2 9.54 0.79
 0 -26 2 13.41 1.25
 0 -26 -2 11.2 0.85
 0 -26 -2 14.2 1.2
 0 -26 -3 1.15 1.07
 0 -26 -3 2.07 0.75
 0 -26 3 2.08 0.95
 0 -26 -3 3.47 0.93
 0 -26 4 25.29 1.44
 0 -26 -4 33.62 1.44
 0 -26 -4 22.32 1.24
 0 -26 -4 35.22 1.66
 0 -26 -5 8.83 0.79
 0 -26 -5 8.43 0.81
 0 -26 -5 8.95 0.87
 0 -26 -6 10.85 0.71
 0 -26 -6 15.17 0.75
 0 -26 -6 13.33 0.7
 0 -25 0 0.22 0.99
 0 -25 0 0.26 1.3
 0 -25 -1 4.7 0.73
 0 -25 -1 4.85 1.3
 0 -25 1 4.99 1.28
 0 -25 -1 4.59 1.11
 0 -25 1 3.88 0.95
 0 -25 2 -0.52 0.72
 0 -25 -2 -0.12 1.07
 0 -25 -2 -0.26 0.83
 0 -25 -3 13.99 1.19
 0 -25 -3 15.2 1.45
 0 -25 -3 12.79 0.96
 0 -25 -4 7.1 1.18
 0 -25 -4 7.12 0.98
 0 -25 -4 7.69 0.87
 0 -25 -4 7.27 1.04
 0 -25 -5 48.37 2.3
 0 -25 -5 52.27 2.18
 0 -25 -5 49.38 2.25
 0 -25 -5 53.26 2.27
 0 -25 -6 3.47 0.69
 0 -25 -6 2.93 0.58
 0 -25 -6 2.82 0.72
 0 -25 -6 2.55 0.64
 0 -25 -7 0.32 0.39
 0 -24 0 16.01 1.62
 0 -24 0 15.03 2.41
 0 -24 1 48.57 3.78
 0 -24 -1 53.53 2.57
 0 -24 -1 47.23 3.78
 0 -24 -1 58.98 2.96
 0 -24 -2 0.74 0.74
 0 -24 -2 0.53 1.17
 0 -24 -2 0.42 0.96
 0 -24 2 -0.23 0.82
 0 -24 -2 2.04 1.9
 0 -24 2 0.36 1.8
 0 -24 -3 5.3 0.95
 0 -24 -3 4.51 1.36
 0 -24 3 4.94 0.68
 0 -24 -3 4.18 1.07
 0 -24 -4 77 3.67
 0 -24 -4 77.3 3.57
 0 -24 -4 82.22 3.67
 0 -24 -4 77.19 3.71
 0 -24 -5 15.02 1.19
 0 -24 -5 14.81 1.22
 0 -24 -5 14.18 1.29
 0 -24 -5 13.38 1.31
 0 -24 6 0.56 0.44
 0 -24 -6 0.77 0.91
 0 -24 -6 1.62 0.85
 0 -24 -6 2.41 0.76
 0 -24 -6 0.7 0.87
 0 -24 -7 3.51 0.67
 0 -24 -7 3 0.43
 0 -24 -7 2.26 0.53
 0 -23 0 -1.22 2.04
 0 -23 0 0.29 0.74
 0 -23 -1 3.62 1.42
 0 -23 -1 2.48 0.95
 0 -23 -1 5.81 2.33
 0 -23 -1 3.44 1.79
 0 -23 1 2 2.02
 0 -23 -2 28.17 2.81
 0 -23 2 28.99 2.91
 0 -23 -2 28.03 3.09
 0 -23 -2 29.66 1.68
 0 -23 -2 31.46 1.86
 0 -23 -3 9.73 1.54
 0 -23 3 8.68 0.9
 0 -23 -3 10.05 1.18
 0 -23 3 7.93 1.98
 0 -23 -3 10.59 1.29
 0 -23 -3 7.96 2.13
 0 -23 -3 10.28 2.18
 0 -23 -4 51.42 2.85
 0 -23 -4 52.18 2.79
 0 -23 -4 57.49 2.72
 0 -23 -4 54.35 2.78
 0 -23 -5 -2.1 1.13
 0 -23 -5 -0.36 1.13
 0 -23 -5 0.84 1.18
 0 -23 -5 1 0.98
 0 -23 -6 9.51 1.12
 0 -23 -6 10.08 1.18
 0 -23 -6 7.85 1.12
 0 -23 -6 8.85 1.02
 0 -23 -7 0.17 0.74
 0 -23 -7 1.01 0.85
 0 -23 -7 0.66 0.58
 0 -23 -8 2.35 0.56
 0 -23 -8 3.63 0.58
 0 -22 0 1.77 2.16
 0 -22 0 3.06 0.87
 0 -22 0 3.11 1.87
 0 -22 1 2.48 1.69
 0 -22 -1 0.52 2.26
 0 -22 -1 -0.23 0.98
 0 -22 -1 0.74 1.94
 0 -22 1 0.51 2.12
 0 -22 -2 4.73 2.12
 0 -22 2 3.07 2.13
 0 -22 -2 3.02 1.17
 0 -22 -2 2.8 2.3
 0 -22 -2 2.58 1
 0 -22 -3 -0.2 2.03
 0 -22 3 2.41 2.05
 0 -22 -3 1.2 1.94
 0 -22 -3 2.78 2.12
 0 -22 -3 1.35 1.33
 0 -22 -3 1.26 1.22
 0 -22 -3 1.54 1.12
 0 -22 -4 28.94 2.93
 0 -22 -4 32.77 2.15
 0 -22 4 25.17 2.64
 0 -22 -4 32.61 3.06
 0 -22 -4 33.83 2.05
 0 -22 -4 31.72 2.02
 0 -22 -4 35 2
 0 -22 -4 30.13 2.92
 0 -22 -5 124.58 5.47
 0 -22 -5 126.08 5.51
 0 -22 -5 120.43 5.46
 0 -22 -5 117.14 5.52
 0 -22 -6 0.09 0.91
 0 -22 -6 0.14 1.13
 0 -22 -6 0.72 1.12
 0 -22 -6 -0.16 1.16
 0 -22 -7 9.34 0.85
 0 -22 -7 9.03 1
 0 -22 -7 11.1 1.15
 0 -22 -8 13.94 0.95
 0 -22 -8 11.59 0.92
 0 -21 0 1.16 1.93
 0 -21 0 -0.84 2.28
 0 -21 0 -0.33 0.86
 0 -21 1 83.39 4.9
 0 -21 -1 87.1 5.11
 0 -21 -1 87.35 4.02
 0 -21 -1 86.82 3.91
 0 -21 1 88.9 5.31
 0 -21 -1 80.73 5.21
 0 -21 -2 2.5 2.25
 0 -21 -2 -0.17 1.16
 0 -21 -2 0.2 2.05
 0 -21 2 -0.08 1.64
 0 -21 -2 1.76 1.05
 0 -21 -2 -1.03 2.1
 0 -21 2 2.01 2.2
 0 -21 -3 22.99 2.8
 0 -21 -3 20.39 2.77
 0 -21 -3 22.32 1.63
 0 -21 -3 19.43 2.66
 0 -21 -3 19.32 1.9
 0 -21 3 18.75 2.55
 0 -21 -3 23.57 1.69
 0 -21 -4 24.57 1.96
 0 -21 4 17.43 2.46
 0 -21 -4 18.77 2.7
 0 -21 -4 24.2 1.73
 0 -21 -4 24.63 1.81
 0 -21 -4 23.12 1.73
 0 -21 -4 19.83 2.81
 0 -21 -4 22.58 2.67
 0 -21 -5 13.91 2.12
 0 -21 -5 16.47 1.65
 0 -21 -5 18.68 1.71
 0 -21 -5 19.96 1.57
 0 -21 -5 18.64 2.63
 0 -21 -5 18.97 1.62
 0 -21 -5 15.82 2.61
 0 -21 -6 3.48 1.22
 0 -21 -6 3.83 1.06
 0 -21 -6 5.11 1.27
 0 -21 -7 -0.02 1.12
 0 -21 -7 0.58 0.81
 0 -21 -7 0.34 0.99
 0 -21 -8 0.8 0.88
 0 -21 -8 -0.5 0.3
 0 -21 -8 0.35 0.65
 0 -21 -9 5.13 0.56
 0 -21 -9 5.3 0.66
 0 -20 0 23.88 2.72
 0 -20 0 25.67 1.56
 0 -20 -1 21.74 2.4
 0 -20 -1 21.53 1.57
 0 -20 1 21.83 2.38
 0 -20 -1 19.93 2.88
 0 -20 -1 23.1 1.45
 0 -20 1 17.77 2.68
 0 -20 -1 20.45 2.67
 0 -20 2 11.67 2.48
 0 -20 2 11.04 2.01
 0 -20 -2 10.87 2.41
 0 -20 -2 10.24 2.35
 0 -20 -2 11.57 1.26
 0 -20 -2 12.15 2.39
 0 -20 -2 10.87 1.34
 0 -20 -3 42.18 3.52
 0 -20 -3 45.88 2.39
 0 -20 -3 40.43 3.5
 0 -20 -3 42.22 2.53
 0 -20 3 42.67 3.4
 0 -20 -3 34.69 3.5
 0 -20 3 41.75 3.01
 0 -20 -3 40.61 2.41
 0 -20 -4 0.1 2.29
 0 -20 -4 0.75 1.42
 0 -20 -4 2.37 1.43
 0 -20 4 2.38 1.83
 0 -20 -4 0.88 1.29
 0 -20 -4 0.11 2.24
 0 -20 -4 -0.87 1.99
 0 -20 -4 1.48 1.23
 0 -20 -5 112.43 4.84
 0 -20 -5 107.67 4.86
 0 -20 -5 102.69 6.08
 0 -20 -5 96.08 5.59
 0 -20 -5 94.83 5.41
 0 -20 -5 109.21 4.88
 0 -20 5 92.2 5.38
 0 -20 -5 107.75 4.91
 0 -20 -5 97.75 5.97
 0 -20 -6 0.73 2.08
 0 -20 -6 1.75 1.57
 0 -20 -6 2.72 1.07
 0 -20 -6 2.1 1.29
 0 -20 -6 2.83 1.33
 0 -20 -7 4.4 0.94
 0 -20 -7 4.61 1.11
 0 -20 -7 4.84 1.26
 0 -20 -7 3.96 1.28
 0 -20 -8 10.31 1.14
 0 -20 -8 8.85 0.94
 0 -20 -9 18.15 1.16
 0 -20 -9 17.51 1.09
 0 -19 0 0.36 0.9
 0 -19 0 -0.07 1.63
 0 -19 0 -2.27 1.97
 0 -19 -1 4.87 1.11
 0 -19 -1 6.38 2.42
 0 -19 1 4.58 2.02
 0 -19 1 3.84 2.11
 0 -19 -1 5.57 1.98
 0 -19 -1 6.09 1.03
 0 -19 -1 2.31 2.13
 0 -19 -2 1.77 2.25
 0 -19 2 2.96 1.85
 0 -19 2 3.71 2.13
 0 -19 -2 3.88 1.13
 0 -19 -2 3.66 2.32
 0 -19 -2 2.52 1.15
 0 -19 -2 3.3 2.15
 0 -19 -3 75.05 4.66
 0 -19 -3 73.24 3.63
 0 -19 -3 64.83 3.9
 0 -19 -3 72.01 3.46
 0 -19 3 75.21 4.6
 0 -19 -3 71.39 4.6
 0 -19 -3 71.68 3.47
 0 -19 -3 67.84 4.66
 0 -19 4 44.73 3.42
 0 -19 -4 47 3.81
 0 -19 -4 46.8 2.53
 0 -19 -4 42.76 3.81
 0 -19 -4 43.17 2.62
 0 -19 -4 35.69 3.38
 0 -19 -4 48.48 2.55
 0 -19 -4 46 3.14
 0 -19 -5 3.49 2.55
 0 -19 -5 3.34 1.91
 0 -19 -5 8.52 2.51
 0 -19 -5 7.16 1.45
 0 -19 -5 6.08 1.81
 0 -19 5 5.49 1.7
 0 -19 -5 7.38 1.35
 0 -19 -5 5.8 1.35
 0 -19 -5 6.27 1.3
 0 -19 -6 7.68 2.47
 0 -19 -6 9.36 1.44
 0 -19 -6 8.69 1.24
 0 -19 -6 11.27 2.69
 0 -19 -6 6.55 1.78
 0 -19 -6 8.71 1.49
 0 -19 -6 7.23 1.89
 0 -19 -7 1.48 0.91
 0 -19 -7 1.75 1.13
 0 -19 -7 0.93 1.3
 0 -19 -7 1.02 2.01
 0 -19 -8 0.55 0.66
 0 -19 -8 -0.8 0.9
 0 -19 -8 0.54 1.04
 0 -19 -9 -0.47 0.9
 0 -19 -9 0.06 0.42
 0 -19 -9 -0.87 0.81
 0 -18 0 57.88 3.78
 0 -18 0 64.39 3.01
 0 -18 0 68.48 4.11
 0 -18 1 15.03 2.56
 0 -18 1 19.81 2.4
 0 -18 -1 15.36 2.58
 0 -18 -1 18.44 1.34
 0 -18 -1 22.82 2.55
 0 -18 -1 18.72 2.39
 0 -18 1 13.75 1.86
 0 -18 -1 17.42 1.37
 0 -18 -2 2.34 2.2
 0 -18 -2 4.05 2.17
 0 -18 -2 3.74 2.25
 0 -18 -2 0.68 1.18
 0 -18 -2 3.21 1.14
 0 -18 2 -0.45 2.1
 0 -18 -2 2.3 1.02
 0 -18 -3 32.32 2.1
 0 -18 -3 34.3 1.98
 0 -18 -3 32.17 2.02
 0 -18 -3 28.1 3.1
 0 -18 -3 32.83 3.2
 0 -18 -3 31.15 2.54
 0 -18 3 30.65 2.96
 0 -18 -3 31.43 3.13
 0 -18 -4 0.82 1.23
 0 -18 -4 1.28 1.28
 0 -18 -4 -0.19 1.94
 0 -18 4 3.28 1.94
 0 -18 -4 3.18 2.34
 0 -18 -4 1.36 1.58
 0 -18 -4 1.79 2.37
 0 -18 -4 1.8 1.28
 0 -18 -5 39.26 3.24
 0 -18 -5 40.63 3.12
 0 -18 -5 42.9 2.35
 0 -18 5 40.66 3.06
 0 -18 -5 36.83 3.66
 0 -18 -5 40.34 2.54
 0 -18 -5 46.35 3.86
 0 -18 -5 44.03 2.45
 0 -18 -6 3.41 1.16
 0 -18 -6 4.97 1.77
 0 -18 -6 3.66 1.32
 0 -18 -6 2.83 1.82
 0 -18 -6 3.6 2.5
 0 -18 -6 0.58 2.35
 0 -18 -6 5.43 1.49
 0 -18 -7 0.74 0.93
 0 -18 -7 4.76 1.18
 0 -18 -7 3.72 1.78
 0 -18 -7 1.41 1.34
 0 -18 -7 1.32 2.23
 0 -18 -8 45.92 2.48
 0 -18 -8 42.87 2.16
 0 -18 -8 48.97 2.43
 0 -18 -8 46.1 2.34
 0 -18 -9 2.51 0.88
 0 -18 -9 1.69 0.7
 0 -18 -9 3.25 1.03
 0 -18 -10 0.48 0.63
 0 -18 -10 0.93 0.39
 0 -17 0 0.74 0.83
 0 -17 0 1.04 1.67
 0 -17 0 0.08 1.88
 0 -17 1 205.54 9.88
 0 -17 -1 233.04 10.39
 0 -17 -1 207.23 9.65
 0 -17 -1 222.35 9.35
 0 -17 -1 208.93 10.35
 0 -17 -1 225.9 9.39
 0 -17 1 220.49 10.38
 0 -17 -1 218.63 10.21
 0 -17 -2 15.67 1.74
 0 -17 -2 12.08 2.27
 0 -17 2 18.24 1.69
 0 -17 -2 13.01 2.42
 0 -17 -2 14.9 1.32
 0 -17 -2 15.54 2.45
 0 -17 -2 16.62 1.4
 0 -17 2 16.04 2.47
 0 -17 -3 -2.24 2.39
 0 -17 -3 -0.65 1.26
 0 -17 -3 0.81 1.24
 0 -17 -3 1.18 1.53
 0 -17 3 -2.2 1.99
 0 -17 -3 0.62 2.09
 0 -17 -3 0.32 1.1
 0 -17 -3 1.56 2.3
 0 -17 -4 114.04 6.49
 0 -17 -4 116.2 5.25
 0 -17 -4 106.64 6.16
 0 -17 -4 118.88 6.03
 0 -17 -4 115.72 5.3
 0 -17 -4 119.9 6.53
 0 -17 4 110.61 6.04
 0 -17 -4 115.22 5.23
 0 -17 -5 4.24 2.61
 0 -17 -5 -0.33 2.6
 0 -17 -5 3.47 2.02
 0 -17 -5 2.14 1.36
 0 -17 -5 -0.18 1.71
 0 -17 5 2.84 1.62
 0 -17 -5 1.16 1.25
 0 -17 -5 2.6 1.18
 0 -17 -6 -1.96 2.7
 0 -17 -6 1.36 1.4
 0 -17 -6 0.41 1.03
 0 -17 -6 2.73 2.4
 0 -17 -6 1.95 1.4
 0 -17 -6 -0.24 1.72
 0 -17 -6 1.91 1.82
 0 -17 -6 1.81 1.28
 0 -17 -7 31.91 1.88
 0 -17 -7 34.06 2.97
 0 -17 -7 30.21 3.33
 0 -17 -7 34.09 2.06
 0 -17 -7 33.71 3.5
 0 -17 -7 32.34 2.11
 0 -17 -8 20.57 2.37
 0 -17 -8 21.08 1.7
 0 -17 -8 20.37 1.62
 0 -17 -8 18.42 1.46
 0 -17 -8 20.9 1.17
 0 -17 -8 19.43 2.64
 0 -17 -8 17.58 1.24
 0 -17 -9 0.54 0.93
 0 -17 -9 0.67 0.54
 0 -17 -9 0.36 0.74
 0 -17 -9 1.12 1.06
 0 -17 -10 32.66 1.64
 0 -17 -10 39.46 1.78
 0 -16 0 123.62 5.42
 0 -16 0 118.43 6.12
 0 -16 0 135.65 6.43
 0 -16 -1 2.76 0.9
 0 -16 -1 2.24 1.09
 0 -16 1 4.03 1.98
 0 -16 -1 1.96 2.06
 0 -16 -1 3.51 1.83
 0 -16 -1 2.3 1.91
 0 -16 1 3.05 1.5
 0 -16 -1 2.82 0.91
 0 -16 -2 39.17 2.12
 0 -16 -2 41.73 3.22
 0 -16 2 32.57 2.42
 0 -16 2 40.72 3.1
 0 -16 -2 37.89 3.11
 0 -16 -2 40.62 2.1
 0 -16 -2 36.46 2.57
 0 -16 -2 42.31 3.22
 0 -16 -3 28.72 2.32
 0 -16 -3 23.41 2.77
 0 -16 -3 29.93 3.03
 0 -16 3 27.07 2.69
 0 -16 -3 30.53 1.89
 0 -16 -3 29.35 1.8
 0 -16 -3 32.09 3
 0 -16 -3 26.97 1.8
 0 -16 -4 21.79 1.66
 0 -16 -4 19.13 2.29
 0 -16 4 20.9 2.38
 0 -16 -4 24.72 2.97
 0 -16 -4 21.57 1.69
 0 -16 -4 21.89 2.88
 0 -16 -4 21.48 1.67
 0 -16 -4 20.81 2.6
 0 -16 -5 78.91 3.66
 0 -16 5 68.4 4.3
 0 -16 -5 67.31 4.47
 0 -16 -5 79.59 5.07
 0 -16 -5 78.57 4.57
 0 -16 -5 75.11 3.73
 0 -16 -5 79.48 5.11
 0 -16 -6 2.75 1.04
 0 -16 6 1.9 1.39
 0 -16 -6 2.88 1.25
 0 -16 -6 2.63 1.88
 0 -16 -6 2.43 2.65
 0 -16 -6 2.1 1.74
 0 -16 -6 3.39 0.77
 0 -16 -6 1.19 1.3
 0 -16 -6 1.31 2.37
 0 -16 -7 11.99 1.02
 0 -16 -7 9.23 1.44
 0 -16 -7 8.86 1.16
 0 -16 -7 15.66 2.34
 0 -16 -7 11.43 2.71
 0 -16 -7 9.45 2.76
 0 -16 -7 11 1.47
 0 -16 -8 2.37 0.82
 0 -16 -8 2.47 1.09
 0 -16 -8 2.58 2.29
 0 -16 -8 2.59 0.82
 0 -16 -8 4.43 1.4
 0 -16 -8 1.78 1.84
 0 -16 -8 4.03 1.2
 0 -16 -9 5.87 0.81
 0 -16 -9 4.69 0.92
 0 -16 -9 6.65 1.07
 0 -16 -9 6.87 1.25
 0 -16 -10 6.28 0.91
 0 -16 -10 4.57 0.57
 0 -16 -10 5.17 0.72
 0 -15 0 0.03 0.78
 0 -15 0 -0.59 0.73
 0 -15 0 1.06 1.55
 0 -15 -1 5.78 2.04
 0 -15 -1 6.39 1.97
 0 -15 -1 4.46 0.92
 0 -15 1 4.31 1.87
 0 -15 -1 4.76 1.16
 0 -15 -1 2.86 1.97
 0 -15 1 6.72 1.62
 0 -15 -1 5.65 0.92
 0 -15 -2 45.57 2.3
 0 -15 2 43.94 3.21
 0 -15 -2 40.88 3.13
 0 -15 -2 46.48 2.85
 0 -15 -2 44.06 3.28
 0 -15 -2 46.03 2.3
 0 -15 -2 44.21 3.28
 0 -15 2 42.06 2.68
 0 -15 -3 2.58 2.21
 0 -15 -3 1.84 0.98
 0 -15 3 -1.31 1.89
 0 -15 -3 0.09 2.07
 0 -15 3 -0.9 1.11
 0 -15 -3 1.25 1.42
 0 -15 -3 2.13 1.79
 0 -15 -3 2.4 1.01
 0 -15 -4 0.28 1.1
 0 -15 4 -0.88 1.72
 0 -15 -4 -1.68 1.77
 0 -15 -4 -0.08 1.63
 0 -15 -4 -0.76 2.39
 0 -15 -4 -0.07 1.15
 0 -15 -4 -0.42 1.07
 0 -15 -4 0.68 2.42
 0 -15 -5 0.08 1.84
 0 -15 -5 -0.95 2.64
 0 -15 5 1.06 1.66
 0 -15 -5 2.93 2.4
 0 -15 -5 0.25 1.18
 0 -15 -5 0.13 1.18
 0 -15 -5 0.27 1.89
 0 -15 -6 2.3 2.77
 0 -15 -6 2.13 1.31
 0 -15 -6 1.86 1.96
 0 -15 -6 2.5 0.83
 0 -15 -6 2.37 1.09
 0 -15 -6 4 1.76
 0 -15 6 1.87 1.34
 0 -15 -6 1.53 1.25
 0 -15 -6 2.6 2.51
 0 -15 -7 17.76 2.99
 0 -15 -7 14.78 1.51
 0 -15 -7 14.41 2.49
 0 -15 -7 13.76 1.26
 0 -15 -7 14.73 1.17
 0 -15 -7 14.55 1.46
 0 -15 -7 16.96 1.64
 0 -15 -7 11.51 2.97
 0 -15 -8 1.61 0.81
 0 -15 -8 0.05 1.09
 0 -15 -8 1.77 2.37
 0 -15 -8 0.77 1.29
 0 -15 -8 2.18 1.97
 0 -15 -8 0.59 0.88
 0 -15 -8 1.58 1.18
 0 -15 -9 16.32 1.37
 0 -15 -9 13.98 1.27
 0 -15 -9 18.43 1.5
 0 -15 -9 16.9 1.2
 0 -15 -10 10.33 0.92
 0 -15 -10 10.96 1.1
 0 -15 -10 12.14 0.9
 0 -14 0 4.09 1.57
 0 -14 0 3.7 0.9
 0 -14 -1 1.93 1.69
 0 -14 -1 1.22 1.72
 0 -14 -1 2.41 0.8
 0 -14 1 0.83 1.8
 0 -14 1 1.46 1.43
 0 -14 -1 1.61 1.84
 0 -14 -1 0.86 1.08
 0 -14 -2 15.11 2.08
 0 -14 -2 13.39 1.57
 0 -14 -2 13.07 1.15
 0 -14 2 11.68 1.9
 0 -14 -2 13.24 1.16
 0 -14 -2 15.39 2.18
 0 -14 -2 12.11 2.12
 0 -14 2 12.22 1.53
 0 -14 3 1.1 1.15
 0 -14 -3 1.53 1.68
 0 -14 -3 0.36 0.98
 0 -14 -3 0.63 0.93
 0 -14 -3 -0.56 1.99
 0 -14 -3 0.85 2.13
 0 -14 -3 1.25 1.46
 0 -14 3 1.33 1.7
 0 -14 -4 19.75 1.55
 0 -14 -4 21.15 1.54
 0 -14 -4 19.36 2.25
 0 -14 -4 20.19 2.78
 0 -14 4 19.59 2.26
 0 -14 -4 20.34 2.8
 0 -14 -4 19.87 2.33
 0 -14 -5 11.12 1.35
 0 -14 -5 10.58 1.39
 0 -14 -5 12.68 0.99
 0 -14 -5 11.41 2.14
 0 -14 -5 10.24 1.38
 0 -14 5 11.58 1.87
 0 -14 -5 10.65 2.74
 0 -14 -5 11.65 2.56
 0 -14 -5 10.89 2
 0 -14 -6 1.83 1.2
 0 -14 -6 2.06 1.2
 0 -14 -6 1.93 1
 0 -14 -6 1.05 1.64
 0 -14 -6 5.51 2.77
 0 -14 -6 3.95 2.12
 0 -14 -6 0.12 2.57
 0 -14 -6 1.57 0.88
 0 -14 6 3.78 1.36
 0 -14 -7 29.74 3.5
 0 -14 -7 38.01 2.21
 0 -14 -7 34.28 3.66
 0 -14 -7 34.02 2.06
 0 -14 -7 32.23 1.85
 0 -14 -7 31.92 1.87
 0 -14 -7 33.82 3.11
 0 -14 -7 34.01 2.07
 0 -14 -8 7.11 1.06
 0 -14 -8 8.98 1.29
 0 -14 -8 7.83 0.92
 0 -14 -8 6.24 2.13
 0 -14 -8 6.02 1.42
 0 -14 -8 6.13 1.26
 0 -14 -9 13.54 1.26
 0 -14 -9 11.52 1.19
 0 -14 -9 10.03 2.14
 0 -14 -9 13.43 1.19
 0 -14 -9 13.56 1.44
 0 -14 -10 5.79 1.02
 0 -14 -10 6.6 0.92
 0 -14 -10 5.68 0.8
 0 -14 -11 9.38 0.73
 0 -13 0 -0.69 1.45
 0 -13 0 -0.66 1.43
 0 -13 0 -0.65 0.81
 0 -13 -1 90.69 4.45
 0 -13 1 87.67 4.52
 0 -13 -1 103.66 4.92
 0 -13 -1 91.65 4.82
 0 -13 -1 90.34 4.8
 0 -13 -1 93.06 4.73
 0 -13 1 94.48 4.89
 0 -13 -2 82.36 3.75
 0 -13 -2 84.36 4.53
 0 -13 2 77.07 4.07
 0 -13 -2 85.34 4.3
 0 -13 -2 87.44 4.67
 0 -13 -2 83.92 3.77
 0 -13 2 87.55 4.52
 0 -13 -2 87.84 4.69
 0 -13 -3 7.27 1.77
 0 -13 -3 7.6 2.17
 0 -13 -3 8.12 1.04
 0 -13 3 8.2 1.69
 0 -13 -3 7.22 1.05
 0 -13 -3 8.26 1.66
 0 -13 -3 9.65 2.26
 0 -13 3 8.23 1.29
 0 -13 -4 0.56 1.06
 0 -13 4 2.92 1.6
 0 -13 -4 1.01 1.07
 0 -13 -4 2.02 1.63
 0 -13 4 1.02 1.03
 0 -13 -4 0.07 1.69
 0 -13 -4 0.94 2.11
 0 -13 -4 -0.42 2.2
 0 -13 -5 1.48 1.13
 0 -13 -5 3.32 0.78
 0 -13 -5 4.15 2.43
 0 -13 5 2.23 1.51
 0 -13 -5 1.25 2.63
 0 -13 -5 0.36 1.76
 0 -13 -5 2.73 1.93
 0 -13 -5 0.2 1.13
 0 -13 -6 16.99 2.97
 0 -13 -6 13.92 1.52
 0 -13 -6 14.3 1.14
 0 -13 -6 13.72 1.42
 0 -13 6 13.72 1.71
 0 -13 -6 14.28 1.26
 0 -13 -6 12.74 1.34
 0 -13 -6 16.09 2.05
 0 -13 -6 16.42 2.89
 0 -13 -6 15.01 2.34
 0 -13 -7 23.67 1.54
 0 -13 -7 23.46 1.51
 0 -13 -7 22.89 1.73
 0 -13 -7 24.81 1.81
 0 -13 -7 22.94 2.76
 0 -13 -7 23.36 1.74
 0 -13 -8 24.37 1.81
 0 -13 -8 20 1.36
 0 -13 -8 24.9 1.59
 0 -13 -8 23.03 1.68
 0 -13 -8 22.21 1.66
 0 -13 -8 19.68 2.69
 0 -13 -9 13.8 1.27
 0 -13 -9 13.58 1.41
 0 -13 -9 13.4 1.28
 0 -13 -9 12.44 1.22
 0 -13 -9 11.44 2.64
 0 -13 -10 25 1.35
 0 -13 -10 27.57 1.56
 0 -13 -10 27.18 1.5
 0 -13 -11 0.6 0.68
 0 -12 0 690.2 29.04
 0 -12 0 678.63 28.83
 0 -12 0 701.88 29.09
 0 -12 1 41.5 2.8
 0 -12 -1 46.35 2.9
 0 -12 1 35.83 1.89
 0 -12 -1 42.6 2.33
 0 -12 -1 46.35 2.71
 0 -12 -1 42.73 2.87
 0 -12 -1 41.13 2.86
 0 -12 1 38.51 2.46
 0 -12 2 12.76 1.48
 0 -12 -2 12.68 2.04
 0 -12 -2 13.43 1.55
 0 -12 -2 12.22 2.04
 0 -12 -2 13.61 1.92
 0 -12 -2 15.65 2.02
 0 -12 2 16.02 1.92
 0 -12 3 3.14 1.12
 0 -12 -3 4.77 0.95
 0 -12 -3 5.22 2.01
 0 -12 -3 3.54 1.51
 0 -12 -3 4.13 0.9
 0 -12 -3 4.87 2.01
 0 -12 3 2.5 1.47
 0 -12 -3 3.13 1.5
 0 -12 -4 27.7 2.85
 0 -12 -4 22.94 2.31
 0 -12 4 22.14 1.73
 0 -12 -4 24.93 2.77
 0 -12 -4 27.14 1.61
 0 -12 4 26.25 2.23
 0 -12 -4 25.67 1.61
 0 -12 -4 26.09 2.39
 0 -12 -5 1.09 2.36
 0 -12 -5 1.42 1.81
 0 -12 -5 1.78 0.95
 0 -12 -5 -0.96 1.08
 0 -12 5 1.08 1.37
 0 -12 -5 0.2 1.69
 0 -12 -5 1.41 1.08
 0 -12 -5 0.35 0.76
 0 -12 -5 0.56 2.29
 0 -12 -6 32.82 2.62
 0 -12 -6 36.88 2.4
 0 -12 -6 37.56 2.14
 0 -12 -6 38.15 3.08
 0 -12 -6 37.7 1.97
 0 -12 -6 36.65 3.64
 0 -12 -6 35.15 2.12
 0 -12 -6 36.34 1.95
 0 -12 6 31.56 2.37
 0 -12 -6 34.85 2.1
 0 -12 -7 18.61 2.55
 0 -12 -7 18.3 1.54
 0 -12 -7 19.43 1.37
 0 -12 -7 17.21 1.53
 0 -12 -7 19.52 1.63
 0 -12 -7 17.85 1.33
 0 -12 -8 54.09 2.74
 0 -12 -8 55.35 2.51
 0 -12 -8 52.11 2.73
 0 -12 -8 47.47 2.47
 0 -12 -8 54.35 2.69
 0 -12 -8 51.52 2.69
 0 -12 -9 22.17 1.35
 0 -12 -9 22.18 1.63
 0 -12 -9 22.01 1.53
 0 -12 -9 19.9 1.49
 0 -12 -9 18.66 2.56
 0 -12 -9 23.11 3.08
 0 -12 -9 21.84 1.53
 0 -12 -10 71.95 3.18
 0 -12 -10 69.88 3.19
 0 -12 -10 66.33 3.05
 0 -12 -10 69.36 3
 0 -12 -10 60.5 3.02
 0 -12 -11 1.53 0.8
 0 -12 -12 3.41 0.44
 0 -11 0 -0.26 1.4
 0 -11 0 0.64 0.88
 0 -11 0 -0.85 1.23
 0 -11 -1 120.19 5.52
 0 -11 -1 130.25 5.6
 0 -11 1 105.55 5.1
 0 -11 1 104.46 4.87
 0 -11 1 116.73 5.5
 0 -11 -1 121.09 5.51
 0 -11 -1 118.29 5.43
 0 -11 1 113.67 5.26
 0 -11 -1 117.78 5.24
 0 -11 2 1.66 1.21
 0 -11 -2 0.86 1.88
 0 -11 -2 1.96 1.38
 0 -11 -2 2.24 1.61
 0 -11 -2 1.77 1.68
 0 -11 -2 2.08 1.69
 0 -11 -3 37.76 2.56
 0 -11 -3 37.38 2.85
 0 -11 -3 36.49 2.6
 0 -11 -3 36.2 2.85
 0 -11 3 35.45 2.18
 0 -11 -3 40.31 2.98
 0 -11 -4 161.43 6.75
 0 -11 -4 154.85 7.64
 0 -11 -4 154.87 7.31
 0 -11 -4 162.84 7.43
 0 -11 -4 155.42 7.65
 0 -11 -4 155.24 6.72
 0 -11 4 147.41 6.9
 0 -11 -4 150.66 6.91
 0 -11 -5 10.89 1.79
 0 -11 -5 11.3 1.17
 0 -11 5 10.46 1.27
 0 -11 -5 11.25 1.16
 0 -11 -5 12.3 1.51
 0 -11 -5 13.58 2.73
 0 -11 -5 11.26 0.98
 0 -11 -5 11.79 2.04
 0 -11 -5 9.97 1.22
 0 -11 -5 12.03 2.51
 0 -11 -6 -0.02 0.85
 0 -11 -6 -0.09 1.05
 0 -11 -6 -0.47 1.15
 0 -11 -6 0.74 1.44
 0 -11 -6 -2.02 1.36
 0 -11 -6 -0.96 1.84
 0 -11 -6 -0.22 1.09
 0 -11 -6 0.47 0.9
 0 -11 6 -0.2 1.15
 0 -11 -7 3.43 1.1
 0 -11 -7 3.58 0.84
 0 -11 -7 3.2 1.03
 0 -11 -7 3.79 1.14
 0 -11 -7 2.58 0.83
 0 -11 -7 4.26 1.17
 0 -11 -7 3.01 1.55
 0 -11 -8 4.01 1.14
 0 -11 -8 5.24 1.72
 0 -11 -8 4.18 1.13
 0 -11 -8 5.01 1.18
 0 -11 -8 4.52 1.29
 0 -11 -8 5.12 0.94
 0 -11 -8 5.28 2.66
 0 -11 -9 111.63 5.16
 0 -11 -9 116.33 6.31
 0 -11 -9 118.11 5.11
 0 -11 -9 121.75 5.22
 0 -11 -9 105.03 6.52
 0 -11 -9 116.12 5.23
 0 -11 -9 113.47 5.16
 0 -11 -10 46.04 2.38
 0 -11 -10 55.76 2.6
 0 -11 -10 51.22 2.52
 0 -11 -10 53.32 2.42
 0 -11 -10 46.9 3.45
 0 -11 -10 49.25 2.37
 0 -11 -11 1.14 0.9
 0 -11 -11 1.27 0.56
 0 -11 -12 0.5 0.54
 0 -10 0 -0.43 0.86
 0 -10 0 0.69 1.39
 0 -10 0 -0.06 1.31
 0 -10 1 48.07 2.62
 0 -10 -1 54.66 3.06
 0 -10 1 45.56 2.35
 0 -10 -1 57.88 3.11
 0 -10 -1 54.71 2.75
 0 -10 1 58.92 3.05
 0 -10 -1 60.49 3.16
 0 -10 1 53.43 2.78
 0 -10 -2 92.59 4.73
 0 -10 -2 100.14 4.86
 0 -10 -2 90.38 4.67
 0 -10 2 92.99 4.4
 0 -10 -2 91.84 4.8
 0 -10 -2 98.84 4.59
 0 -10 3 98.41 4.61
 0 -10 -3 99.86 4.93
 0 -10 -3 99.67 4.91
 0 -10 -3 104.41 5.13
 0 -10 -3 101.14 5.18
 0 -10 -3 93.75 4.43
 0 -10 -3 102.35 5.16
 0 -10 -4 14.23 1.12
 0 -10 -4 11.5 1.75
 0 -10 -4 12.75 1.86
 0 -10 -4 14.56 2.45
 0 -10 -4 15.49 2.23
 0 -10 -4 14.23 1.38
 0 -10 4 12.75 1.32
 0 -10 -5 19.78 2.25
 0 -10 -5 17.34 1.34
 0 -10 -5 17.59 1.32
 0 -10 -5 18.47 1.71
 0 -10 -5 17.09 1.89
 0 -10 -5 18.11 1.19
 0 -10 -5 17.75 1.35
 0 -10 5 18.28 1.43
 0 -10 -6 -0.58 1.87
 0 -10 -6 -0.14 0.78
 0 -10 -6 0.38 1.08
 0 -10 -6 -0.3 0.96
 0 -10 -6 0.67 0.9
 0 -10 -6 1.13 0.95
 0 -10 -6 -0.59 0.73
 0 -10 -6 0.96 1.29
 0 -10 -6 -0.12 1.44
 0 -10 6 0.09 1.02
 0 -10 -7 66.67 4.74
 0 -10 -7 62.8 3
 0 -10 -7 67.92 3.82
 0 -10 -7 67.83 3.11
 0 -10 -7 65.97 3.15
 0 -10 -7 65.12 3.19
 0 -10 -7 63.12 3.12
 0 -10 -7 61.23 2.97
 0 -10 -8 8.51 1.01
 0 -10 -8 6.2 1.24
 0 -10 -8 8.7 2.72
 0 -10 -8 6.44 1.22
 0 -10 -8 5.56 2.11
 0 -10 -8 6.85 1.3
 0 -10 -8 6.19 1.16
 0 -10 -8 7.47 1.86
 0 -10 -9 19.68 1.44
 0 -10 -9 19.03 1.47
 0 -10 -9 22.44 1.58
 0 -10 -9 21.88 1.44
 0 -10 -9 15.24 3.08
 0 -10 -9 20.58 1.61
 0 -10 -9 21.52 2.75
 0 -10 -10 19.87 1.26
 0 -10 -10 22.79 1.49
 0 -10 -10 22.71 1.43
 0 -10 -10 19.02 1.32
 0 -10 -10 18.35 2.34
 0 -10 -10 24.83 1.59
 0 -10 -11 13.88 1.02
 0 -10 -11 13.09 1.23
 0 -10 -12 2.95 0.67
 0 -9 0 -0.04 0.8
 0 -9 0 -0.4 1.28
 0 -9 0 0.14 1.2
 0 -9 -1 322.45 13.64
 0 -9 1 329.44 13.5
 0 -9 -1 326.7 13.66
 0 -9 1 303.03 13.27
 0 -9 -1 343.78 13.69
 0 -9 1 302.21 13.4
 0 -9 -1 325.9 13.51
 0 -9 -2 25.68 2.23
 0 -9 -2 29.23 2.29
 0 -9 2 24.5 1.66
 0 -9 -2 23.74 1.29
 0 -9 -2 23.94 2.22
 0 -9 -2 24.01 1.91
 0 -9 -2 24.05 2.02
 0 -9 -3 128.82 5.82
 0 -9 -3 133.29 6.34
 0 -9 3 129.85 5.86
 0 -9 -3 133.8 6.34
 0 -9 -3 129.6 6.1
 0 -9 -3 138.48 6.2
 0 -9 -4 7.7 2.09
 0 -9 -4 7.63 1.23
 0 -9 4 7.65 0.91
 0 -9 -4 7.72 1.74
 0 -9 -4 5.92 1.39
 0 -9 4 6.47 1.1
 0 -9 -4 8.38 2.11
 0 -9 -5 214.83 9.33
 0 -9 -5 222.42 9.8
 0 -9 5 219.6 9.56
 0 -9 -5 231.88 10.12
 0 -9 -5 226.44 9.36
 0 -9 -5 224.99 9.82
 0 -9 -5 210.08 9.35
 0 -9 -5 220.11 9.31
 0 -9 -6 39.32 1.95
 0 -9 -6 37.95 2
 0 -9 -6 37.29 2.11
 0 -9 -6 39.52 2.12
 0 -9 -6 40.16 2.78
 0 -9 -6 39.65 1.94
 0 -9 -6 39.82 2.06
 0 -9 -6 40.23 2.56
 0 -9 -6 39.53 2.04
 0 -9 -7 26.97 1.57
 0 -9 -7 25.05 1.47
 0 -9 -7 26 1.68
 0 -9 -7 26.77 3.33
 0 -9 -7 26.98 1.73
 0 -9 -7 28.08 1.69
 0 -9 -7 27.36 1.69
 0 -9 -7 27.27 2.5
 0 -9 -7 23.25 3.01
 0 -9 -8 10.12 1.3
 0 -9 -8 11.69 2.34
 0 -9 -8 9.58 2.8
 0 -9 -8 10.29 1.14
 0 -9 -8 8.02 2.04
 0 -9 -8 10.56 1.25
 0 -9 -8 10.39 1.17
 0 -9 -8 10.16 1.33
 0 -9 -9 8.16 1.33
 0 -9 -9 9.3 1.15
 0 -9 -9 8.38 1.24
 0 -9 -9 8.69 2.27
 0 -9 -9 6.65 2.55
 0 -9 -9 8.72 1.19
 0 -9 -9 8.6 1.04
 0 -9 -9 11.47 2.11
 0 -9 -10 35.5 3.11
 0 -9 -10 38.81 2.07
 0 -9 -10 40.79 2.25
 0 -9 -10 41.62 2.13
 0 -9 -10 37.28 1.97
 0 -9 -11 68.21 3.26
 0 -9 -11 70.89 3.19
 0 -9 -12 0.53 0.73
 0 -9 -12 -0.14 0.47
 0 -8 0 7.86 0.97
 0 -8 0 7.92 1.23
 0 -8 0 7.25 1.27
 0 -8 -1 628.09 26.15
 0 -8 1 600.97 25.85
 0 -8 -1 651.04 26.08
 0 -8 1 635.23 26.03
 0 -8 -1 635.46 26.14
 0 -8 -1 654.17 26.19
 0 -8 1 596.94 25.95
 0 -8 -2 49.57 2.28
 0 -8 2 49.42 2.48
 0 -8 -2 49.89 2.97
 0 -8 2 44.43 2.18
 0 -8 -2 50.24 2.89
 0 -8 -2 49.3 2.67
 0 -8 -2 47.21 2.69
 0 -8 -2 50.6 2.94
 0 -8 -3 37.03 2.39
 0 -8 3 33.89 1.97
 0 -8 -3 34.45 2.37
 0 -8 3 33.9 1.73
 0 -8 -3 38.52 2.64
 0 -8 -3 35.47 2.02
 0 -8 -3 37.06 2.68
 0 -8 -4 127.72 5.8
 0 -8 -4 122.64 6.03
 0 -8 -4 126.22 5.86
 0 -8 -5 2.47 0.89
 0 -8 -5 2.8 1.36
 0 -8 -5 2.96 0.83
 0 -8 -5 3.48 1.35
 0 -8 -6 3.53 0.96
 0 -8 -6 5.12 1.68
 0 -8 -6 3.63 0.73
 0 -8 -6 4.9 1.3
 0 -8 -6 3.4 1.01
 0 -8 -6 3.7 0.81
 0 -8 -6 4.8 0.91
 0 -8 -6 3.35 0.93
 0 -8 -6 4.71 0.93
 0 -8 -6 4.1 2.39
 0 -8 -7 6.38 1.07
 0 -8 -7 6.14 0.95
 0 -8 -7 6.76 1.04
 0 -8 -7 5.14 2.64
 0 -8 -7 6.04 1.09
 0 -8 -7 6.57 1.14
 0 -8 7 3.96 1.16
 0 -8 -7 9.78 2.69
 0 -8 -7 6.83 1.96
 0 -8 -7 6.53 1.95
 0 -8 -7 7.26 1.07
 0 -8 -8 90.11 4.15
 0 -8 -8 90.83 5.13
 0 -8 -8 93.66 4.25
 0 -8 -8 88.19 4.2
 0 -8 -8 91.2 5.65
 0 -8 -8 92.14 5.28
 0 -8 -8 95.17 4.18
 0 -8 -8 89.91 4.2
 0 -8 -9 31.49 1.91
 0 -8 -9 34.62 1.84
 0 -8 -9 33.61 2.06
 0 -8 -9 36.13 3.16
 0 -8 -9 32.44 1.92
 0 -8 -9 33.54 2.95
 0 -8 -9 33.53 1.97
 0 -8 -10 38.42 3.08
 0 -8 -10 37.85 2.04
 0 -8 -10 33.72 1.9
 0 -8 -10 38.24 1.96
 0 -8 -10 38.8 2.2
 0 -8 -11 26.67 1.57
 0 -8 -11 26.24 1.69
 0 -8 -12 0.68 0.85
 0 -8 -12 -0.44 0.6
 0 -7 0 -0.19 1.05
 0 -7 0 0.41 0.77
 0 -7 0 -1.09 1.12
 0 -7 -1 205.61 8.62
 0 -7 1 208.03 8.48
 0 -7 -1 202.24 8.53
 0 -7 -1 201.25 8.63
 0 -7 1 189.63 8.39
 0 -7 1 192.31 8.3
 0 -7 -1 194.54 8.63
 0 -7 -2 372.17 15
 0 -7 -2 363.7 14.98
 0 -7 2 363.05 14.83
 0 -7 -2 357.95 15.07
 0 -7 -2 371.58 15.07
 0 -7 -2 386.53 15.1
 0 -7 2 349.66 14.61
 0 -7 -2 362.27 14.78
 0 -7 2 326.04 14.64
 0 -7 -3 51.52 2.62
 0 -7 -3 47.65 3.09
 0 -7 -3 50.07 3.1
 0 -7 -3 52.82 2.79
 0 -7 -3 52.09 2.91
 0 -7 -4 137.32 6.29
 0 -7 -4 144.8 6.6
 0 -7 -4 133.38 6.25
 0 -7 -5 1.25 1.2
 0 -7 -5 1.48 1.44
 0 -7 -6 51.87 2.48
 0 -7 -6 48.46 3.42
 0 -7 -6 53.3 2.42
 0 -7 -6 49.28 2.48
 0 -7 -6 51.89 2.48
 0 -7 -6 48.96 2.43
 0 -7 -6 54.34 2.49
 0 -7 -6 48.74 3.62
 0 -7 6 45.38 2.59
 0 -7 -6 50.79 2.84
 0 -7 -6 52.14 3.27
 0 -7 -6 49.69 3.74
 0 -7 -7 34.5 1.83
 0 -7 -7 27.64 1.72
 0 -7 -7 26.23 3.24
 0 -7 -7 24.93 1.72
 0 -7 -7 29.17 1.66
 0 -7 -7 28.17 2.58
 0 -7 -7 25.64 1.6
 0 -7 -7 25.07 1.59
 0 -7 -7 24.74 2.63
 0 -7 -7 28.63 3.16
 0 -7 7 25.67 2.08
 0 -7 -8 3.49 2.57
 0 -7 -8 5.06 1.1
 0 -7 -8 4.13 1.06
 0 -7 -8 4.95 1.25
 0 -7 -8 5.8 2.21
 0 -7 -8 4.26 0.97
 0 -7 -8 5.11 2.05
 0 -7 8 4.33 1.43
 0 -7 -8 4.38 1.13
 0 -7 -8 5.93 1.23
 0 -7 -9 6.66 2.17
 0 -7 -9 5.09 2.25
 0 -7 -9 5.59 0.89
 0 -7 -9 5.84 1.32
 0 -7 -9 4.77 1.18
 0 -7 -9 4.5 1.08
 0 -7 -9 3.77 1.01
 0 -7 -10 8.92 1.24
 0 -7 -10 7.87 1.95
 0 -7 -10 7.11 0.93
 0 -7 -10 11.59 2.21
 0 -7 -10 6.03 0.96
 0 -7 -10 7.11 1.25
 0 -7 -11 8.33 1.13
 0 -7 -12 8.83 0.88
 0 -6 0 29.7 1.51
 0 -6 0 25.76 1.71
 0 -6 0 25.61 1.67
 0 -6 -1 9913.23 398.05
 0 -6 -1 9999 398.01
 0 -6 1 9867.83 397.94
 0 -6 -1 9973.71 398.05
 0 -6 -1 9381.53 397.82
 0 -6 1 9192.42 397.88
 0 -6 -1 9831.31 398.04
 0 -6 -2 92.19 4.37
 0 -6 -2 92.81 4.19
 0 -6 -2 100.43 4.28
 0 -6 -2 92.76 4.03
 0 -6 2 84.74 3.8
 0 -6 -2 99.81 4.41
 0 -6 2 93.07 4.02
 0 -6 -3 31.66 1.96
 0 -6 -3 30.92 1.94
 0 -6 -3 33.71 2.15
 0 -6 -4 88.45 4.44
 0 -6 -4 83.92 4.29
 0 -6 -4 89.4 4.21
 0 -6 -5 15.7 2.41
 0 -6 -5 18 1.86
 0 -6 -5 16.05 1.52
 0 -6 -6 6.32 0.86
 0 -6 6 6.14 0.89
 0 -6 -6 6.71 0.92
 0 -6 -6 7.93 2.3
 0 -6 -6 6.89 1.74
 0 -6 -6 7.91 2.43
 0 -6 -6 5.72 0.98
 0 -6 -6 7.04 1.18
 0 -6 -6 6.19 1.79
 0 -6 -6 6.02 0.88
 0 -6 -6 6.42 0.92
 0 -6 -6 7.12 0.93
 0 -6 -7 70.27 4.51
 0 -6 -7 64.81 4.14
 0 -6 -7 64.58 3.14
 0 -6 -7 69.01 3.22
 0 -6 -7 66.5 3.16
 0 -6 -7 68.32 3.16
 0 -6 -7 69.09 4.49
 0 -6 -7 66.23 3.09
 0 -6 -7 71.31 4.13
 0 -6 -7 68.39 3.21
 0 -6 7 68.55 3.73
 0 -6 -8 18.3 1.38
 0 -6 -8 17.53 3.05
 0 -6 -8 18.06 1.54
 0 -6 8 16.93 1.89
 0 -6 -8 15.76 1.23
 0 -6 -8 17.43 1.35
 0 -6 -8 18.73 2.5
 0 -6 -8 16.89 2.44
 0 -6 -8 17.88 1.5
 0 -6 -8 16.2 1.36
 0 -6 -9 163.77 8.03
 0 -6 -9 156.14 6.92
 0 -6 -9 165.32 8.11
 0 -6 -9 157.45 6.94
 0 -6 -9 163.88 7.01
 0 -6 -10 49.7 2.48
 0 -6 -10 42.63 3.43
 0 -6 -10 44.14 2.24
 0 -6 -10 44.64 2.23
 0 -6 -10 47.13 3.33
 0 -6 -11 33.66 1.94
 0 -6 -12 1.09 0.82
 0 -6 -13 16.55 0.88
 0 -5 0 -0.05 0.68
 0 -5 0 -0.3 0.92
 0 -5 0 -0.62 0.91
 0 -5 -1 426.2 17.28
 0 -5 -1 428.35 17.26
 0 -5 -1 413.61 17.29
 0 -5 1 428.95 17.17
 0 -5 -1 407.12 17.24
 0 -5 1 382.72 17.1
 0 -5 -1 411.41 17.09
 0 -5 -2 1.38 1.63
 0 -5 -2 2.22 0.93
 0 -5 -2 1.98 1.19
 0 -5 -2 -0.19 1.08
 0 -5 -3 907.12 38.49
 0 -5 -3 923.73 38.52
 0 -5 -3 940.84 38.62
 0 -5 -4 465.05 19.72
 0 -5 -4 474.67 19.86
 0 -5 -4 459 19.99
 0 -5 -5 520.49 22.33
 0 -5 -5 527.37 22.32
 0 -5 -5 536.4 22.51
 0 -5 -5 506.62 22.04
 0 -5 -5 532.77 22.47
 0 -5 -6 18.91 1.34
 0 -5 -6 21.19 2.68
 0 -5 -6 20.38 2.17
 0 -5 -6 19.13 2.18
 0 -5 -6 19.07 1.23
 0 -5 -6 18.45 1.5
 0 -5 -6 20.93 1.29
 0 -5 6 16.3 1.22
 0 -5 -6 19.16 2.55
 0 -5 -7 6.98 1.17
 0 -5 -7 6.23 0.98
 0 -5 -7 7.09 1.03
 0 -5 7 7.35 1.64
 0 -5 -7 6.94 2.05
 0 -5 -7 7.07 1.09
 0 -5 -7 6.77 0.97
 0 -5 -7 6.05 2
 0 -5 -7 6.33 0.85
 0 -5 -7 5.33 2.34
 0 -5 -8 1.73 0.94
 0 -5 -8 2.02 0.93
 0 -5 -8 1.94 1.93
 0 -5 -8 2.86 1.06
 0 -5 -8 3.16 1.26
 0 -5 -8 3.96 2.11
 0 -5 8 2.27 1.59
 0 -5 -8 3.53 2.5
 0 -5 -9 2.02 2.09
 0 -5 -9 2.15 0.93
 0 -5 -9 1.88 1.77
 0 -5 -9 1.2 0.91
 0 -5 -9 0.86 1.12
 0 -5 9 3.36 1.62
 0 -5 -10 7.87 0.95
 0 -5 -10 7.8 2.27
 0 -5 -10 6.15 1.29
 0 -5 -10 5.8 1.85
 0 -5 -11 8.05 1.23
 0 -5 -11 7.98 1.22
 0 -5 -12 18.15 1.24
 0 -5 -12 14.15 1.25
 0 -5 -13 0.18 0.46
 0 -5 -13 -0.02 0.43
 0 -4 0 4946.49 205.68
 0 -4 0 4957.48 205.65
 0 -4 0 4997.82 205.69
 0 -4 -1 222.94 9.45
 0 -4 -1 232.3 9.48
 0 -4 -1 231.49 9.42
 0 -4 -1 222.82 9.42
 0 -4 1 229.49 9.34
 0 -4 -1 214.95 9.45
 0 -4 -1 220.4 9.3
 0 -4 1 213.03 9.27
 0 -4 -2 5.2 1.09
 0 -4 -2 4.12 0.96
 0 -4 -2 4.12 1.19
 0 -4 -3 8.98 1.35
 0 -4 -3 7.79 1.1
 0 -4 -3 7.25 1.49
 0 -4 -4 55.91 3.18
 0 -4 -4 61.04 2.94
 0 -4 -4 54.26 3.18
 0 -4 -4 59.57 3.42
 0 -4 -4 57.54 3.41
 0 -4 -5 344.31 14.34
 0 -4 -5 332.63 14.02
 0 -4 -5 344.21 14.33
 0 -4 -5 341.81 14.47
 0 -4 5 304.95 13.9
 0 -4 -5 342.11 14.51
 0 -4 -6 88.72 3.8
 0 -4 -6 96.19 4.85
 0 -4 -6 91.24 4.55
 0 -4 6 75.58 3.8
 0 -4 -6 85.04 3.84
 0 -4 -6 84.81 4.01
 0 -4 -6 92.31 4.64
 0 -4 -6 88.23 4.85
 0 -4 -7 80.45 4.76
 0 -4 -7 73.06 3.59
 0 -4 7 80.29 4.21
 0 -4 -7 77.74 3.54
 0 -4 -7 75.46 3.49
 0 -4 -7 86.44 4.55
 0 -4 -7 76.81 3.52
 0 -4 -7 79.74 4.43
 0 -4 -8 41.47 2.35
 0 -4 -8 49.96 3.42
 0 -4 8 41.53 2.99
 0 -4 -8 39.5 2.11
 0 -4 -8 43.72 2.26
 0 -4 -8 44.29 3.17
 0 -4 -8 41.71 2.19
 0 -4 9 11.61 1.86
 0 -4 -9 9.88 1.55
 0 -4 -9 11.26 1.35
 0 -4 -9 9.44 1.01
 0 -4 -9 9.84 1.09
 0 -4 -9 9.63 2.34
 0 -4 -9 8.81 2.03
 0 -4 -9 9.99 1.39
 0 -4 -10 38.54 3.28
 0 -4 -10 31.24 2.78
 0 -4 -10 34.28 2.08
 0 -4 -10 32.34 1.79
 0 -4 -10 36.92 2.08
 0 -4 -11 4.82 1.21
 0 -4 -11 3.67 1.21
 0 -4 -12 8.51 1.07
 0 -4 -12 9.73 1.11
 0 -4 -13 1.2 0.51
 0 -4 -13 0.48 0.51
 0 -3 0 -0.08 0.58
 0 -3 0 -0.21 0.57
 0 -3 1 19.59 0.92
 0 -3 -1 19.89 1.18
 0 -3 -1 18.24 1.21
 0 -3 -1 21.09 1.08
 0 -3 2 38.58 1.66
 0 -3 -2 39.53 1.97
 0 -3 -2 38.52 2.17
 0 -3 -2 40.01 2.07
 0 -3 -3 82.36 4.19
 0 -3 -3 90.9 4.04
 0 -3 -3 87 4.23
 0 -3 -3 95.84 4.37
 0 -3 -3 90.03 4.24
 0 -3 -4 29.38 1.77
 0 -3 -4 29.14 2.29
 0 -3 -4 29.44 2.46
 0 -3 -4 30.43 2.11
 0 -3 -4 28.25 2.07
 0 -3 -5 17.78 2.25
 0 -3 -5 18.07 1.95
 0 -3 -5 16.58 2.21
 0 -3 -5 16.37 1.85
 0 -3 -5 17.77 1.4
 0 -3 5 15.66 1.13
 0 -3 -6 243.69 10.66
 0 -3 -6 250.84 10.95
 0 -3 -6 232.32 10.19
 0 -3 -6 243.02 10.74
 0 -3 -6 227.02 10.06
 0 -3 -6 246.73 10.85
 0 -3 -6 233.39 10.15
 0 -3 -6 242.34 10.04
 0 -3 -7 42.24 3.17
 0 -3 7 43.62 2.9
 0 -3 -7 42.07 2.12
 0 -3 -7 43.74 2.96
 0 -3 -7 38.95 2.02
 0 -3 -7 44.25 3.46
 0 -3 -7 40.86 2.13
 0 -3 -7 42.5 2.1
 0 -3 -7 36.75 2.17
 0 -3 -8 1.32 0.92
 0 -3 -8 1.45 1.04
 0 -3 -8 1.86 1.75
 0 -3 8 -0.58 1.75
 0 -3 -8 1.22 1.22
 0 -3 -8 1.4 1.03
 0 -3 -8 0.82 0.8
 0 -3 -8 3.15 2.2
 0 -3 -9 4.34 0.96
 0 -3 -9 5.85 1.21
 0 -3 -9 3.47 1.87
 0 -3 -9 5.36 1.25
 0 -3 -9 6.73 2.4
 0 -3 9 2.92 1.83
 0 -3 -9 6.69 1.4
 0 -3 10 283.6 13.25
 0 -3 -10 289.66 13.36
 0 -3 -10 307.75 12.63
 0 -3 -10 284.97 13.65
 0 -3 -10 292.8 12.61
 0 -3 -11 11.63 1.3
 0 -3 -11 11.81 2.22
 0 -3 -11 12.9 1.41
 0 -3 -12 4.97 1.02
 0 -3 -12 4.61 1.03
 0 -3 -13 0.99 0.6
 0 -3 -13 0.85 0.51
 0 -2 0 8.85 0.57
 0 -2 0 8.1 0.59
 0 -2 -1 170.49 7.02
 0 -2 -1 162.79 7.01
 0 -2 -2 495.52 20.18
 0 -2 -2 479.39 20.25
 0 -2 -2 489.85 20.25
 0 -2 -2 460.34 20.28
 0 -2 -3 207.95 8.85
 0 -2 -3 215.06 8.83
 0 -2 -3 194.11 8.7
 0 -2 -3 193.94 8.76
 0 -2 -3 194.86 8.71
 0 -2 -3 203.28 8.58
 0 -2 -4 1.43 1.52
 0 -2 -4 2.9 1.48
 0 -2 4 1.97 0.69
 0 -2 -4 2.36 1.31
 0 -2 -4 3.28 1.69
 0 -2 -4 1.85 0.91
 0 -2 -5 232.53 10.07
 0 -2 5 208.52 9.41
 0 -2 -5 223.05 9.54
 0 -2 -5 228.27 10
 0 -2 -5 235 9.9
 0 -2 -5 242.06 9.98
 0 -2 -6 23.38 1.35
 0 -2 -6 23.6 2.59
 0 -2 -6 22.23 1.42
 0 -2 -6 21.93 1.32
 0 -2 -6 25.01 2.38
 0 -2 -6 22.46 2.1
 0 -2 -6 21.29 1.27
 0 -2 -7 333.95 14.78
 0 -2 -7 345.27 13.93
 0 -2 -7 318.68 13.95
 0 -2 -7 322.89 13.88
 0 -2 -7 322.49 13.91
 0 -2 -7 336.55 14.62
 0 -2 7 353.25 14.61
 0 -2 -8 13.21 2.09
 0 -2 -8 15.68 1.36
 0 -2 -8 18.75 2.57
 0 -2 -8 14.87 1.18
 0 -2 8 14.48 2.15
 0 -2 -8 15.72 1.36
 0 -2 -8 13.65 1.44
 0 -2 -9 283.75 11.92
 0 -2 -9 286.75 11.93
 0 -2 -9 271.7 12.68
 0 -2 9 290.27 12.73
 0 -2 -9 269.85 11.81
 0 -2 -9 271.09 11.96
 0 -2 -9 299.27 13.11
 0 -2 -10 10.84 1.38
 0 -2 -10 12.07 1.44
 0 -2 -10 9.12 1.77
 0 -2 10 6.83 2
 0 -2 -10 7.23 2.4
 0 -2 -11 1.16 1.16
 0 -2 -11 -0.38 1.9
 0 -2 -11 0.91 1.14
 0 -2 -12 4.22 1.1
 0 -2 -12 3.82 0.92
 0 -2 -13 19.99 1.04
 0 -2 -13 19.48 1.12
 0 -1 -1 493.03 20.98
 0 -1 -1 499.73 20.98
 0 -1 -1 515.2 20.95
 0 -1 -2 13.99 1.2
 0 -1 -2 14.28 1.21
 0 -1 -2 15.03 1.2
 0 -1 -2 16.13 0.99
 0 -1 -2 13.57 1.41
 0 -1 -2 14.84 1.37
 0 -1 -3 236.08 11.29
 0 -1 -3 239.28 11.36
 0 -1 -3 342.29 11.59
 0 -1 -3 252.11 11.41
 0 -1 -3 331.72 11.28
 0 -1 3 242.97 11.12
 0 -1 -4 71.57 3.85
 0 -1 -4 75.6 3.78
 0 -1 -4 75.1 3.39
 0 -1 -4 73.68 3.66
 0 -1 -4 78.25 3.88
 0 -1 4 72.34 3.28
 0 -1 -5 245.23 10.51
 0 -1 -5 268.25 10.97
 0 -1 -5 246.04 10.43
 0 -1 5 235.24 10.37
 0 -1 -5 265.17 11.04
 0 -1 -5 256.56 10.82
 0 -1 -6 264.13 11.68
 0 -1 -6 299.17 12.52
 0 -1 -6 270.91 11.65
 0 -1 -6 294.01 12.39
 0 -1 -6 293.41 12.2
 0 -1 -6 279.45 11.66
 0 -1 -7 18.72 1.31
 0 -1 7 21.17 2.18
 0 -1 -7 18.7 1.49
 0 -1 -7 18.87 1.32
 0 -1 -7 18.06 2.02
 0 -1 -7 15.5 2.4
 0 -1 -7 18.87 1.24
 0 -1 -8 7.24 0.98
 0 -1 -8 7.79 1.11
 0 -1 -8 8.02 1.15
 0 -1 8 8.95 1.92
 0 -1 -8 7.45 1.72
 0 -1 -8 7.12 1.38
 0 -1 -8 6.6 2.19
 0 -1 -9 1.1 1.58
 0 -1 -9 1.14 1.12
 0 -1 -9 0.38 1.13
 0 -1 -9 2.15 0.85
 0 -1 -9 1.29 1.34
 0 -1 9 2.74 1.96
 0 -1 -9 -2.3 2.38
 0 -1 -10 7.08 2.39
 0 -1 -10 4.8 1.45
 0 -1 -10 5.07 1.25
 0 -1 10 6.41 2.04
 0 -1 -10 5.1 1.35
 0 -1 -11 37.77 3.19
 0 -1 -11 42.98 2.23
 0 -1 -11 37.61 2.23
 0 -1 -12 4.65 0.93
 0 -1 -12 7.51 1.14
 0 -1 -13 16.94 0.99
 0 -1 -13 13.42 0.82
 0 0 -1 6.11 0.44
 0 0 -1 6.1 0.51
 0 0 -1 5.84 0.64
 0 0 -1 6.07 0.52
 0 0 -1 6.7 0.42
 0 0 -1 5.91 0.62
 0 0 1 6.54 0.38
 0 0 -2 1237.77 51.32
 0 0 -2 1205.7 51.22
 0 0 -2 1228.61 51.34
 0 0 -2 1226.13 51.22
 0 0 2 1262.73 51.19
 0 0 -2 1238.19 51.29
 0 0 -3 2.58 0.75
 0 0 -3 3.59 1.38
 0 0 -3 3.13 0.81
 0 0 -3 3.53 1.42
 0 0 3 3.25 0.59
 0 0 -3 2.8 0.59
 0 0 -3 3.83 1.13
 0 0 -4 361.54 15.3
 0 0 -4 364.29 15.23
 0 0 4 359.29 15.21
 0 0 -4 373.9 15.63
 0 0 -4 370.73 15.49
 0 0 -5 0.6 0.51
 0 0 5 0.33 0.53
 0 0 -5 0.81 1.2
 0 0 -5 1.91 1.71
 0 0 -6 31.37 2.23
 0 0 6 30.34 2.48
 0 0 7 2.2 1.7
 0 0 -7 1.18 0.85
 0 0 -7 0.06 1.4
 0 0 -7 1.05 0.78
 0 0 8 105.8 5.32
 0 0 -8 100.95 5.05
 0 0 -8 96.48 4.35
 0 0 -8 92.4 4.28
 0 0 -9 4.7 1.6
 0 0 9 3.82 2.06
 0 0 -9 3.42 1.12
 0 0 -9 4.68 0.92
 0 0 -10 120.22 5.38
 0 0 10 117.46 6.3
 0 0 -11 0.69 1.06
 0 0 -12 2.83 0.87
 0 0 -13 -0.07 0.39
 0 1 -1 503.57 21.3
 0 1 -1 505.22 21.33
 0 1 -1 523.28 21.28
 0 1 1 516.05 21.3
 0 1 -1 508.64 21.35
 0 1 -2 15.17 1.05
 0 1 -2 16.14 0.81
 0 1 -2 14.32 1.33
 0 1 -2 15.48 1.05
 0 1 -2 16.25 1.3
 0 1 2 14.74 0.87
 0 1 -3 242.91 10.16
 0 1 -3 238.93 9.98
 0 1 -3 241.91 10.3
 0 1 3 242.54 10.01
 0 1 -3 236.13 10.11
 0 1 -3 218.48 10.26
 0 1 -4 70.63 3.13
 0 1 -4 69.52 3.34
 0 1 -4 75.12 3.47
 0 1 4 72.63 3.17
 0 1 -4 72.99 3.79
 0 1 -5 248.3 10.27
 0 1 -5 260.54 10.71
 0 1 5 236.53 10.3
 0 1 6 306.71 12.42
 0 1 -6 300.4 12.23
 0 1 -6 268.18 11.78
 0 1 -6 274.32 11.75
 0 1 -7 20.92 1.32
 0 1 -7 23.19 1.38
 0 1 -7 20.61 1.41
 0 1 -7 20.32 1.92
 0 1 7 21.51 2.31
 0 1 -7 21.36 1.54
 0 1 8 7.67 2.09
 0 1 -8 7.07 1.58
 0 1 -8 8.11 1.11
 0 1 -8 7.89 0.99
 0 1 -8 7.14 1.28
 0 1 -8 8.24 1.17
 0 1 9 3.01 2.17
 0 1 -9 1.23 1.06
 0 1 -9 0.26 0.82
 0 1 -9 0.55 1.41
 0 1 -9 1.35 1.38
 0 1 -10 4.51 2.26
 0 1 -10 3.88 1.16
 0 1 10 3.21 2.1
 0 1 -11 38.75 2.06
 0 1 -11 31.3 3.08
 0 1 -12 5.46 0.86
 0 1 -13 11.07 0.89
 0 2 0 7.66 0.49
 0 2 0 7.58 0.57
 0 2 0 8.48 0.62
 0 2 -1 162.1 7.03
 0 2 1 166.91 7.02
 0 2 -1 169.97 6.99
 0 2 -1 163.96 6.96
 0 2 1 171.13 6.97
 0 2 -1 163.93 7.07
 0 2 -2 488.38 20.36
 0 2 -2 482.93 20.31
 0 2 -2 480.53 20.46
 0 2 -2 498.3 20.43
 0 2 2 494.89 20.35
 0 2 -3 193.39 8.64
 0 2 -3 204.81 8.49
 0 2 -3 195.85 8.52
 0 2 -3 198.09 8.33
 0 2 3 198.27 8.39
 0 2 4 2.09 0.67
 0 2 -4 0.88 1.54
 0 2 -4 2.06 0.45
 0 2 -4 1.97 0.9
 0 2 -4 2.57 0.98
 0 2 5 243.13 9.45
 0 2 -5 198.94 8.74
 0 2 -5 232.95 9.47
 0 2 -5 221.63 9.1
 0 2 -5 230.85 9.2
 0 2 5 208.65 8.84
 0 2 6 24.75 2.33
 0 2 -6 23.76 2.37
 0 2 -6 19.41 1.46
 0 2 -6 23.36 1.35
 0 2 -6 22.03 1.76
 0 2 -7 335.43 14.3
 0 2 -7 316.02 13.87
 0 2 -7 324.94 13.81
 0 2 -7 327.12 14.67
 0 2 7 361.99 14.67
 0 2 -7 336.3 13.85
 0 2 -7 323.08 13.79
 0 2 -8 15.43 1.49
 0 2 -8 15.71 1.33
 0 2 -8 14.3 1.69
 0 2 8 15.72 2.45
 0 2 -8 14.93 1.28
 0 2 -8 14.91 1.17
 0 2 -8 17.37 2.59
 0 2 -9 259.76 12.13
 0 2 -9 271.09 11.74
 0 2 9 284.49 12.7
 0 2 -9 276.61 11.7
 0 2 -9 274.25 12.8
 0 2 -9 266.7 11.57
 0 2 -9 284.17 11.66
 0 2 -10 5.34 2.29
 0 2 -10 8.07 1.19
 0 2 10 9.22 2.22
 0 2 -10 8.53 1.42
 0 2 11 -0.32 1.88
 0 2 -11 1.46 0.98
 0 2 -11 3.54 2.09
 0 2 -11 1 1.22
 0 2 -12 3.51 0.76
 0 2 -12 4.9 1.11
 0 2 -13 18.01 1.08
 0 3 0 0.3 0.5
 0 3 0 -0.01 0.66
 0 3 0 0.4 0.63
 0 3 -1 18.52 1.07
 0 3 1 21.33 1.15
 0 3 -1 18.12 1.28
 0 3 -1 20.15 1.11
 0 3 1 20.61 1.21
 0 3 1 18.88 1.18
 0 3 1 19.51 1.02
 0 3 -1 19.26 1.26
 0 3 -1 19.67 1.06
 0 3 -2 37.89 2.05
 0 3 2 39.07 1.88
 0 3 -2 38.94 1.77
 0 3 -2 36.46 1.76
 0 3 2 39.29 1.71
 0 3 -2 36.01 2.05
 0 3 -3 86.58 4.13
 0 3 -3 86 3.73
 0 3 3 86 3.83
 0 3 -3 84.91 3.86
 0 3 -3 89.59 4.05
 0 3 3 87.22 3.67
 0 3 4 32.95 2.1
 0 3 4 28.14 1.41
 0 3 -4 29.28 1.58
 0 3 -4 28.42 1.77
 0 3 -4 27.99 2
 0 3 -4 29.85 1.22
 0 3 -5 17.36 1.97
 0 3 -5 13.87 1.45
 0 3 5 15.16 1.04
 0 3 -5 17.8 1.38
 0 3 5 13.98 2.02
 0 3 -6 230.4 9.87
 0 3 -6 236.81 10.18
 0 3 -6 249.15 10.62
 0 3 6 250.78 10.61
 0 3 -6 243.45 10.22
 0 3 -6 220.99 9.89
 0 3 -7 39.85 2.04
 0 3 -7 39.28 3.15
 0 3 -7 41.94 2.22
 0 3 -7 40.78 2.13
 0 3 7 41.96 3.14
 0 3 -7 40.24 2.51
 0 3 -7 42.51 2.07
 0 3 -8 1.68 1.21
 0 3 -8 2.22 1.07
 0 3 -8 1.32 0.85
 0 3 -8 0.79 1.2
 0 3 -8 0.89 0.9
 0 3 8 2.09 2.16
 0 3 -8 0.74 2.12
 0 3 -9 7.79 2.36
 0 3 -9 6.54 0.94
 0 3 -9 7.29 1.04
 0 3 -9 5.96 1.41
 0 3 9 3.77 2.2
 0 3 -9 6.93 1.26
 0 3 10 284.97 13.31
 0 3 -10 290.63 12.27
 0 3 -10 290.95 12.35
 0 3 -10 274.89 13.38
 0 3 -11 9.85 2.14
 0 3 11 8.45 2.05
 0 3 -11 11.17 1.37
 0 3 -11 11.02 1.09
 0 3 -12 4.57 0.72
 0 3 -12 4.66 1.04
 0 3 -13 0.72 0.57
 0 4 0 4959.31 204.33
 0 4 0 4776.02 204.34
 0 4 0 4962.66 204.32
 0 4 0 4889.35 204.28
 0 4 0 5081.03 204.33
 0 4 1 225.8 9.37
 0 4 -1 223.55 9.37
 0 4 1 223.11 9.44
 0 4 -1 223.05 9.38
 0 4 -1 211.09 9.32
 0 4 1 228.12 9.43
 0 4 1 230.49 9.44
 0 4 -1 222.37 9.46
 0 4 2 3.76 0.99
 0 4 2 3.6 0.6
 0 4 -2 5.36 0.7
 0 4 2 2.87 0.91
 0 4 -2 8.39 1.37
 0 4 -2 4 1.03
 0 4 2 2.21 1.25
 0 4 -2 9.44 0.62
 0 4 -3 7.64 0.76
 0 4 -3 7.19 0.7
 0 4 3 7.56 0.54
 0 4 3 8.36 0.98
 0 4 -3 6.95 1.33
 0 4 -3 6.99 1.29
 0 4 -4 60.05 2.69
 0 4 4 54.93 2.68
 0 4 -4 55.73 2.95
 0 4 -4 54.3 3.07
 0 4 -4 54.83 2.49
 0 4 -5 322.79 13.77
 0 4 5 346.7 14.03
 0 4 -5 331.04 13.98
 0 4 5 303.69 13.5
 0 4 -5 324.34 13.63
 0 4 -6 83.87 3.93
 0 4 -6 87.7 4.17
 0 4 -6 87.64 3.89
 0 4 6 92.73 4.74
 0 4 -6 93.02 4.75
 0 4 -6 88.09 4.29
 0 4 7 85 4.57
 0 4 -7 75.43 3.5
 0 4 -7 77 4.46
 0 4 -7 75.13 3.43
 0 4 7 73.47 3.67
 0 4 -7 76.93 3.8
 0 4 -7 77.06 3.44
 0 4 -7 73.4 3.55
 0 4 -8 41.03 2.21
 0 4 -8 38.19 2.42
 0 4 -8 46.92 3.41
 0 4 -8 41.01 2.1
 0 4 -8 40.63 2.36
 0 4 -8 42.43 2.13
 0 4 8 44.8 3.45
 0 4 -9 8.84 0.99
 0 4 -9 9.94 1.16
 0 4 -9 9.82 1.48
 0 4 -9 11.05 1.33
 0 4 9 10.96 2.45
 0 4 -9 8.86 2.43
 0 4 -10 34.12 1.91
 0 4 -10 35.47 2.12
 0 4 -10 37.2 3.33
 0 4 10 30.38 3.12
 0 4 -11 4.74 1.95
 0 4 -11 4.55 0.89
 0 4 -11 4.51 1.22
 0 4 -12 10.35 1.06
 0 4 -12 4.46 0.57
 0 4 -13 0.94 0.53
 0 5 0 -0.03 0.9
 0 5 0 -0.24 0.85
 0 5 0 -0.25 0.95
 0 5 0 0.92 1.11
 0 5 0 0.55 0.89
 0 5 -1 405.98 17.36
 0 5 1 420.72 17.53
 0 5 1 431.85 17.5
 0 5 1 414.62 17.51
 0 5 1 418.55 17.45
 0 5 -1 412.96 17.53
 0 5 -1 412.91 17.47
 0 5 -1 427.44 17.44
 0 5 2 1.42 1.05
 0 5 -2 1.53 0.75
 0 5 -2 1.96 0.89
 0 5 2 1.87 0.98
 0 5 2 1.45 1.25
 0 5 -2 1.83 1.28
 0 5 2 1.97 0.66
 0 5 3 928.93 37.95
 0 5 -3 921.34 37.66
 0 5 -3 889.33 37.86
 0 5 -3 905.42 37.92
 0 5 3 915.96 37.8
 0 5 -3 881.74 37.69
 0 5 3 904.16 37.61
 0 5 3 910.28 37.8
 0 5 4 446.51 18.66
 0 5 -4 458.67 18.59
 0 5 -4 436.56 18.87
 0 5 -4 452.07 18.86
 0 5 -4 429.89 18.5
 0 5 5 477.79 20.83
 0 5 -5 507.88 20.86
 0 5 -5 503.1 21.1
 0 5 -5 502.1 21.22
 0 5 6 20.11 2.21
 0 5 -6 17.55 1.27
 0 5 -6 16.98 1.67
 0 5 -6 17.86 1.16
 0 5 6 16.32 1.37
 0 5 -6 16.87 2.07
 0 5 -6 16.94 1.36
 0 5 -7 9.05 1.01
 0 5 -7 7.25 2
 0 5 7 8.25 2.17
 0 5 -7 6.97 0.88
 0 5 7 6.85 1.07
 0 5 -7 7.65 0.91
 0 5 -7 7.35 1.09
 0 5 -7 6.45 1.11
 0 5 -7 6.61 1.41
 0 5 -8 2.45 1.08
 0 5 -8 2.32 0.87
 0 5 -8 1.84 2.09
 0 5 8 3.89 2.38
 0 5 -8 2.8 1.28
 0 5 -8 1.65 0.84
 0 5 -9 0.57 0.81
 0 5 9 1.59 0.81
 0 5 -9 0.61 2.21
 0 5 9 4.05 2.29
 0 5 -9 0.92 1.08
 0 5 -9 1.85 0.9
 0 5 -10 8.89 2.28
 0 5 10 6.14 2.34
 0 5 -10 6.92 1.31
 0 5 -10 6.67 1
 0 5 -11 7.91 1.22
 0 5 -11 8.02 0.86
 0 5 -12 16.82 1.27
 0 5 12 17.14 1.3
 0 5 -13 0.53 0.45
 0 6 0 24.66 1.74
 0 6 0 31.16 1.9
 0 6 0 25.76 1.65
 0 6 0 24.85 1.82
 0 6 0 27.02 1.7
 0 6 1 9977.97 395.33
 0 6 -1 9620.59 395.34
 0 6 1 9923.71 395.3
 0 6 -1 9479.75 395.23
 0 6 -1 9611.09 395.28
 0 6 1 9722.67 395.26
 0 6 1 9831.83 395.34
 0 6 -1 9133.14 395.11
 0 6 2 92.69 4.11
 0 6 2 94.38 4.27
 0 6 -2 91.51 4.4
 0 6 2 98.31 4.4
 0 6 -2 89.57 4.14
 0 6 -2 92.15 4.16
 0 6 2 94.92 4.31
 0 6 -2 93.14 4.39
 0 6 3 31.73 1.52
 0 6 -3 31.51 1.92
 0 6 3 27.52 1.89
 0 6 -3 30.25 1.63
 0 6 3 32.09 2.2
 0 6 -3 32.68 2.11
 0 6 3 30.45 1.81
 0 6 -4 81.24 3.86
 0 6 -4 91.92 4.4
 0 6 4 89.95 4.09
 0 6 4 87.68 4.44
 0 6 -4 89 4.33
 0 6 4 86.07 4.07
 0 6 -4 91.54 3.85
 0 6 -5 13.76 1.77
 0 6 5 12.99 1.28
 0 6 -5 13.34 0.98
 0 6 5 13.52 1.2
 0 6 -5 12.77 1.69
 0 6 -6 6.28 1.02
 0 6 6 6.05 1.06
 0 6 -6 6.44 1.53
 0 6 -6 5.44 1
 0 6 -6 7.8 0.89
 0 6 -6 7.91 1.83
 0 6 -6 6.92 0.84
 0 6 -7 68.96 3.09
 0 6 -7 65.78 3.14
 0 6 -7 68.13 3.7
 0 6 -7 67.43 3.25
 0 6 -7 67.9 3.18
 0 6 -7 74.17 4.18
 0 6 7 67.62 4.26
 0 6 -8 16.42 1.19
 0 6 -8 16.42 1.36
 0 6 8 16.12 2.64
 0 6 -8 17.21 1.53
 0 6 -8 18.17 2.46
 0 6 -8 13.88 1.16
 0 6 9 161.84 7.01
 0 6 -9 160.42 7.02
 0 6 -9 168.65 8.2
 0 6 -9 166.39 7.14
 0 6 9 156.67 8.24
 0 6 -10 44.79 2.28
 0 6 -10 47.38 3.54
 0 6 -10 48.5 2.51
 0 6 10 49.69 3.66
 0 6 -11 28.26 1.54
 0 6 -11 36.37 1.87
 0 6 -12 -0.47 0.85
 0 6 12 1.79 0.97
 0 7 0 -0.29 1.36
 0 7 0 -0.17 1.21
 0 7 0 -0.81 1.32
 0 7 0 -0.8 1.06
 0 7 -1 204.06 8.69
 0 7 -1 202.86 8.8
 0 7 1 206.4 8.72
 0 7 1 205.77 8.78
 0 7 -1 205.38 8.63
 0 7 -1 215.78 8.83
 0 7 1 200.46 8.81
 0 7 1 200.05 8.69
 0 7 -1 196.39 8.42
 0 7 2 354.23 14.8
 0 7 -2 343.29 14.76
 0 7 2 351.69 14.96
 0 7 2 352.12 14.92
 0 7 2 369.57 14.98
 0 7 -2 344.82 14.99
 0 7 -2 347.52 14.84
 0 7 3 50.65 2.64
 0 7 -3 47.82 2.51
 0 7 3 46.96 2.26
 0 7 -3 47.97 2.83
 0 7 3 47.47 2.57
 0 7 -3 47.58 2.38
 0 7 3 49.96 2.86
 0 7 4 130.45 5.86
 0 7 -4 134.7 6.07
 0 7 4 126.9 5.82
 0 7 -4 124.07 5.6
 0 7 4 131.19 6.13
 0 7 -4 132.85 5.95
 0 7 5 0.49 0.94
 0 7 -5 1.98 1.46
 0 7 -5 2.19 1.46
 0 7 5 -0.25 0.92
 0 7 6 50.09 2.66
 0 7 -6 49.17 2.31
 0 7 -6 45.55 2.4
 0 7 -6 47.71 2.34
 0 7 -6 48.92 3.06
 0 7 -6 51.21 2.35
 0 7 -6 49.94 2.42
 0 7 -6 51.37 3.17
 0 7 -7 25.89 1.64
 0 7 -7 24.86 1.52
 0 7 -7 25.7 2.3
 0 7 -7 23.13 1.45
 0 7 -7 23.75 2.45
 0 7 -7 24.77 1.39
 0 7 8 4.92 2.34
 0 7 -8 5.35 0.93
 0 7 -8 5 0.83
 0 7 -8 7.75 2.11
 0 7 -8 5.62 1.13
 0 7 -8 5.54 1.28
 0 7 -9 4.75 0.85
 0 7 9 6.08 1
 0 7 -9 2.32 2.04
 0 7 9 5.15 2.54
 0 7 -9 7.9 1.22
 0 7 -10 8.36 1.22
 0 7 10 8.31 2.44
 0 7 -10 8.14 0.86
 0 7 -10 8.85 2.08
 0 7 10 7.63 0.91
 0 7 -11 6.48 1.11
 0 7 -12 9.48 0.89
 0 7 12 9.07 1.08
 0 8 0 8.34 1.42
 0 8 0 9.15 1.52
 0 8 0 8.21 1.39
 0 8 0 8.11 1.23
 0 8 1 665.26 27.3
 0 8 1 654.08 27.22
 0 8 -1 633.2 27.21
 0 8 1 670.77 27.36
 0 8 1 657.89 27.32
 0 8 -1 651.63 27.31
 0 8 -1 632.68 27.14
 0 8 -1 640.06 27.29
 0 8 1 647.63 27.21
 0 8 2 47.84 2.7
 0 8 2 51.1 2.48
 0 8 2 48.58 2.77
 0 8 -2 47.56 2.33
 0 8 2 50.68 2.77
 0 8 -2 48.68 2.55
 0 8 -2 48.88 2.77
 0 8 3 32.69 2.22
 0 8 3 38.75 2.43
 0 8 -3 32.06 1.94
 0 8 3 35.61 2.12
 0 8 3 32.4 1.75
 0 8 -3 31.62 1.86
 0 8 -3 32.77 2.43
 0 8 -4 122.34 5.88
 0 8 4 117.55 5.64
 0 8 4 126.6 5.87
 0 8 4 116.43 5.58
 0 8 -4 128.57 5.64
 0 8 5 2.66 1.06
 0 8 -5 4.13 1.58
 0 8 5 2.14 1.03
 0 8 5 3.45 1.89
 0 8 -5 2.92 1.43
 0 8 6 3.1 0.81
 0 8 6 3.39 1.08
 0 8 -6 3.55 0.91
 0 8 -6 2.92 0.83
 0 8 -6 3.52 0.79
 0 8 -6 3.58 1.54
 0 8 -6 4.66 1.69
 0 8 -6 3.51 0.8
 0 8 -6 2.85 0.96
 0 8 -7 4.83 0.84
 0 8 -7 6.59 1.83
 0 8 7 7.45 0.86
 0 8 -7 5.94 0.96
 0 8 -7 6.81 0.94
 0 8 -7 4.36 1.07
 0 8 -7 4.25 1.55
 0 8 8 97.19 4.27
 0 8 -8 99.87 5.29
 0 8 -8 95.75 4.26
 0 8 -8 87.05 4.19
 0 8 9 33.85 1.89
 0 8 -9 28.9 2.83
 0 8 9 38.2 3.46
 0 8 -9 32.91 1.93
 0 8 10 36.85 1.94
 0 8 10 36.48 3.39
 0 8 -10 36.82 3
 0 8 -10 40.51 2.14
 0 8 -11 25.34 1.59
 0 8 11 26.56 1.75
 0 8 12 -0.74 0.89
 0 8 -12 1.09 0.63
 0 9 0 -0.62 1.57
 0 9 0 -0.08 1.26
 0 9 0 0.36 1.3
 0 9 0 -0.7 1.12
 0 9 1 308.77 14.11
 0 9 1 331.86 14.04
 0 9 1 329.33 14.02
 0 9 1 346.42 14.19
 0 9 1 325.98 14.14
 0 9 -1 319.99 13.93
 0 9 -1 336.01 14.16
 0 9 -1 333.25 14.13
 0 9 -2 24.56 1.34
 0 9 2 23.35 2.06
 0 9 -2 22.88 1.68
 0 9 2 27.32 1.97
 0 9 2 27.68 1.91
 0 9 -2 26.23 2.04
 0 9 2 26.14 1.69
 0 9 3 127.65 5.92
 0 9 3 128.89 6.06
 0 9 -3 125.08 5.74
 0 9 -3 126.76 5.7
 0 9 3 124.62 5.62
 0 9 -3 128.07 6.08
 0 9 4 5.85 1.35
 0 9 -4 4.94 1.62
 0 9 4 7.62 1.75
 0 9 4 6.86 1.34
 0 9 -4 7.22 1.3
 0 9 -5 216.74 9.11
 0 9 5 209.4 9.48
 0 9 -5 216.77 9.8
 0 9 5 222.84 9.92
 0 9 5 203.76 9.47
 0 9 -5 225.28 9.64
 0 9 5 212.67 9.12
 0 9 -6 37.17 1.93
 0 9 6 38.84 2.32
 0 9 6 40.02 1.98
 0 9 6 40.08 1.89
 0 9 -6 36.14 1.96
 0 9 -6 36.54 1.97
 0 9 -6 37.63 2.81
 0 9 -6 38.52 1.92
 0 9 -6 35.22 2.01
 0 9 6 37.4 3.05
 0 9 -6 41.42 2.72
 0 9 -7 25.14 2.35
 0 9 -7 24.16 1.57
 0 9 -7 25.01 1.49
 0 9 -7 23.68 2.4
 0 9 7 24.71 1.47
 0 9 -7 24.05 1.43
 0 9 -7 22.16 1.5
 0 9 -8 8.24 0.95
 0 9 8 11.28 1.26
 0 9 -8 9.1 1.06
 0 9 -8 7.07 1.89
 0 9 -9 8.36 1.11
 0 9 9 8.79 2.58
 0 9 9 8.34 1.15
 0 9 -9 7.78 1.99
 0 9 -10 41.24 2.13
 0 9 10 38.99 2.05
 0 9 10 44.07 3.54
 0 9 11 69.89 3.46
 0 9 -11 73.97 3.3
 0 9 -12 0.29 0.45
 0 9 12 0.45 0.86
 0 10 0 -0.4 1.3
 0 10 0 -0.04 1.4
 0 10 0 1.04 1.54
 0 10 0 0.49 1.35
 0 10 -1 51.51 3.44
 0 10 1 58.76 3.29
 0 10 1 61.21 3.57
 0 10 1 57.77 3.28
 0 10 1 56.37 3.43
 0 10 -1 58.97 3.46
 0 10 2 92.16 4.52
 0 10 2 98.58 4.75
 0 10 -2 94.47 4.59
 0 10 2 89.78 4.61
 0 10 2 88.93 4.32
 0 10 2 91.06 4.54
 0 10 3 91.93 4.22
 0 10 -3 91.46 4.2
 0 10 3 95.08 4.7
 0 10 3 93.22 4.56
 0 10 -3 94.24 4.84
 0 10 3 90.46 4.6
 0 10 -4 13.82 1.34
 0 10 4 13 1.59
 0 10 4 16.12 2.05
 0 10 4 14.44 1.51
 0 10 -4 13.99 1.98
 0 10 -4 13.11 1.06
 0 10 -5 17.01 2.14
 0 10 5 16.78 1.62
 0 10 -5 16.67 1.28
 0 10 5 17.31 1.15
 0 10 5 17.72 1.24
 0 10 -5 16.86 1.21
 0 10 5 17.33 2.24
 0 10 -5 17.5 1.66
 0 10 -6 0.21 0.98
 0 10 -6 -0.08 0.7
 0 10 6 0.09 1.06
 0 10 -6 -0.73 1.72
 0 10 -6 0.6 0.79
 0 10 -6 0.91 1.43
 0 10 6 -0.57 2.01
 0 10 6 0.39 0.77
 0 10 -6 0.15 0.79
 0 10 6 0.15 0.81
 0 10 7 62.77 3.04
 0 10 -7 67.34 3.01
 0 10 -7 63.78 3.8
 0 10 7 61.73 2.96
 0 10 7 66.93 4.45
 0 10 -7 68.45 3.07
 0 10 -7 66.78 3.99
 0 10 8 6.65 1.2
 0 10 -8 5.76 0.98
 0 10 -8 5.95 0.95
 0 10 8 6.69 0.94
 0 10 -8 4.71 1.67
 0 10 -8 4.86 1.76
 0 10 -9 22.35 2.34
 0 10 -9 23.28 1.48
 0 10 9 20.13 1.52
 0 10 -10 24.59 1.48
 0 10 10 21.69 1.44
 0 10 10 23.6 1.87
 0 10 10 19.87 2.69
 0 10 11 15.14 1.42
 0 10 -11 13.16 1
 0 10 12 2.54 0.83
 0 11 0 0.34 1.46
 0 11 0 -0.38 1.62
 0 11 0 -1.33 1.53
 0 11 0 -0.41 1.36
 0 11 1 126.08 5.66
 0 11 1 119.65 5.6
 0 11 -1 121.28 5.73
 0 11 1 123.58 5.9
 0 11 1 117.08 5.71
 0 11 -1 112.84 5.4
 0 11 -1 118.13 5.74
 0 11 -2 4.05 1.56
 0 11 2 2.95 1.34
 0 11 2 1.47 1.76
 0 11 2 1.72 1.47
 0 11 2 3.54 1.1
 0 11 3 33.24 1.94
 0 11 3 32.62 2.45
 0 11 -3 33.47 1.75
 0 11 3 34.61 2.59
 0 11 3 36.33 2.42
 0 11 -4 150.94 6.57
 0 11 4 156.1 6.56
 0 11 4 151.83 6.59
 0 11 -4 149.5 6.79
 0 11 4 152.35 7.05
 0 11 -4 145.91 7.31
 0 11 4 159.95 7.3
 0 11 5 10.69 1.43
 0 11 5 9.79 2.12
 0 11 -5 13.44 1.42
 0 11 -5 8.47 1.99
 0 11 5 11.19 1.03
 0 11 -5 11.01 1.09
 0 11 5 8.98 1.06
 0 11 -5 9.8 1.12
 0 11 -6 0.94 0.94
 0 11 6 -0.08 2.17
 0 11 6 -0.47 0.81
 0 11 6 0.71 0.92
 0 11 -6 -0.86 1.46
 0 11 6 1.2 1.12
 0 11 -6 0.31 0.93
 0 11 -6 0.08 1.89
 0 11 -7 2.61 1.57
 0 11 7 3.14 2.42
 0 11 -7 2.47 0.81
 0 11 7 1.87 0.98
 0 11 -7 1.46 1.8
 0 11 -7 2.11 0.94
 0 11 7 3.28 0.81
 0 11 -8 6.9 1.77
 0 11 -8 6.1 1.73
 0 11 8 5.36 1.23
 0 11 8 4.47 2.53
 0 11 -8 5.51 0.96
 0 11 8 4.82 0.97
 0 11 -8 4.44 0.92
 0 11 9 121.71 5.14
 0 11 -9 120.35 5.06
 0 11 -9 106.6 4.97
 0 11 10 57.09 2.87
 0 11 -10 52.43 2.5
 0 11 10 50.57 2.55
 0 11 -11 0.02 0.31
 0 11 11 2.5 1.12
 0 11 12 0.8 0.72
 0 12 0 726.63 30.96
 0 12 0 770.97 31.08
 0 12 0 715.23 30.84
 0 12 0 724.66 31.06
 0 12 1 44.15 3.02
 0 12 -1 45.12 2.85
 0 12 1 42 2.62
 0 12 -1 47.09 2.86
 0 12 1 41.94 2.78
 0 12 -1 40.53 2.41
 0 12 -1 41.97 2.97
 0 12 1 45.54 2.74
 0 12 2 15.17 1.83
 0 12 2 13.7 2.11
 0 12 -2 11.46 1.9
 0 12 2 14.48 1.49
 0 12 2 15.35 1.83
 0 12 -2 14.12 1.86
 0 12 3 4.17 0.85
 0 12 3 4.38 1.45
 0 12 3 4.35 1.04
 0 12 3 4.5 0.88
 0 12 3 5.09 1
 0 12 3 3.58 2.01
 0 12 3 4.85 1.76
 0 12 4 23.83 2.1
 0 12 -4 25.91 1.54
 0 12 -4 25.08 2.54
 0 12 4 25.59 2.55
 0 12 4 24.77 1.52
 0 12 4 26.92 1.56
 0 12 4 28.39 1.7
 0 12 -5 0.8 0.87
 0 12 -5 1.91 1.08
 0 12 5 -2.06 2.12
 0 12 5 0.17 1.24
 0 12 -5 -0.54 0.97
 0 12 5 0.7 0.81
 0 12 -5 -0.7 1.81
 0 12 5 -0.22 0.97
 0 12 6 35.33 1.85
 0 12 6 32.93 3.21
 0 12 6 30.24 2.27
 0 12 -6 36.11 3.02
 0 12 6 35.05 1.94
 0 12 -6 34.01 1.94
 0 12 -6 32.98 2.33
 0 12 -6 36.37 1.95
 0 12 7 21.08 1.53
 0 12 -7 17.55 2.35
 0 12 7 18.75 1.26
 0 12 -7 15.79 1.85
 0 12 7 17.7 1.36
 0 12 7 16.72 2.91
 0 12 -7 17.75 1.4
 0 12 -8 52.11 2.62
 0 12 -8 54.71 2.54
 0 12 8 47.86 4.09
 0 12 8 57.1 2.75
 0 12 -8 52.24 3.52
 0 12 8 50.94 2.6
 0 12 -9 19.75 1.27
 0 12 9 20.23 1.55
 0 12 9 18.7 2.83
 0 12 -9 22.66 1.32
 0 12 10 68.59 2.82
 0 12 10 72.29 3.05
 0 12 11 3.08 1.14
 0 12 12 2.91 0.63
 0 13 0 1.27 1.42
 0 13 0 -0.12 1.75
 0 13 0 0.16 1.27
 0 13 0 1.31 1.68
 0 13 1 90.26 4.73
 0 13 1 89.95 4.02
 0 13 -1 91.14 4.7
 0 13 -1 95.27 4.77
 0 13 1 90.12 4.59
 0 13 -1 88.29 4.32
 0 13 1 91.84 4.6
 0 13 -1 87.89 4.83
 0 13 1 97.79 4.92
 0 13 2 81.48 3.82
 0 13 -2 85.38 3.77
 0 13 2 88.08 4.49
 0 13 2 82.87 4.42
 0 13 -2 81.75 4.55
 0 13 -2 86.16 4.53
 0 13 2 87.66 4.7
 0 13 2 79.01 4.16
 0 13 2 85.39 3.79
 0 13 3 8.25 1.16
 0 13 3 7.03 0.96
 0 13 3 7.7 1.64
 0 13 3 6.66 1.13
 0 13 3 6.73 1.85
 0 13 3 8.64 2.1
 0 13 4 0.57 1.07
 0 13 -4 0.51 0.92
 0 13 4 0.54 1.36
 0 13 4 0.84 1.98
 0 13 4 -1.36 2.11
 0 13 -4 1.01 0.95
 0 13 -4 0.46 1.78
 0 13 4 0.84 0.85
 0 13 4 0.26 0.91
 0 13 5 3.36 1.43
 0 13 -5 2.25 1.04
 0 13 5 0.94 0.92
 0 13 -5 0.84 1.98
 0 13 -5 1.07 0.97
 0 13 5 2.1 1.25
 0 13 5 0.9 1.04
 0 13 5 1.94 2.13
 0 13 -6 12.98 2.4
 0 13 -6 11.47 1.23
 0 13 6 13.26 2.65
 0 13 -6 12.7 1.29
 0 13 6 14.15 1.61
 0 13 6 13.64 1.28
 0 13 6 14.3 1.19
 0 13 7 26.21 1.96
 0 13 7 24.79 1.55
 0 13 7 25.28 3.07
 0 13 -7 24.27 2.69
 0 13 7 23.9 1.67
 0 13 -7 25.73 1.62
 0 13 7 27.21 1.77
 0 13 8 21.64 1.3
 0 13 -8 19.41 2.33
 0 13 8 22.28 1.48
 0 13 8 21.44 2.86
 0 13 8 24.76 1.68
 0 13 -8 22.62 1.52
 0 13 -9 12.74 1.04
 0 13 9 12.24 1.01
 0 13 9 12.41 2.64
 0 13 9 10.3 2.62
 0 13 9 14.83 1.35
 0 13 10 26.73 1.61
 0 13 11 1.35 0.66
 0 13 11 1.99 1.05
 0 13 11 1.32 0.44
 0 13 12 -0.37 0.45
 0 14 0 5.12 1.38
 0 14 0 4.98 1.57
 0 14 0 4.62 1.78
 0 14 0 4.96 0.8
 0 14 0 4.74 0.78
 0 14 0 5.23 0.85
 0 14 0 6.3 1.72
 0 14 -1 0.54 0.82
 0 14 1 1.62 1.75
 0 14 1 0.07 1.93
 0 14 -1 0.8 1.04
 0 14 -1 1.12 0.65
 0 14 1 1.36 1.01
 0 14 1 0.27 1.42
 0 14 -1 1.89 1.73
 0 14 -1 1.27 1.62
 0 14 1 1.67 0.83
 0 14 1 1.25 1.51
 0 14 1 1.24 0.82
 0 14 2 15 1.94
 0 14 2 13.82 2.27
 0 14 2 13.72 1.14
 0 14 2 13.71 1.62
 0 14 -2 13.62 1.12
 0 14 -2 13.84 2.12
 0 14 2 13.09 1.94
 0 14 2 14.06 1.3
 0 14 -2 12.76 1.97
 0 14 3 -0.85 1.75
 0 14 3 0.16 1.97
 0 14 3 -0.52 1
 0 14 3 0.8 1.63
 0 14 3 0.62 0.87
 0 14 3 -0.56 1.12
 0 14 -3 -0.15 0.9
 0 14 -4 20.88 1.42
 0 14 4 18.75 2.07
 0 14 -4 18.82 1.38
 0 14 4 20.46 1.38
 0 14 4 20.29 1.58
 0 14 4 19.97 2.43
 0 14 -4 17.08 2.51
 0 14 4 23.47 2.73
 0 14 4 20.63 1.48
 0 14 -5 10.43 1.24
 0 14 -5 12.72 1.19
 0 14 -5 11.44 2.42
 0 14 5 11.96 1.48
 0 14 5 15 2.75
 0 14 5 10.48 1.7
 0 14 5 10.79 1.16
 0 14 5 9.01 1.27
 0 14 5 7.9 2.19
 0 14 6 0.87 1.17
 0 14 6 2.57 2.15
 0 14 6 1.81 1.07
 0 14 6 1.88 0.93
 0 14 -6 0.79 1.02
 0 14 6 -0.42 2.48
 0 14 -6 3.21 2.06
 0 14 6 0.94 1.38
 0 14 -6 2.38 1.08
 0 14 7 35.85 2.22
 0 14 -7 27.42 2.89
 0 14 7 35.2 2.1
 0 14 7 30.45 3.19
 0 14 7 32.92 1.93
 0 14 7 33.13 1.83
 0 14 -7 31.87 1.93
 0 14 7 32.1 3.5
 0 14 8 8.11 2.54
 0 14 8 7.63 1.08
 0 14 8 7.89 1.31
 0 14 8 5.3 2.25
 0 14 -8 8.3 1.97
 0 14 -8 5.72 1.06
 0 14 8 7.4 0.9
 0 14 9 9.6 2.41
 0 14 9 10.54 1
 0 14 -9 13.37 1.06
 0 14 9 12.77 2.42
 0 14 9 14 1.3
 0 14 10 5.91 0.94
 0 14 11 9.01 0.77
 0 14 11 10.31 1.04
 0 15 0 0.05 1.24
 0 15 0 0.38 1.87
 0 15 0 -1.27 1.06
 0 15 0 -0.51 1.61
 0 15 0 -0.03 0.78
 0 15 0 0.36 1.7
 0 15 0 -0.4 0.82
 0 15 0 -0.73 0.79
 0 15 -1 4.77 1.02
 0 15 1 11.86 0.87
 0 15 -1 5.06 1.88
 0 15 1 6.52 0.94
 0 15 1 3.47 1.95
 0 15 1 9.29 1.19
 0 15 1 10.63 1.76
 0 15 1 7.32 1.61
 0 15 1 6.95 0.99
 0 15 -1 5.54 1.04
 0 15 -1 13.76 1.39
 0 15 -1 13.07 2.29
 0 15 1 5.7 0.9
 0 15 -1 7.88 0.9
 0 15 -1 6.01 0.9
 0 15 1 6.34 1.88
 0 15 2 43.98 2.33
 0 15 2 46.55 2.19
 0 15 2 42.92 2.2
 0 15 -2 41.67 2.2
 0 15 2 43.01 3.01
 0 15 2 44.9 3.33
 0 15 2 43.67 2.7
 0 15 -2 41.9 3.08
 0 15 -2 39.69 2.04
 0 15 2 41.11 3.04
 0 15 -2 43.72 2.21
 0 15 -2 44.59 3.23
 0 15 -3 1.96 0.98
 0 15 3 1.07 1.04
 0 15 3 1.28 0.98
 0 15 3 1.2 2.21
 0 15 3 1.84 1.8
 0 15 3 0.8 1.63
 0 15 3 2.03 1.19
 0 15 -3 0.4 0.99
 0 15 4 -0.74 2.2
 0 15 4 0.36 1.45
 0 15 4 -0.8 1.24
 0 15 -4 -0.74 1.04
 0 15 -4 -0.17 0.98
 0 15 4 0.4 1.9
 0 15 -4 0.72 2.14
 0 15 4 0.34 1.04
 0 15 4 0.08 1.01
 0 15 5 -0.02 1.22
 0 15 5 -0.2 2.39
 0 15 5 0.26 1.02
 0 15 -5 2.29 2.15
 0 15 -5 0.07 1.08
 0 15 5 -0.62 2.1
 0 15 5 0.48 1.4
 0 15 5 -0.27 1.39
 0 15 -5 1.27 0.99
 0 15 6 1.54 1.16
 0 15 6 2.37 2.49
 0 15 -6 2.96 2.16
 0 15 -6 3.07 1.16
 0 15 6 2.46 1.03
 0 15 6 2.64 2.19
 0 15 6 3.45 1.4
 0 15 -6 1.89 1.02
 0 15 7 17.08 1.56
 0 15 -7 15.89 1.45
 0 15 7 14.2 1.76
 0 15 7 15.58 2.72
 0 15 7 13.13 2.64
 0 15 -7 14.08 2.37
 0 15 7 15.09 1.29
 0 15 7 14.04 1.42
 0 15 -8 1.48 0.99
 0 15 8 0.95 0.78
 0 15 8 2.11 1.28
 0 15 8 3.8 2.38
 0 15 -8 -0.34 1.76
 0 15 8 1.14 2.24
 0 15 8 3.24 1.48
 0 15 8 0.51 0.97
 0 15 -9 15.11 1.12
 0 15 9 14.87 1.09
 0 15 9 17.75 1.41
 0 15 10 12.12 1.06
 0 15 11 3.56 0.57
 0 16 0 126.37 6.55
 0 16 0 123.02 5.51
 0 16 0 127.5 6.32
 0 16 0 125.54 5.94
 0 16 0 133.39 6.49
 0 16 0 128.55 5.5
 0 16 0 123 5.44
 0 16 0 128.9 5.59
 0 16 0 125.39 5.52
 0 16 -1 2.64 0.85
 0 16 -1 4.27 0.98
 0 16 1 0.98 1.79
 0 16 1 3.66 1.53
 0 16 1 2.48 1.12
 0 16 1 4.5 2.05
 0 16 -1 2.42 1.02
 0 16 -1 2.05 0.82
 0 16 -1 5.03 1.81
 0 16 1 2.57 0.93
 0 16 -1 1.6 1.9
 0 16 1 2.9 0.79
 0 16 1 3.36 0.83
 0 16 1 3.44 0.96
 0 16 1 1.88 1.52
 0 16 2 43.45 3.36
 0 16 2 39.93 2.23
 0 16 -2 38.73 2.09
 0 16 -2 36.69 2.07
 0 16 2 39.23 2.1
 0 16 -2 37.29 2.97
 0 16 2 38.3 2.84
 0 16 2 42.76 2.07
 0 16 -2 38.65 3.11
 0 16 -2 37.91 1.91
 0 16 2 36.24 2.97
 0 16 2 37.94 2.1
 0 16 -2 37.64 1.92
 0 16 2 37.78 2.59
 0 16 3 24.89 2.48
 0 16 3 25.24 1.96
 0 16 3 29.38 1.75
 0 16 3 30.33 1.79
 0 16 3 27.87 2.92
 0 16 -3 28.18 1.77
 0 16 3 33.28 2.68
 0 16 3 28.51 1.91
 0 16 -3 29.01 1.72
 0 16 -3 29.17 2.88
 0 16 4 23.8 1.55
 0 16 4 20.15 2.47
 0 16 4 19.09 2.24
 0 16 4 19.39 1.62
 0 16 4 21.98 1.51
 0 16 -4 21.26 1.51
 0 16 4 23.74 2.94
 0 16 4 20.58 1.75
 0 16 -5 68.94 3.45
 0 16 -5 69.65 4.7
 0 16 -5 70.93 3.57
 0 16 5 76.52 3.6
 0 16 5 72.75 4.88
 0 16 5 78.4 4.66
 0 16 5 85.14 3.62
 0 16 5 78.13 3.54
 0 16 5 61.93 4.06
 0 16 5 77.56 3.69
 0 16 6 1.94 1.48
 0 16 6 1.5 1.06
 0 16 6 2.56 1.22
 0 16 -6 2.88 0.97
 0 16 -6 2.2 1.21
 0 16 -6 3.75 2.19
 0 16 6 0.79 2.14
 0 16 6 3.63 2.36
 0 16 -7 9.75 2.3
 0 16 7 10.3 1.36
 0 16 7 8.83 1.66
 0 16 7 9.87 1.15
 0 16 -7 9.22 1.32
 0 16 7 11.15 2.5
 0 16 7 10.08 2.68
 0 16 7 10.9 1.49
 0 16 -8 2.69 1.02
 0 16 8 3.15 1.05
 0 16 8 3.57 0.82
 0 16 8 1.57 2.23
 0 16 8 3.88 2.19
 0 16 8 4.41 1.54
 0 16 -8 4.33 1.82
 0 16 8 2.84 1.21
 0 16 9 4.68 1.09
 0 16 9 4.79 1.46
 0 16 -9 4.47 0.84
 0 16 9 5.08 0.79
 0 16 10 6.24 0.87
 0 16 11 4.53 0.46
 0 17 0 0.45 0.96
 0 17 0 0.58 1.93
 0 17 0 -0.51 0.91
 0 17 0 -0.11 1.11
 0 17 0 -0.15 1.78
 0 17 0 0.81 0.94
 0 17 0 -0.17 0.78
 0 17 1 222.23 9.59
 0 17 -1 218.08 10.38
 0 17 -1 225.85 9.52
 0 17 1 214.55 10.47
 0 17 1 224.84 9.53
 0 17 1 207.76 10.05
 0 17 -1 218.79 9.46
 0 17 -1 221.97 9.49
 0 17 1 220.96 9.52
 0 17 -1 236.35 10.48
 0 17 1 221.98 10.24
 0 17 -1 215.85 9.53
 0 17 1 226.95 9.48
 0 17 1 223.28 9.45
 0 17 1 241.49 10.59
 0 17 2 17.25 1.32
 0 17 -2 15.57 1.29
 0 17 2 16.05 2.56
 0 17 -2 13.55 1.11
 0 17 2 15.85 1.55
 0 17 2 14.39 1.8
 0 17 2 12.47 2.2
 0 17 -2 12.88 2.16
 0 17 2 15.27 1.38
 0 17 -2 15.68 1.11
 0 17 -2 18.96 2.48
 0 17 -2 15.15 1.34
 0 17 2 16.22 2.19
 0 17 2 14.67 1.27
 0 17 3 -0.08 1.74
 0 17 3 -0.54 1.08
 0 17 3 -2.97 2
 0 17 3 -0.67 1.2
 0 17 -3 -0.64 1.14
 0 17 -3 -0.84 1.03
 0 17 3 -0.79 1.37
 0 17 -3 -0.47 2.07
 0 17 3 -0.2 2.26
 0 17 4 117.42 6.41
 0 17 4 117.54 5.15
 0 17 4 112.68 5.2
 0 17 4 120.26 5.18
 0 17 -4 110.13 5.07
 0 17 4 115.33 5.25
 0 17 4 101.06 5.84
 0 17 4 111.12 6.15
 0 17 5 4.22 1.54
 0 17 5 2.87 1.16
 0 17 5 1.88 1.45
 0 17 5 1.38 1.3
 0 17 5 1.33 2.14
 0 17 5 4.25 2.54
 0 17 5 2.57 1.25
 0 17 -5 1.76 1.22
 0 17 -5 1.7 0.99
 0 17 -5 4.04 2.34
 0 17 6 0.39 1.38
 0 17 6 1.07 1.07
 0 17 6 1.39 2.06
 0 17 6 0.96 1.31
 0 17 -6 0.31 2.2
 0 17 6 2.33 2.46
 0 17 -6 5.65 1.32
 0 17 7 34.99 2.13
 0 17 7 33.47 1.88
 0 17 7 26.8 3.1
 0 17 7 31.06 3.32
 0 17 7 33.9 2.2
 0 17 -7 34.13 1.96
 0 17 7 33.07 2.04
 0 17 -7 31.86 3.01
 0 17 8 19.08 1.43
 0 17 8 16.43 2.54
 0 17 8 20.94 1.81
 0 17 8 22.21 1.64
 0 17 8 22.98 2.81
 0 17 -8 19.22 1.41
 0 17 8 18.18 1.23
 0 17 9 0.94 0.68
 0 17 9 2.46 1.02
 0 17 9 0.72 1.29
 0 17 -9 0.88 0.71
 0 17 10 40.24 1.93
 0 18 0 69.63 3.15
 0 18 0 67.26 4.06
 0 18 0 61.74 3.02
 0 18 0 65.38 3.24
 0 18 0 66.68 3.12
 0 18 0 65.88 3.11
 0 18 0 67.47 4.23
 0 18 -1 18.58 1.31
 0 18 -1 17.15 1.41
 0 18 -1 17.23 2.44
 0 18 1 19.15 1.42
 0 18 1 18.42 1.44
 0 18 -1 18.33 1.32
 0 18 1 16.58 1.23
 0 18 1 15.37 2.55
 0 18 1 18.7 1.28
 0 18 1 17.78 2.13
 0 18 1 17.82 1.57
 0 18 -1 16.51 1.39
 0 18 -1 18.35 2.43
 0 18 2 2.6 1.36
 0 18 -2 2.68 0.83
 0 18 2 3.2 2.01
 0 18 -2 1.65 1.1
 0 18 2 2.92 0.97
 0 18 -2 2.75 1.09
 0 18 2 3.44 1.18
 0 18 -2 3 2.1
 0 18 -2 2.69 0.82
 0 18 2 1.73 1.14
 0 18 2 1.29 1.7
 0 18 2 2.96 2.2
 0 18 2 4.59 1.52
 0 18 -3 27.21 3.01
 0 18 3 30.19 2.04
 0 18 -3 31.94 1.84
 0 18 3 27.65 2.73
 0 18 -3 31.21 1.96
 0 18 3 34.57 2.92
 0 18 3 31.64 3.29
 0 18 3 33.5 1.96
 0 18 3 34.35 2.12
 0 18 4 1.3 1.65
 0 18 4 2.77 1.19
 0 18 4 2.69 1.39
 0 18 -4 1 1.01
 0 18 4 1.78 1.11
 0 18 4 2.34 1.96
 0 18 4 3.15 2.35
 0 18 -5 39.36 3.67
 0 18 5 43.23 3.74
 0 18 5 44.01 2.46
 0 18 5 40.09 3.37
 0 18 5 44.26 2.42
 0 18 5 41.36 2.47
 0 18 5 44.49 2.59
 0 18 -5 44.44 2.44
 0 18 6 5.29 2.28
 0 18 6 4.11 1.14
 0 18 6 3.31 1.27
 0 18 -6 3.9 2.2
 0 18 6 1.43 2.35
 0 18 6 4.66 1.62
 0 18 -6 4.42 1.24
 0 18 7 2.2 0.95
 0 18 7 -0.1 2.09
 0 18 -7 2.04 1.91
 0 18 7 1.89 1.14
 0 18 7 6.39 2.34
 0 18 -7 0.73 1.15
 0 18 7 2.59 1.51
 0 18 -8 45.25 2.31
 0 18 8 50.94 2.44
 0 18 8 46.2 2.31
 0 18 8 46.12 2.6
 0 18 8 42.27 2.17
 0 18 -9 2.23 0.68
 0 18 9 1.24 0.6
 0 18 9 1.23 1.19
 0 18 9 1.23 0.95
 0 18 10 0.83 0.55
 0 18 10 1.37 0.71
 0 18 10 0.79 0.86
 0 19 0 0.42 0.96
 0 19 0 -0.98 1.05
 0 19 0 0.38 0.79
 0 19 0 0.07 1.2
 0 19 0 0.08 0.89
 0 19 0 2.03 1.95
 0 19 0 0.36 2.02
 0 19 1 6 0.91
 0 19 1 3.36 2.28
 0 19 -1 5.81 1.04
 0 19 -1 3.72 1.94
 0 19 1 5.51 0.97
 0 19 -1 4.58 1.1
 0 19 -1 2.93 2.11
 0 19 1 5.42 1.15
 0 19 1 6.09 1.15
 0 19 1 4.43 1.73
 0 19 -1 4.45 1
 0 19 1 4.89 1.28
 0 19 -1 5 1.21
 0 19 -2 4.3 2.22
 0 19 2 2.61 1.38
 0 19 -2 2.41 1.11
 0 19 -2 3.77 0.86
 0 19 2 3.63 1.06
 0 19 2 3.24 1.14
 0 19 2 4.78 2.31
 0 19 -2 3.18 0.88
 0 19 2 1.49 1.45
 0 19 -2 3.24 1.17
 0 19 2 3.76 1.17
 0 19 -3 68.14 4.63
 0 19 3 76.79 3.43
 0 19 -3 66.43 3.36
 0 19 3 64.75 4.2
 0 19 3 68.68 4.73
 0 19 -3 71.74 3.44
 0 19 3 72.85 3.6
 0 19 3 72.86 3.5
 0 19 4 47.54 2.47
 0 19 4 46.26 2.45
 0 19 4 44.22 2.59
 0 19 4 43.62 3.35
 0 19 -4 39.72 2.25
 0 19 4 44.51 3.74
 0 19 5 8.01 1.35
 0 19 -5 5.5 2.31
 0 19 5 4.77 1.38
 0 19 5 7.79 2.18
 0 19 5 6.15 1.51
 0 19 5 6.75 1.28
 0 19 -5 6.97 1.34
 0 19 5 9.07 2.52
 0 19 -6 9.37 1.31
 0 19 6 8.85 1.41
 0 19 -6 7.31 2.22
 0 19 6 6.23 2.24
 0 19 6 9.23 1.23
 0 19 6 6.56 1.58
 0 19 6 9.32 1.44
 0 19 6 12.85 2.63
 0 19 -7 3.8 1.87
 0 19 7 1.36 0.93
 0 19 7 1.18 2.15
 0 19 7 2.43 1.14
 0 19 7 0.82 1.45
 0 19 -7 1.91 1.1
 0 19 8 -0.08 0.68
 0 19 -8 0.48 0.94
 0 19 8 0.73 0.89
 0 19 8 0.63 1.12
 0 19 8 2.08 1.28
 0 19 9 0.16 0.86
 0 19 9 -0.02 0.48
 0 19 -9 0.24 0.58
 0 19 9 -0.08 1.05
 0 19 10 0.27 0.51
 0 19 10 -0.01 0.6
 0 19 10 -0.06 0.42
 0 20 0 27 2.72
 0 20 0 25.63 1.67
 0 20 0 26.56 2.76
 0 20 0 25.7 1.81
 0 20 0 30.64 1.76
 0 20 0 27.8 1.76
 0 20 1 21.12 1.71
 0 20 -1 18.35 2.44
 0 20 -1 19.43 2.58
 0 20 -1 20.43 1.59
 0 20 1 22.55 1.58
 0 20 1 21.8 2.73
 0 20 -1 19.81 1.47
 0 20 1 21.41 2.22
 0 20 1 23.76 1.45
 0 20 -1 21.33 1.48
 0 20 -1 20.49 1.54
 0 20 1 20.57 1.38
 0 20 1 20.44 1.62
 0 20 -2 10.32 1.37
 0 20 2 12.31 2.5
 0 20 -2 9.59 1.23
 0 20 2 10.79 1.47
 0 20 -2 10.38 1.06
 0 20 2 12.02 1.35
 0 20 -2 10.12 1.04
 0 20 -2 12.62 2.48
 0 20 2 9.02 1.48
 0 20 2 11.18 1.21
 0 20 3 43.19 3.66
 0 20 3 43.26 2.52
 0 20 -3 39.51 2.21
 0 20 3 42.7 2.4
 0 20 3 43.46 2.34
 0 20 -3 45 3.61
 0 20 -3 41.97 2.4
 0 20 -4 -1.38 2.16
 0 20 4 0.14 1.15
 0 20 4 -0.11 2.26
 0 20 4 -2.09 1.25
 0 20 4 0.03 1.42
 0 20 -4 0.81 1.17
 0 20 5 102.44 6.12
 0 20 5 97.07 5.8
 0 20 5 111.41 5.02
 0 20 5 108.29 5.06
 0 20 -5 95.34 6
 0 20 5 115.04 5
 0 20 5 110.3 4.96
 0 20 6 1.96 1.12
 0 20 -6 2.48 1.18
 0 20 6 2.44 1.23
 0 20 -6 -0.19 1.89
 0 20 6 2.27 1.26
 0 20 6 3.34 1.5
 0 20 6 -0.2 2.07
 0 20 7 5.11 1.41
 0 20 -7 5.49 1.11
 0 20 7 3.23 1.12
 0 20 7 4.52 0.94
 0 20 8 9.77 1.01
 0 20 8 9.83 1.32
 0 20 -8 10.3 1.01
 0 20 8 7.91 0.77
 0 20 8 9.81 1.14
 0 20 9 18.77 1.22
 0 20 9 18.86 1.1
 0 21 0 0.44 1.03
 0 21 0 -0.28 1.09
 0 21 0 0.02 1.13
 0 21 0 2.34 1.74
 0 21 0 -0.27 1.75
 0 21 0 0.92 0.98
 0 21 -1 90.26 4.11
 0 21 1 90.41 4.21
 0 21 -1 92.05 4.16
 0 21 -1 86.23 5.23
 0 21 1 86.28 4.05
 0 21 1 98.1 4.22
 0 21 -1 88.86 4.1
 0 21 1 85.87 4.02
 0 21 1 81.21 5.22
 0 21 -1 92.25 4.16
 0 21 1 90.19 4.9
 0 21 1 91.33 4.25
 0 21 -2 2.32 1.22
 0 21 -2 3.42 1.08
 0 21 2 1.8 1.19
 0 21 -2 1.36 0.87
 0 21 -2 2.64 0.85
 0 21 2 1.66 1.28
 0 21 2 4.32 1.36
 0 21 2 2.48 1.05
 0 21 -2 2 2.09
 0 21 2 4.04 2.1
 0 21 3 23.51 1.83
 0 21 -3 20.19 1.6
 0 21 -3 18.07 1.4
 0 21 -3 19.75 2.7
 0 21 3 21.2 1.54
 0 21 3 21.35 1.72
 0 21 3 18.43 2.72
 0 21 4 22.51 1.71
 0 21 -4 22.05 1.69
 0 21 -4 25.21 2.8
 0 21 4 23.06 1.64
 0 21 4 21.4 1.85
 0 21 4 23.92 2.86
 0 21 5 17.26 1.55
 0 21 5 19.26 1.79
 0 21 5 18.18 1.62
 0 21 5 19.41 1.57
 0 21 5 16.46 2.57
 0 21 6 4.3 1.12
 0 21 6 5.52 1.21
 0 21 6 4.24 1.4
 0 21 6 5.5 1.25
 0 21 -6 5.66 1.2
 0 21 7 0.48 1.23
 0 21 -7 -0.46 1
 0 21 7 0.73 1.04
 0 21 7 -0.44 0.8
 0 21 7 0.19 1.15
 0 21 8 0.17 0.47
 0 21 8 0.34 1.05
 0 21 -8 0.52 0.69
 0 21 8 0.87 0.73
 0 21 9 5.23 0.67
 0 21 9 5.63 0.71
 0 22 0 3.98 1.14
 0 22 0 4.1 1.15
 0 22 0 3.43 1.02
 0 22 0 4.45 1.94
 0 22 0 4.87 1.2
 0 22 0 3.78 1.74
 0 22 -1 -0.53 0.93
 0 22 -1 1.17 1.05
 0 22 -1 0.2 1.07
 0 22 1 1.43 0.79
 0 22 1 0.88 0.89
 0 22 1 1.82 1.18
 0 22 1 1.09 1.5
 0 22 1 0.73 1.93
 0 22 -1 -0.14 0.95
 0 22 1 0.67 1.07
 0 22 1 1.29 1.21
 0 22 -1 0.46 1.83
 0 22 -2 1.42 1
 0 22 2 2.92 1.27
 0 22 2 4.48 2.02
 0 22 -2 2.93 0.84
 0 22 2 3.74 1.25
 0 22 -2 4.24 1.15
 0 22 2 3.94 1.24
 0 22 -2 2.04 2.02
 0 22 2 2.66 1.05
 0 22 3 0.45 1.34
 0 22 3 3.38 2.01
 0 22 3 1 1.28
 0 22 -3 2.49 2.07
 0 22 3 2.02 1.08
 0 22 -3 2.01 1.18
 0 22 4 32.06 1.95
 0 22 -4 32.57 2.01
 0 22 -4 37.43 3.07
 0 22 4 34.48 2.05
 0 22 4 26.41 2.87
 0 22 4 31.68 2.13
 0 22 5 117.11 5.32
 0 22 5 114.93 5.39
 0 22 5 124.53 5.32
 0 22 6 -1.57 1.18
 0 22 6 -0.96 1.05
 0 22 6 -1.57 1.28
 0 22 6 -1 1.14
 0 22 -6 -0.26 1.08
 0 22 7 11.75 1.18
 0 22 7 11.89 1.13
 0 22 -7 10.79 1.08
 0 22 7 10.38 0.92
 0 22 7 9.43 1.23
 0 22 8 9.04 0.79
 0 22 -8 9.53 0.78
 0 22 8 11.32 1.01
 0 22 9 0.98 0.34
 0 22 9 1.21 0.33
 0 23 0 0.17 1.02
 0 23 0 0.1 1.05
 0 23 0 -1.73 1.75
 0 23 0 -0.36 0.89
 0 23 0 -1.11 1.05
 0 23 1 1.86 1.12
 0 23 1 3.01 1.16
 0 23 -1 2.1 0.99
 0 23 1 3.47 0.79
 0 23 1 2.36 0.82
 0 23 -1 4.08 0.97
 0 23 -1 3.11 1.88
 0 23 1 3.79 1.19
 0 23 -1 3.53 1.07
 0 23 -1 2.95 0.95
 0 23 -2 31.93 1.88
 0 23 2 33.55 2
 0 23 2 32.54 1.96
 0 23 2 31.11 1.94
 0 23 -2 28.49 1.64
 0 23 2 23.79 2.66
 0 23 2 30.59 1.75
 0 23 -2 29.72 2.75
 0 23 -3 10.76 2.17
 0 23 -3 8.72 1.24
 0 23 3 9.27 1.18
 0 23 3 10.88 1.43
 0 23 3 11.64 1.04
 0 23 3 10.8 1.34
 0 23 3 11.46 2.1
 0 23 3 10.33 1.38
 0 23 4 54.56 2.67
 0 23 4 52.93 2.79
 0 23 -4 53.39 2.71
 0 23 4 53.77 2.76
 0 23 -4 48.69 3.63
 0 23 5 0.74 1.08
 0 23 5 1.02 1.06
 0 23 5 1.06 1.18
 0 23 -6 8.51 1.1
 0 23 6 8.21 1.2
 0 23 6 7.9 1.12
 0 23 6 10.12 1.07
 0 23 6 10.19 1.19
 0 23 7 1.11 0.81
 0 23 7 0.81 0.8
 0 23 7 0.61 0.88
 0 23 7 1.17 0.89
 0 23 -7 0.38 0.78
 0 23 7 0.74 0.63
 0 23 -8 3.21 0.46
 0 23 8 3.52 0.56
 0 23 8 3 0.53
 0 24 0 12.53 1.23
 0 24 0 13.78 1.23
 0 24 0 13.05 1.12
 0 24 0 14.48 1.25
 0 24 -1 55.47 2.66
 0 24 -1 50.86 2.58
 0 24 -1 51.8 3.5
 0 24 1 54.84 2.69
 0 24 -1 58.07 2.64
 0 24 1 56.45 2.75
 0 24 -1 48.68 2.55
 0 24 1 60.21 2.75
 0 24 2 -0.38 1.09
 0 24 2 -0.11 1.15
 0 24 -2 -0.54 1.05
 0 24 -2 0.84 0.71
 0 24 2 -0.77 1.08
 0 24 2 0.05 0.83
 0 24 3 4.42 0.97
 0 24 3 3.53 1.19
 0 24 3 5.68 1.2
 0 24 3 4.66 1.11
 0 24 3 4.97 0.67
 0 24 -3 3.72 1.07
 0 24 4 80.48 3.67
 0 24 4 78.09 3.46
 0 24 4 73.82 3.54
 0 24 4 75.1 3.59
 0 24 -4 79.26 3.6
 0 24 5 13.67 1.26
 0 24 5 14.73 1.13
 0 24 -5 15.11 1.29
 0 24 5 17.18 1.29
 0 24 5 14.64 1.2
 0 24 6 2.24 0.79
 0 24 6 0.54 0.96
 0 24 6 1.73 0.88
 0 24 6 1.71 0.75
 0 24 6 0.82 0.85
 0 24 7 3.8 0.71
 0 24 -7 3.41 0.66
 0 24 7 2.83 0.48
 0 24 7 3.71 0.62
 0 24 7 3.54 0.66
 0 24 7 3.28 0.6
 0 25 0 0.25 0.89
 0 25 0 -0.32 0.74
 0 25 0 -1.71 0.91
 0 25 -1 3.66 0.92
 0 25 1 4.95 1.03
 0 25 -1 4.35 0.83
 0 25 1 4.32 0.92
 0 25 1 3.34 1.03
 0 25 2 -0.12 1.04
 0 25 2 -0.42 0.91
 0 25 2 -0.15 1
 0 25 -2 0.41 0.94
 0 25 2 0.01 0.45
 0 25 -3 13.61 1.22
 0 25 3 14.72 1.04
 0 25 3 14.96 1.33
 0 25 3 12.32 1.18
 0 25 3 15.25 1.33
 0 25 4 4.9 0.9
 0 25 -4 6.32 0.97
 0 25 4 8.46 1.1
 0 25 4 6.95 0.84
 0 25 5 42.98 2.25
 0 25 5 54.9 2.36
 0 25 -5 50.51 2.32
 0 25 5 44.16 2.14
 0 25 5 51.2 2.26
 0 25 6 2.67 0.69
 0 25 6 1.79 0.78
 0 25 6 2.46 0.47
 0 25 6 2.06 0.57
 0 25 6 3.05 0.63
 0 25 7 0.34 0.36
 0 25 -7 -0.03 0.38
 0 26 0 1.66 0.75
 0 26 0 1.39 0.77
 0 26 -1 12.21 0.93
 0 26 1 13.89 1.11
 0 26 1 12.17 1.15
 0 26 -1 11.76 0.97
 0 26 2 13.1 1.09
 0 26 -2 14.15 0.94
 0 26 2 14.55 1.06
 0 26 3 0.23 0.42
 0 26 3 0.19 0.27
 0 26 -3 2.14 0.84
 0 26 3 2.85 0.96
 0 26 3 2.41 0.92
 0 26 4 32.84 1.19
 0 26 4 28.65 0.86
 0 26 -5 7.91 0.82
 0 26 5 7.58 0.65
 0 26 5 9.57 0.84
 0 26 6 15.14 0.81
 0 26 6 15.65 0.88
 0 27 0 0.44 0.62
 0 27 1 1.45 0.75
 0 27 -1 1.53 0.52
 0 27 2 8.88 0.89
 0 27 2 8.91 0.88
 0 27 -2 8.26 0.79
 0 27 3 6.11 0.82
 0 27 -3 6.34 0.74
 0 27 3 8.29 0.9
 0 27 4 1.95 0.68
 0 27 -4 1.71 0.62
 0 27 5 1.95 0.46
 0 27 -5 1.81 0.45
 0 28 0 0.16 0.24
 0 28 1 0.68 0.49
 0 28 2 4.19 0.63
 0 28 -3 0.95 0.36
 0 28 3 1.66 0.54
 1 -29 -2 2.05 0.4
 1 -29 -2 1.56 0.32
 1 -29 -1 2.09 0.34
 -1 -29 0 0.02 0.37
 1 -29 0 -0.33 0.5
 1 -29 1 2.76 0.49
 -1 -29 -1 2.53 0.46
 -1 -29 -2 0.44 0.35
 1 -28 -4 16.71 0.83
 1 -28 -3 5.9 0.65
 1 -28 -2 5.9 0.68
 -1 -28 2 4.48 0.52
 1 -28 -2 5.92 0.78
 1 -28 -1 7.19 0.73
 -1 -28 1 7.16 0.76
 1 -28 0 3.46 0.87
 -1 -28 0 2.61 0.44
 1 -28 0 3.98 0.57
 -1 -28 0 2.75 0.71
 -1 -28 -1 2.06 0.56
 1 -28 1 1.63 0.4
 1 -28 1 2.33 0.8
 -1 -28 -1 2.27 0.75
 -1 -28 -2 0.6 0.67
 -1 -28 -2 0.77 0.54
 1 -28 2 0.63 0.65
 -1 -28 -3 6.6 0.59
 1 -28 3 4.96 0.57
 -1 -28 -3 5.47 0.66
 1 -27 -5 7.01 0.51
 1 -27 -4 0.5 0.6
 1 -27 -4 -0.11 0.44
 1 -27 -4 -0.15 0.61
 1 -27 -3 3.37 0.86
 -1 -27 3 1.95 0.51
 1 -27 -3 1.78 0.48
 1 -27 -2 1.23 0.81
 -1 -27 2 1.61 0.77
 1 -27 -2 0.58 0.94
 -1 -27 1 2.37 0.9
 -1 -27 1 1.36 0.46
 1 -27 -1 1.68 0.84
 -1 -27 0 7.96 1.05
 1 -27 0 7.41 0.9
 -1 -27 0 6.97 0.77
 -1 -27 -1 -0.01 0.76
 1 -27 1 -0.26 0.98
 -1 -27 -1 -0.3 0.97
 1 -27 1 0.1 0.64
 -1 -27 -2 2.27 0.96
 1 -27 2 1.92 0.96
 -1 -27 -2 2.46 0.77
 1 -27 2 1.45 0.4
 -1 -27 -3 3.18 0.9
 1 -27 3 2.89 0.78
 -1 -27 -3 3.98 0.78
 1 -27 4 2.14 0.56
 -1 -27 -5 -0.1 0.37
 -1 -27 -5 0.58 0.43
 1 -26 -6 1.17 0.41
 1 -26 -5 7.38 0.58
 1 -26 -5 8.52 0.77
 1 -26 -5 9.32 0.77
 1 -26 -5 10.1 0.78
 -1 -26 4 0.65 0.45
 1 -26 -4 0.43 0.72
 1 -26 -4 0.61 0.47
 1 -26 -4 1.99 0.81
 1 -26 -4 2.34 0.87
 1 -26 -3 14.77 1.08
 -1 -26 3 13.51 1.07
 1 -26 -3 17.61 1.34
 1 -26 -2 0.04 1.05
 1 -26 -2 0.35 0.66
 1 -26 -2 -0.19 0.95
 -1 -26 2 0.08 0.91
 1 -26 -1 15.92 1.3
 -1 -26 1 15.48 1.33
 -1 -26 1 15.24 1.02
 -1 -26 0 5.86 1.2
 1 -26 0 4.76 0.99
 -1 -26 0 5.31 0.92
 1 -26 1 17.02 1.53
 -1 -26 -1 19.07 1.53
 1 -26 1 20.02 1.31
 -1 -26 -1 22.06 1.38
 -1 -26 -2 2.42 0.55
 -1 -26 -2 3 0.94
 1 -26 2 2.84 0.62
 -1 -26 -2 2.77 1.14
 -1 -26 -3 12.95 0.92
 -1 -26 -3 14.09 1.13
 -1 -26 -4 1.44 0.65
 -1 -26 -5 27.63 1.31
 -1 -26 -5 26.28 1.23
 -1 -26 -5 27.55 1.35
 -1 -26 -6 2.45 0.36
 -1 -26 -6 2.16 0.37
 -1 -26 -6 2.18 0.43
 1 -25 -6 10.66 0.75
 1 -25 -6 7.43 0.7
 1 -25 -6 12.47 0.87
 1 -25 -6 9.2 0.72
 1 -25 -5 12.51 0.99
 1 -25 -5 10.58 1.05
 1 -25 -5 10.02 1.01
 1 -25 -5 10.42 0.94
 1 -25 -4 3.87 0.92
 -1 -25 4 3.36 0.72
 1 -25 -4 2.05 1.01
 1 -25 -4 2.11 0.98
 1 -25 -4 2.96 0.8
 1 -25 -3 5.79 0.8
 -1 -25 3 5.57 1.01
 1 -25 -3 5.68 1
 1 -25 -3 6.53 1.2
 -1 -25 2 31.65 1.8
 1 -25 -2 30.86 1.89
 -1 -25 2 25.8 1.43
 1 -25 -2 28.52 1.62
 -1 -25 1 3.96 0.89
 1 -25 -1 4.91 0.79
 -1 -25 1 6.14 1.22
 -1 -25 0 7.07 1.07
 -1 -25 0 6.52 1.29
 -1 -25 -1 2 1.05
 -1 -25 -1 2.33 1.22
 -1 -25 -2 5.22 0.86
 -1 -25 -2 7.73 1.3
 -1 -25 -2 6.7 1.16
 1 -25 3 0.65 0.52
 -1 -25 -3 0.75 0.99
 -1 -25 -3 0.19 0.82
 -1 -25 -4 7.95 0.8
 -1 -25 -4 8.25 0.97
 -1 -25 -5 5.83 1.04
 -1 -25 -5 4.18 0.73
 -1 -25 -5 5.48 0.87
 -1 -25 -5 5.3 0.88
 -1 -25 -6 1.25 0.62
 -1 -25 -6 1.39 0.68
 -1 -25 -6 1.54 0.59
 -1 -25 -7 2.73 0.37
 1 -24 -7 2.34 0.64
 1 -24 -6 6.81 0.78
 1 -24 -6 8.64 0.92
 1 -24 -6 7.52 0.87
 1 -24 -6 8.85 1.01
 1 -24 -5 4.72 0.99
 1 -24 -5 4.51 0.99
 1 -24 -5 4.52 1.08
 1 -24 -5 4.59 0.97
 -1 -24 5 2.54 0.61
 1 -24 -4 23.85 1.56
 1 -24 -4 21.66 1.44
 1 -24 -4 23.8 1.54
 1 -24 -4 22.85 1.61
 1 -24 -3 5.28 1.14
 1 -24 -3 6.19 1.36
 1 -24 -3 5.14 0.97
 1 -24 -2 5.41 1.12
 1 -24 -2 6.25 0.89
 -1 -24 2 5.87 0.85
 -1 -24 2 7.61 1.27
 1 -24 -2 8.17 1.46
 1 -24 -2 9.01 2.04
 1 -24 -1 7.03 2.14
 -1 -24 1 8.41 1.38
 -1 -24 1 6.43 2.11
 1 -24 -1 6.75 1.01
 -1 -24 1 8.7 1.07
 -1 -24 0 13.7 1.29
 -1 -24 0 11.63 2.3
 -1 -24 0 10.8 1.5
 -1 -24 -1 25.71 1.86
 1 -24 1 25.53 2.71
 -1 -24 -1 21.41 1.36
 -1 -24 -1 24.33 1.67
 1 -24 2 31.87 2.93
 -1 -24 -2 30.54 2.91
 -1 -24 -2 33.82 1.94
 -1 -24 -2 29.41 2.05
 -1 -24 -2 30.65 1.76
 -1 -24 -3 29.5 1.86
 -1 -24 -3 29.62 1.75
 -1 -24 -3 29.59 1.61
 -1 -24 -4 38.9 1.95
 -1 -24 -4 36.53 2.05
 -1 -24 -5 6.32 1.03
 -1 -24 -5 6.36 0.97
 -1 -24 -5 5.09 1.04
 -1 -24 -5 5.07 1.14
 -1 -24 -6 5.76 1.03
 -1 -24 -6 6.79 0.85
 -1 -24 -6 5.27 0.95
 -1 -24 -7 3.09 0.66
 -1 -24 -7 2.47 0.43
 -1 -24 -7 3.24 0.61
 1 -23 -8 1.13 0.54
 1 -23 -8 0.91 0.51
 1 -23 -7 3.53 0.54
 1 -23 -7 3.24 0.6
 1 -23 -6 0.62 1
 1 -23 -6 -0.77 1.05
 1 -23 -6 1.19 0.86
 1 -23 -6 0.07 0.8
 1 -23 -5 8.61 1.23
 1 -23 -5 7.93 1.11
 1 -23 -5 8.31 1.24
 1 -23 -5 7.58 1.16
 1 -23 -4 5.2 1.21
 1 -23 -4 4.74 1.16
 1 -23 -4 3.45 1.29
 1 -23 -4 5.25 1.21
 1 -23 -3 53.24 2.88
 1 -23 -3 49.85 3.65
 1 -23 -3 46.64 3.8
 -1 -23 3 45.24 3.49
 1 -23 -3 54.37 2.65
 1 -23 -3 59.2 2.79
 -1 -23 2 1.66 1.87
 1 -23 -2 2.47 1.15
 1 -23 -2 2.49 1.96
 1 -23 -2 4.41 2.07
 1 -23 -2 2.97 0.96
 -1 -23 2 3.67 0.87
 1 -23 -2 4.27 1.39
 1 -23 -1 15.66 1.34
 -1 -23 1 16.03 2.53
 -1 -23 1 17.95 1.35
 1 -23 -1 19.46 2.58
 1 -23 -1 15.77 2.49
 1 -23 0 8.62 2.2
 1 -23 0 9.03 1
 -1 -23 0 9.84 1.24
 -1 -23 0 10.92 1.52
 -1 -23 0 9.51 2.32
 1 -23 1 1.5 2.07
 -1 -23 -1 0.68 1.17
 -1 -23 -1 0.8 1.39
 1 -23 1 -0.69 1.88
 -1 -23 -1 0.59 0.9
 -1 -23 -2 2.22 2.09
 -1 -23 -2 6.14 1.23
 1 -23 2 3.66 2.18
 -1 -23 -2 6.62 1.51
 -1 -23 -2 4.87 1.09
 -1 -23 -2 5.33 0.89
 1 -23 3 6.95 2.05
 -1 -23 -3 8.77 1.1
 -1 -23 -3 8.4 2.2
 -1 -23 -3 7.62 1.3
 -1 -23 -3 8.89 1.23
 -1 -23 -4 27.77 1.72
 -1 -23 -4 28.83 1.83
 -1 -23 -5 2.08 1.04
 -1 -23 -5 1.84 1.04
 -1 -23 -5 2.48 1.13
 -1 -23 -5 1.32 1.19
 -1 -23 -6 7 0.96
 -1 -23 -6 6.62 1.06
 -1 -23 -6 5.1 1.13
 -1 -23 -6 6.96 1.07
 -1 -23 -7 9.32 0.82
 -1 -23 -7 11.75 0.95
 -1 -23 -7 11.18 0.96
 -1 -23 -8 0.8 0.49
 1 -22 -8 0.27 0.7
 1 -22 -7 7.79 0.8
 1 -22 -7 9.1 0.9
 1 -22 -6 4.46 0.92
 1 -22 -6 2.93 1.16
 1 -22 -6 3.51 1.04
 1 -22 -5 36.74 2.05
 1 -22 -5 34.23 2.07
 1 -22 -5 31.22 2.05
 1 -22 -5 34.03 2.01
 1 -22 -4 34.8 3.34
 -1 -22 4 34.43 2.89
 1 -22 -4 38.92 3.1
 1 -22 -4 45.61 2.36
 1 -22 -4 41.41 2.44
 1 -22 -4 37.49 3.39
 1 -22 -4 45.72 2.41
 -1 -22 3 8.77 0.85
 1 -22 -3 6.46 2.35
 1 -22 -3 8.28 1.32
 1 -22 -3 5.83 2.08
 1 -22 -3 6.42 2.32
 1 -22 -3 9.54 1.3
 -1 -22 3 8.84 2.11
 1 -22 -3 9.79 1.48
 1 -22 -2 1.5 2.02
 1 -22 -2 2.41 1.22
 1 -22 -2 2.74 1.45
 1 -22 -2 2.36 1.03
 1 -22 -2 1.46 2.2
 -1 -22 2 2.02 2
 -1 -22 2 1.86 0.91
 1 -22 -2 0.91 2.06
 -1 -22 1 0.3 2.02
 1 -22 -1 13.82 2.48
 1 -22 -1 1.82 2.14
 1 -22 -1 0.48 0.89
 1 -22 -1 15.24 2.33
 1 -22 -1 3.68 1.18
 1 -22 0 4.37 0.98
 1 -22 0 3.12 2.09
 -1 -22 0 7.01 0.81
 -1 -22 0 4.26 2.28
 -1 -22 -1 5.75 1.45
 1 -22 1 5.02 2.12
 -1 -22 -1 4.14 1.21
 -1 -22 -1 5.34 1.01
 1 -22 1 6.6 2.31
 -1 -22 -2 21.88 2.36
 1 -22 2 20.37 2.79
 1 -22 2 22.36 2.56
 -1 -22 -2 23.76 1.65
 -1 -22 -2 25.15 1.75
 -1 -22 -2 18.8 2.79
 -1 -22 -2 24.96 1.52
 -1 -22 -2 23.91 1.88
 -1 -22 -3 11.45 1.25
 -1 -22 -3 12.19 1.35
 -1 -22 -3 6.53 2.02
 -1 -22 -3 10.56 2.39
 1 -22 3 9.6 2.33
 -1 -22 -4 14.88 1.44
 -1 -22 -4 9.1 2.13
 1 -22 4 9.66 2.08
 -1 -22 -4 12.95 1.38
 -1 -22 -4 11.66 2.27
 -1 -22 -5 3.55 1.17
 -1 -22 -5 2.85 1.35
 -1 -22 -5 2.45 1.24
 -1 -22 -5 3.17 1.16
 -1 -22 -6 2.07 1.11
 -1 -22 -6 1.47 0.95
 -1 -22 -6 0.02 1.14
 -1 -22 -6 2.74 1.14
 -1 -22 -7 5.66 0.85
 -1 -22 -7 7.08 1.06
 -1 -22 -7 4.77 1
 -1 -22 -8 1.93 0.7
 -1 -22 -8 0.24 0.2
 -1 -22 -8 0.57 0.73
 -1 -22 -8 0.19 0.55
 1 -21 -9 9.32 0.73
 1 -21 -9 7.78 0.6
 1 -21 -8 5.07 0.89
 1 -21 -8 0.17 0.23
 1 -21 -7 1.05 0.74
 1 -21 -7 1.48 0.87
 1 -21 -7 1.49 1.08
 1 -21 -7 1.76 1.15
 1 -21 -6 5.55 1.15
 1 -21 -6 6 1.04
 1 -21 -6 6.77 1.32
 1 -21 -5 23.57 1.68
 1 -21 -5 20.51 2.19
 1 -21 -5 23.22 1.8
 1 -21 -5 23.69 1.75
 1 -21 -5 23.41 1.76
 1 -21 -5 20.94 2.82
 1 -21 -5 22.5 2.95
 1 -21 -4 21.85 2.98
 1 -21 -4 23.09 1.72
 1 -21 -4 22.04 2.88
 1 -21 -4 20.33 1.78
 1 -21 -4 20.19 2.43
 1 -21 -4 22.05 1.75
 -1 -21 4 19.08 2.28
 1 -21 -3 3.14 1.32
 1 -21 -3 4.43 1.45
 1 -21 -3 1.93 2.02
 -1 -21 3 2.74 1.95
 1 -21 -3 2.96 2.26
 1 -21 -3 3.8 1.26
 -1 -21 3 3.08 0.79
 1 -21 -3 5.08 2.37
 1 -21 -2 38.94 2.13
 -1 -21 2 31.87 3.23
 1 -21 -2 34.55 3.39
 1 -21 -2 34.91 3.44
 1 -21 -2 37.34 2.22
 1 -21 -2 39.75 3.31
 1 -21 -1 34.64 3.45
 1 -21 -1 33.26 3.38
 1 -21 -1 34.12 2.08
 -1 -21 1 33.01 3.29
 1 -21 -1 37.15 1.94
 1 -21 -1 33.21 3.13
 1 -21 0 5.97 1.03
 1 -21 0 3.06 1.95
 -1 -21 0 5.93 2.33
 1 -21 0 8.31 2.25
 -1 -21 0 5.5 0.9
 -1 -21 -1 47.71 2.24
 -1 -21 -1 46.25 2.72
 1 -21 1 43.76 3.52
 1 -21 1 39.15 3.67
 -1 -21 -1 39.2 3.23
 -1 -21 -1 47.26 2.4
 -1 -21 -2 66.57 3.36
 1 -21 2 55.77 4.33
 -1 -21 -2 55.73 3.99
 -1 -21 -2 66.64 3.21
 -1 -21 -2 56.1 4.29
 -1 -21 -2 64.12 3.03
 1 -21 2 51.92 4.09
 -1 -21 -2 63.89 3.12
 1 -21 3 0.59 2.15
 -1 -21 -3 1.7 1.17
 -1 -21 -3 0.56 1.22
 -1 -21 -3 -1.78 1.96
 1 -21 3 1.48 1.87
 -1 -21 -3 1.78 2.22
 -1 -21 -4 22.16 1.72
 -1 -21 -4 17.17 2.46
 -1 -21 -4 22.95 1.67
 -1 -21 -4 19.17 2.56
 -1 -21 -4 22.85 1.69
 1 -21 4 19.43 2.56
 -1 -21 -4 18.34 2.63
 -1 -21 -5 3.13 1.39
 -1 -21 -5 5.55 1.24
 -1 -21 -5 3.38 1.2
 -1 -21 -5 3.42 1.83
 1 -21 5 2.17 1.66
 -1 -21 -5 4.23 2.06
 -1 -21 -5 3.06 1.3
 -1 -21 -6 15.11 1.45
 -1 -21 -6 15.28 1.5
 -1 -21 -6 14.52 1.45
 -1 -21 -6 14.26 1.34
 -1 -21 -7 -0.3 1.06
 -1 -21 -7 -0.61 1.17
 -1 -21 -7 0.41 0.83
 -1 -21 -8 0.95 0.73
 -1 -21 -8 2.19 0.88
 -1 -21 -8 1.49 0.89
 -1 -21 -8 0.93 0.51
 -1 -21 -9 0.64 0.46
 1 -20 -9 20.37 1.24
 1 -20 -9 21.6 1.18
 1 -20 -8 1.11 0.97
 1 -20 -8 1.14 0.62
 1 -20 -8 0.21 0.23
 1 -20 -7 2.82 0.84
 1 -20 -7 3.6 1.22
 1 -20 -7 3.6 1.2
 1 -20 -7 4.32 0.99
 1 -20 -6 9.21 1.27
 1 -20 -6 12.69 2.57
 1 -20 -6 11.72 1.51
 1 -20 -6 10.68 1.21
 1 -20 -6 12.78 2.62
 1 -20 -6 11.29 1.92
 1 -20 -5 16.87 1.59
 1 -20 -5 13.74 2.04
 1 -20 -5 15.61 1.58
 1 -20 -5 15.1 2.86
 1 -20 -5 16.3 1.57
 1 -20 -5 17.37 1.49
 1 -20 -5 19.18 2.89
 1 -20 -5 11.41 2.06
 1 -20 -4 7.54 2.16
 1 -20 -4 6.3 2.43
 1 -20 -4 10.12 2.59
 1 -20 -4 7.69 1.46
 1 -20 -4 6.95 1.43
 -1 -20 4 7.86 1.97
 1 -20 -4 8.77 1.76
 1 -20 -4 7.62 1.42
 1 -20 -3 8.51 1.33
 1 -20 -3 10.55 2.53
 1 -20 -3 11.95 2.68
 1 -20 -3 8.39 1.5
 1 -20 -3 7.61 2.22
 1 -20 -3 11.06 1.46
 -1 -20 3 10.6 2.18
 1 -20 -2 49.2 4.05
 1 -20 -2 55.52 4.07
 1 -20 -2 59.92 2.88
 -1 -20 2 59.37 4.05
 1 -20 -2 59.55 4.19
 1 -20 -2 54.29 2.92
 1 -20 -1 20.43 1.55
 1 -20 -1 18.87 2.79
 -1 -20 1 20.58 2.77
 1 -20 -1 18.49 2.82
 1 -20 -1 22.32 2.59
 1 -20 -1 20.61 1.43
 1 -20 0 9.53 2.08
 -1 -20 0 8.68 2.37
 -1 -20 0 8.24 1
 -1 -20 0 8.28 1.89
 1 -20 0 7.59 2.46
 1 -20 0 8.05 1.1
 -1 -20 -1 0.77 1.02
 -1 -20 -1 -1.92 1.83
 1 -20 1 -1.26 2.17
 -1 -20 -1 0.67 0.87
 1 -20 1 0.58 0.78
 1 -20 1 1.18 1.75
 1 -20 1 0.1 2.18
 -1 -20 -2 1.65 1.08
 -1 -20 -2 -0.53 2.3
 -1 -20 -2 2.23 1.89
 1 -20 2 2.75 2.36
 -1 -20 -2 2.51 1.52
 -1 -20 -2 1 1.9
 -1 -20 -2 2.29 1.18
 1 -20 3 14.63 2.56
 -1 -20 -3 18.94 2.5
 -1 -20 -3 16.26 2.55
 -1 -20 -3 17.79 1.46
 -1 -20 -3 13.6 2.58
 -1 -20 -3 15.38 1.46
 -1 -20 -4 2.9 1.26
 -1 -20 -4 2.94 1.31
 -1 -20 -4 3.35 2.19
 1 -20 4 -0.84 1.9
 -1 -20 -4 2.83 2.11
 -1 -20 -4 1.9 1.24
 -1 -20 -4 1.72 2.14
 -1 -20 -4 2.03 1.48
 -1 -20 -5 57.94 2.88
 -1 -20 -5 56.04 2.99
 -1 -20 -5 60.04 2.91
 -1 -20 -5 49.68 3.89
 -1 -20 -5 50.71 3.75
 -1 -20 -5 56.47 2.9
 -1 -20 -6 8.54 1.43
 -1 -20 -6 8.23 2.19
 -1 -20 -6 7.96 1.38
 -1 -20 -6 8.75 1.21
 -1 -20 -7 8.45 1.05
 -1 -20 -7 8.25 1.26
 -1 -20 -7 10.08 1.37
 -1 -20 -8 4.76 1.04
 -1 -20 -8 4.87 0.71
 -1 -20 -8 5.94 0.95
 -1 -20 -9 14.25 0.91
 -1 -20 -9 15.07 1
 1 -19 -10 5.38 0.51
 1 -19 -9 0.38 0.88
 1 -19 -9 0.69 0.73
 1 -19 -8 5.93 1.18
 1 -19 -8 5 0.78
 1 -19 -8 6.73 1.13
 1 -19 -7 3.14 0.88
 1 -19 -7 0.1 2.14
 1 -19 -7 3.22 1.03
 1 -19 -7 2.03 1.21
 1 -19 -7 2.42 2.31
 1 -19 -6 11.66 1.26
 1 -19 -6 10.89 2.63
 1 -19 -6 11.14 2.67
 1 -19 -6 10.24 1.32
 1 -19 -6 9.52 1.98
 1 -19 -6 13.56 1.6
 1 -19 -5 69.45 4.88
 1 -19 -5 67.23 4.21
 1 -19 -5 71.04 3.52
 1 -19 -5 66.56 4.22
 1 -19 -5 74.3 3.54
 1 -19 -5 69.76 4.82
 1 -19 -4 37.38 2.18
 1 -19 -4 39.52 3.51
 1 -19 -4 34.14 2.22
 1 -19 -4 32.67 2.19
 1 -19 -4 32.3 3.48
 1 -19 -4 32.78 2.99
 -1 -19 4 29.79 2.84
 1 -19 -4 34.35 2.71
 1 -19 -3 39.96 3.67
 -1 -19 3 41.49 3.29
 1 -19 -3 34.85 3.33
 1 -19 -3 47.45 3.87
 1 -19 -3 42.83 2.91
 1 -19 -3 44.92 2.36
 1 -19 -3 41.86 2.5
 1 -19 -3 42.78 2.42
 1 -19 -2 65.19 3.16
 1 -19 -2 53.26 4.19
 1 -19 -2 57.04 3.49
 1 -19 -2 66.73 4.41
 1 -19 -2 63.85 3.08
 1 -19 -2 61.17 4.36
 -1 -19 2 61.97 4.2
 1 -19 -1 170.02 8.55
 -1 -19 1 171.51 8.43
 1 -19 -1 160.76 8.27
 1 -19 -1 169.27 7.28
 1 -19 -1 165.56 8.43
 -1 -19 1 150.2 7.86
 1 -19 -1 173.77 7.33
 -1 -19 0 12.62 1.12
 -1 -19 0 13.69 2.08
 1 -19 0 13.52 2.52
 -1 -19 0 11.53 2.53
 1 -19 0 10.17 2.18
 1 -19 0 13.54 1.23
 -1 -19 -1 52.73 2.62
 1 -19 1 49.78 3.46
 -1 -19 -1 53 3.36
 -1 -19 -1 54.46 3.62
 -1 -19 -1 50.22 2.52
 1 -19 1 54.58 3.91
 1 -19 1 50.71 2.49
 1 -19 2 54.57 3.47
 -1 -19 -2 57.92 2.83
 -1 -19 -2 53.65 3.71
 -1 -19 -2 57.78 3.86
 1 -19 2 55.93 4.08
 -1 -19 -2 56.87 2.89
 -1 -19 -2 59.15 3.05
 -1 -19 -2 52.64 4.08
 -1 -19 -3 6.76 2.39
 1 -19 3 5.9 2.28
 -1 -19 -3 8.3 2.31
 -1 -19 -3 9.26 2.35
 -1 -19 -3 7.66 1.28
 -1 -19 -3 8.64 1.29
 -1 -19 -4 34.2 2.57
 -1 -19 -4 34.32 3.27
 -1 -19 -4 26.38 3.16
 1 -19 4 30.84 3.02
 -1 -19 -4 35.4 2.13
 -1 -19 -4 30.34 2.25
 -1 -19 -4 34.23 2.12
 -1 -19 -4 35.08 2.12
 -1 -19 -4 32.1 3.18
 -1 -19 -5 55.69 3.4
 -1 -19 -5 51.59 3.94
 -1 -19 -5 52.5 3.79
 1 -19 5 42.57 3.45
 -1 -19 -5 47.65 3.91
 -1 -19 -5 56.05 2.82
 -1 -19 -5 52.03 2.77
 -1 -19 -5 52.93 2.76
 -1 -19 -5 52.24 2.86
 -1 -19 -6 12.33 2.09
 -1 -19 -6 13.08 1.47
 -1 -19 -6 11.77 1.59
 -1 -19 -6 11.81 2.54
 -1 -19 -6 12.7 1.92
 -1 -19 -6 13.14 1.38
 -1 -19 -7 1.11 1.25
 -1 -19 -7 0.12 0.96
 -1 -19 -7 2.85 1.3
 -1 -19 -7 0.65 1.28
 -1 -19 -8 2.96 1.12
 -1 -19 -8 1.94 0.7
 -1 -19 -8 2.74 1
 -1 -19 -9 14.89 1.1
 -1 -19 -9 14.34 1.01
 -1 -19 -9 15.78 1.17
 1 -18 -10 5.96 0.67
 1 -18 -9 -0.08 0.99
 1 -18 -9 -0.48 0.82
 1 -18 -8 29.41 1.68
 1 -18 -8 33.48 1.9
 1 -18 -8 28.4 1.54
 1 -18 -7 3.54 1.87
 1 -18 -7 1.95 2.41
 1 -18 -7 0.99 1.05
 1 -18 -7 0.41 0.9
 1 -18 -7 0.05 1.24
 1 -18 -7 3.45 2.32
 1 -18 -6 3.69 2.66
 1 -18 -6 5.6 1.08
 1 -18 -6 6.13 2.02
 1 -18 -6 7.05 1.37
 1 -18 -6 5.6 1.29
 1 -18 -6 4.38 2.51
 1 -18 -6 5.79 1.48
 1 -18 -5 21.04 2.54
 1 -18 -5 19.35 2.28
 1 -18 -5 26.6 1.84
 1 -18 -5 22.5 1.8
 1 -18 -5 26.04 3.29
 1 -18 -5 24.95 3.15
 -1 -18 5 18.84 2.1
 1 -18 -4 109.78 5.19
 1 -18 -4 116.49 6.56
 1 -18 -4 116.94 5.21
 1 -18 -4 112.06 6.09
 1 -18 -4 108.59 5.93
 1 -18 -4 110.71 6.47
 -1 -18 4 104.21 5.81
 1 -18 -4 117.22 5.17
 1 -18 -3 23.16 1.69
 1 -18 -3 23.09 3.08
 1 -18 -3 18.9 2.53
 1 -18 -3 23.45 3.02
 1 -18 -3 21.73 1.68
 1 -18 -3 22.09 2.23
 -1 -18 3 17.91 2.52
 -1 -18 2 58.76 4.09
 1 -18 -2 59.49 4.3
 1 -18 -2 60.49 3.63
 1 -18 -2 62.81 4.19
 1 -18 -2 67.83 3.17
 1 -18 -2 68.83 4.49
 -1 -18 2 57.72 3.61
 1 -18 -2 64.6 3.13
 -1 -18 1 37.21 2.82
 -1 -18 1 36.38 3.3
 1 -18 -1 43.19 2.23
 1 -18 -1 39.83 2.13
 1 -18 -1 38.15 3.34
 1 -18 -1 46.41 3.47
 1 -18 -1 40.93 3.53
 1 -18 0 28.26 2.9
 1 -18 0 24.82 2.7
 -1 -18 0 25.84 2.97
 1 -18 0 27.61 1.56
 -1 -18 0 27.15 1.6
 -1 -18 0 25.86 2.43
 1 -18 0 27.71 1.69
 1 -18 1 46.96 3.45
 -1 -18 -1 58.67 3.62
 1 -18 1 49.9 2.52
 -1 -18 -1 53.47 2.58
 -1 -18 -1 52.22 3.39
 1 -18 1 53.57 3.88
 -1 -18 -1 56.11 2.65
 -1 -18 -2 120.31 6.74
 1 -18 2 137.06 6.97
 -1 -18 -2 132.01 6.97
 -1 -18 -2 131.66 5.84
 -1 -18 -2 136.27 5.82
 -1 -18 -2 127.37 6.65
 -1 -18 -2 134.12 5.96
 1 -18 2 120.17 6.42
 -1 -18 -3 54.57 4.01
 -1 -18 -3 58.77 2.92
 -1 -18 -3 56.33 2.91
 -1 -18 -3 55.4 3.98
 -1 -18 -3 55.1 3.94
 -1 -18 -3 59.22 3.42
 1 -18 3 59.39 4.09
 -1 -18 -4 154.59 6.9
 1 -18 4 147.76 7.84
 -1 -18 -4 153.29 7.94
 -1 -18 -4 153.31 6.99
 -1 -18 -4 157.19 7.52
 -1 -18 -4 150.48 7.93
 -1 -18 -4 161.19 6.92
 -1 -18 -4 150.9 8.02
 -1 -18 -4 159.78 6.92
 -1 -18 -5 16.3 2.16
 -1 -18 -5 18.09 1.7
 -1 -18 -5 19.39 2.77
 1 -18 5 14.93 2.23
 -1 -18 -5 19.18 1.72
 -1 -18 -5 17.2 1.75
 -1 -18 -5 21.25 1.65
 -1 -18 -5 14.81 2.44
 -1 -18 -5 20.56 2.91
 -1 -18 -6 10.9 1.54
 1 -18 6 9.04 1.75
 -1 -18 -6 9.26 2.52
 -1 -18 -6 7.27 1.95
 -1 -18 -6 12.85 2.02
 -1 -18 -6 9.16 1.54
 -1 -18 -6 7.98 1.27
 -1 -18 -7 4.86 1.36
 -1 -18 -7 -0.1 2.22
 -1 -18 -7 2.54 1.02
 -1 -18 -7 1.69 1.66
 -1 -18 -7 3.34 1.26
 -1 -18 -8 15.68 1.38
 -1 -18 -8 11.83 1.06
 -1 -18 -8 13.39 1.35
 -1 -18 -9 0.14 0.85
 -1 -18 -9 0.5 0.78
 -1 -18 -9 0.51 1.03
 -1 -18 -10 8.6 0.58
 1 -17 -10 4.55 0.49
 1 -17 -10 4.87 0.76
 1 -17 -9 13.84 1.29
 1 -17 -9 11.33 0.78
 1 -17 -9 13.2 1.12
 1 -17 -8 4.62 0.75
 1 -17 -8 6.41 1.94
 1 -17 -8 7.57 1.33
 1 -17 -8 5.49 0.94
 1 -17 -8 5.64 0.77
 1 -17 -8 6.08 1.25
 1 -17 -7 8.63 1.39
 1 -17 -7 6.6 1.03
 1 -17 -7 10.87 2.19
 1 -17 -7 6.62 2.67
 1 -17 -7 6.9 1.2
 1 -17 -6 2.66 0.99
 1 -17 -6 3.03 1.33
 1 -17 -6 -0.24 2.62
 1 -17 -6 -0.28 1.2
 1 -17 -6 3.43 1.92
 1 -17 -6 1.65 2.7
 1 -17 -5 69.9 3.36
 1 -17 -5 65.24 4.09
 1 -17 -5 66.91 4.76
 1 -17 -5 69.4 4.34
 1 -17 -5 67.22 3.35
 1 -17 -5 67.36 4.74
 -1 -17 5 59.34 3.77
 -1 -17 4 30.43 2.67
 1 -17 -4 30.01 1.95
 1 -17 -4 34.6 3.4
 1 -17 -4 30.4 2.76
 1 -17 -4 30.61 2.01
 1 -17 -4 29.87 1.99
 1 -17 -4 28.5 2.8
 1 -17 -4 29.79 3.35
 1 -17 -3 29.75 3.24
 -1 -17 3 30.27 2.74
 1 -17 -3 26.62 2.49
 1 -17 -3 28.5 3.14
 1 -17 -3 29.73 1.87
 1 -17 -3 23.25 2.71
 1 -17 -3 29.04 1.85
 1 -17 -2 69.45 3.96
 -1 -17 2 73.49 4.36
 1 -17 -2 72.93 4.52
 1 -17 -2 70.25 3.41
 1 -17 -2 72.53 4.61
 1 -17 -2 71.44 3.34
 -1 -17 2 66.88 3.88
 1 -17 -2 69.68 4.45
 1 -17 -1 12.31 1.19
 -1 -17 1 11.11 2.15
 1 -17 -1 12.03 1.21
 1 -17 -1 12.51 2.3
 -1 -17 1 12.88 1.86
 1 -17 -1 12.26 2.38
 1 -17 -1 12.53 1.51
 1 -17 -1 10.26 2.46
 1 -17 0 3.23 0.85
 -1 -17 0 2.91 1.44
 1 -17 0 3.57 1.95
 -1 -17 0 1.8 2.03
 -1 -17 0 4.89 0.85
 1 -17 0 4.78 0.96
 -1 -17 0 1.92 1.7
 -1 -17 -1 18.56 2.25
 1 -17 1 14.46 2.13
 -1 -17 -1 16.17 1.22
 1 -17 1 13.65 2.47
 1 -17 1 14.98 1.12
 -1 -17 -1 16.04 2.12
 -1 -17 -1 15.15 1.28
 -1 -17 -2 16.81 2.34
 -1 -17 -2 16.28 1.4
 -1 -17 -2 16.87 1.52
 1 -17 2 14.47 1.98
 -1 -17 -2 17.75 2.26
 1 -17 2 16.12 2.54
 -1 -17 -2 16.6 1.38
 -1 -17 -2 16.38 2.5
 -1 -17 -2 17.79 1.73
 1 -17 3 13.3 1.81
 -1 -17 -3 14.36 1.84
 -1 -17 -3 13.52 2.5
 -1 -17 -3 14.17 1.39
 -1 -17 -3 10.59 2.39
 1 -17 3 13.14 2.48
 -1 -17 -3 13.52 2.49
 -1 -17 -3 13.93 1.39
 -1 -17 -4 17.97 2.64
 -1 -17 -4 19.57 1.64
 -1 -17 -4 20.72 1.63
 -1 -17 -4 21.36 1.72
 1 -17 4 20.19 2.64
 -1 -17 -4 23.41 2.3
 -1 -17 -4 21.16 1.8
 -1 -17 -4 21.42 2.82
 -1 -17 -4 19.54 2.85
 -1 -17 -5 47.74 2.54
 -1 -17 -5 44.9 2.57
 -1 -17 -5 46.65 3.89
 -1 -17 -5 45.87 2.71
 -1 -17 -5 48.65 2.65
 -1 -17 -5 46.78 3.83
 -1 -17 -5 47.37 3.34
 1 -17 5 40.5 3.34
 -1 -17 -5 43.27 3.54
 -1 -17 -6 12.83 1.61
 -1 -17 -6 17.13 2.89
 -1 -17 -6 14.84 1.6
 -1 -17 -6 12.06 2.17
 -1 -17 -6 14.45 1.43
 1 -17 6 10.73 1.89
 -1 -17 -6 15.89 2.21
 -1 -17 -6 15.49 2.94
 -1 -17 -7 15.53 2.23
 -1 -17 -7 11.2 2.62
 -1 -17 -7 15.1 1.57
 -1 -17 -7 13.64 1.58
 -1 -17 -7 13.76 1.3
 -1 -17 -8 36.02 3.27
 -1 -17 -8 38.39 2.2
 -1 -17 -8 43.03 2.24
 -1 -17 -8 38.04 1.87
 -1 -17 -8 37.15 1.98
 -1 -17 -8 39.39 2.27
 -1 -17 -9 2.71 0.56
 -1 -17 -9 3.63 0.99
 -1 -17 -9 3.14 0.93
 -1 -17 -9 2.05 1.1
 -1 -17 -10 -0.09 0.26
 -1 -17 -10 4.28 0.58
 1 -16 -10 7.07 0.91
 1 -16 -10 6.93 0.69
 1 -16 -10 6.52 0.59
 1 -16 -9 25.1 0.95
 1 -16 -9 26.68 1.23
 1 -16 -9 25.74 1.38
 1 -16 -8 31.16 1.76
 1 -16 -8 37.4 1.83
 1 -16 -8 31.74 1.91
 1 -16 -8 37.28 3.09
 1 -16 -8 38.73 2.13
 1 -16 -8 40.83 2.23
 1 -16 -7 3.83 1.46
 1 -16 -7 3.42 1.16
 1 -16 -7 2.78 0.9
 1 -16 -7 2.03 1.32
 1 -16 -7 1.92 2.01
 1 -16 -7 3.75 0.85
 1 -16 -6 0.03 1.31
 1 -16 -6 0.45 0.97
 1 -16 -6 -0.95 1.2
 1 -16 -6 1.58 2.57
 1 -16 -6 2.21 0.75
 1 -16 -6 -1.56 1.55
 1 -16 -6 0.3 1.97
 1 -16 -6 -1.9 2.62
 -1 -16 5 86.4 4.79
 1 -16 -5 104.08 5.82
 1 -16 -5 93.14 5.74
 1 -16 -5 90.68 4.36
 1 -16 -5 95.37 4.38
 1 -16 -5 90.46 5.04
 1 -16 -5 91.99 5.28
 1 -16 -4 12.83 2.09
 1 -16 -4 14.56 1.47
 1 -16 -4 12.22 1.42
 1 -16 -4 10.34 2.7
 -1 -16 4 11.8 1.98
 1 -16 -4 12.46 1.45
 1 -16 -3 39.04 2.91
 1 -16 -3 35.89 3.07
 1 -16 -3 38.45 2.13
 -1 -16 3 32.75 2.89
 1 -16 -3 36.63 2.18
 1 -16 -3 42.88 3.47
 1 -16 -3 39.5 3.52
 1 -16 -2 14.55 2.55
 1 -16 -2 9.12 1.66
 1 -16 -2 10.23 2.53
 1 -16 -2 11.26 1.19
 -1 -16 2 7.94 2.12
 1 -16 -2 11.59 1.21
 1 -16 -2 10.16 2.17
 1 -16 -2 9.97 2.08
 1 -16 -1 38.83 2.87
 1 -16 -1 29.86 2.93
 -1 -16 1 24.37 2.34
 -1 -16 1 27.09 2.69
 1 -16 -1 33.12 2.99
 -1 -16 1 28.81 2.08
 1 -16 -1 33.99 1.82
 1 -16 -1 33.12 1.83
 1 -16 -1 33.66 3.12
 1 -16 -1 29.92 2.2
 -1 -16 0 18.26 1.22
 1 -16 0 15.72 2.34
 -1 -16 0 17.98 2.04
 -1 -16 0 19.05 1.87
 1 -16 0 16.99 1.2
 1 -16 0 19.42 2.11
 1 -16 0 18.83 1.3
 -1 -16 0 19.29 2.34
 1 -16 0 16.61 1.48
 -1 -16 -1 162.1 7.66
 -1 -16 -1 174.23 7.46
 1 -16 1 189.07 8.51
 -1 -16 -1 177.13 8.16
 1 -16 1 167.44 7.4
 -1 -16 -1 177.07 7.44
 1 -16 1 179.33 8.19
 -1 -16 -1 181.84 8.28
 -1 -16 -2 12.44 2.26
 -1 -16 -2 9.68 1.15
 1 -16 2 13.1 1.91
 -1 -16 -2 6.79 2.27
 -1 -16 -2 6.56 2.04
 -1 -16 -2 9.15 1.16
 -1 -16 -2 9.51 1.42
 1 -16 2 11.09 2.27
 1 -16 3 165.86 8.22
 -1 -16 -3 170.2 7.25
 -1 -16 -3 165.2 7.85
 -1 -16 -3 172.16 8.24
 1 -16 3 155.14 7.71
 -1 -16 -3 174.17 8.21
 -1 -16 -3 165.7 7.25
 -1 -16 -3 159.87 8.2
 -1 -16 -4 8.79 1.88
 -1 -16 -4 7.68 2.32
 -1 -16 -4 6.22 2.27
 -1 -16 -4 7.52 1.3
 -1 -16 -4 10.22 2.73
 1 -16 4 11.9 1.51
 1 -16 4 8.34 2.24
 -1 -16 -4 8.52 1.21
 -1 -16 -4 11.26 1.38
 -1 -16 -4 6.65 1.41
 -1 -16 -5 227.35 11.01
 -1 -16 -5 233.5 10.07
 -1 -16 -5 237.14 10.05
 -1 -16 -5 245.43 11.28
 1 -16 5 212.73 10.8
 -1 -16 -5 238.15 10.89
 -1 -16 -5 232.73 11.21
 -1 -16 -5 232.8 10.12
 1 -16 6 -1.1 1.57
 -1 -16 -6 -0.7 0.76
 -1 -16 -6 0.57 2.33
 -1 -16 -6 -0.79 1.35
 -1 -16 -6 1.23 1.88
 -1 -16 -6 -0.05 1.36
 -1 -16 -6 -1.23 2.57
 -1 -16 -6 1.43 1.78
 -1 -16 -6 -0.12 1.11
 -1 -16 -6 -0.27 1.38
 -1 -16 -7 2.95 1.29
 -1 -16 -7 3.01 2.39
 -1 -16 -7 2.85 1.61
 -1 -16 -7 3.85 1.42
 -1 -16 -7 4.49 1.1
 -1 -16 -7 3.63 0.86
 -1 -16 -7 6.54 1.96
 -1 -16 -8 51.89 2.69
 -1 -16 -8 50.42 2.61
 -1 -16 -8 46.9 3.41
 -1 -16 -8 48.51 2.34
 -1 -16 -8 48.92 2.61
 -1 -16 -8 49.12 3.78
 -1 -16 -8 45.4 2.38
 -1 -16 -9 21.36 1.47
 -1 -16 -9 22 1.25
 -1 -16 -9 21.15 1.6
 -1 -16 -9 20.87 1.48
 -1 -16 -10 17 1.02
 -1 -16 -10 14.73 0.96
 -1 -16 -10 14.9 0.87
 -1 -16 -10 18.43 1.17
 1 -15 -10 10.61 0.91
 1 -15 -10 14.43 1.13
 1 -15 -10 14.97 0.95
 1 -15 -9 31.14 1.75
 1 -15 -9 34.28 1.88
 1 -15 -9 32.7 1.64
 1 -15 -8 13.23 2.3
 1 -15 -8 9.49 1.07
 1 -15 -8 9.93 2.79
 1 -15 -8 9.28 2.65
 1 -15 -8 11 1.15
 1 -15 -8 9.19 1.32
 1 -15 -8 7.93 0.86
 1 -15 -8 11.26 1.47
 1 -15 -7 14.52 1.22
 1 -15 -7 14.44 1.49
 1 -15 -7 15.72 1.63
 1 -15 -7 13.5 1.21
 1 -15 -7 15.95 1.39
 1 -15 -7 13.35 2.48
 1 -15 -6 27.04 1.84
 1 -15 -6 22.59 2.24
 1 -15 -6 28.65 1.59
 1 -15 -6 27.06 1.74
 1 -15 -6 31.01 2.94
 1 -15 -6 34.42 3.57
 1 -15 -6 27.16 1.94
 -1 -15 5 111.3 5.81
 1 -15 -5 119.91 5.39
 1 -15 -5 117.11 6.74
 1 -15 -5 121.23 6.7
 1 -15 -5 120.01 5.39
 1 -15 -5 126.25 6.42
 1 -15 -5 113.9 6.04
 1 -15 -5 120.08 5.42
 1 -15 -4 16.97 2.2
 1 -15 -4 16 1.41
 1 -15 -4 12.05 2.74
 1 -15 -4 14.32 1.41
 1 -15 -4 15.22 2.71
 -1 -15 4 17.2 1.97
 1 -15 -4 14.63 2.03
 1 -15 -3 63.35 3.13
 1 -15 -3 70.91 4.22
 -1 -15 3 62.59 3.81
 1 -15 -3 63.6 3.95
 1 -15 -3 66.54 3.15
 1 -15 -3 66.86 4.35
 1 -15 -3 65.6 3.89
 1 -15 -3 65.23 4.27
 1 -15 -2 74.17 4.51
 1 -15 -2 73.61 4.52
 1 -15 -2 71.04 4.24
 1 -15 -2 75.06 3.45
 -1 -15 2 77.15 4.29
 1 -15 -2 78.42 4.33
 1 -15 -2 74.76 4.02
 1 -15 -2 70.5 3.42
 1 -15 -1 189.61 8.44
 -1 -15 1 174.23 8.24
 1 -15 -1 190.4 8.7
 1 -15 -1 202.98 8.97
 1 -15 -1 186.03 7.99
 -1 -15 1 183.42 8.53
 1 -15 -1 185.74 7.97
 1 -15 -1 180.02 8.79
 1 -15 -1 192.27 8.78
 -1 -15 1 189.15 8.78
 1 -15 0 17.09 1.13
 1 -15 0 15.42 1.19
 1 -15 0 16.72 2
 1 -15 0 18.32 2.19
 -1 -15 0 17.33 2.03
 -1 -15 0 16.43 2.32
 -1 -15 0 15.94 1.13
 -1 -15 0 17.02 1.87
 1 -15 0 13.68 1.43
 1 -15 1 40.6 2.71
 -1 -15 -1 47.95 2.26
 -1 -15 -1 43.72 3.2
 -1 -15 -1 47.25 2.25
 1 -15 1 42.54 2.18
 1 -15 1 40.94 3.07
 -1 -15 -1 44.84 2.5
 1 -15 1 47.16 3.42
 -1 -15 -1 50.76 3.05
 -1 -15 -2 16.06 1.71
 1 -15 2 14.32 2.02
 -1 -15 -2 16.74 1.33
 -1 -15 -2 16.47 2.35
 1 -15 2 18.96 2.43
 -1 -15 -2 19.6 2.2
 -1 -15 -2 16.92 1.33
 -1 -15 -2 16.87 2.3
 -1 -15 -3 45.88 3.48
 -1 -15 -3 45.28 3
 1 -15 3 48.04 3.48
 -1 -15 -3 48.83 2.47
 1 -15 3 45.18 2.98
 -1 -15 -3 48.63 2.49
 -1 -15 -3 49.7 3.51
 -1 -15 -3 51.4 3.59
 1 -15 4 29.71 2.86
 -1 -15 -4 36.23 2.09
 -1 -15 -4 37.31 3.29
 -1 -15 -4 33.75 1.98
 1 -15 4 31.43 2.39
 -1 -15 -4 34.82 2
 -1 -15 -4 30.29 3.14
 -1 -15 -4 31.68 3.06
 -1 -15 -4 33.31 2.7
 1 -15 5 38.3 3.07
 -1 -15 -5 40.75 3.6
 -1 -15 -5 41.17 2.21
 -1 -15 -5 42.17 2.43
 -1 -15 -5 38.55 3.11
 -1 -15 -5 38.03 3.18
 -1 -15 -5 40.71 2.35
 -1 -15 -5 40.05 3.56
 -1 -15 -6 20.87 1.5
 1 -15 6 18.82 2.16
 -1 -15 -6 19.92 2.98
 -1 -15 -6 17.68 3.03
 -1 -15 -6 18.91 1.27
 -1 -15 -6 20.05 1.67
 -1 -15 -6 15.33 2.37
 -1 -15 -6 21.32 1.79
 -1 -15 -6 17.52 2.47
 -1 -15 -7 19.15 2.56
 -1 -15 -7 19.8 3.08
 -1 -15 -7 16.88 2.15
 -1 -15 -7 18.46 1.75
 -1 -15 -7 20.37 1.51
 -1 -15 -7 21.47 1.78
 -1 -15 -7 20.14 1.72
 -1 -15 -7 20.5 1.37
 -1 -15 -8 16.55 1.66
 -1 -15 -8 15.13 1.22
 -1 -15 -8 15.1 1.49
 -1 -15 -8 16.27 2.81
 -1 -15 -8 15.03 1.19
 -1 -15 -8 14.97 1.53
 -1 -15 -8 13.08 2.17
 -1 -15 -9 5.84 1.09
 -1 -15 -9 6.57 1.25
 -1 -15 -9 4.87 1.12
 -1 -15 -9 5.93 0.92
 -1 -15 -10 8.03 0.83
 -1 -15 -10 7.04 1
 -1 -15 -10 7.45 0.77
 -1 -15 -10 7.12 0.81
 1 -14 -11 6.41 0.6
 1 -14 -10 14.37 1.01
 1 -14 -10 13.85 1.09
 1 -14 -10 14.71 1.21
 1 -14 -9 12.79 1.01
 1 -14 -9 13.6 1.41
 1 -14 -9 12.67 2.51
 1 -14 -9 12.9 1.23
 1 -14 -9 13.97 1.18
 1 -14 -8 100.73 4.84
 1 -14 -8 100.17 6.3
 1 -14 -8 107.28 6.01
 1 -14 -8 115.39 4.87
 1 -14 -8 98.6 6.31
 1 -14 -8 112.15 5.02
 1 -14 -8 110.79 4.94
 1 -14 -7 26.35 1.9
 1 -14 -7 22.6 1.68
 1 -14 -7 24.3 1.84
 1 -14 -7 24.1 1.51
 1 -14 -7 25.64 1.55
 1 -14 -7 24.6 2.92
 1 -14 -6 15.57 1.93
 1 -14 -6 16.6 1.64
 1 -14 -6 19.67 1.55
 1 -14 -6 17.76 1.57
 1 -14 -6 18.13 1.29
 1 -14 -6 17.84 2.54
 1 -14 -5 17.19 2.41
 1 -14 -5 14.69 1.48
 -1 -14 5 17.57 1.83
 1 -14 -5 13.69 2.02
 1 -14 -5 16.58 1.1
 1 -14 -5 20.32 3.04
 1 -14 -5 13.85 1.42
 1 -14 -4 41.57 3.46
 1 -14 -4 43.7 3.12
 1 -14 -4 39.39 2.92
 1 -14 -4 36.03 3.49
 -1 -14 4 39.68 2.87
 1 -14 -4 41.14 2.3
 1 -14 -4 48.86 3.57
 1 -14 -4 45.28 2.32
 1 -14 -3 32.2 2.64
 -1 -14 3 29.33 2.44
 1 -14 -3 27.51 2.52
 1 -14 -3 30.04 2.89
 1 -14 -3 30.53 3
 1 -14 -3 29.38 1.77
 1 -14 -3 29.92 1.78
 1 -14 -3 30.77 3.04
 1 -14 -2 71.71 3.27
 1 -14 -2 75 4.12
 1 -14 -2 74.67 4.23
 1 -14 -2 67.59 4.21
 1 -14 -2 67.35 3.25
 1 -14 -2 75.2 4.4
 1 -14 -2 69 3.87
 -1 -14 2 66.11 3.92
 -1 -14 1 124.63 6.03
 1 -14 -1 134.02 5.76
 1 -14 -1 135.36 6.61
 1 -14 -1 134.86 5.78
 -1 -14 1 134.74 6.51
 1 -14 -1 130.14 6.54
 1 -14 -1 132.21 6.25
 1 -14 -1 136.75 6.5
 -1 -14 0 73.09 3.97
 -1 -14 0 60.07 3.07
 -1 -14 0 69.88 3.72
 -1 -14 0 67.67 3.59
 1 -14 0 71.56 3.75
 1 -14 0 70.67 3.85
 1 -14 0 67.07 3.42
 1 -14 0 67.97 3.06
 -1 -14 -1 72.8 3.86
 1 -14 1 58.53 3.16
 -1 -14 -1 70.82 3.81
 1 -14 1 64.92 3.53
 -1 -14 -1 66.37 3.05
 -1 -14 -1 68 3.34
 1 -14 1 71.39 4.06
 1 -14 1 67.46 3.8
 -1 -14 -2 64.65 3.9
 -1 -14 -2 65.14 3.08
 1 -14 2 68.87 3.7
 -1 -14 -2 71.23 3.53
 -1 -14 -2 65.86 3.95
 -1 -14 -2 67.52 3.86
 -1 -14 -2 65.29 3.09
 1 -14 2 63.1 3.24
 -1 -14 -3 32.31 2.81
 -1 -14 -3 33.17 2.95
 -1 -14 -3 31.93 1.83
 -1 -14 -3 31.12 2.38
 -1 -14 -3 31.64 1.8
 -1 -14 -3 30.08 2.69
 1 -14 3 29.84 2.38
 -1 -14 -4 23.18 1.64
 1 -14 4 24.53 2.1
 -1 -14 -4 22.84 2.48
 -1 -14 -4 24.63 2.8
 -1 -14 -4 22.07 2.9
 -1 -14 -4 24.07 1.66
 -1 -14 -4 24.67 2.35
 -1 -14 -4 24.53 1.71
 -1 -14 -5 13.29 2.61
 -1 -14 -5 13.31 2.71
 1 -14 5 8.19 1.58
 -1 -14 -5 11.88 1.43
 -1 -14 -5 10.4 1.31
 -1 -14 -5 10.09 0.94
 -1 -14 -5 11.49 1.2
 -1 -14 -5 10.46 2.17
 -1 -14 -5 14.6 2.18
 -1 -14 -6 14.15 1.34
 -1 -14 -6 13.23 1.15
 1 -14 6 11.93 1.89
 -1 -14 -6 13.21 2.87
 -1 -14 -6 17.77 2.3
 -1 -14 -6 14.17 1.49
 -1 -14 -6 11.94 2.76
 -1 -14 -6 13.63 1.51
 -1 -14 -6 13.07 2.32
 -1 -14 -7 15.51 1.31
 -1 -14 -7 17.71 2.11
 -1 -14 -7 19.38 3.11
 -1 -14 -7 16.61 1.69
 -1 -14 -7 16.07 2.51
 -1 -14 -7 16.32 1.5
 -1 -14 -7 15.54 1.62
 -1 -14 -7 16.54 1.36
 -1 -14 -8 58.05 3.05
 -1 -14 -8 60.6 2.86
 -1 -14 -8 59.81 4.36
 -1 -14 -8 55.48 3.92
 -1 -14 -8 61.33 3.1
 -1 -14 -8 64.02 3
 -1 -14 -8 54.48 2.8
 -1 -14 -9 32.65 1.88
 -1 -14 -9 31.06 1.95
 -1 -14 -9 35.82 1.83
 -1 -14 -9 30.51 2.72
 -1 -14 -9 29.1 1.92
 -1 -14 -10 24.08 1.47
 -1 -14 -10 27.3 1.49
 -1 -14 -10 25.69 1.43
 -1 -14 -10 27.47 1.61
 -1 -14 -11 11.3 0.76
 1 -13 -11 4.84 0.74
 1 -13 -10 12.86 1.1
 1 -13 -10 10.89 0.94
 1 -13 -10 12.33 1.19
 1 -13 -9 27.03 1.61
 1 -13 -9 24.8 1.57
 1 -13 -9 20.38 2.99
 1 -13 -9 24.16 1.69
 1 -13 -9 20 2.52
 1 -13 -9 21.3 1.38
 1 -13 -8 6.61 2.67
 1 -13 -8 8.78 1.44
 1 -13 -8 8.71 1.22
 1 -13 -8 7.08 1.1
 1 -13 -8 12.04 3.02
 1 -13 -8 8.89 1.2
 1 -13 -7 12.86 1.46
 1 -13 -7 15.06 3.07
 1 -13 -7 11.59 1.51
 1 -13 -7 12.11 2.46
 1 -13 -7 11.74 1.08
 1 -13 -7 13.8 1.22
 -1 -13 7 11.99 1.63
 1 -13 -7 11.82 1.25
 1 -13 -7 15.23 3.15
 1 -13 -6 21.93 2.04
 1 -13 -6 25.11 2.66
 1 -13 -6 23.44 1.7
 1 -13 -6 26.38 1.77
 1 -13 -6 24.96 1.67
 1 -13 -6 25.38 1.53
 1 -13 -5 0.55 0.75
 1 -13 -5 2.97 1.46
 1 -13 -5 2.4 1.86
 1 -13 -5 1.35 1.05
 -1 -13 5 1.37 1.27
 1 -13 -5 1.59 2.7
 1 -13 -5 1.06 1.13
 1 -13 -4 37.11 2.63
 1 -13 -4 30.19 1.9
 -1 -13 4 28.9 2.32
 1 -13 -4 34.22 2.74
 1 -13 -4 36.61 3.28
 1 -13 -4 27.38 3.06
 1 -13 -4 30.04 2.96
 1 -13 -4 33.48 1.85
 1 -13 -3 72.9 4.34
 1 -13 -3 72.75 3.25
 -1 -13 3 68.39 3.83
 1 -13 -3 66.14 4.18
 1 -13 -3 62.87 3.88
 1 -13 -3 69.31 4.27
 1 -13 -3 68.12 3.93
 1 -13 -3 69.42 3.25
 1 -13 -2 326.49 13.79
 1 -13 -2 345.44 14.46
 -1 -13 2 355.89 14.42
 1 -13 -2 329.63 14.51
 1 -13 -2 337.37 13.8
 1 -13 -2 346.72 14.35
 -1 -13 2 284.42 13.86
 1 -13 -2 342.45 14.63
 1 -13 -2 344.54 14.58
 1 -13 -1 43.58 2.87
 1 -13 -1 44.58 3.04
 -1 -13 1 36.29 2.35
 1 -13 -1 40.94 2.84
 -1 -13 1 43.81 2.86
 1 -13 -1 41.94 2.57
 1 -13 0 672.04 27.35
 -1 -13 0 637.08 27.21
 -1 -13 0 684.23 27.54
 -1 -13 0 590.77 26.93
 -1 -13 0 680.38 27.38
 1 -13 0 655.99 27.18
 1 -13 0 688.66 27.49
 -1 -13 -1 44.1 2.8
 1 -13 1 41.45 2.57
 1 -13 1 42.17 2.82
 -1 -13 -1 43.92 2.86
 -1 -13 -1 44.64 2.39
 1 -13 1 37.52 2.2
 1 -13 2 144.67 6.72
 -1 -13 -2 148.41 6.51
 -1 -13 -2 155.58 6.93
 -1 -13 -2 155.35 7.28
 -1 -13 -2 157.71 7.28
 1 -13 2 158.95 7.12
 -1 -13 -2 150.69 6.53
 -1 -13 -2 151.9 7.31
 -1 -13 -3 43.14 3.36
 -1 -13 -3 49.45 2.93
 -1 -13 -3 47.11 2.36
 -1 -13 -3 46.5 3.29
 -1 -13 -3 47.2 3.25
 -1 -13 -3 46.52 2.37
 1 -13 3 50.64 2.96
 -1 -13 -4 0.33 2.08
 -1 -13 -4 1.7 1.91
 -1 -13 -4 0.79 1.1
 -1 -13 -4 1.48 2.14
 1 -13 4 2.44 1.42
 -1 -13 -4 -0.14 1.69
 -1 -13 -4 1.01 1.03
 -1 -13 -5 20.12 1.58
 -1 -13 -5 20.87 1.44
 -1 -13 -5 20.04 1.27
 -1 -13 -5 22.22 2.4
 -1 -13 -5 22.86 2.41
 1 -13 5 18.19 1.86
 -1 -13 -5 18.15 2.84
 -1 -13 -5 20.65 1.56
 -1 -13 -5 22.39 2.85
 -1 -13 -6 21.01 1.65
 -1 -13 -6 20.15 3.03
 -1 -13 -6 25.34 3.13
 -1 -13 -6 19.4 1.38
 -1 -13 -6 21.52 2.63
 -1 -13 -6 19.68 1.48
 -1 -13 -6 20.91 2.38
 -1 -13 -6 19.89 1.67
 -1 -13 -7 10.96 2.4
 -1 -13 -7 7.9 1.12
 -1 -13 -7 7.22 1.77
 -1 -13 -7 7.12 1.38
 -1 -13 -7 8.23 2.75
 -1 -13 -7 8.17 1.1
 -1 -13 -7 7.23 1.27
 -1 -13 -7 8.03 1.43
 -1 -13 -8 37.21 2.04
 -1 -13 -8 37.63 3.58
 -1 -13 -8 33.88 1.9
 -1 -13 -8 37.89 2.19
 -1 -13 -8 37.72 3.26
 -1 -13 -8 34.38 2.2
 -1 -13 -8 36.75 2.11
 -1 -13 -9 1.12 1.21
 -1 -13 -9 1.27 1.1
 -1 -13 -9 1.73 1.06
 -1 -13 -9 1.27 1.06
 -1 -13 -10 46.14 2.29
 -1 -13 -10 52.03 2.38
 -1 -13 -10 46.42 2.33
 -1 -13 -10 47.6 2.41
 -1 -13 -11 1.97 0.68
 1 -12 -12 3.85 0.44
 1 -12 -11 3.65 0.82
 1 -12 -10 38.43 1.81
 1 -12 -10 38.46 2.01
 1 -12 -10 39.34 2.03
 1 -12 -10 34.67 1.83
 1 -12 -9 52.3 2.67
 1 -12 -9 52.15 3.85
 1 -12 -9 56.22 2.79
 1 -12 -9 59.3 2.92
 1 -12 -9 61.37 4.27
 1 -12 -9 59.95 2.85
 1 -12 -9 59.56 2.66
 1 -12 -8 72.47 3.57
 1 -12 -8 74.86 3.47
 1 -12 -8 80.02 3.65
 1 -12 -8 77.78 5.18
 1 -12 -8 73.4 5.19
 1 -12 -8 75.32 3.73
 1 -12 -8 83.91 3.64
 1 -12 -7 9.84 2.87
 -1 -12 7 9.48 1.53
 1 -12 -7 7.67 1.58
 1 -12 -7 9.66 2.93
 1 -12 -7 8.98 1.18
 1 -12 -7 10.12 1.41
 1 -12 -7 9.18 0.99
 1 -12 -7 11.08 1.16
 1 -12 -7 10.85 1.33
 1 -12 -6 8.38 1.31
 1 -12 -6 11.47 1.6
 1 -12 -6 10.73 1.34
 1 -12 -6 11.42 2.33
 1 -12 -6 11.24 1.08
 1 -12 -6 9.91 1.23
 1 -12 -6 7.51 1.49
 1 -12 -5 28.02 1.72
 1 -12 -5 27.93 2.29
 1 -12 -5 28.28 1.6
 1 -12 -5 30.23 1.75
 -1 -12 5 28.5 2.09
 1 -12 -5 30.27 1.98
 1 -12 -5 30.21 2.72
 1 -12 -4 63.35 3.2
 -1 -12 4 62.68 3.61
 1 -12 -4 65.34 3.14
 1 -12 -4 67.58 3.77
 1 -12 -4 75.43 4.38
 1 -12 -4 72.57 3.16
 1 -12 -4 64.02 3.15
 1 -12 -4 65.29 3.91
 1 -12 -3 97.05 5.27
 1 -12 -3 100.55 5.03
 1 -12 -3 97.83 4.92
 -1 -12 3 93.44 4.83
 1 -12 -3 98.17 5.3
 1 -12 -3 96.32 4.33
 1 -12 -3 97.96 5.21
 1 -12 -2 156.88 6.96
 1 -12 -2 150.18 6.82
 1 -12 -2 152.87 7.02
 -1 -12 2 148.12 6.79
 1 -12 -2 158.34 7.12
 1 -12 -2 158.46 6.84
 -1 -12 2 126.83 6.28
 -1 -12 1 141 6.76
 1 -12 -1 150.35 6.58
 1 -12 -1 146.16 6.87
 1 -12 -1 153.27 6.87
 1 -12 -1 157.12 6.79
 1 -12 0 394.26 16.46
 1 -12 0 375.53 16.22
 1 -12 0 380.71 16.36
 -1 -12 0 407.32 16.38
 -1 -12 0 373.25 16.25
 -1 -12 0 363.05 16.01
 -1 -12 0 393.96 16.51
 -1 -12 -1 400.94 16.72
 1 -12 1 372.85 16.61
 1 -12 1 378.36 16.74
 -1 -12 -1 402.87 16.9
 -1 -12 -1 410.46 16.97
 1 -12 1 408.48 16.94
 -1 -12 -2 354.85 14.8
 -1 -12 -2 352.98 14.82
 1 -12 2 360.2 14.64
 -1 -12 -2 350.92 14.77
 -1 -12 -2 363.99 14.58
 1 -12 2 306.52 14.17
 1 -12 2 335.01 14.33
 -1 -12 -3 28.19 2.27
 -1 -12 -3 29.82 2.73
 1 -12 3 27.17 2.18
 -1 -12 -3 26.41 1.59
 -1 -12 -3 26.63 1.61
 -1 -12 -3 27.04 2.37
 -1 -12 -3 30.04 2.6
 -1 -12 -4 24.59 2.52
 1 -12 4 23.69 2.12
 -1 -12 -4 33.26 2.5
 -1 -12 -4 27.48 1.69
 -1 -12 -4 25.49 1.64
 -1 -12 -4 27.11 2.79
 -1 -12 -4 27.43 2.86
 1 -12 5 34.05 2.48
 -1 -12 -5 36 2.04
 -1 -12 -5 35.83 3.25
 -1 -12 -5 35.83 1.95
 -1 -12 -5 36.08 1.85
 -1 -12 -5 36.75 2.94
 -1 -12 -5 34.34 3.35
 -1 -12 -5 36.67 2.09
 -1 -12 -5 37.8 2.86
 -1 -12 -6 9.45 1.35
 1 -12 6 11.65 1.57
 -1 -12 -6 7.81 2.07
 -1 -12 -6 12.33 2.8
 -1 -12 -6 8.62 1.32
 -1 -12 -6 8.69 1.88
 -1 -12 -6 9.88 1.12
 -1 -12 -6 9.44 2.65
 -1 -12 -6 9.68 1.22
 -1 -12 -6 9.5 1.06
 -1 -12 -7 23.14 1.77
 -1 -12 -7 24.61 1.54
 -1 -12 -7 23.35 1.74
 -1 -12 -7 24.72 1.7
 -1 -12 -7 21.81 2.24
 -1 -12 -7 20.83 2.62
 1 -12 7 23.35 1.9
 -1 -12 -7 24.69 3.2
 -1 -12 -7 22.76 1.52
 -1 -12 -8 54.93 2.74
 -1 -12 -8 46.55 3.82
 -1 -12 -8 49.77 2.6
 -1 -12 -8 63.57 2.92
 -1 -12 -8 57.29 2.61
 -1 -12 -8 52.89 2.86
 -1 -12 -8 49.53 4.14
 -1 -12 -8 53.07 2.87
 -1 -12 -9 9.19 1.38
 -1 -12 -9 7.77 1.18
 -1 -12 -9 6.2 1.2
 -1 -12 -9 7.34 0.94
 -1 -12 -9 8.79 1.18
 -1 -12 -10 35.5 1.88
 -1 -12 -10 32.42 1.81
 -1 -12 -10 32.03 1.74
 -1 -12 -10 30.71 1.88
 -1 -12 -10 33.96 1.65
 -1 -12 -11 0.72 0.78
 -1 -12 -12 3.34 0.4
 1 -11 -12 1.21 0.53
 1 -11 -11 4.58 0.59
 1 -11 -11 5.67 0.93
 1 -11 -10 18.86 1.18
 1 -11 -10 16.17 1.05
 1 -11 -10 18.86 1.33
 1 -11 -10 17.66 1.41
 1 -11 -10 18.02 2.22
 1 -11 -9 0.33 0.79
 1 -11 -9 0.12 0.98
 1 -11 -9 -0.48 1.21
 1 -11 -9 0.12 2.46
 1 -11 -9 -0.51 1.18
 1 -11 -9 0.71 0.88
 1 -11 -9 -0.1 1.99
 1 -11 -8 1.47 2.17
 1 -11 -8 5.53 0.89
 1 -11 -8 2.95 2.8
 1 -11 -8 4.4 1
 1 -11 -8 8.97 2.73
 1 -11 -8 4.87 1.25
 1 -11 -8 4.67 1.13
 1 -11 -8 2.74 1.15
 1 -11 -8 5.48 1.69
 1 -11 -7 71.69 3.32
 -1 -11 7 63.49 3.85
 1 -11 -7 76.91 3.47
 1 -11 -7 75.13 3.45
 1 -11 -7 70.72 3.39
 1 -11 -7 78.35 4.13
 1 -11 -7 72.08 3.5
 1 -11 -7 87.92 5.19
 1 -11 -7 72.38 3.53
 1 -11 -7 81.46 5.06
 1 -11 -7 73.74 3.34
 1 -11 -6 23.14 1.57
 1 -11 -6 24.42 2.04
 1 -11 -6 23.12 1.48
 1 -11 -6 23.14 3.19
 1 -11 -6 20.17 1.85
 1 -11 -6 22.86 2.52
 1 -11 -6 23.84 1.55
 1 -11 -6 21.74 1.64
 1 -11 -6 25.94 3.23
 1 -11 -5 55.01 2.72
 1 -11 -5 52.72 3.16
 1 -11 -5 55.57 2.6
 1 -11 -5 56.21 3.64
 1 -11 -5 53.56 2.69
 1 -11 -5 56.91 2.71
 -1 -11 5 51.84 2.99
 1 -11 -5 58.53 3.82
 1 -11 -5 54.71 3.07
 -1 -11 4 53.58 3.16
 1 -11 -4 59.1 3.02
 1 -11 -4 59.49 2.81
 1 -11 -4 62.85 3.36
 1 -11 -4 59.15 2.81
 1 -11 -4 59.79 3.66
 1 -11 -3 110 5.41
 1 -11 -3 109.37 5.27
 1 -11 -3 113.26 5.63
 1 -11 -3 103.92 4.77
 -1 -11 3 105.82 5.18
 1 -11 -3 111.65 5.55
 1 -11 -2 120.45 5.74
 -1 -11 2 120.09 5.56
 1 -11 -2 131.71 5.9
 1 -11 -2 120.05 5.64
 1 -11 -2 122.31 5.8
 1 -11 -2 120.56 5.56
 -1 -11 2 103.58 5.08
 1 -11 -1 104.97 5.09
 1 -11 -1 105.9 5.09
 1 -11 -1 104.94 4.86
 -1 -11 1 93.52 4.59
 1 -11 -1 101.68 5.04
 -1 -11 1 101.39 4.99
 -1 -11 0 175.8 7.87
 -1 -11 0 185.21 8.31
 -1 -11 0 178.52 8.11
 -1 -11 0 191.23 8.22
 1 -11 0 186.55 8.2
 1 -11 0 194 8.34
 1 -11 0 182.91 8.09
 1 -11 1 110.77 5.33
 -1 -11 -1 116.68 5.25
 -1 -11 -1 114.47 5.43
 1 -11 1 120.91 5.54
 -1 -11 -1 118.27 5.54
 1 -11 1 112.66 5.17
 1 -11 2 93.84 4.56
 -1 -11 -2 92.96 4.49
 -1 -11 -2 91.62 4.75
 1 -11 2 88.69 4.23
 -1 -11 -2 87.19 4.67
 -1 -11 -2 99.33 4.71
 -1 -11 -3 71.85 4.09
 -1 -11 -3 70.03 4.08
 -1 -11 -3 67.22 3.92
 -1 -11 -3 72.22 3.83
 1 -11 3 73.51 3.75
 -1 -11 -3 71.95 3.26
 -1 -11 -3 67.21 3.21
 -1 -11 -4 94.94 5.2
 -1 -11 -4 93.43 4.29
 -1 -11 -4 98.81 5.23
 1 -11 4 92.38 4.72
 -1 -11 -4 98.96 4.33
 -1 -11 -4 95.38 5.02
 -1 -11 -4 96 5.01
 -1 -11 -5 34.36 3.21
 -1 -11 -5 38.44 2.89
 -1 -11 -5 33.62 1.89
 -1 -11 -5 36.46 2.05
 -1 -11 -5 33.29 1.95
 1 -11 5 35.62 2.43
 -1 -11 -5 36.87 1.83
 -1 -11 -5 36.11 2.72
 -1 -11 -5 36.65 3.29
 -1 -11 -6 19.71 1.53
 -1 -11 -6 20.33 2.45
 -1 -11 -6 21.09 1.41
 1 -11 6 17.99 1.87
 -1 -11 -6 21.8 1.39
 -1 -11 -6 20.12 1.61
 -1 -11 -6 24 2.94
 -1 -11 -6 19.12 1.52
 -1 -11 -6 22.51 3.02
 -1 -11 -6 20 2.25
 -1 -11 -7 38.3 2.23
 -1 -11 -7 38.29 2.08
 -1 -11 -7 38.57 2.3
 -1 -11 -7 40.15 2.14
 -1 -11 -7 38.05 2.84
 -1 -11 -7 36.24 3.29
 -1 -11 -7 39.99 2.24
 -1 -11 -7 41.53 3.75
 -1 -11 -7 42.46 2.05
 -1 -11 -8 24.1 1.45
 -1 -11 -8 22.77 1.58
 -1 -11 -8 21.89 1.75
 -1 -11 -8 21.2 1.57
 -1 -11 -8 21.26 1.38
 -1 -11 -8 21.33 1.74
 -1 -11 -8 21.65 3.22
 -1 -11 -9 87.12 4.08
 -1 -11 -9 86.59 4.07
 -1 -11 -9 79.79 3.99
 -1 -11 -9 91.55 3.94
 -1 -11 -9 90.64 4.04
 -1 -11 -9 77.48 5.01
 -1 -11 -10 18.65 1.35
 -1 -11 -10 19.55 1.26
 -1 -11 -10 16.54 1.22
 -1 -11 -10 20.41 1.48
 -1 -11 -10 19.19 1.43
 -1 -11 -11 -0.31 0.88
 -1 -11 -11 0.02 0.26
 -1 -11 -11 0.84 0.55
 -1 -11 -12 0.06 0.52
 1 -10 -12 9.17 0.79
 1 -10 -11 6.64 0.83
 1 -10 -11 7.18 1.03
 1 -10 -10 34.23 1.92
 1 -10 -10 31.61 2.88
 1 -10 -10 35.24 2.04
 1 -10 -10 36.45 1.87
 1 -10 -9 136.13 5.74
 1 -10 -9 133.99 5.83
 1 -10 -9 126.81 7.13
 1 -10 -9 125.22 5.73
 1 -10 -9 133.24 5.84
 1 -10 -9 118.49 6.83
 1 -10 -9 127.69 6.58
 1 -10 -8 12.6 1.15
 1 -10 -8 12.49 1.27
 1 -10 -8 10.31 1.41
 1 -10 -8 9.59 1.26
 1 -10 -8 12.6 2.9
 1 -10 -8 12.22 2.42
 1 -10 -8 8.26 1.89
 1 -10 -8 13.32 2.85
 1 -10 -8 11.26 1.14
 1 -10 -8 11.74 1.26
 -1 -10 7 -0.06 1.3
 1 -10 -7 -0.71 0.97
 1 -10 -7 0.29 1.57
 1 -10 -7 1.2 1.21
 1 -10 -7 0.89 1
 1 -10 -7 1 2.55
 1 -10 -7 0.22 2.67
 1 -10 -7 0.65 1.03
 1 -10 -7 0.49 1
 1 -10 -7 0.57 0.84
 1 -10 -6 7.94 1.61
 1 -10 -6 6.67 1.16
 1 -10 -6 8.66 2.68
 1 -10 -6 7.88 1.01
 1 -10 -6 7.15 1.01
 1 -10 -6 7.12 0.98
 1 -10 -6 6.74 1.29
 1 -10 -6 7.41 0.84
 1 -10 -6 11.01 2.52
 1 -10 -6 7.45 1.12
 1 -10 -5 20.14 2.6
 1 -10 -5 20.09 1.83
 1 -10 -5 18.21 2.27
 1 -10 -5 19.75 1.26
 1 -10 -5 17.59 1.78
 1 -10 -5 17.4 1.3
 1 -10 -5 19.58 1.36
 -1 -10 5 17.87 1.53
 1 -10 -5 20.27 1.42
 1 -10 -5 21.15 2.76
 1 -10 -4 203.54 9.16
 1 -10 -4 200.79 8.77
 1 -10 -4 201.31 8.92
 -1 -10 4 199.83 8.82
 1 -10 -4 203.33 8.48
 1 -10 -4 189.69 8.5
 -1 -10 3 1.63 1.26
 1 -10 -3 1.04 1.34
 1 -10 -3 1.4 1.86
 1 -10 -3 1.22 2.03
 1 -10 -3 2.69 0.9
 -1 -10 3 2.31 0.64
 1 -10 -3 2.98 1.63
 1 -10 -2 457.19 17.75
 1 -10 -2 439.86 17.57
 1 -10 -2 394.56 17.08
 -1 -10 2 370.99 17.12
 -1 -10 2 433.93 17.51
 1 -10 -2 437.29 17.67
 1 -10 -2 440.73 17.6
 1 -10 -2 429.86 17.69
 -1 -10 1 418.41 12.66
 1 -10 -1 454.55 13.12
 1 -10 -1 456.16 13.13
 1 -10 -1 439.38 12.99
 1 -10 -1 465.75 13.16
 -1 -10 1 453.75 13.07
 -1 -10 0 245.31 10.8
 1 -10 0 254.09 11.06
 -1 -10 0 259.19 10.97
 1 -10 0 254.58 10.98
 1 -10 0 257.05 11.16
 -1 -10 0 266.88 11.2
 1 -10 1 309.81 13.92
 1 -10 1 331.1 14.09
 -1 -10 -1 342.44 13.94
 -1 -10 -1 329.84 14.09
 -1 -10 -1 318.65 14.1
 -1 -10 -2 750.85 31.85
 -1 -10 -2 753.64 31.74
 1 -10 2 774.97 31.75
 1 -10 2 736.8 31.54
 -1 -10 -2 744.81 31.85
 -1 -10 -2 778.73 31.88
 1 -10 3 18.77 1.21
 -1 -10 -3 24.93 2.43
 -1 -10 -3 23.71 2.2
 -1 -10 -3 23.39 2.23
 -1 -10 -3 22.77 1.97
 1 -10 3 24.06 1.91
 -1 -10 -4 163.22 7.64
 -1 -10 -4 154.12 6.76
 1 -10 4 147.36 6.75
 -1 -10 -4 159.64 7.63
 1 -10 4 158.19 7.18
 -1 -10 -4 163.78 6.8
 -1 -10 -4 163.48 7.41
 -1 -10 -4 164.63 7.43
 -1 -10 -5 74.59 4.29
 -1 -10 -5 81.43 4.71
 -1 -10 -5 79.45 3.69
 -1 -10 -5 76.76 3.57
 -1 -10 -5 79.39 3.72
 -1 -10 -5 78.2 4.07
 -1 -10 -5 89.16 4.82
 -1 -10 -5 76.59 3.54
 1 -10 5 81.15 4.11
 -1 -10 -5 79.55 4.43
 -1 -10 -5 79.37 3.66
 -1 -10 -6 51.66 3.35
 -1 -10 -6 51.45 2.67
 -1 -10 -6 57.45 3.96
 1 -10 6 48.86 3.09
 -1 -10 -6 49.82 2.64
 -1 -10 -6 52.97 3.63
 -1 -10 -6 51.6 2.56
 -1 -10 -6 53.99 2.71
 -1 -10 -6 55.96 2.58
 -1 -10 -6 54.75 2.51
 -1 -10 -6 54.14 3.26
 -1 -10 -6 49.3 3.95
 -1 -10 -7 7.26 0.92
 -1 -10 -7 7.26 1.3
 -1 -10 -7 7.71 1.33
 -1 -10 -7 7.39 2.67
 -1 -10 -7 6.45 1.13
 -1 -10 -7 8.68 1.03
 -1 -10 -7 6.48 1.19
 -1 -10 -7 6.91 1.67
 1 -10 7 5.94 1.44
 -1 -10 -8 6.2 1.22
 -1 -10 -8 7.28 1.03
 -1 -10 -8 6.78 0.88
 -1 -10 -8 5.62 1.35
 -1 -10 -8 7.06 1.14
 -1 -10 -8 6.99 1.19
 -1 -10 -9 93.88 4.2
 -1 -10 -9 94.75 4.11
 -1 -10 -9 91.28 4.19
 -1 -10 -9 84.34 5.14
 -1 -10 -9 83.91 4.17
 -1 -10 -9 86.26 4.09
 -1 -10 -10 40.09 2.21
 -1 -10 -10 46.65 2.35
 -1 -10 -10 47.45 2.21
 -1 -10 -10 39.29 3.15
 -1 -10 -10 40.22 2.09
 -1 -10 -10 42.1 2.23
 -1 -10 -11 2.21 0.93
 -1 -10 -11 -0.46 0.38
 -1 -10 -11 1.74 0.7
 -1 -10 -12 8.79 0.78
 1 -9 -12 1.27 0.73
 1 -9 -12 0.45 0.44
 1 -9 -11 4.76 1.08
 1 -9 -11 4.97 0.86
 1 -9 -10 31.85 2.89
 1 -9 -10 36.53 1.92
 1 -9 -10 32.7 1.87
 1 -9 -10 36.01 2.09
 1 -9 -10 34.94 2.74
 1 -9 -9 5.03 2.01
 1 -9 -9 8.61 1.23
 1 -9 -9 7.62 2.04
 1 -9 -9 8.35 1.01
 1 -9 -9 9.61 1.33
 1 -9 -9 8.91 1.17
 1 -9 -9 6.8 2.56
 1 -9 -8 0.26 1.87
 1 -9 -8 2.13 2.02
 1 -9 -8 2.18 1.11
 1 -9 -8 1.25 1.14
 1 -9 -8 -0.11 2.58
 1 -9 -8 0.94 0.87
 1 -9 -8 2.11 1.12
 1 -9 -8 3.02 2.66
 -1 -9 8 0.92 1.28
 1 -9 -8 0.36 0.9
 1 -9 -8 0.89 0.97
 1 -9 -7 18.38 1.48
 1 -9 -7 18.75 2.91
 -1 -9 7 15.3 1.71
 1 -9 -7 19.99 2.2
 1 -9 -7 19.33 1.31
 1 -9 -7 19.1 1.44
 1 -9 -7 19.35 2.49
 1 -9 -7 17.94 1.43
 1 -9 -7 18.57 1.38
 1 -9 -7 17.4 1.32
 1 -9 -7 21.18 3.07
 1 -9 -6 38.27 2.05
 1 -9 -6 36.37 1.87
 1 -9 -6 36.57 1.82
 1 -9 -6 38.25 3.49
 1 -9 -6 35.7 1.95
 1 -9 -6 36.39 1.93
 1 -9 -6 40.31 2.75
 1 -9 -6 36.47 1.96
 1 -9 -6 36.8 1.94
 1 -9 -6 37.49 2.25
 1 -9 -6 37.05 3.34
 1 -9 -5 2.19 0.81
 1 -9 -5 1.51 1.33
 1 -9 -5 1.39 2.24
 1 -9 -5 0.76 1.93
 1 -9 -5 1.05 0.93
 1 -9 -5 0.31 2.15
 1 -9 -5 2.41 1.24
 -1 -9 5 1.76 0.97
 1 -9 -5 1.75 0.79
 1 -9 -4 55.49 2.98
 1 -9 -4 55.01 3.52
 1 -9 -4 57.86 3.4
 1 -9 -4 51.69 2.9
 -1 -9 4 49.64 2.81
 1 -9 -3 30.21 1.83
 1 -9 -3 32.86 2.19
 -1 -9 3 32.93 2.05
 1 -9 -3 34.56 2.42
 -1 -9 3 26.95 1.49
 1 -9 -2 196.42 8.13
 1 -9 -2 194.51 8.1
 1 -9 -2 189.61 8.01
 1 -9 -2 168.27 7.56
 1 -9 -2 190.23 7.97
 -1 -9 2 167.09 7.54
 -1 -9 2 179.58 7.91
 -1 -9 1 1.6 1.27
 1 -9 -1 1.9 1.52
 -1 -9 1 0.89 0.89
 -1 -9 1 0.82 0.25
 1 -9 -1 1.14 0.3
 1 -9 -1 1.53 1.56
 1 -9 -1 0.73 1.3
 1 -9 -1 1.19 1.21
 -1 -9 0 1164.69 50.33
 -1 -9 0 1185 50.44
 1 -9 0 1258.44 50.61
 -1 -9 0 1262.97 50.62
 1 -9 0 1246.84 50.56
 1 -9 1 22.65 1.58
 -1 -9 -1 26.04 1.64
 1 -9 1 21.26 1.1
 -1 -9 -1 25.23 1.91
 1 -9 1 19.95 1.03
 1 -9 1 25.53 1.81
 -1 -9 -1 26.33 1.91
 1 -9 2 169.76 7.02
 -1 -9 -2 157.01 7.02
 -1 -9 -2 160.41 7.12
 -1 -9 -2 159.39 7.15
 1 -9 2 157.76 6.77
 -1 -9 -2 163.27 7.18
 1 -9 2 148.31 6.56
 1 -9 3 172.24 7.04
 -1 -9 -3 169.75 7.67
 1 -9 3 167.01 7.36
 -1 -9 -3 169.41 7.69
 1 -9 3 149.49 6.99
 -1 -9 -3 173 7.51
 -1 -9 -3 170.13 7.55
 -1 -9 -4 408.13 16.94
 1 -9 4 408.78 16.53
 -1 -9 -4 415 17
 -1 -9 -4 410.39 17.14
 -1 -9 -4 406.03 17.11
 -1 -9 -4 360.84 16.35
 -1 -9 -4 406.61 16.74
 -1 -9 -5 39.19 2.53
 -1 -9 -5 41.12 3.17
 -1 -9 -5 38.22 2.05
 -1 -9 -5 37.56 1.91
 -1 -9 -5 38.12 1.99
 -1 -9 -5 37.18 2.01
 -1 -9 -5 41.72 3.21
 -1 -9 -5 36.47 1.9
 -1 -9 -5 41.03 2.72
 1 -9 5 36.19 2.17
 -1 -9 -5 37.05 2.76
 -1 -9 -6 44.49 2.39
 -1 -9 -6 46.78 2.29
 -1 -9 -6 48.72 3.08
 1 -9 6 46.54 2.69
 -1 -9 -6 46.06 2.99
 -1 -9 -6 49.57 3.72
 -1 -9 -6 43.95 2.36
 -1 -9 -6 48.32 2.26
 -1 -9 -6 48.92 2.46
 -1 -9 -6 45.71 2.31
 -1 -9 -7 11.42 1.27
 -1 -9 -7 10.61 1.21
 1 -9 7 10.47 1.61
 -1 -9 -7 9.14 1.93
 -1 -9 -7 10.07 1.17
 -1 -9 -7 9.47 1.01
 -1 -9 -7 8.34 1.64
 -1 -9 -7 9.97 1.31
 -1 -9 -7 10.23 1.08
 -1 -9 -8 3.83 0.79
 -1 -9 -8 5.34 1.16
 -1 -9 -8 6.39 1.23
 -1 -9 -8 4.61 1.16
 -1 -9 -8 4.73 2.04
 -1 -9 -8 4.15 1.03
 -1 -9 -8 5.03 1.14
 -1 -9 -9 17.09 1.52
 -1 -9 -9 15.38 2.53
 -1 -9 -9 17.48 1.52
 -1 -9 -9 17.64 1.4
 -1 -9 -9 14.7 1.53
 -1 -9 -9 17.05 1.33
 -1 -9 -10 56.03 2.57
 -1 -9 -10 45.86 2.36
 -1 -9 -10 50.16 2.51
 -1 -9 -10 50.6 2.54
 -1 -9 -10 51.01 3.54
 -1 -9 -10 53.59 2.64
 -1 -9 -11 14.15 1.14
 -1 -9 -11 14.08 0.97
 -1 -9 -12 10.31 0.86
 -1 -9 -12 6.87 0.58
 1 -8 -12 14.39 0.9
 1 -8 -12 13.42 1.07
 1 -8 -11 9.52 1.05
 1 -8 -11 9.71 1.18
 1 -8 -10 13.83 2.12
 1 -8 -10 12.24 1.43
 1 -8 -10 13.96 2.25
 1 -8 -10 11.71 1.11
 1 -8 -10 12.16 1.25
 1 -8 -9 67.5 4.72
 1 -8 -9 70.67 3.31
 1 -8 -9 74.61 4.49
 1 -8 -9 71.51 3.39
 1 -8 -9 71.75 3.31
 1 -8 -9 72.03 4.36
 1 -8 -9 64.31 3.16
 1 -8 -9 67.02 3.38
 1 -8 -8 39.71 3.5
 1 -8 -8 38.01 3.45
 1 -8 -8 32.66 1.96
 1 -8 -8 31.89 1.98
 1 -8 -8 33.08 1.83
 1 -8 -8 32.75 2.01
 1 -8 -8 31.33 1.9
 1 -8 -8 36.78 2.95
 1 -8 -8 31.87 1.8
 1 -8 -8 35.61 3.11
 1 -8 -7 106.61 4.61
 -1 -8 7 87.16 4.89
 1 -8 -7 103.55 4.61
 1 -8 -7 104.83 4.67
 1 -8 -7 103.81 4.67
 1 -8 -7 116.81 6.04
 1 -8 -7 108.24 5.72
 1 -8 -7 114.24 6.02
 1 -8 -7 104.18 4.65
 1 -8 -7 100.51 5.45
 1 -8 -7 101.67 4.6
 1 -8 -6 28.33 1.69
 1 -8 -6 31.89 1.63
 1 -8 -6 30.43 1.71
 1 -8 -6 25.3 2.94
 1 -8 -6 30.01 1.7
 1 -8 -6 28.14 1.74
 1 -8 -6 29.68 3.06
 -1 -8 6 29.01 2.19
 1 -8 -6 29.75 1.66
 1 -8 -6 33.15 2.44
 1 -8 -6 28.47 1.86
 1 -8 -6 33.06 2.79
 -1 -8 5 58.85 2.98
 1 -8 -5 59.74 3.93
 1 -8 -5 61.81 3.78
 1 -8 -5 61.77 2.83
 1 -8 -5 68.7 4.08
 1 -8 -5 62.6 2.85
 1 -8 -5 60.59 2.88
 1 -8 -5 61.06 3.44
 1 -8 -5 63.63 3.2
 1 -8 -5 58.22 2.92
 -1 -8 4 280.74 12.7
 1 -8 -4 323.39 13.39
 1 -8 -4 320.73 13.35
 -1 -8 4 295.22 12.94
 1 -8 -4 316.19 13.05
 1 -8 -4 325.06 13.12
 1 -8 -4 331.1 13.5
 1 -8 -3 99.07 4.55
 -1 -8 3 93.19 4.13
 1 -8 -3 93.46 4.41
 -1 -8 3 96.92 4.46
 1 -8 -3 102.43 4.79
 1 -8 -2 15.56 1.2
 -1 -8 2 14.92 1.05
 1 -8 -2 18.38 1.71
 -1 -8 2 15.91 1.57
 1 -8 -2 19.91 2.01
 1 -8 -2 18 1.59
 1 -8 -2 19.59 1.91
 1 -8 -1 627.78 21.49
 -1 -8 1 554.27 21.21
 1 -8 -1 620.15 21.59
 -1 -8 1 601.47 21.47
 1 -8 -1 621.27 21.54
 1 -8 -1 531.62 21.1
 1 -8 0 38.7 2.06
 1 -8 0 40.81 2.5
 -1 -8 0 42.74 2.04
 -1 -8 0 43.3 2.44
 -1 -8 0 40.83 2.25
 1 -8 0 41.18 2.37
 -1 -8 -1 581.03 24.13
 1 -8 1 556.57 23.86
 -1 -8 -1 566.5 24.15
 1 -8 1 565.38 24.04
 -1 -8 -1 599.76 24.07
 1 -8 1 602.12 24.16
 1 -8 2 55.32 2.58
 -1 -8 -2 55.72 3.2
 -1 -8 -2 61.52 3.11
 1 -8 2 54.73 2.98
 1 -8 2 54.89 2.69
 -1 -8 -2 57.36 3
 -1 -8 -2 59.12 3.15
 -1 -8 -3 5.9 1.54
 1 -8 3 4.88 0.48
 -1 -8 -3 8.06 1.85
 -1 -8 -3 7 1.17
 1 -8 3 5.75 0.76
 -1 -8 -3 4.47 1.38
 1 -8 3 7 1
 -1 -8 -3 8.75 1.88
 -1 -8 -4 422.78 17.04
 -1 -8 -4 410.32 16.81
 1 -8 4 428.83 16.53
 -1 -8 -4 411.58 16.86
 1 -8 4 362.06 16.27
 -1 -8 -4 419.21 17.02
 -1 -8 -4 408.34 16.68
 -1 -8 -4 371.4 16.26
 -1 -8 -5 57.51 2.78
 -1 -8 -5 60.02 3.57
 -1 -8 -5 59.27 2.72
 -1 -8 -5 57.92 2.76
 -1 -8 -5 62.4 3.37
 1 -8 5 62.17 3.11
 -1 -8 -5 65.18 3.34
 -1 -8 -5 61.29 2.81
 -1 -8 -5 60.44 3.91
 -1 -8 -5 61.33 3.95
 1 -8 5 51.98 2.74
 -1 -8 -6 0.36 2.24
 -1 -8 -6 2.2 1.01
 -1 -8 -6 1.94 0.79
 -1 -8 -6 0.86 0.77
 -1 -8 -6 1.34 1.59
 -1 -8 -6 1.44 0.94
 -1 -8 -6 0.73 0.93
 -1 -8 -6 0.71 0.88
 1 -8 6 1.62 1.38
 -1 -8 -6 1.05 1.35
 -1 -8 -7 66.21 3.87
 -1 -8 -7 56.11 3.48
 -1 -8 -7 58.33 2.86
 -1 -8 -7 58.89 4.01
 -1 -8 -7 61.59 2.98
 -1 -8 -7 64.56 2.95
 -1 -8 -7 61.25 3.05
 -1 -8 -7 63.58 3.04
 1 -8 7 67.39 3.6
 -1 -8 -7 64.57 3.02
 -1 -8 -8 28.52 1.71
 -1 -8 -8 27.61 2.78
 1 -8 8 27.02 2.39
 -1 -8 -8 28.33 1.83
 -1 -8 -8 24.49 2.82
 -1 -8 -8 29.11 1.76
 -1 -8 -8 29.7 1.85
 -1 -8 -8 25.38 1.86
 -1 -8 -9 18.64 1.61
 -1 -8 -9 15.19 1.53
 -1 -8 -9 16.67 1.45
 -1 -8 -9 13.77 2.52
 -1 -8 -9 17.72 1.55
 -1 -8 -10 7.83 1.05
 -1 -8 -10 7.75 1.17
 -1 -8 -10 8.32 1.19
 -1 -8 -10 9.91 1.36
 -1 -8 -10 7.25 2.01
 -1 -8 -11 3.23 1.07
 -1 -8 -11 2.49 0.69
 -1 -8 -11 4.94 1.02
 -1 -8 -12 5.41 0.83
 -1 -8 -12 4.16 0.65
 1 -7 -12 9.43 0.88
 1 -7 -11 1.02 0.91
 1 -7 -10 58.19 2.9
 1 -7 -10 67.63 4.1
 1 -7 -10 64.25 3.06
 1 -7 -10 69.04 3.17
 1 -7 -10 61.9 4.01
 1 -7 -9 98.26 4.43
 1 -7 -9 98.13 5.59
 -1 -7 9 87.91 5.04
 1 -7 -9 100.16 5.85
 1 -7 -9 96.04 5.58
 1 -7 -9 100.74 4.5
 1 -7 -9 101.13 4.58
 1 -7 -9 97.44 4.57
 1 -7 -8 6.15 0.96
 1 -7 -8 6.74 1.11
 1 -7 -8 10.09 2.2
 1 -7 -8 7.8 1.21
 1 -7 -8 8.75 2.54
 1 -7 -8 7.27 1.29
 1 -7 -8 6.13 0.94
 1 -7 -8 6.2 2.2
 1 -7 -8 6.35 1.16
 1 -7 -7 30 3.06
 1 -7 -7 32.89 3.19
 1 -7 -7 30.31 2.8
 1 -7 -7 29.9 1.66
 -1 -7 7 26.5 1.97
 1 -7 -7 31.49 1.85
 1 -7 -7 28.84 1.69
 1 -7 -7 31.83 1.8
 1 -7 -7 30.82 1.73
 1 -7 -7 30.07 1.78
 1 -7 -7 35.04 2.77
 1 -7 -6 19.62 2.66
 1 -7 -6 14.88 1.24
 1 -7 -6 15.08 1.22
 1 -7 -6 18.09 2.63
 1 -7 -6 13.83 1.13
 1 -7 -6 15.61 1.14
 -1 -7 6 14.12 1.64
 1 -7 -6 16.63 2.18
 1 -7 -6 15.5 1.2
 1 -7 -6 15.79 2.03
 1 -7 -6 15.1 1.19
 1 -7 -6 14.83 1.1
 1 -7 -5 161.97 7.55
 1 -7 -5 170.25 7.59
 1 -7 -5 166.92 7.22
 -1 -7 5 146.98 6.73
 1 -7 -5 150.65 6.69
 1 -7 -5 161.79 7.38
 1 -7 -5 155.05 6.89
 1 -7 -4 190.99 8.36
 1 -7 -4 185.69 8.56
 -1 -7 4 184.57 8.13
 1 -7 -4 196.54 8.69
 1 -7 -4 187.29 8.66
 1 -7 -4 185.53 8.22
 -1 -7 3 68.21 3.25
 -1 -7 3 63.94 2.93
 1 -7 -3 73.31 3.6
 1 -7 -3 69.22 3.29
 1 -7 -3 68.41 3.33
 1 -7 -2 127.79 5.66
 -1 -7 2 128.71 5.6
 1 -7 -2 130.94 5.74
 1 -7 -2 129.58 5.5
 -1 -7 2 118.79 5.31
 1 -7 -1 2505.42 98.19
 1 -7 -1 2783.99 98.52
 -1 -7 1 2177.14 98.07
 -1 -7 1 2522.46 98.21
 -1 -7 1 2743.63 98.44
 1 -7 -1 2414.45 98.2
 1 -7 -1 2752.05 98.51
 1 -7 -1 2588.21 98.36
 -1 -7 0 170.33 6.98
 1 -7 0 150.47 6.62
 1 -7 0 155.74 6.75
 1 -7 0 161.55 6.93
 -1 -7 0 157.56 6.82
 1 -7 0 165.35 6.99
 -1 -7 0 164.39 6.74
 1 -7 0 155.24 6.61
 1 -7 1 2437.74 101.77
 1 -7 1 2453 101.9
 -1 -7 -1 2470.63 101.97
 -1 -7 -1 2444.24 101.99
 -1 -7 -1 2490.93 101.94
 1 -7 1 2456.67 101.99
 -1 -7 -2 24.7 1.81
 -1 -7 -2 22.39 2.04
 -1 -7 -2 23.86 1.84
 1 -7 2 24.02 1.4
 -1 -7 -2 22.8 1.92
 1 -7 2 20.77 1.4
 1 -7 2 21.93 1.74
 1 -7 3 70.8 3.16
 -1 -7 -3 69.9 3.73
 -1 -7 -3 62.2 3.66
 -1 -7 -3 69.37 3.54
 -1 -7 -3 66.74 3.25
 -1 -7 -3 71.52 3.58
 1 -7 3 62.8 3
 -1 -7 -4 25.99 1.98
 -1 -7 -4 23.75 2.33
 -1 -7 -4 25.16 2.55
 -1 -7 -4 25.17 2.05
 1 -7 4 23.56 1.22
 1 -7 4 27.68 1.43
 -1 -7 -4 26.81 2.16
 1 -7 4 29.2 1.78
 -1 -7 -4 23.97 1.27
 -1 -7 -5 96.65 4.38
 -1 -7 -5 106.47 4.97
 -1 -7 -5 102.04 5.36
 -1 -7 -5 100.86 4.95
 1 -7 5 98.21 4.47
 -1 -7 -6 0.86 0.79
 -1 -7 -6 0.75 0.71
 1 -7 6 0.85 0.83
 -1 -7 -6 0.45 0.92
 -1 -7 -6 -0.16 0.95
 -1 -7 -6 2.95 1.7
 -1 -7 -6 1.95 0.9
 -1 -7 -6 0.89 0.91
 -1 -7 -6 1.09 1.46
 -1 -7 -7 15.43 1.8
 -1 -7 -7 17.13 1.14
 -1 -7 -7 15.58 2.4
 -1 -7 -7 16.12 1.3
 -1 -7 -7 18.46 1.46
 -1 -7 -7 18.92 1.36
 -1 -7 -7 18.1 2.21
 -1 -7 -7 15.6 1.35
 -1 -7 -7 20.11 1.31
 -1 -7 -8 6.99 2.16
 -1 -7 -8 6.01 1.19
 -1 -7 -8 5.56 1.09
 -1 -7 -8 5.81 1.13
 -1 -7 -8 7.4 1.29
 -1 -7 -8 6.09 1.04
 -1 -7 -8 6.58 2.05
 1 -7 8 6.97 1.87
 -1 -7 -9 185.35 8.99
 -1 -7 -9 194.57 7.97
 -1 -7 -9 176.58 7.84
 -1 -7 -9 183.65 7.98
 -1 -7 -9 183.09 7.91
 -1 -7 -9 179.84 7.96
 -1 -7 -9 182.51 8.97
 1 -7 9 177.63 8.59
 -1 -7 -10 103.12 4.71
 -1 -7 -10 97.44 5.63
 -1 -7 -10 98.25 4.63
 -1 -7 -10 111.06 4.82
 -1 -7 -10 112.96 4.77
 -1 -7 -11 1.27 0.99
 -1 -7 -11 0.77 0.72
 -1 -7 -12 4.58 0.77
 1 -6 -13 3.28 0.45
 1 -6 -12 7.21 0.9
 1 -6 -11 8.2 1.14
 1 -6 -10 11.81 2.13
 1 -6 -10 12.97 1.33
 1 -6 -10 17.42 2.47
 1 -6 -9 148.23 7.52
 1 -6 -9 146.77 6.6
 1 -6 -9 155.64 6.53
 -1 -6 9 148.31 7.26
 1 -6 -9 142 6.43
 1 -6 -9 153.6 7.64
 1 -6 -8 91.06 4.18
 1 -6 -8 86.89 4.06
 1 -6 -8 92.58 5.45
 1 -6 -8 91.94 4.1
 1 -6 -8 85.81 3.97
 1 -6 -8 92.28 5.18
 1 -6 -8 91.1 4.15
 1 -6 -8 90.91 5.09
 1 -6 -7 65.13 4.27
 1 -6 -7 70.58 4.41
 1 -6 -7 66.84 3.1
 1 -6 -7 62.06 2.99
 1 -6 -7 63.86 3.04
 1 -6 -7 65.18 4.02
 1 -6 -7 63.97 2.98
 1 -6 -7 63.98 3.05
 1 -6 -7 65.43 4.03
 -1 -6 7 65.14 3.29
 1 -6 -7 66.1 3.13
 1 -6 -6 19.15 2.58
 -1 -6 6 19.34 1.74
 1 -6 -6 20.87 1.39
 1 -6 -6 21.7 1.3
 1 -6 -6 25.37 2.34
 1 -6 -6 21.13 1.3
 1 -6 -6 21.34 1.38
 1 -6 -6 19.78 1.4
 1 -6 -6 22.19 2.22
 1 -6 -6 20.8 2.59
 1 -6 -5 2.98 1.92
 1 -6 -5 1.99 2.06
 1 -6 -5 1.97 0.94
 1 -6 -5 1.8 1.43
 1 -6 -5 1.48 1.59
 -1 -6 5 1.06 0.52
 1 -6 -5 3.36 1.71
 1 -6 -4 177.69 8.04
 1 -6 -4 173.58 7.93
 1 -6 -4 178.04 8.06
 -1 -6 4 172.4 7.48
 1 -6 -4 176.75 7.8
 1 -6 -4 170.01 7.58
 1 -6 -3 264.66 11.38
 1 -6 -3 265.63 11.48
 1 -6 -3 267.16 11.67
 -1 -6 3 264.16 11.18
 1 -6 -3 266.88 11.64
 -1 -6 3 273.63 11.35
 1 -6 -3 265.04 11.66
 1 -6 -2 154.45 6.57
 -1 -6 2 147.16 6.28
 1 -6 -2 144.67 6.47
 1 -6 -2 153.48 6.68
 -1 -6 2 152.05 6.52
 1 -6 -1 1031.52 42.99
 -1 -6 1 1095.98 43.14
 1 -6 -1 1045.51 43.21
 1 -6 -1 1002.93 43
 -1 -6 1 1020.55 42.95
 1 -6 -1 1089.08 43.22
 1 -6 -1 1023.6 43.12
 -1 -6 0 2095.7 86.86
 1 -6 0 2075.11 86.84
 -1 -6 0 2146.36 86.98
 1 -6 0 2090.55 86.77
 1 -6 0 2087.85 86.77
 1 -6 0 2127.9 86.95
 1 -6 0 2184.81 86.99
 -1 -6 0 2032.27 86.82
 1 -6 1 960.67 38.68
 -1 -6 -1 939.18 38.63
 -1 -6 -1 914.2 38.66
 -1 -6 -1 881.24 38.67
 1 -6 1 939.95 38.5
 1 -6 1 913.24 38.59
 -1 -6 -2 85.7 3.88
 1 -6 2 81.01 3.8
 -1 -6 -2 86.67 4.2
 -1 -6 -2 84.82 4.11
 -1 -6 -2 86.84 4.06
 -1 -6 -2 91.73 4.17
 1 -6 2 85.31 3.84
 -1 -6 -3 126.3 6.21
 -1 -6 -3 129.25 5.88
 -1 -6 -3 123.95 6.14
 -1 -6 -3 132.42 6.01
 1 -6 3 128.33 5.62
 1 -6 3 138.34 5.79
 -1 -6 -3 133.24 6.01
 1 -6 4 38.82 1.91
 -1 -6 -4 39.37 2.82
 1 -6 4 34.3 1.75
 -1 -6 -4 41.01 2.39
 -1 -6 -4 39.09 2.46
 -1 -6 -4 36.4 1.73
 1 -6 5 2.89 0.81
 -1 -6 -5 3.03 1.42
 -1 -6 -5 1.98 1.51
 -1 -6 -6 87.79 4.71
 -1 -6 -6 87.38 3.83
 -1 -6 -6 88.84 3.9
 -1 -6 -6 82.22 3.82
 -1 -6 -6 82.54 3.85
 -1 -6 -6 87.81 3.86
 1 -6 6 90.55 4.17
 -1 -6 -6 88.52 4.61
 -1 -6 -6 87.39 4.39
 -1 -6 -6 81.06 3.87
 -1 -6 -7 7.37 1.12
 -1 -6 -7 8.96 1.47
 -1 -6 -7 8.53 1.12
 -1 -6 -7 9.29 2.07
 -1 -6 -7 8.22 1.25
 1 -6 7 7.77 1.3
 -1 -6 -7 8.22 1.01
 -1 -6 -7 7.78 1.05
 -1 -6 -7 7.16 1.18
 -1 -6 -7 7.87 2
 -1 -6 -8 32.07 1.79
 -1 -6 -8 32.47 1.91
 -1 -6 -8 30.13 2.87
 -1 -6 -8 34.46 1.95
 -1 -6 -8 33 3.01
 -1 -6 -8 31.72 1.99
 -1 -6 -8 32.96 1.98
 -1 -6 -9 21.04 1.53
 -1 -6 -9 21.12 1.38
 -1 -6 -9 22.3 1.63
 -1 -6 -9 23.76 2.68
 -1 -6 -9 23.13 1.64
 1 -6 9 24.05 2.5
 -1 -6 -9 25.53 2.81
 -1 -6 -10 11.87 1.37
 -1 -6 -10 8.49 2.01
 -1 -6 -10 10.98 1.22
 -1 -6 -11 32.17 1.82
 -1 -6 -11 28.03 1.57
 -1 -6 -12 13.82 1.08
 -1 -6 -13 -0.04 0.4
 1 -5 -13 2.44 0.5
 1 -5 -13 2.12 0.43
 1 -5 -12 17.03 1.28
 1 -5 -12 17.92 1.25
 1 -5 -11 8.77 1.19
 1 -5 -11 8.77 1.19
 1 -5 -10 29.44 1.8
 1 -5 -10 26.82 2.58
 -1 -5 10 25.02 2.39
 1 -5 -10 23.21 2.77
 1 -5 -9 57.17 2.83
 1 -5 -9 63.73 4.23
 1 -5 -9 63.35 3.04
 -1 -5 9 61.69 3.79
 1 -5 -9 60.69 3.12
 1 -5 -9 61.07 4
 1 -5 -8 17.53 1.41
 1 -5 -8 15.69 2.5
 1 -5 -8 15.57 1.24
 1 -5 -8 17.34 2.37
 1 -5 -8 16.21 1.6
 1 -5 -8 18.61 2.7
 1 -5 -7 13.26 2.16
 1 -5 -7 12.81 1.14
 1 -5 -7 12.76 1.3
 1 -5 -7 17.74 2.23
 1 -5 -7 13.92 1.19
 1 -5 -7 10.9 2.46
 1 -5 -7 13.5 1.21
 1 -5 -7 13.69 2.47
 1 -5 -7 13.13 1.02
 1 -5 -6 129.42 6.4
 1 -5 -6 126.13 5.4
 1 -5 -6 124.39 5.42
 1 -5 -6 125.4 6.42
 1 -5 -6 133.95 6.22
 1 -5 -6 131.92 6.16
 -1 -5 6 116.78 5.67
 1 -5 -6 119.22 5.37
 1 -5 -6 122.67 5.38
 1 -5 -5 57.66 3.63
 1 -5 -5 53.54 2.62
 -1 -5 5 52.56 2.92
 1 -5 -5 54.25 3.3
 1 -5 -5 53.09 3.26
 1 -5 -5 60.5 3.52
 1 -5 -5 57.09 3.29
 -1 -5 5 52.25 2.46
 -1 -5 4 63.98 3.24
 1 -5 -4 70.08 3.88
 1 -5 -4 73.07 3.78
 1 -5 -4 75.79 4.05
 1 -5 -4 73.61 3.86
 1 -5 -4 81.52 3.51
 1 -5 -3 33.31 2.31
 1 -5 -3 30 1.74
 1 -5 -3 31.44 2.38
 1 -5 -3 31.04 2.24
 1 -5 -3 29.49 2.02
 -1 -5 3 30.45 1.62
 -1 -5 2 610.87 25.16
 1 -5 -2 623.99 25.21
 1 -5 -2 605.34 25.31
 1 -5 -2 608.26 25.32
 1 -5 -2 613.92 25.19
 1 -5 -2 581.43 25.21
 1 -5 -2 612.52 25.35
 -1 -5 2 591.91 24.98
 -1 -5 1 339.32 11.28
 -1 -5 1 343.24 11.5
 1 -5 -1 281.42 11.53
 1 -5 -1 208.66 11.34
 1 -5 -1 216.51 11.46
 1 -5 -1 218.32 11.32
 1 -5 0 3031.97 128.13
 -1 -5 0 3094.08 128.18
 1 -5 0 3109.29 128.25
 1 -5 0 3108.23 128.18
 -1 -5 0 3171.26 128.27
 1 -5 0 3146.83 128.28
 -1 -5 0 3072.35 128.16
 -1 -5 -1 46.87 2.77
 1 -5 1 48.75 2.62
 -1 -5 -1 48.06 2.66
 -1 -5 -1 52.37 2.83
 -1 -5 -2 382.66 16.68
 -1 -5 -2 399.89 16.69
 -1 -5 -2 392.15 16.53
 -1 -5 -2 403.13 16.63
 1 -5 2 384.32 16.44
 -1 -5 -2 389.4 16.63
 1 -5 2 398.98 16.48
 -1 -5 -3 31.5 2.08
 -1 -5 -3 33.57 1.69
 -1 -5 -3 31.96 2.46
 -1 -5 -3 35.22 2.43
 -1 -5 -3 34.88 2.23
 1 -5 3 31.86 1.69
 -1 -5 -3 35.43 2.21
 -1 -5 -4 252.3 11.13
 -1 -5 -4 255.1 11.14
 1 -5 4 254.86 10.77
 -1 -5 -4 245.01 10.72
 -1 -5 -4 281.49 11.4
 1 -5 4 268.74 10.89
 1 -5 5 31.75 1.69
 -1 -5 -5 39.21 2.58
 -1 -5 -5 38.76 2.53
 1 -5 5 36.33 2.07
 -1 -5 -5 39.55 2.38
 1 -5 6 54.27 2.77
 -1 -5 -6 50.8 2.37
 -1 -5 -6 54.17 2.95
 -1 -5 -6 45.63 2.4
 -1 -5 -6 47.89 2.36
 -1 -5 -6 48.46 2.32
 -1 -5 -6 48.66 2.43
 -1 -5 -6 51.53 3.27
 -1 -5 -6 50.6 3.26
 -1 -5 -6 46.5 2.36
 -1 -5 -7 44.42 2.45
 -1 -5 -7 48.33 2.34
 1 -5 7 52.91 2.93
 -1 -5 -7 48.32 2.41
 -1 -5 -7 50.63 2.86
 -1 -5 -7 46.52 2.69
 -1 -5 -7 47.81 3.39
 -1 -5 -7 51.26 2.45
 -1 -5 -7 51.21 3.39
 -1 -5 -7 46.59 2.41
 -1 -5 -8 108.66 4.72
 -1 -5 -8 104.69 5.76
 1 -5 8 101.37 5.18
 -1 -5 -8 106.02 4.74
 -1 -5 -8 100.71 4.59
 -1 -5 -8 108.54 5.71
 -1 -5 -8 102.08 4.65
 -1 -5 -9 71.79 4.47
 -1 -5 -9 63.6 3.11
 -1 -5 -9 69.49 3.29
 -1 -5 -9 64.83 3.25
 1 -5 9 62.92 4.07
 -1 -5 -9 70.67 4.27
 -1 -5 -10 2.4 1.25
 -1 -5 -10 1.16 1
 -1 -5 -10 0.27 1.74
 1 -5 10 -0.08 1.86
 -1 -5 -11 1.14 1.12
 -1 -5 -11 0.15 1.1
 -1 -5 -11 -0.55 0.77
 -1 -5 -12 0.37 0.87
 -1 -5 -12 0.49 0.91
 -1 -5 -13 5.25 0.53
 -1 -5 -13 4.19 0.46
 1 -4 -13 5.16 0.6
 1 -4 -13 8.16 0.62
 1 -4 -12 1.06 0.89
 1 -4 -12 -0.14 0.9
 1 -4 -11 19.9 1.55
 1 -4 -11 22.22 2.39
 1 -4 -11 19.43 1.53
 1 -4 -10 10.27 1.38
 1 -4 -10 10.43 1.54
 1 -4 -10 9.24 1.83
 1 -4 -10 10.88 1.46
 -1 -4 10 7.27 1.98
 1 -4 -10 8.98 2.35
 1 -4 -9 54.1 3.87
 -1 -4 9 47.4 3.49
 1 -4 -9 55.93 2.89
 1 -4 -9 49.2 2.79
 1 -4 -9 54 2.77
 1 -4 -9 58.8 3.66
 1 -4 -8 37.49 3.21
 1 -4 -8 37.68 2.17
 1 -4 -8 34.52 2.02
 1 -4 -8 38.44 3.22
 1 -4 -8 35.23 1.88
 1 -4 -8 40.49 3.04
 1 -4 -7 21.59 2.33
 1 -4 -7 21.2 1.54
 1 -4 -7 24.71 2.73
 1 -4 -7 22.17 1.43
 1 -4 -7 21.47 2.64
 1 -4 -7 23.3 2.52
 1 -4 -7 21.74 1.37
 1 -4 -6 35.24 1.84
 1 -4 -6 34.61 1.93
 1 -4 -6 36.5 2.99
 1 -4 -6 37.43 2.74
 1 -4 -6 39.91 3.02
 1 -4 -6 38.93 2.7
 -1 -4 6 36.28 2.12
 1 -4 -5 86.53 4.32
 1 -4 -5 87.66 4.3
 1 -4 -5 82.43 4.08
 1 -4 -5 79.69 3.44
 1 -4 -5 79.53 4.1
 -1 -4 5 69.77 3.28
 -1 -4 5 77.84 3.74
 1 -4 -5 82.57 4.05
 -1 -4 4 151.16 6.62
 1 -4 -4 154.47 6.71
 1 -4 -4 159.15 7.21
 1 -4 -4 161.13 7.1
 1 -4 -4 157.08 7.07
 1 -4 -4 162 7.1
 1 -4 -4 160.27 7.22
 1 -4 -3 72.84 3.86
 1 -4 -3 75.25 3.5
 -1 -4 3 78.6 3.42
 1 -4 -3 82.67 3.97
 1 -4 -3 77.94 3.79
 1 -4 -3 80.33 3.95
 1 -4 -2 376.96 16.25
 1 -4 -2 388.72 16.17
 1 -4 -2 404.22 16.29
 -1 -4 2 386.78 16.07
 1 -4 -2 372.7 16.21
 1 -4 -2 379.34 16.27
 1 -4 -2 370.74 16.29
 1 -4 -2 386.38 16.11
 -1 -4 1 2281.84 92.77
 1 -4 -1 2219.14 92.76
 1 -4 -1 2212.61 92.75
 1 -4 -1 2240.23 92.83
 1 -4 0 4957.41 202.81
 -1 -4 0 4898.09 202.78
 1 -4 0 4907.93 202.85
 -1 -4 0 4949.73 202.78
 1 -4 0 4738.62 202.86
 -1 -4 0 4963.54 202.86
 1 -4 0 4828 202.77
 -1 -4 0 4913.56 202.79
 -1 -4 -1 2702.27 114.26
 -1 -4 -1 2823.49 114.24
 -1 -4 -1 2769.89 114.25
 1 -4 1 2741.87 114.19
 1 -4 1 2741.9 114.18
 -1 -4 -2 208.54 8.89
 -1 -4 -2 206.58 8.86
 -1 -4 -2 198.12 8.92
 1 -4 2 206.85 8.69
 -1 -4 -2 209.3 8.96
 -1 -4 -2 207.26 8.81
 1 -4 2 203.04 8.6
 -1 -4 -3 244.84 10.59
 -1 -4 -3 253.69 10.73
 -1 -4 -3 246.6 10.58
 -1 -4 -3 241.62 10.35
 -1 -4 -4 112.05 4.98
 -1 -4 -4 113.66 5.44
 -1 -4 -4 116.41 5.39
 1 -4 4 125.19 5.2
 -1 -4 -5 98.39 4.27
 -1 -4 -5 102.53 4.56
 -1 -4 -5 103.39 4.33
 -1 -4 -5 107.99 4.7
 -1 -4 -6 47.88 2.78
 -1 -4 -6 50.18 2.31
 -1 -4 -6 48.07 3.19
 1 -4 6 46.95 2.74
 -1 -4 -6 45.93 2.6
 -1 -4 -6 48.5 2.37
 -1 -4 -6 44.42 2.35
 -1 -4 -6 47.17 3.11
 -1 -4 -7 9.92 2
 1 -4 7 10.28 1.63
 -1 -4 -7 10.69 1.44
 -1 -4 -7 8.62 0.91
 -1 -4 -7 10.93 1.05
 -1 -4 -7 9.15 2.58
 -1 -4 -7 8.86 1.24
 -1 -4 -7 8.8 1.13
 -1 -4 -7 9.89 1.13
 -1 -4 -7 11.23 1.23
 -1 -4 -7 8.32 2.15
 -1 -4 -8 29.12 1.77
 -1 -4 -8 26.78 1.77
 1 -4 8 33.72 2.45
 -1 -4 -8 28.68 2.77
 -1 -4 -8 29.64 2.92
 -1 -4 -8 26.38 1.64
 -1 -4 -9 59.92 3.02
 -1 -4 -9 67.38 3.11
 -1 -4 -9 63.02 4.02
 -1 -4 -9 58.08 2.9
 -1 -4 -9 61.25 3.1
 -1 -4 -9 66.26 4.32
 1 -4 9 62.18 3.63
 -1 -4 -10 28.06 2.64
 -1 -4 -10 28.61 1.91
 1 -4 10 27.8 2.7
 -1 -4 -10 30.82 1.91
 -1 -4 -10 29.11 1.75
 -1 -4 -11 21.82 1.32
 -1 -4 -11 22.96 1.64
 -1 -4 -11 21.59 1.62
 -1 -4 -12 14.61 1.23
 -1 -4 -12 14.87 1.17
 -1 -4 -13 7.28 0.63
 -1 -4 -13 9.17 0.66
 1 -3 -13 10.2 0.71
 1 -3 -13 10.14 0.77
 1 -3 -12 0.14 0.89
 1 -3 -12 -1.22 1.01
 1 -3 -11 11.41 2.19
 1 -3 -11 13.56 1.41
 1 -3 -11 15.15 1.44
 1 -3 -10 85.65 3.88
 1 -3 -10 73.69 4.47
 1 -3 -10 82.53 3.88
 1 -3 -10 82.03 4.97
 1 -3 -10 76.93 3.94
 -1 -3 10 82.62 4.66
 1 -3 -9 75.9 3.69
 -1 -3 9 73.89 4.57
 1 -3 -9 77.88 3.72
 1 -3 -9 82.88 4.52
 1 -3 -9 75.08 3.76
 1 -3 -9 80.08 4.88
 1 -3 -8 -1.04 2.16
 -1 -3 8 1.43 1.86
 1 -3 -8 -0.03 1.24
 1 -3 -8 -1.08 1.11
 1 -3 -8 -0.78 1.03
 1 -3 -8 0.64 1.69
 1 -3 -7 18.11 1.37
 1 -3 -7 19.69 2.47
 1 -3 -7 18.07 1.2
 1 -3 -7 17.55 1.41
 1 -3 -7 21.95 2.6
 1 -3 -7 18.06 1.32
 1 -3 -7 20.23 2.14
 1 -3 -6 178.81 8.09
 1 -3 -6 178.88 8.05
 1 -3 -6 159.02 7.26
 1 -3 -6 184.6 8.06
 1 -3 -6 173.63 7.25
 1 -3 -6 181.08 7.91
 -1 -3 6 157.75 7.44
 -1 -3 5 13.32 1.31
 1 -3 -5 12.72 2.11
 1 -3 -5 11.91 0.82
 1 -3 -5 13.74 1.65
 1 -3 -5 13.16 1.95
 1 -3 -5 13.67 1.98
 1 -3 -5 15.45 1.8
 1 -3 -4 16.24 1.65
 1 -3 -4 15.36 1.94
 1 -3 -4 16.21 1.98
 1 -3 -4 15.75 1.02
 1 -3 -4 14.74 1.63
 1 -3 -4 15.71 1.79
 -1 -3 4 15.1 1.45
 1 -3 -3 19.38 1.67
 1 -3 -3 20.85 1.73
 -1 -3 3 19.46 1.04
 1 -3 -3 17.15 1.81
 1 -3 -3 21.27 1.87
 1 -3 -3 17.45 1.65
 1 -3 -3 19.1 1.16
 1 -3 -2 160.53 6.87
 1 -3 -2 161.29 7.06
 1 -3 -2 166.09 7.09
 1 -3 -2 154.75 7.07
 1 -3 -2 162.27 7.08
 1 -3 -2 162.8 7.15
 1 -3 -2 162.11 7.02
 -1 -3 2 162.97 6.83
 1 -3 -1 742.26 31.21
 -1 -3 1 760.09 31.17
 1 -3 -1 731.54 31.26
 1 -3 -1 757.54 31.2
 -1 -3 0 516.87 21.24
 -1 -3 0 522.64 21.32
 1 -3 0 513.73 21.28
 -1 -3 0 504.71 21.22
 -1 -3 0 501.91 21.24
 1 -3 0 508.34 21.31
 1 -3 1 434.72 18.11
 -1 -3 -1 435.2 18.19
 -1 -3 -1 437.76 18.17
 1 -3 1 432.02 18.12
 -1 -3 -1 428.28 18.17
 -1 -3 -2 34.93 2.19
 -1 -3 -2 34.2 2.27
 -1 -3 -2 37.87 2.03
 -1 -3 -2 35.96 2.1
 1 -3 2 34.85 1.67
 -1 -3 -3 23.77 1.85
 1 -3 3 24.05 1.42
 -1 -3 -3 24.08 2.08
 -1 -3 -3 24.61 1.74
 -1 -3 -3 24.02 1.35
 -1 -3 -4 34.84 2.19
 1 -3 4 37.73 2.04
 -1 -3 -4 32.57 1.72
 -1 -3 -4 36.87 2.37
 -1 -3 -4 36.2 2.29
 1 -3 5 133.94 6.11
 -1 -3 -5 138.44 6.35
 -1 -3 -5 129.04 6.13
 -1 -3 -5 135.01 6.33
 -1 -3 -6 16.58 1.16
 -1 -3 -6 17.36 2.02
 -1 -3 -6 15.31 1.32
 -1 -3 -6 16.07 2.49
 -1 -3 -6 17.01 1.58
 -1 -3 -6 17.2 1.22
 1 -3 6 13.15 1.71
 -1 -3 -6 16.2 1.46
 -1 -3 -6 15.33 2.19
 1 -3 7 38.47 2.68
 -1 -3 -7 41.69 3.09
 -1 -3 -7 40.43 2.4
 -1 -3 -7 39 2.11
 -1 -3 -7 41.93 2.09
 -1 -3 -7 37.5 2.09
 -1 -3 -7 38.48 2.87
 -1 -3 -7 37.03 2.18
 -1 -3 -7 39.72 1.98
 -1 -3 -7 38.87 2.2
 1 -3 8 9.37 1.97
 -1 -3 -8 12.77 1.14
 -1 -3 -8 15.38 1.31
 -1 -3 -8 14.76 1.34
 -1 -3 -8 14.22 2.42
 -1 -3 -8 13.75 1.32
 -1 -3 -8 12.29 2.14
 1 -3 9 193.6 9.12
 -1 -3 -9 196.78 9.6
 -1 -3 -9 191.05 8.46
 -1 -3 -9 192.36 8.5
 -1 -3 -9 204.75 8.52
 -1 -3 -9 195.53 9.37
 -1 -3 -10 34.28 3.24
 -1 -3 -10 35.25 2.12
 1 -3 10 38.38 3.11
 -1 -3 -10 28.66 2.67
 -1 -3 -10 32.49 1.9
 -1 -3 -10 32.55 2.08
 -1 -3 -11 7.35 1.22
 -1 -3 -11 7.09 0.89
 -1 -3 -11 9.79 1.31
 -1 -3 -12 15.52 1.21
 -1 -3 -12 17.16 1.31
 -1 -3 -13 11.19 0.76
 -1 -3 -13 14.88 0.86
 1 -2 -13 4.65 0.69
 1 -2 -13 3.85 0.53
 1 -2 -12 13.26 1.18
 1 -2 -12 12.74 1.13
 1 -2 -11 38.14 2.17
 1 -2 -11 36.64 2.15
 1 -2 -11 37.39 3.07
 1 -2 -10 1.26 1.4
 -1 -2 10 2.08 1.89
 1 -2 -10 0.76 1.46
 1 -2 -10 2.77 1.25
 1 -2 -10 2.78 1.24
 1 -2 -10 0.54 2.25
 1 -2 -9 102.8 5.95
 1 -2 -9 101.3 4.85
 -1 -2 9 106.14 5.71
 1 -2 -9 103.57 4.77
 1 -2 -9 100.63 5.44
 1 -2 -9 106.97 4.78
 -1 -2 8 43.24 3.25
 1 -2 -8 42.66 2.3
 1 -2 -8 40.72 3.44
 1 -2 -8 44.27 2.44
 1 -2 -8 44.32 2.34
 1 -2 -8 46.04 3.12
 1 -2 -7 157.32 7.47
 1 -2 -7 152.86 7.39
 1 -2 -7 145.38 6.44
 1 -2 -7 146.94 6.45
 1 -2 -7 147.07 6.51
 1 -2 -7 156.11 7.13
 1 -2 -6 97.07 4.31
 1 -2 -6 100.05 5.1
 -1 -2 6 95.23 4.45
 1 -2 -6 93.37 4.27
 1 -2 -6 96.19 4.27
 1 -2 -6 96.22 5.13
 1 -2 -6 102.84 4.89
 1 -2 -6 99.91 5.1
 -1 -2 5 114.1 5.31
 1 -2 -5 127.15 5.73
 1 -2 -5 120.88 5.72
 1 -2 -5 121.26 5.74
 1 -2 -5 118.31 5.59
 1 -2 -5 110.02 5.46
 1 -2 -4 67.11 3.38
 1 -2 -4 72.05 3.56
 1 -2 -4 72.74 3.58
 1 -2 -4 67.27 3.51
 1 -2 -4 63.89 2.89
 1 -2 -4 68.25 3.42
 -1 -2 4 64.4 3.24
 1 -2 -3 61.24 2.96
 1 -2 -3 61.3 3.11
 1 -2 -3 59.09 2.58
 1 -2 -3 62.98 3.14
 1 -2 -3 57.02 3.01
 -1 -2 3 57.02 2.5
 1 -2 -3 59 3.12
 1 -2 -2 1239.01 51.78
 1 -2 -2 1247.64 51.62
 1 -2 -2 1249.43 51.8
 -1 -2 2 1241.43 51.59
 1 -2 -2 1253.33 51.79
 1 -2 -2 1274.83 51.8
 1 -2 -2 1212.21 51.81
 -1 -2 1 98.99 4.24
 1 -2 -1 98.52 4.45
 1 -2 -1 100.06 4.38
 1 -2 -1 94.69 4.38
 1 -2 -1 104.97 4.36
 -1 -2 0 303.92 12.32
 1 -2 0 296.31 12.36
 -1 -2 0 287.75 12.27
 1 -2 0 289.07 12.36
 -1 -2 0 302.04 12.36
 1 -2 1 77.62 3.17
 1 -2 1 74.8 3.34
 -1 -2 -1 71.03 3.4
 -1 -2 -1 74.07 3.37
 -1 -2 -1 67.69 3.34
 1 -2 2 893.41 36.56
 -1 -2 -2 889.49 36.69
 -1 -2 -2 852.55 36.59
 -1 -2 -2 880.43 36.74
 -1 -2 -2 887.52 36.7
 -1 -2 -3 289.34 12.37
 -1 -2 -3 282.98 12.21
 1 -2 3 293.28 12.26
 -1 -2 -3 305.78 12.43
 -1 -2 -3 282.08 12.41
 1 -2 4 71.75 3.5
 -1 -2 -4 74.09 3.53
 -1 -2 -4 74.2 3.65
 -1 -2 -4 73.2 3.7
 -1 -2 -4 67.9 3.22
 -1 -2 -5 71.93 3.77
 -1 -2 -5 79.3 3.99
 -1 -2 -5 70.78 3.62
 1 -2 5 84.33 3.83
 -1 -2 -5 76.15 4.03
 -1 -2 -6 378.6 15.94
 -1 -2 -6 375 16.1
 -1 -2 -6 371.59 15.83
 -1 -2 -6 363.63 15.46
 -1 -2 -6 352.83 15.22
 -1 -2 -6 368.35 15.59
 1 -2 6 381.62 15.72
 -1 -2 -6 341.81 15.25
 -1 -2 -6 374.09 15.23
 -1 -2 -7 11.03 1.09
 -1 -2 -7 11.45 0.99
 -1 -2 -7 10.57 2.24
 -1 -2 -7 12.19 1.91
 -1 -2 -7 10.72 1.12
 -1 -2 -7 9.23 1.11
 -1 -2 -7 11.93 1.25
 1 -2 7 13.23 1.91
 -1 -2 -7 11.36 1.07
 -1 -2 -8 0.37 2.05
 1 -2 8 -0.07 1.73
 -1 -2 -8 1.36 1.77
 -1 -2 -8 -0.02 1.03
 -1 -2 -8 1.21 1.05
 -1 -2 -8 -0.09 1.02
 -1 -2 -9 13.72 2.18
 -1 -2 -9 15.32 2.7
 -1 -2 -9 13.77 1.34
 -1 -2 -9 14.88 1.45
 1 -2 9 17.38 2.2
 -1 -2 -9 16.52 1.51
 -1 -2 -10 13.78 2.08
 -1 -2 -10 12 2.5
 -1 -2 -10 13.24 1.52
 -1 -2 -10 13.12 1.55
 -1 -2 -11 4.7 1.17
 -1 -2 -11 4.11 1.18
 -1 -2 -11 3.62 0.8
 -1 -2 -12 10.33 1.08
 -1 -2 -12 11.56 1.2
 -1 -2 -13 2.85 0.62
 -1 -2 -13 3.25 0.49
 1 -1 -13 6.6 0.58
 1 -1 -13 6.91 0.74
 1 -1 -12 3.46 1
 1 -1 -12 2.65 0.9
 1 -1 -11 8.47 1.33
 1 -1 -11 10.05 2.24
 1 -1 -11 7.58 1.21
 1 -1 -10 52.45 2.84
 -1 -1 10 48.11 3.65
 1 -1 -10 53.48 2.96
 1 -1 -10 57.7 2.81
 1 -1 -10 52.47 3.95
 1 -1 -9 21.85 2.96
 1 -1 -9 26.13 1.79
 1 -1 -9 22.95 1.92
 1 -1 -9 27.56 1.79
 1 -1 -9 27.42 2.35
 -1 -1 9 27.32 2.9
 1 -1 -8 18.12 2.57
 1 -1 -8 17.77 1.43
 1 -1 -8 13.39 1.94
 -1 -1 8 19.3 2.43
 1 -1 -8 16.93 1.37
 1 -1 -8 16.23 1.58
 1 -1 -7 68.9 3.29
 1 -1 -7 67.64 3.21
 1 -1 -7 71.27 3.87
 1 -1 -7 67.89 3.2
 1 -1 -7 69.51 4.21
 1 -1 -6 80.74 4.08
 -1 -1 6 68.69 3.3
 1 -1 -6 72.64 4.01
 1 -1 -6 64.98 3.17
 1 -1 -6 71.03 3.72
 1 -1 -6 69.33 3.15
 1 -1 -6 67.76 3.13
 1 -1 -5 14.13 1.6
 1 -1 -5 14.56 1.94
 1 -1 -5 9.77 1.82
 -1 -1 5 12.2 1.22
 1 -1 -5 10.69 1.77
 1 -1 -4 115.18 5.33
 -1 -1 4 109.15 5.17
 1 -1 -4 119.42 5.44
 1 -1 -4 115.21 5.46
 1 -1 -4 125.07 5.42
 1 -1 -4 113.07 5.22
 1 -1 -3 248.9 10.02
 -1 -1 3 238.02 9.92
 1 -1 -3 243.39 10.06
 1 -1 -3 240.2 9.94
 1 -1 -3 243.53 10.08
 1 -1 -3 225.04 9.66
 1 -1 -3 241.78 10.03
 1 -1 -2 590.84 25.06
 1 -1 -2 594.22 24.97
 1 -1 -2 595.03 24.79
 1 -1 -2 609.89 25.03
 -1 -1 2 584.79 24.97
 1 -1 -2 619.96 25
 1 -1 -2 606.16 24.99
 1 -1 -1 398.68 16.37
 1 -1 -1 398.88 16.4
 -1 -1 1 384.07 16.27
 1 -1 -1 382.36 16.4
 -1 -1 1 392.98 16.28
 1 -1 -1 401.43 16.36
 1 -1 0 961.08 39.74
 -1 -1 0 932.28 39.76
 -1 -1 0 982.88 39.77
 1 -1 1 51.24 2.35
 -1 -1 -1 48.12 2.29
 -1 -1 -1 49.76 2.36
 1 -1 1 48.07 2.17
 -1 -1 -2 1593.82 68.28
 -1 -1 -2 1645.45 68.25
 -1 -1 -2 1635.44 68.05
 -1 -1 -2 1640.17 68.23
 1 -1 2 1681.33 68.16
 -1 -1 -2 1653.58 68.17
 -1 -1 -3 5.06 1.38
 -1 -1 -3 5.19 0.48
 -1 -1 -3 5.74 1.25
 -1 -1 -3 5.04 0.92
 -1 -1 -3 7.38 1.33
 1 -1 3 6.87 1.11
 -1 -1 -4 105.04 4.76
 -1 -1 -4 107.37 5.04
 -1 -1 -4 103.58 4.87
 -1 -1 -4 106.56 4.96
 1 -1 4 115.81 4.92
 -1 -1 -4 100.54 4.66
 1 -1 5 88.8 4.22
 -1 -1 -5 80.33 4.04
 -1 -1 -5 85.58 4.24
 -1 -1 -5 86.83 4.5
 -1 -1 -5 79.91 3.88
 -1 -1 -6 38.11 1.92
 1 -1 6 38.02 2.6
 -1 -1 -6 38.61 2.29
 -1 -1 -6 35.38 1.98
 -1 -1 -6 40.31 2.63
 -1 -1 -6 36.61 1.9
 -1 -1 -6 35.86 2.03
 -1 -1 -7 39.4 2.04
 -1 -1 -7 39.22 2.02
 1 -1 7 39.14 2.72
 -1 -1 -7 39.3 2.81
 -1 -1 -7 37.45 2.02
 -1 -1 -7 35.89 2.1
 -1 -1 -8 33.21 3.32
 -1 -1 -8 42 2.2
 -1 -1 -8 42.83 3
 -1 -1 -8 38.97 2.21
 1 -1 8 44.93 3.07
 -1 -1 -8 41.62 2.23
 1 -1 9 106.11 5.78
 -1 -1 -9 108.45 4.93
 -1 -1 -9 112 5
 -1 -1 -9 106.13 5.71
 -1 -1 -9 109.81 6.16
 -1 -1 -9 110.52 4.97
 -1 -1 -10 12.59 1.24
 -1 -1 -10 12.11 1.89
 -1 -1 -10 16.04 1.44
 1 -1 10 13.24 2.09
 -1 -1 -10 11.24 2.51
 -1 -1 -11 15.81 1.38
 -1 -1 -11 13.92 1.06
 1 -1 11 12.27 2.31
 -1 -1 -12 7.17 1.11
 1 -1 12 5.29 0.66
 -1 -1 -12 6.45 0.92
 -1 -1 -13 2.75 0.65
 -1 -1 -13 1.1 0.44
 -1 0 13 17.45 0.91
 1 0 -13 17.22 0.88
 1 0 -12 -0.28 0.86
 1 0 -11 7.13 1.17
 -1 0 11 5.09 1.86
 -1 0 10 7.72 2.21
 1 0 -10 8.99 1.27
 -1 0 9 86.64 5.01
 1 0 -9 82.03 4.45
 1 0 -9 83.46 3.92
 1 0 -8 51.12 2.62
 -1 0 8 53.65 3.65
 1 0 -8 52.78 3.21
 1 0 -7 0.62 0.86
 1 0 -7 0.46 1.29
 1 0 -6 117.24 5.15
 1 0 -6 124.87 5.69
 -1 0 6 114.42 5.3
 1 0 -6 127.2 5.96
 1 0 -5 271.41 11.86
 -1 0 5 264.84 11.59
 1 0 -5 280.17 11.94
 1 0 -5 274.95 11.8
 1 0 -4 146.66 6.48
 1 0 -4 141.06 6.35
 1 0 -4 147.25 6.41
 -1 0 4 144.01 6.23
 1 0 -4 133.43 6.24
 1 0 -3 0.34 0.98
 1 0 -3 0.46 1.01
 -1 0 3 0.1 0.92
 1 0 -3 -0.14 1.16
 1 0 -3 -0.61 1.11
 -1 0 2 486.57 20.02
 1 0 -2 481.18 20.02
 1 0 -2 455.31 20.11
 1 0 -2 475.91 19.98
 1 0 -2 486.57 20.01
 -1 0 1 61.2 2.52
 1 0 -1 56.68 2.61
 1 0 -1 54.68 2.62
 -1 0 1 60.01 2.69
 1 0 -1 59.18 2.59
 -1 0 1 60.11 2.56
 -1 0 0 112.24 4.59
 -1 0 0 109.7 4.6
 -1 0 0 102.83 4.59
 1 0 0 107.53 4.54
 1 0 0 105.69 4.61
 -1 0 -1 466.32 19.42
 -1 0 -1 469.87 19.42
 -1 0 -1 467.09 19.29
 1 0 1 476.16 19.38
 -1 0 -1 459.43 19.35
 -1 0 -1 458 19.31
 -1 0 -2 262.59 11.12
 -1 0 -2 267.46 11.27
 1 0 2 266.39 11.22
 -1 0 -2 265.32 11.23
 -1 0 -2 263.44 11.27
 -1 0 -2 271.36 11.22
 1 0 3 39.27 2.12
 -1 0 -3 40.76 2.2
 -1 0 -3 36.09 2.01
 -1 0 -3 39.13 1.98
 -1 0 -3 40.55 2.17
 -1 0 -3 36.4 1.81
 -1 0 -4 0.16 0.87
 1 0 4 1.91 1.26
 -1 0 -4 0.46 0.61
 -1 0 -4 0.07 1.26
 -1 0 -4 0.06 1.19
 -1 0 -4 0.37 0.81
 -1 0 -5 60.27 3.29
 -1 0 -5 59.24 2.98
 -1 0 -5 58.45 3.17
 -1 0 -6 180.57 8.08
 -1 0 -6 171.75 7.52
 1 0 6 183.43 8.13
 -1 0 -6 177.97 7.68
 1 0 7 66.65 3.79
 -1 0 -7 61.7 3.61
 -1 0 -7 61.56 2.94
 -1 0 -7 62.4 2.96
 -1 0 -8 2.95 0.99
 -1 0 -8 2.35 1.64
 1 0 8 3.31 1.83
 -1 0 -8 0.83 1.02
 -1 0 -9 29.3 1.81
 -1 0 -9 31.53 2.56
 1 0 9 27.89 2.71
 -1 0 -9 30.03 1.76
 -1 0 -10 2.11 0.97
 1 0 10 2.73 1.96
 -1 0 -10 1.74 1.46
 -1 0 -10 3.34 1.12
 1 0 11 1.95 2.06
 -1 0 -11 -0.25 0.7
 -1 0 -11 1.24 1.08
 -1 0 -12 0.48 0.8
 1 0 12 0.55 0.68
 -1 0 -13 3.07 0.38
 1 1 -13 5.98 0.71
 -1 1 13 7.13 0.6
 1 1 -12 3.88 0.81
 1 1 -11 8.14 1.14
 1 1 -11 8.44 2.21
 -1 1 11 7.95 2.01
 1 1 -10 51.51 2.64
 1 1 -10 55.05 3.94
 -1 1 10 49.05 3.69
 1 1 -9 28.68 1.74
 1 1 -9 23.4 2.08
 -1 1 9 26.96 2.91
 1 1 -8 15.77 1.57
 1 1 -8 16.01 1.32
 1 1 -8 14.55 1.72
 1 1 -8 15.82 1.42
 -1 1 8 18.38 2.48
 1 1 -7 67.46 3.28
 1 1 -7 70.17 3.18
 1 1 -7 67.45 3.21
 1 1 -7 68.96 3.67
 1 1 -6 76.15 3.61
 -1 1 6 66.36 3.27
 1 1 -6 66.82 3.19
 1 1 -6 68.81 3.15
 1 1 -5 10.7 1.34
 1 1 -5 12.09 1.79
 -1 1 5 12.27 1.16
 -1 1 4 110.77 4.92
 1 1 -4 111.5 5.05
 1 1 -4 105.74 4.86
 1 1 -4 110.76 5.13
 1 1 -4 111.43 4.98
 1 1 -3 233.31 10.06
 1 1 -3 237.1 10.16
 -1 1 3 238.86 10.14
 1 1 -3 243.53 10.21
 1 1 -3 240.25 10.21
 1 1 -3 238.36 10.16
 1 1 -2 566.67 24.63
 -1 1 2 615.62 24.68
 1 1 -2 595.13 24.59
 1 1 -2 581.9 24.61
 -1 1 2 625.03 24.56
 1 1 -2 571.42 24.75
 1 1 -2 583.43 24.64
 1 1 -2 551.73 24.76
 1 1 -2 564.88 24.74
 1 1 -2 601.78 24.71
 1 1 -1 386.76 16.36
 1 1 -1 403.53 16.48
 1 1 -1 390.28 16.33
 -1 1 1 392.24 16.43
 1 1 -1 387.86 16.33
 -1 1 1 403.02 16.37
 1 1 -1 402.41 16.46
 1 1 -1 392.25 16.45
 1 1 0 965.45 40.29
 -1 1 0 990.99 40.28
 -1 1 0 984.19 40.29
 -1 1 0 966.55 40.28
 1 1 0 945.3 40.28
 -1 1 -1 50.76 2.2
 -1 1 -1 52.33 2.35
 -1 1 -1 46.15 2.2
 1 1 1 46.14 2.33
 -1 1 -1 48.52 2.29
 -1 1 -1 58.61 2.37
 -1 1 -1 51.46 2.38
 -1 1 -1 52.94 2.38
 -1 1 -2 1644.59 68.4
 -1 1 -2 1651.64 68.42
 1 1 2 1631.8 68.4
 -1 1 -2 1653.77 68.33
 -1 1 -2 1692.55 68.4
 -1 1 -2 1603.18 68.44
 -1 1 -2 1644.23 68.37
 -1 1 -3 6.88 1.26
 -1 1 -3 5.62 1.04
 -1 1 -3 6.19 0.83
 -1 1 -3 7.44 0.96
 -1 1 -3 7.56 1.49
 1 1 3 5.39 1.29
 -1 1 -3 5.78 1.2
 -1 1 -4 112.28 4.88
 1 1 4 111.38 5.11
 -1 1 -4 112.02 5.06
 -1 1 -4 106.59 5
 -1 1 -4 106.35 4.8
 -1 1 -5 82.5 3.82
 1 1 5 90.58 4.25
 -1 1 -5 80.32 3.75
 -1 1 -5 85.89 4.15
 -1 1 -6 35.7 1.84
 1 1 6 38.41 2.65
 -1 1 -6 35.78 1.98
 -1 1 -6 39.76 2.52
 -1 1 -6 35.77 1.87
 -1 1 -6 35.94 1.9
 -1 1 -7 36.72 1.98
 1 1 7 41.53 2.92
 -1 1 -7 35.19 1.94
 -1 1 -7 37.67 1.97
 -1 1 -7 41.17 2.58
 -1 1 -7 35.18 2.07
 -1 1 -8 40.45 2.22
 -1 1 -8 41.67 2.83
 1 1 8 43.95 3.22
 -1 1 -8 40.98 2.19
 -1 1 -8 41.17 2.2
 -1 1 -9 107.2 4.83
 -1 1 -9 109.89 6.08
 -1 1 -9 107.99 5.52
 -1 1 -9 101.89 4.88
 1 1 9 113.96 5.84
 -1 1 -9 107.94 4.81
 1 1 10 14.1 2.38
 -1 1 -10 13.71 1.27
 -1 1 -10 15.34 1.35
 -1 1 -10 13.68 2.5
 -1 1 -11 13.33 0.97
 1 1 11 13.31 2.41
 -1 1 -11 15.29 1.29
 1 1 12 6.44 0.79
 -1 1 -12 5.91 0.87
 -1 1 -13 1.01 0.64
 1 2 -13 2.71 0.63
 -1 2 13 5.11 0.56
 1 2 -12 12.03 0.96
 1 2 -12 11.71 1.21
 -1 2 11 32.33 2.86
 1 2 -11 34.6 3.1
 1 2 -11 36.54 1.99
 1 2 -11 37.89 2.11
 1 2 -10 0.09 1.46
 1 2 -10 0.72 1.06
 -1 2 10 2.32 2.09
 1 2 -10 1.94 2.3
 1 2 -10 1.26 1.25
 -1 2 9 103.82 5.84
 1 2 -9 104.92 4.88
 1 2 -9 107.43 6.03
 1 2 -9 103.06 4.8
 1 2 -9 106.56 4.75
 -1 2 8 42.16 3.39
 1 2 -8 41.28 2.33
 1 2 -8 42.29 2.23
 1 2 -8 40.31 2.18
 1 2 -8 40.59 3.35
 1 2 -8 40.2 2.59
 1 2 -7 145.36 6.29
 1 2 -7 143.65 7.22
 1 2 -7 141.23 6.33
 1 2 -7 141.6 6.25
 -1 2 7 157.96 7.2
 1 2 -7 146.62 6.7
 1 2 -6 103.86 4.67
 1 2 -6 103.9 5.11
 1 2 -6 94.67 4.28
 1 2 -6 98.38 4.34
 -1 2 6 91.23 4.42
 -1 2 5 114.91 5.18
 1 2 -5 115.71 5.61
 1 2 -5 114.33 5.26
 -1 2 4 65.14 3.16
 1 2 -4 65.51 3.55
 1 2 -4 66.98 3.36
 1 2 -4 67.06 3.17
 1 2 -3 54.74 2.64
 1 2 -3 57.21 2.83
 1 2 -3 57.69 3.01
 1 2 -3 52.47 2.5
 -1 2 3 59.96 2.72
 -1 2 2 1233.53 50.6
 1 2 -2 1176.74 50.66
 1 2 -2 1261.18 50.65
 1 2 -2 1250.3 50.63
 1 2 -2 1170.73 50.49
 1 2 -2 1242.84 50.52
 1 2 -2 1217.56 50.46
 1 2 -2 1236.52 50.65
 -1 2 2 1185.5 50.44
 -1 2 2 1276.91 50.52
 -1 2 1 102.03 4.39
 1 2 -1 104.2 4.49
 1 2 -1 104.78 4.44
 1 2 -1 96.93 4.52
 1 2 -1 100.71 4.46
 -1 2 1 101.34 4.47
 -1 2 1 101.67 4.35
 1 2 0 285.7 12.29
 1 2 0 285.6 12.33
 1 2 0 299.85 12.31
 -1 2 0 292.59 12.32
 -1 2 0 304.23 12.31
 -1 2 -1 80 3.5
 -1 2 -1 77.66 3.43
 -1 2 -1 78.24 3.49
 -1 2 -1 78.36 3.48
 -1 2 -1 78.9 3.45
 -1 2 -2 908.98 35.59
 1 2 2 832.74 35.34
 1 2 2 846.79 35.56
 -1 2 -2 880.53 35.51
 -1 2 -2 874.15 35.51
 -1 2 -2 870.27 35.53
 -1 2 -2 849.8 35.57
 -1 2 -3 279.55 12.18
 -1 2 -3 290.15 12.27
 -1 2 -3 288.57 12.09
 -1 2 -3 288.39 12.16
 1 2 3 290.03 12.23
 -1 2 -3 279.67 12.1
 -1 2 -4 67.63 3.31
 1 2 4 73.66 3.64
 -1 2 -4 69.47 3.45
 -1 2 -4 70.26 3.28
 -1 2 -4 76.84 3.72
 -1 2 -5 73.38 3.55
 1 2 5 79.25 4.01
 -1 2 -5 73.78 3.79
 -1 2 -5 74.27 4.05
 -1 2 -5 77.98 3.51
 -1 2 -6 352.45 14.87
 -1 2 -6 355.75 14.8
 -1 2 -6 337.08 14.83
 -1 2 -6 343.12 14.92
 -1 2 -6 373.48 15.27
 -1 2 -6 359.26 15.5
 1 2 6 380.8 15.46
 -1 2 -7 10.57 1.12
 -1 2 -7 9.95 1.1
 -1 2 -7 10.41 1.59
 1 2 7 10.18 2.11
 -1 2 -7 11.05 2.2
 -1 2 -7 11.19 1.06
 -1 2 -7 10.45 1.26
 -1 2 -8 1.99 1.04
 1 2 8 1.74 1.99
 -1 2 -8 0.84 2.08
 -1 2 -8 1.17 0.95
 -1 2 -8 -0.33 1.48
 -1 2 -8 1.94 1.02
 1 2 9 13.8 2.44
 -1 2 -9 13.73 1.34
 -1 2 -9 13.89 1.48
 -1 2 -9 15.01 1.33
 -1 2 -9 11.69 1.75
 -1 2 -9 17.47 2.68
 -1 2 -10 17.91 2.62
 -1 2 -10 14.76 1.57
 1 2 10 20.72 3.06
 -1 2 -10 14.75 1.36
 -1 2 -10 16.09 1.3
 1 2 11 5.29 2.22
 -1 2 -11 4.11 1.01
 -1 2 -11 3.23 1.26
 -1 2 -12 11.17 1.21
 -1 2 -12 9.99 0.89
 1 2 12 9.66 0.94
 -1 2 -13 3.58 0.63
 1 3 -13 11.2 0.82
 -1 3 13 12.4 0.76
 1 3 -12 -0.61 0.66
 1 3 -12 0.1 0.96
 1 3 -11 16.25 1.49
 1 3 -11 15.01 2.24
 1 3 -11 15.17 1.21
 -1 3 11 10.5 2.17
 1 3 -10 78.5 3.97
 -1 3 10 77.51 4.91
 1 3 -10 80.88 3.77
 1 3 -10 85.28 3.9
 1 3 -10 81.24 4.99
 -1 3 9 77.71 4.69
 1 3 -9 67.79 3.55
 1 3 -9 72.56 4.74
 1 3 -9 71.92 3.41
 1 3 -9 73.27 3.49
 -1 3 8 2.24 2.25
 1 3 -8 0.76 2.15
 1 3 -8 -0.25 1.09
 1 3 -8 0.44 1.02
 1 3 -8 -0.33 1.28
 1 3 -8 -0.97 0.89
 -1 3 7 23.04 2.51
 1 3 -7 21.11 1.5
 1 3 -7 20.11 1.4
 1 3 -7 21.56 1.34
 1 3 -7 18.64 2.51
 1 3 -7 20.23 1.67
 1 3 -6 170.41 7.2
 1 3 -6 178.41 7.5
 1 3 -6 178.59 7.97
 -1 3 6 168.52 7.38
 1 3 -6 156.99 7.21
 -1 3 5 12.35 1.26
 1 3 -5 12.81 1.54
 1 3 -5 13.68 1.24
 1 3 -5 10.87 1.86
 1 3 -4 17.12 1.86
 1 3 -4 14.84 1.57
 1 3 -4 15.7 1.18
 -1 3 4 16.54 1.34
 -1 3 3 17.38 1.39
 1 3 -3 17.72 1.71
 1 3 -3 18.96 1.62
 1 3 -3 19.41 1.14
 -1 3 2 161.34 6.98
 1 3 -2 176.55 7.01
 1 3 -2 159.28 6.73
 -1 3 2 160.62 6.89
 1 3 -2 156.13 7.02
 1 3 -2 154.92 7.05
 1 3 -2 161.66 6.79
 -1 3 2 158.09 6.74
 -1 3 1 767.08 31.49
 1 3 -1 744.5 31.56
 1 3 -1 754.84 31.45
 -1 3 1 755.56 31.44
 1 3 -1 750.08 31.49
 -1 3 1 781.17 31.53
 -1 3 1 774.71 31.5
 1 3 -1 725.07 31.5
 -1 3 0 525.39 21.35
 1 3 0 489.86 21.29
 1 3 0 479.43 21.38
 -1 3 0 524.74 21.36
 -1 3 0 514.3 21.35
 1 3 0 539.77 21.34
 -1 3 -1 433.47 18.22
 -1 3 -1 439.53 18.2
 1 3 1 421.86 18.1
 1 3 1 434.29 18.11
 -1 3 -1 446.98 18.2
 -1 3 -1 443.62 18.18
 -1 3 -2 43.73 1.95
 -1 3 -2 45.67 2.13
 -1 3 -2 31.91 2.06
 1 3 2 33.34 1.62
 -1 3 -2 32.6 2.04
 -1 3 -2 38.15 1.93
 -1 3 -2 31.01 1.77
 -1 3 -2 38.4 1.95
 -1 3 -3 24.15 1.88
 -1 3 -3 23.49 1.61
 1 3 3 22.47 1.16
 1 3 3 24.3 1.84
 -1 3 -3 23.52 1.53
 -1 3 -3 23.46 1.42
 -1 3 -3 21.78 1.63
 -1 3 -4 34.65 1.99
 -1 3 -4 35.16 2.33
 1 3 4 38.46 2.38
 -1 3 -4 32.46 1.81
 1 3 4 35.06 1.65
 -1 3 -4 31.48 2
 -1 3 -5 130.68 6.01
 1 3 5 137.5 6.02
 -1 3 -5 131.33 5.76
 -1 3 -5 127.95 5.62
 1 3 5 114.87 5.34
 -1 3 -5 127.42 5.48
 -1 3 -6 11.05 0.89
 -1 3 -6 11.26 1.44
 -1 3 -6 12.16 1.12
 -1 3 -6 12.4 1.05
 -1 3 -6 12.53 2.04
 -1 3 -6 11.29 1.24
 1 3 6 16.2 2.07
 1 3 7 41.18 3.02
 -1 3 -7 35.62 2.44
 -1 3 -7 34.3 2.97
 -1 3 -7 37.74 1.93
 -1 3 -7 36.87 2.09
 -1 3 -7 37.08 2
 -1 3 -7 38.74 2.01
 1 3 8 12.46 2.39
 -1 3 -8 14.52 2.37
 -1 3 -8 11.42 1.21
 -1 3 -8 12.64 1.61
 -1 3 -8 12.79 1.24
 -1 3 -8 11.48 1.11
 -1 3 -9 206.43 8.78
 -1 3 -9 202.3 8.78
 1 3 9 197.64 9.81
 -1 3 -9 192.23 9.86
 -1 3 -9 207.81 8.85
 -1 3 -10 35.61 2
 1 3 10 29.87 3.06
 -1 3 -10 34.83 1.94
 -1 3 -10 34.25 3.19
 -1 3 -10 38.08 2.15
 1 3 11 8.32 2.38
 -1 3 -11 8.06 1.28
 -1 3 -11 7.46 1.04
 -1 3 -12 16.94 1.29
 1 3 12 16 1.09
 -1 3 -12 15.62 1.01
 -1 3 -13 11.98 0.82
 1 4 -13 5.52 0.6
 -1 4 13 6.4 0.58
 1 4 -12 1.76 0.94
 1 4 -12 0.39 0.47
 1 4 -11 21.16 1.6
 -1 4 11 22.79 2.52
 1 4 -11 20.17 2.49
 1 4 -11 21.43 1.36
 1 4 -10 9.57 1.13
 1 4 -10 11.33 1.54
 -1 4 10 7.16 2.32
 1 4 -10 11.12 1.42
 1 4 -10 10.35 2.33
 1 4 -9 50.11 2.53
 -1 4 9 49.59 3.83
 1 4 -9 50.34 3.9
 1 4 -9 50.74 2.65
 1 4 -9 48.99 2.75
 -1 4 8 39.03 3.26
 1 4 -8 36.37 2.19
 1 4 -8 38.38 2.01
 1 4 -8 35.77 2.07
 1 4 -8 39.84 3.27
 1 4 -7 20.84 2.49
 1 4 -7 21.06 1.41
 1 4 -7 20.3 1.49
 -1 4 7 25.18 2.64
 1 4 -7 20.82 1.53
 1 4 -7 20.29 1.32
 -1 4 6 36.2 2.08
 1 4 -6 36.75 1.94
 1 4 -6 36.47 2.06
 1 4 -6 36.93 2.79
 1 4 -6 34.75 1.99
 1 4 -6 38.12 1.89
 -1 4 5 77.74 3.8
 1 4 -5 83.95 4.06
 1 4 -5 85.59 3.7
 1 4 -5 85.97 4.25
 -1 4 5 72.85 3.56
 1 4 -4 151.84 6.64
 1 4 -4 156.83 7.03
 1 4 -4 152.77 6.94
 -1 4 4 157.56 6.83
 1 4 -3 76.59 3.35
 1 4 -3 73.92 3.78
 1 4 -3 77.86 3.78
 -1 4 3 79.57 3.68
 1 4 -2 352.26 15.13
 -1 4 2 375.75 15.33
 1 4 -2 360.92 15.33
 -1 4 2 382 15.41
 -1 4 2 392.37 15.35
 1 4 -2 384.44 15.41
 1 4 -2 379.3 15.47
 1 4 -2 362.73 15.43
 -1 4 1 2282.33 94.2
 1 4 -1 2281.33 94.31
 -1 4 1 2307.29 94.3
 1 4 -1 2233.38 94.16
 -1 4 1 2320.98 94.27
 1 4 -1 2256.66 94.21
 -1 4 1 2318.26 94.26
 1 4 -1 2225.51 94.22
 1 4 0 4999.48 200.89
 -1 4 0 4832.41 200.77
 1 4 0 4891.1 200.94
 -1 4 0 4901.45 200.92
 1 4 0 4961.32 200.82
 -1 4 0 4977.97 200.91
 -1 4 0 4643.68 200.91
 1 4 0 4636.34 200.8
 -1 4 0 4901.31 200.82
 -1 4 -1 2766.18 112.55
 -1 4 -1 2767.3 112.53
 -1 4 -1 2628.41 112.54
 1 4 1 2746.02 112.44
 1 4 1 2718.78 112.46
 -1 4 -1 2641.84 112.41
 -1 4 -1 2764.49 112.52
 -1 4 -2 213.67 8.89
 -1 4 -2 199.22 8.98
 -1 4 -2 211.27 8.94
 -1 4 -2 203.44 8.83
 -1 4 -2 206.98 8.91
 -1 4 -2 212.02 8.86
 -1 4 -2 205.05 8.83
 1 4 2 206.28 8.74
 1 4 3 231.73 9.99
 -1 4 -3 242.76 10.29
 -1 4 -3 239.9 10.13
 -1 4 -3 242.87 10.15
 -1 4 -3 238.3 10.23
 -1 4 -4 123.72 5.45
 1 4 4 118.51 5.47
 -1 4 -4 117.46 5.1
 -1 4 -4 123.98 5.22
 -1 4 -4 112.03 5.26
 1 4 4 107.65 4.94
 -1 4 -5 81.61 3.77
 -1 4 -5 79.25 3.99
 1 4 5 81.44 3.66
 -1 4 -5 90.23 4.37
 -1 4 -5 82.77 3.99
 1 4 5 93.3 4.45
 -1 4 -6 43.87 2.49
 -1 4 -6 44.42 2.19
 -1 4 -6 45.4 2.17
 -1 4 -6 43.93 2.23
 -1 4 -6 45.93 3.06
 -1 4 -6 45.26 2.58
 -1 4 -6 42.14 2.13
 1 4 6 46.2 3.13
 -1 4 -7 7.71 1.16
 -1 4 -7 8.9 1.06
 -1 4 -7 9.82 0.98
 -1 4 -7 9.89 1.41
 -1 4 -7 8.85 1.19
 -1 4 -7 11.56 2.13
 1 4 7 10.47 2.15
 -1 4 -7 9.93 1.08
 1 4 7 9.15 0.9
 -1 4 -8 30.23 1.84
 -1 4 -8 31.39 1.8
 1 4 8 33.67 3.04
 -1 4 -8 32.32 2.26
 -1 4 -8 30.59 1.74
 -1 4 -8 28.59 3.05
 1 4 9 65.17 4.27
 -1 4 -9 61.71 3.1
 -1 4 -9 70.47 4.4
 -1 4 -9 64.64 3.07
 -1 4 -9 65.24 3.23
 -1 4 -10 32.86 1.99
 1 4 10 30.08 3.04
 -1 4 -10 28.61 1.74
 -1 4 -10 30.07 1.77
 -1 4 -11 20.05 1.31
 1 4 11 22.55 2.71
 -1 4 -11 24.22 1.64
 -1 4 -12 15.11 1.08
 1 4 12 13.62 0.9
 -1 4 -13 7.88 0.63
 1 5 -13 2.18 0.44
 -1 5 13 3.04 0.51
 1 5 -12 19.44 1.31
 1 5 -11 8.29 1.21
 1 5 -11 7.84 0.87
 1 5 -10 30.65 2.98
 1 5 -10 28.27 1.67
 -1 5 10 30.32 2.96
 1 5 -10 29.72 1.88
 -1 5 9 67.02 4.52
 1 5 -9 65.19 4.36
 1 5 -9 66.19 3.17
 1 5 -9 65.03 3.28
 1 5 -9 62.63 3.06
 1 5 -8 15.45 2.35
 1 5 -8 12.9 1.31
 -1 5 8 14.75 2.6
 -1 5 8 15.19 1.62
 1 5 -8 15.21 1.55
 1 5 -8 14.09 1.15
 1 5 -7 9.92 2.23
 1 5 -7 10.7 0.98
 1 5 -7 11.53 1.12
 1 5 -7 10.86 1.23
 1 5 -6 122.99 5.23
 1 5 -6 130.33 6.06
 1 5 -6 123.05 5.8
 1 5 -6 121.4 5.33
 1 5 -6 118.01 5.26
 -1 5 6 118.81 5.49
 1 5 -6 113.61 5.29
 -1 5 5 55.31 2.83
 1 5 -5 54.24 2.51
 1 5 -5 57.06 3.26
 1 5 -5 57.22 3.14
 -1 5 5 49.69 2.49
 1 5 -4 70.33 3.64
 -1 5 4 75.14 3.26
 1 5 -4 65.08 3.07
 -1 5 4 81.2 3.53
 1 5 -4 63.14 3.62
 1 5 -3 30.51 1.35
 1 5 -3 30.32 2
 -1 5 3 31.14 1.68
 1 5 -3 28.51 2.1
 -1 5 3 29.98 1.93
 -1 5 2 597.81 25.12
 1 5 -2 590.49 25.05
 1 5 -2 569.67 25.06
 1 5 -2 603.41 25.19
 -1 5 2 623.25 25.06
 -1 5 2 605.17 25.02
 1 5 -1 326.11 10.38
 -1 5 1 222.51 10.13
 -1 5 1 222.97 10.25
 1 5 -1 206.91 10.11
 1 5 -1 304.21 10.38
 -1 5 1 225.6 10.19
 1 5 -1 203.89 10.27
 1 5 -1 212.9 10.09
 -1 5 1 220.29 10.19
 1 5 -1 298.69 10.08
 -1 5 1 231.06 10.26
 -1 5 0 3096.55 126.91
 -1 5 0 3065.07 126.82
 1 5 0 3050.6 126.94
 1 5 0 3076.88 126.78
 -1 5 0 3079.1 126.75
 1 5 0 2942.16 126.76
 1 5 0 3099.81 126.9
 -1 5 0 3170.95 126.93
 -1 5 -1 46.38 2.5
 1 5 1 48.18 2.58
 -1 5 -1 50.22 2.64
 1 5 1 52.63 2.9
 -1 5 -1 50.28 2.73
 1 5 1 46.83 2.54
 -1 5 -2 389.06 16.04
 -1 5 -2 388.04 16.13
 1 5 2 377.82 15.95
 1 5 2 364.9 15.85
 -1 5 -2 375.37 16.04
 -1 5 -2 400.96 16.05
 -1 5 -2 401.95 16.14
 -1 5 -3 34.32 2.05
 1 5 3 32.31 1.67
 -1 5 -3 34.16 1.82
 -1 5 -3 30.96 1.85
 -1 5 -3 31.78 2.1
 -1 5 -4 254.83 10.91
 1 5 4 247.17 10.79
 -1 5 -4 252.32 11.15
 -1 5 -4 267.89 10.97
 1 5 4 267.3 11.27
 -1 5 -4 254.38 11.11
 1 5 5 39.2 2.68
 -1 5 -5 37.41 2.25
 -1 5 -5 31.78 2
 1 5 5 34.34 1.73
 -1 5 -5 33.81 1.85
 -1 5 -5 33.4 2.49
 1 5 6 55.99 3.4
 -1 5 -6 51.44 2.41
 -1 5 -6 51.88 2.73
 -1 5 -6 48.84 3.27
 -1 5 -6 50.03 2.41
 -1 5 -6 46.36 2.44
 -1 5 -6 47.99 2.82
 -1 5 -7 50.45 2.44
 -1 5 -7 46.75 2.75
 -1 5 -7 53.4 3.43
 -1 5 -7 48.1 2.75
 1 5 7 48.77 2.36
 -1 5 -7 47.76 2.34
 -1 5 -7 48.19 2.43
 1 5 7 52.56 3.52
 -1 5 -8 107.77 4.8
 1 5 8 102.72 4.69
 -1 5 -8 106.57 5.85
 -1 5 -8 107.34 4.81
 -1 5 -8 109.9 4.73
 1 5 8 107.5 5.93
 1 5 9 67.19 4.39
 -1 5 -9 61.81 3.14
 -1 5 -9 69.56 4.4
 -1 5 -9 66.84 3.25
 -1 5 -9 66.95 3.1
 -1 5 -10 0.88 1.18
 1 5 10 -0.77 2.33
 -1 5 -10 2.23 0.89
 -1 5 -10 1.65 0.92
 -1 5 -11 0.44 0.74
 -1 5 -11 0.67 1.16
 -1 5 -12 -0.66 0.93
 1 5 12 1.52 0.81
 -1 5 -13 4.47 0.47
 -1 6 13 5.73 0.52
 1 6 -12 7.12 0.91
 1 6 -11 8.29 1.11
 1 6 -11 6.38 0.74
 -1 6 10 11.53 2.49
 1 6 -10 12.26 1.04
 1 6 -10 14.77 2.36
 -1 6 10 9.2 0.97
 1 6 -10 14.27 1.32
 1 6 -9 159.59 6.83
 1 6 -9 153.22 6.71
 1 6 -9 149.8 6.89
 1 6 -9 159.01 7.9
 -1 6 9 160.09 8.03
 1 6 -8 88.49 4.06
 1 6 -8 86.53 3.96
 1 6 -8 89.71 4.14
 1 6 -8 90.4 5.14
 1 6 -7 69.45 3.15
 -1 6 7 63.31 3.63
 1 6 -7 69.51 4.1
 1 6 -7 66.67 3.05
 1 6 -7 64.54 3.2
 1 6 -6 20.44 1.98
 1 6 -6 18.61 1.4
 -1 6 6 18.56 1.57
 1 6 -6 20.86 1.37
 1 6 -6 18.71 1.23
 1 6 -6 20.18 2.23
 -1 6 5 1.36 1.07
 -1 6 5 1.82 0.61
 -1 6 5 1.89 1.81
 1 6 -5 2.12 1.46
 1 6 -5 2.69 1.49
 -1 6 4 162.11 7.3
 1 6 -4 175.38 7.68
 -1 6 4 167.48 7.54
 1 6 -4 175.01 7.75
 -1 6 4 182.46 7.75
 1 6 -3 265.97 11.69
 -1 6 3 277.06 11.66
 1 6 -3 263.96 11.56
 -1 6 3 268.73 11.42
 -1 6 3 269.72 11.6
 -1 6 2 144.8 6.69
 1 6 -2 148.79 6.55
 1 6 -2 152.09 6.8
 -1 6 2 151.9 6.61
 -1 6 2 154.48 6.67
 -1 6 2 157.33 6.61
 -1 6 2 142.5 6.54
 1 6 -2 148.48 6.7
 1 6 -1 1027.09 42.69
 -1 6 1 1073.79 42.77
 -1 6 1 1079.54 42.84
 -1 6 1 1121.6 42.91
 1 6 -1 1079.8 42.9
 -1 6 1 1071.97 42.86
 -1 6 1 1058.27 42.91
 1 6 -1 989.35 42.7
 1 6 -1 1081.96 42.89
 1 6 -1 1068.8 42.95
 1 6 -1 954.44 42.6
 1 6 0 2103.67 87.17
 1 6 0 2137.54 87.39
 1 6 0 2168.86 87.34
 -1 6 0 2104.36 87.17
 1 6 0 2028.75 87.16
 -1 6 0 2100.04 87.28
 1 6 0 2134.6 87.37
 -1 6 0 2236.22 87.38
 1 6 0 2083.17 87.16
 -1 6 -1 958.8 38.81
 -1 6 -1 914.36 38.72
 1 6 1 935.17 38.87
 -1 6 -1 952.66 38.87
 -1 6 -1 937.21 38.83
 1 6 1 909.85 38.72
 1 6 1 920.94 38.77
 1 6 2 86.71 4.11
 1 6 2 84.69 3.72
 -1 6 -2 91.59 4.13
 -1 6 -2 83.6 4.1
 -1 6 -2 87.92 3.94
 1 6 2 78.07 3.84
 -1 6 -2 86.19 3.9
 -1 6 -3 126 5.86
 1 6 3 122.66 5.56
 -1 6 -3 130.61 5.67
 -1 6 -3 133.34 5.77
 -1 6 -4 34.9 2.35
 -1 6 -4 37.73 2.4
 1 6 4 36.08 1.9
 -1 6 -4 37.62 2.02
 -1 6 -5 4.16 1.56
 -1 6 -5 3.81 0.8
 -1 6 -5 3.76 0.94
 1 6 5 4.01 1.79
 1 6 5 3.27 0.7
 -1 6 -5 4.2 1.39
 -1 6 -6 86.21 4.13
 -1 6 -6 93.66 4.7
 1 6 6 93.72 4.83
 -1 6 -6 85.85 4.34
 -1 6 -6 86.3 3.9
 -1 6 -6 86.96 3.87
 -1 6 -6 83.47 3.92
 -1 6 -7 8.81 0.9
 -1 6 -7 7.94 1.15
 1 6 7 8.64 1
 -1 6 -7 9.41 0.84
 -1 6 -7 10.46 2.09
 -1 6 -7 7.29 1.42
 1 6 7 5.35 2.16
 -1 6 -7 8.41 1.07
 -1 6 -7 7.37 1.05
 -1 6 -8 33.74 1.79
 -1 6 -8 33.82 1.95
 1 6 8 32.96 1.83
 -1 6 -8 33.85 1.92
 1 6 8 31.51 3.1
 -1 6 -8 37.67 3.13
 -1 6 -9 25.53 1.73
 -1 6 -9 23.92 1.62
 1 6 9 23.94 2.98
 1 6 9 21.08 1.44
 -1 6 -9 25.96 1.48
 -1 6 -9 26.69 2.93
 -1 6 -10 12.43 1.31
 1 6 10 10.65 2.47
 -1 6 -10 9.74 0.98
 -1 6 -10 7.36 1.04
 -1 6 -11 31.24 1.73
 1 6 11 30.3 1.74
 -1 6 -12 14.42 1.07
 1 6 12 12.63 1.05
 -1 7 12 7.34 1.09
 1 7 -12 7.72 0.85
 1 7 -11 0.42 0.98
 1 7 -10 63.54 4.08
 1 7 -10 67.51 3.12
 1 7 -10 64.85 2.89
 -1 7 10 61.86 4.29
 -1 7 10 59.88 2.93
 1 7 -9 93.09 4.26
 -1 7 9 99.09 5.59
 1 7 -9 90.38 4.35
 1 7 -9 90.1 4.08
 1 7 -9 96.01 5.39
 1 7 -8 5.86 0.82
 1 7 -8 5.32 1.27
 1 7 -8 7.81 1.15
 1 7 -8 6.62 2.23
 1 7 -7 28.81 1.5
 1 7 -7 28.9 1.66
 1 7 -7 26.1 1.87
 1 7 -7 28.06 1.77
 1 7 -7 26.44 1.51
 1 7 -7 29.13 2.61
 -1 7 7 30.28 1.55
 -1 7 7 29.98 2.18
 1 7 -6 14.28 1.18
 1 7 -6 14.67 1.34
 -1 7 6 15.04 1.5
 1 7 -6 16.39 1.12
 -1 7 6 16.2 1.67
 1 7 -6 13.89 1.05
 -1 7 6 16.79 1.07
 1 7 -6 14.5 1.98
 1 7 -6 12.42 1.93
 -1 7 6 15.65 2.18
 -1 7 5 161.65 7.27
 1 7 -5 159.92 7.44
 1 7 -5 164.96 7.38
 -1 7 5 165.72 7.53
 -1 7 5 146.46 7.16
 1 7 -4 185.66 8.28
 -1 7 4 182.69 8.25
 -1 7 4 198.11 8.42
 -1 7 4 178.91 7.96
 1 7 -4 190.25 8.41
 -1 7 4 185.5 8.23
 -1 7 3 75.63 3.6
 1 7 -3 67.03 3.44
 -1 7 3 69.85 3.56
 -1 7 3 69.1 3.3
 -1 7 3 66.27 3.52
 1 7 -3 70.72 3.69
 1 7 -2 126.05 5.6
 -1 7 2 125.93 5.68
 1 7 -2 128.93 5.83
 -1 7 2 129.85 5.84
 1 7 -2 128.91 5.96
 -1 7 2 127.39 5.84
 -1 7 2 127.38 5.75
 -1 7 1 2740.67 109.18
 1 7 -1 2703.22 109.24
 -1 7 1 2705.53 109.1
 1 7 -1 2528.07 108.98
 -1 7 1 2785.42 109.26
 1 7 -1 2416.57 108.99
 -1 7 1 2775.09 109.26
 1 7 -1 2645.7 109.29
 -1 7 1 2772.83 109.21
 1 7 -1 2673.33 109.22
 1 7 0 161.5 7.09
 1 7 0 164.14 7.12
 1 7 0 158.89 6.78
 1 7 0 166.88 7.16
 1 7 0 158.83 6.77
 -1 7 0 162.92 7.01
 1 7 0 157.55 6.78
 -1 7 0 160.96 6.85
 1 7 0 171.83 7.27
 -1 7 0 161.26 7.13
 1 7 1 2427.59 102.14
 -1 7 -1 2510.5 102.3
 -1 7 -1 2542.05 102.23
 -1 7 -1 2480.66 102.26
 -1 7 -1 2399.09 102.14
 1 7 1 2449.8 102.2
 1 7 1 2457.76 102.27
 1 7 2 25.37 2.06
 1 7 2 22.94 1.6
 -1 7 -2 24.63 1.71
 -1 7 -2 28.24 2.01
 1 7 2 26.99 1.44
 -1 7 -2 23.49 1.93
 -1 7 -3 68.06 3.22
 1 7 3 64.82 3.55
 1 7 3 63.35 3.16
 -1 7 -3 67.33 3.55
 -1 7 -3 70.41 3.32
 -1 7 -4 30.84 2.04
 1 7 4 23.82 1.58
 -1 7 -4 27.22 2.13
 -1 7 -4 26.6 1.63
 -1 7 -5 87.36 4.27
 -1 7 -5 99.44 4.72
 1 7 5 92.63 4.21
 -1 7 -5 104.44 4.78
 -1 7 -6 0.86 1.35
 -1 7 -6 0.42 0.72
 -1 7 -6 0.62 0.77
 -1 7 -6 0.32 1.57
 -1 7 -6 0.86 0.87
 1 7 6 1.97 1.95
 1 7 7 20.87 2.61
 -1 7 -7 16.93 1.33
 -1 7 -7 16.89 1.17
 1 7 7 16.97 1.31
 -1 7 -7 23.48 2.39
 -1 7 -7 18.1 1.14
 -1 7 -7 19.68 1.32
 -1 7 -7 18.74 1.81
 -1 7 -8 6.14 1.08
 1 7 8 7.17 2.45
 -1 7 -8 8.68 2.2
 -1 7 -8 6.31 0.88
 -1 7 -8 8.23 1.18
 1 7 8 6.13 1.02
 -1 7 -9 189.18 9.11
 -1 7 -9 198.73 8.1
 1 7 9 188.77 9.32
 -1 7 -9 182.23 8.04
 -1 7 -9 183.68 7.94
 1 7 9 181.38 7.97
 1 7 10 95 5.56
 -1 7 -10 104.79 4.49
 -1 7 -10 94.3 4.27
 1 7 11 0.95 1.19
 -1 7 -11 0.78 1
 -1 7 -12 5.46 0.79
 1 7 12 4.53 0.86
 -1 8 12 15.83 1.23
 1 8 -12 14.1 0.97
 1 8 -11 9.94 1.06
 -1 8 10 13.1 1.14
 1 8 -10 15.41 1.26
 -1 8 10 10.68 2.47
 1 8 -10 12.96 2.13
 1 8 -9 69.9 4.34
 1 8 -9 70.38 3.43
 1 8 -9 69.58 3.36
 1 8 -8 34.84 1.96
 1 8 -8 35.01 2.07
 1 8 -8 34.45 2.96
 1 8 -7 100.3 4.43
 1 8 -7 101.96 4.5
 1 8 -7 104.27 5.41
 -1 8 7 104.57 4.47
 -1 8 7 106.79 5.7
 1 8 -7 99.28 4.54
 -1 8 7 102.24 5.03
 1 8 -7 99.44 5.26
 1 8 -7 92.39 4.61
 1 8 -6 30.09 1.58
 1 8 -6 29.01 2.41
 1 8 -6 28.77 1.68
 -1 8 6 30.45 2.05
 -1 8 6 29.17 1.61
 1 8 -6 28.49 1.8
 1 8 -6 28.83 2.49
 -1 8 6 28.21 2.14
 1 8 -6 29.67 1.59
 -1 8 6 31.96 2.81
 -1 8 5 64.21 3.53
 1 8 -5 68.79 3.59
 -1 8 5 67.77 3.82
 -1 8 5 58.43 3.47
 1 8 -5 68.26 3.79
 -1 8 4 353.07 13.9
 1 8 -4 312.75 13.87
 -1 8 4 319.33 13.74
 1 8 -4 315.57 13.65
 -1 8 4 302.89 13.41
 -1 8 4 316.45 13.73
 1 8 -3 93.84 4.46
 -1 8 3 97.24 4.69
 -1 8 3 101.64 4.67
 1 8 -3 99.99 4.81
 -1 8 3 91.33 4.38
 -1 8 3 96.97 4.65
 -1 8 2 16.17 1.75
 -1 8 2 17.5 1.7
 1 8 -2 18.21 1.75
 -1 8 2 18.21 1.59
 -1 8 2 17.02 1.49
 1 8 -2 16.26 1.94
 1 8 -2 15.65 1.21
 -1 8 1 616.56 24.73
 -1 8 1 615.73 24.65
 -1 8 1 597.14 24.72
 1 8 -1 586.45 24.8
 1 8 -1 602.8 24.69
 -1 8 1 610.25 24.67
 1 8 -1 537.05 24.35
 -1 8 1 614.1 24.53
 1 8 -1 593.92 24.7
 -1 8 0 41.95 1.97
 1 8 0 34.83 1.71
 1 8 0 44.11 2.51
 -1 8 0 41.71 2.22
 -1 8 0 43.79 2.37
 1 8 0 41.72 2.66
 1 8 0 44.24 2.39
 1 8 0 41.95 1.76
 1 8 0 41.52 2.38
 1 8 0 36.07 1.73
 -1 8 -1 589.19 24.61
 -1 8 -1 563.22 24.17
 -1 8 -1 614.99 24.53
 1 8 1 604 24.6
 1 8 1 576.31 24.44
 1 8 1 593.46 24.51
 1 8 1 595.74 24.66
 -1 8 -1 595.28 24.45
 -1 8 -1 590.94 24.58
 1 8 2 57.46 3.16
 -1 8 -2 58.22 3.19
 1 8 2 55.31 2.89
 -1 8 -2 57.98 3.11
 1 8 2 56.47 2.73
 -1 8 -2 56.31 2.93
 1 8 3 5.03 1.88
 1 8 3 6.16 1.05
 1 8 3 5.54 0.58
 -1 8 -3 5.22 1.6
 -1 8 -3 7.51 1.1
 -1 8 -3 5.26 1.11
 1 8 4 394.59 17.06
 -1 8 -4 386.46 16.71
 -1 8 -4 413.13 16.86
 1 8 4 375.55 16.65
 -1 8 -4 415.94 17.02
 -1 8 -5 56.93 3.15
 1 8 5 51.09 2.63
 -1 8 -5 53.84 3.19
 -1 8 -5 54.96 2.56
 -1 8 -5 54.87 2.49
 -1 8 -5 48.28 2.66
 1 8 6 1.07 0.65
 -1 8 -6 2.62 1.53
 -1 8 -6 1.91 1.48
 -1 8 -6 0.42 0.75
 1 8 6 1.61 0.92
 -1 8 -6 0.91 0.91
 1 8 6 1.14 0.77
 -1 8 -6 1.17 0.78
 1 8 7 61.9 4.25
 -1 8 -7 67.64 3.09
 -1 8 -7 64.41 3.13
 -1 8 -7 67.24 4.01
 1 8 7 67.84 3.09
 -1 8 -7 62.98 3
 -1 8 -7 60.68 3.66
 1 8 8 28.44 1.66
 -1 8 -8 26.51 1.75
 -1 8 -8 32.74 2.84
 1 8 8 31.36 3.23
 -1 8 -8 25.37 1.52
 -1 8 -8 30.48 1.71
 -1 8 -9 18.9 1.52
 -1 8 -9 16.96 1.44
 1 8 9 16.38 3.09
 1 8 9 22.79 1.44
 1 8 10 9.1 1.48
 -1 8 -10 6.92 1.15
 1 8 10 8.01 0.91
 1 8 11 2.54 1.22
 -1 8 -11 2.38 0.99
 1 8 11 4.9 0.69
 -1 8 -12 6.17 0.68
 1 8 12 4.96 0.81
 1 9 -12 0.29 0.4
 -1 9 12 0.77 0.9
 1 9 -11 5.81 0.9
 -1 9 10 33.8 1.85
 1 9 -10 32.08 2.73
 1 9 -10 35.74 1.93
 1 9 -9 7.9 1.12
 1 9 -9 4.81 1.94
 -1 9 9 8.14 1.19
 1 9 -8 1.04 1.78
 1 9 -8 1.09 1.14
 -1 9 8 1.03 2.38
 -1 9 8 1.33 0.82
 1 9 -8 0.97 0.91
 1 9 -8 1.15 0.78
 -1 9 7 18.1 1.84
 -1 9 7 21.18 2.7
 1 9 -7 18.19 2.24
 1 9 -7 17.29 1.58
 1 9 -7 17.83 1.43
 -1 9 7 18.6 1.27
 1 9 -7 17.48 2.17
 1 9 -7 20.75 1.32
 1 9 -7 19.25 1.27
 -1 9 6 38.37 1.94
 1 9 -6 36.46 1.87
 -1 9 6 36.91 2.53
 1 9 -6 36.52 2.65
 1 9 -6 34.75 2.09
 -1 9 6 39.23 3.16
 1 9 -6 36.74 1.96
 1 9 -6 37.25 1.9
 1 9 -6 38.43 2.84
 -1 9 6 36.97 1.85
 -1 9 6 36.27 2.41
 -1 9 5 1.25 1.27
 -1 9 5 0.52 1.37
 1 9 -5 1.33 1.32
 1 9 -5 1.36 1.71
 -1 9 5 1.99 0.84
 1 9 -5 2.04 1
 -1 9 5 3.42 1.76
 1 9 -5 1.16 0.74
 1 9 -4 48.48 3.17
 -1 9 4 54.68 3.02
 -1 9 4 57.5 3.11
 -1 9 4 59.75 3.31
 -1 9 4 50.85 2.59
 1 9 -4 43.86 2.8
 1 9 -3 30.46 1.88
 -1 9 3 28.52 1.89
 -1 9 3 32.76 2.31
 -1 9 3 36.12 2.3
 -1 9 3 33.46 2.27
 1 9 -2 186.68 8.29
 1 9 -2 183.86 8.1
 -1 9 2 179.94 8.19
 1 9 -2 173.04 7.75
 -1 9 2 180.96 7.99
 -1 9 2 190.18 8.17
 -1 9 2 186.23 8.01
 1 9 -1 1 1.39
 -1 9 1 2.63 1.57
 -1 9 1 2.11 1.44
 1 9 -1 1.46 1.41
 1 9 -1 1.3 1.65
 -1 9 1 1.6 1.29
 -1 9 1 1.61 1.05
 1 9 -1 1.07 0.41
 -1 9 1 2.6 1.37
 -1 9 0 1238.89 51.08
 -1 9 0 1200.22 51.13
 -1 9 0 1234.26 51.17
 1 9 0 1278.3 51.14
 1 9 0 1209.07 51.16
 -1 9 0 1190.65 50.9
 1 9 0 1268.76 51.27
 1 9 0 1212.9 51.18
 1 9 1 25.46 1.26
 -1 9 -1 25.67 1.28
 -1 9 -1 23.91 2.11
 1 9 1 28.26 2.11
 1 9 1 24.46 2.3
 -1 9 -1 26.32 1.82
 -1 9 -1 25.56 2.05
 1 9 1 26.31 1.79
 -1 9 -1 27.89 1.79
 1 9 1 23.23 1.87
 -1 9 -1 25.98 2.14
 1 9 2 150.01 7.12
 1 9 2 166.48 7.32
 -1 9 -2 162.06 7.14
 -1 9 -2 159.3 7.12
 1 9 2 158.07 6.99
 1 9 2 162.91 7.42
 -1 9 -2 168.12 7.38
 -1 9 -3 160.09 7.19
 1 9 3 164.89 7.53
 1 9 3 158.25 6.87
 1 9 3 162.84 7.16
 -1 9 -3 169.44 7.47
 1 9 4 403.81 17.3
 1 9 4 389.42 16.9
 -1 9 -4 408.17 17
 -1 9 -4 392.52 16.92
 -1 9 -4 401.03 17.24
 -1 9 -5 30.31 1.97
 -1 9 -5 33.25 1.86
 1 9 5 39.57 2.97
 1 9 5 37.07 1.8
 1 9 5 36.84 1.82
 -1 9 -5 36.41 2.61
 1 9 5 34.56 1.98
 -1 9 -5 36.27 1.82
 -1 9 -5 37.27 2.44
 -1 9 -6 48.21 2.23
 1 9 6 44.68 2.2
 1 9 6 46.6 2.26
 -1 9 -6 44.56 2.26
 -1 9 -6 46.08 3.01
 1 9 6 50.12 2.36
 -1 9 -6 40.97 3.02
 -1 9 -6 41.71 2.33
 -1 9 -7 9.26 1.76
 1 9 7 8.96 1
 -1 9 -7 11.02 1.05
 -1 9 -7 9.56 1.01
 -1 9 -7 9.41 1.87
 1 9 7 11.3 1.21
 -1 9 -7 9.71 1.19
 -1 9 -8 2.71 1.41
 1 9 8 4.95 2.59
 -1 9 -8 3.21 1.09
 1 9 8 3.91 1.05
 -1 9 -8 4 1.02
 -1 9 -8 4.11 0.85
 1 9 9 15.7 1.34
 1 9 9 13.4 2.79
 -1 9 -9 17.05 1.39
 1 9 10 46.51 3.8
 1 9 10 55.8 2.8
 1 9 10 47.84 2.45
 -1 9 -10 56.62 2.61
 1 9 11 15.62 1.38
 1 9 11 13.83 0.96
 -1 9 -11 13.3 1.11
 1 9 12 9.31 0.82
 -1 9 -12 0.1 0.26
 -1 10 12 8.72 0.97
 1 10 -11 7.64 0.84
 -1 10 11 7.2 1.23
 -1 10 11 5.85 0.63
 1 10 -10 38.36 1.93
 -1 10 10 34.23 1.91
 -1 10 9 126.2 7.12
 -1 10 9 134.49 5.93
 1 10 -9 138.68 5.9
 1 10 -9 125.36 6.68
 1 10 -8 10.02 1.04
 1 10 -8 14.23 2.03
 1 10 -8 12.58 1.12
 -1 10 8 9.17 2.61
 -1 10 8 13.49 1.12
 1 10 -8 11.98 1.3
 -1 10 7 0.02 0.88
 1 10 -7 0.96 0.88
 1 10 -7 -0.08 1.83
 -1 10 7 -0.24 1.27
 -1 10 7 3.71 0.73
 -1 10 7 0.94 2.32
 1 10 -7 1.34 1.63
 1 10 -7 0.64 0.84
 1 10 -7 0.65 1.22
 1 10 -7 0.26 0.93
 1 10 -6 7.91 0.97
 -1 10 6 7.73 0.89
 -1 10 6 6.62 1.49
 -1 10 6 6.99 1.52
 -1 10 6 8.72 2.27
 1 10 -6 7.56 0.86
 1 10 -6 7.77 0.97
 1 10 -6 7.17 1.18
 1 10 -6 7.39 1.62
 1 10 -6 8.69 2.01
 -1 10 6 6.77 0.99
 1 10 -5 19.31 1.78
 -1 10 5 16.13 1.9
 -1 10 5 19.81 1.98
 1 10 -5 18.4 1.42
 -1 10 5 20.6 2.3
 -1 10 5 20.05 1.22
 1 10 -5 18.8 2.29
 -1 10 5 20.8 1.32
 1 10 -5 17.76 1.28
 -1 10 4 198.71 8.44
 1 10 -4 201.78 8.75
 -1 10 4 189.5 8.58
 -1 10 4 194.55 8.94
 -1 10 4 197.29 9
 -1 10 4 209.83 9.07
 1 10 -4 201.7 9.13
 1 10 -4 197.71 8.42
 -1 10 3 1.98 1.56
 -1 10 3 1.47 1.06
 -1 10 3 4.57 1.42
 -1 10 3 0.55 1.57
 1 10 -3 3.51 0.91
 -1 10 2 423.31 17.6
 1 10 -2 411.19 17.63
 -1 10 2 426.8 17.62
 1 10 -2 410.88 17.76
 1 10 -2 389.11 17.25
 -1 10 2 427.26 17.8
 -1 10 2 455.16 17.79
 1 10 -2 415.6 17.81
 -1 10 1 461.63 19.2
 1 10 -1 457.83 19.24
 1 10 -1 448.21 19.08
 -1 10 1 443.14 19.06
 -1 10 1 446.43 19.18
 -1 10 1 443.7 19.07
 -1 10 1 445.13 18.91
 1 10 -1 437.51 19.13
 1 10 0 243.12 11.14
 1 10 0 264.99 11.19
 -1 10 0 237.61 10.81
 -1 10 0 257.86 11.11
 -1 10 0 255.1 11.04
 -1 10 0 258.68 11.12
 1 10 0 266.32 11.32
 1 10 0 269.23 11.14
 1 10 1 334.82 13.93
 -1 10 -1 349.83 14.11
 1 10 1 348.1 14.13
 -1 10 -1 316.91 14.08
 -1 10 -1 301.32 13.56
 -1 10 -1 330.19 13.99
 1 10 1 343.84 14.25
 -1 10 -1 338.28 13.95
 1 10 1 329.93 14.02
 1 10 1 330.65 13.66
 1 10 2 770.56 31.67
 1 10 2 721.12 31.53
 1 10 2 744.93 31.38
 -1 10 -2 749.77 31.53
 1 10 2 768.77 31.76
 -1 10 -2 740.93 31.49
 -1 10 -2 766.18 31.73
 1 10 3 20.02 1.25
 -1 10 -3 22.32 2.21
 -1 10 -3 20.98 1.62
 1 10 3 22.66 2.21
 1 10 3 19.39 1.62
 1 10 4 159.2 7.37
 -1 10 -4 154.57 6.57
 -1 10 -4 151.08 6.6
 1 10 4 149.98 6.86
 -1 10 -4 145.5 6.86
 -1 10 -4 156.1 7.29
 1 10 4 154.47 6.58
 1 10 5 74.7 3.37
 1 10 5 67 3.53
 -1 10 -5 74.51 3.41
 -1 10 -5 76.62 3.88
 1 10 5 74.84 4.33
 -1 10 -5 75.24 3.36
 -1 10 -5 66.76 3.55
 1 10 5 74.17 3.33
 -1 10 -5 76.32 4.2
 -1 10 -6 52.66 3.2
 1 10 6 54.48 2.5
 -1 10 -6 52.66 2.47
 -1 10 -6 55.27 3.41
 1 10 6 52.97 2.53
 1 10 6 55.09 2.62
 -1 10 -6 47.35 2.6
 -1 10 -6 48.45 2.53
 -1 10 -7 7.37 1.03
 1 10 7 7.37 0.99
 -1 10 -7 8.14 0.99
 1 10 7 7.17 1.14
 -1 10 -7 7.12 1.77
 1 10 7 6.66 0.87
 -1 10 -7 7.03 1.18
 1 10 8 7.63 1.12
 -1 10 -8 7.63 1.62
 -1 10 -8 7.37 1.07
 -1 10 -8 4.91 0.96
 1 10 9 96.71 4.3
 -1 10 -9 79.75 3.91
 1 10 9 86.73 5.38
 1 10 9 91.95 4.08
 -1 10 -9 97.13 4.07
 -1 10 -10 49.43 2.24
 1 10 10 36.69 3.41
 1 10 10 47.14 2.51
 1 10 10 43.17 3.46
 1 10 10 39.5 2.15
 1 10 11 2.94 0.67
 -1 10 -11 3.09 0.77
 1 10 11 2.65 1.16
 1 10 12 8.35 0.82
 -1 11 12 1.91 0.75
 1 11 -11 -0.45 0.32
 -1 11 11 3.76 0.57
 -1 11 10 19.31 1.38
 1 11 -10 20.06 1.27
 -1 11 10 15.89 2.61
 -1 11 9 -0.63 1.11
 1 11 -9 0.61 0.87
 -1 11 9 -0.31 2.28
 1 11 -8 3.9 0.91
 -1 11 8 4.3 2.43
 1 11 -8 4.1 0.91
 -1 11 8 4.24 0.95
 1 11 -8 4.2 1.68
 -1 11 7 73.65 3.38
 -1 11 7 69.8 4.62
 1 11 -7 71.42 3.35
 1 11 -7 73.44 3.3
 1 11 -7 78.97 4.17
 -1 11 7 68.74 3.92
 -1 11 7 72.92 3.27
 1 11 -7 71.13 3.5
 1 11 -7 68.92 4.4
 1 11 -7 68.45 3.34
 -1 11 6 22.29 2.08
 1 11 -6 24.49 2.05
 -1 11 6 25.21 1.54
 -1 11 6 17.29 1.99
 1 11 -6 23.36 1.67
 1 11 -6 23.95 1.46
 -1 11 6 23.45 1.41
 1 11 -6 24.49 2.54
 -1 11 6 19.65 2.58
 1 11 -5 52.61 3.58
 1 11 -5 53.56 2.75
 -1 11 5 51.9 3.32
 -1 11 5 58.39 2.68
 1 11 -5 55.67 3.06
 -1 11 5 56.37 2.62
 -1 11 5 59.76 3.63
 -1 11 5 52.77 3.27
 1 11 -5 54.01 2.65
 1 11 -4 57.49 2.67
 -1 11 4 57.25 2.64
 1 11 -4 56.35 2.75
 -1 11 4 51.62 2.83
 -1 11 4 57.52 3.33
 -1 11 4 53.79 3.38
 -1 11 4 56.92 2.69
 -1 11 4 58.02 3.46
 1 11 -4 58.85 3.62
 1 11 -4 56.44 2.92
 -1 11 3 106.8 5.21
 -1 11 3 107.68 4.7
 -1 11 3 109.94 5.41
 -1 11 3 112.73 5.35
 1 11 -3 105.27 4.78
 -1 11 3 105.59 5.01
 -1 11 2 122.91 5.58
 1 11 -2 110.64 5.57
 -1 11 2 115.44 5.55
 -1 11 2 126.75 5.79
 1 11 -2 125.21 5.91
 1 11 -2 113.67 5.79
 -1 11 2 121.59 5.76
 -1 11 2 114.71 5.78
 -1 11 1 109.16 5.04
 1 11 -1 94.38 4.99
 -1 11 1 104.97 4.79
 1 11 -1 97.06 5.11
 -1 11 1 106.54 5.06
 -1 11 1 109.46 5.21
 -1 11 1 99.07 5.18
 1 11 -1 107.69 5.32
 -1 11 0 175.55 7.93
 -1 11 0 187.91 8.26
 -1 11 0 180.68 8.29
 1 11 0 189.33 8.29
 1 11 0 181.11 8.29
 -1 11 0 188 8.32
 1 11 0 187.42 8.51
 -1 11 -1 101.76 4.79
 1 11 1 121.42 5.32
 1 11 1 121.53 5.44
 1 11 1 124.91 5.57
 1 11 1 118.6 5.67
 -1 11 -1 119.54 5.32
 1 11 1 114 4.86
 -1 11 -1 114.21 5.35
 -1 11 -1 110.83 5.5
 -1 11 -2 88.22 4.34
 1 11 2 86.58 4.15
 1 11 2 91.87 4.65
 -1 11 -2 88.64 4.36
 1 11 2 93.94 4.8
 -1 11 -2 91.37 4.69
 1 11 2 79.55 4.34
 1 11 3 74.22 4.02
 1 11 3 64.68 3.23
 1 11 3 71.41 3.19
 1 11 3 74.13 4.16
 1 11 3 70.52 3.27
 -1 11 -3 69 3.59
 -1 11 -3 74.43 4
 1 11 3 69.36 3.61
 -1 11 -4 90.19 4.87
 -1 11 -4 91.95 4.13
 1 11 4 95.52 4.11
 1 11 4 90.79 4.48
 1 11 4 94.26 4.98
 -1 11 -4 85.23 4.44
 1 11 4 94.2 4.14
 -1 11 -5 32.41 1.85
 1 11 5 38.55 1.94
 -1 11 -5 29.77 2.01
 1 11 5 35.35 1.89
 1 11 5 34.95 1.83
 1 11 5 35 3.07
 1 11 5 32.58 2.06
 -1 11 -5 31.66 2.73
 1 11 6 22.28 3.14
 1 11 6 19.91 1.44
 -1 11 -6 20.69 2.42
 1 11 6 21.04 1.37
 1 11 6 23.45 1.54
 -1 11 -6 20.45 1.43
 -1 11 -7 44.66 2.09
 1 11 7 37.77 2.05
 -1 11 -7 42.52 2.18
 1 11 7 37.19 2.11
 1 11 7 41.92 2.27
 -1 11 -7 42.33 3.03
 -1 11 -8 21.73 1.45
 1 11 8 21.65 1.42
 -1 11 -8 21.54 1.41
 1 11 8 24.02 1.96
 1 11 8 24.69 1.66
 -1 11 -8 19.02 2.12
 -1 11 -9 92.94 3.88
 1 11 9 82.26 3.93
 1 11 9 91.12 4.14
 -1 11 -9 79.6 3.77
 1 11 9 78.49 5.24
 1 11 10 16.47 2.57
 1 11 10 18.86 1.34
 1 11 10 21.14 1.74
 -1 11 -10 22.53 1.3
 1 11 11 1.3 1.07
 1 11 11 1.33 0.71
 -1 11 -11 -0.05 0.26
 1 11 12 0.2 0.59
 -1 12 12 4.32 0.66
 -1 12 11 2.2 0.55
 1 12 -10 22.91 1.36
 -1 12 10 38.66 1.67
 1 12 -9 49.63 2.53
 -1 12 9 61.44 4.11
 -1 12 9 52.06 2.57
 -1 12 9 60.45 2.78
 1 12 -9 59.67 2.59
 1 12 -8 73.8 3.46
 -1 12 8 76.98 4.9
 -1 12 8 74.15 3.49
 1 12 -8 76.96 3.42
 1 12 -7 10.48 1.13
 1 12 -7 10.78 2.27
 -1 12 7 10.92 1.61
 1 12 -7 9.75 1.65
 -1 12 7 9.54 0.99
 -1 12 7 10.18 2.55
 -1 12 7 9.75 1.2
 1 12 -7 9.01 1.39
 1 12 -6 11 1.39
 -1 12 6 9.85 1.19
 -1 12 6 10.61 1.7
 -1 12 6 10.62 1.05
 -1 12 6 10.28 2.33
 1 12 -6 12.75 2.3
 1 12 -6 9.65 1.16
 1 12 -6 11.43 1.52
 1 12 -5 27.96 1.93
 1 12 -5 28.23 1.64
 -1 12 5 27.93 2.66
 -1 12 5 25.96 2.39
 1 12 -5 28.87 2.69
 -1 12 5 26.8 1.67
 -1 12 5 27.35 1.58
 -1 12 5 28.62 2.37
 1 12 -5 27.43 1.76
 -1 12 4 64.24 3.8
 1 12 -4 65.64 3.13
 -1 12 4 66.83 3.04
 -1 12 4 61.94 3.85
 -1 12 4 63.58 3.23
 -1 12 4 69.68 3.85
 -1 12 4 68.65 3.08
 1 12 -4 60.44 3.18
 1 12 -4 65.72 3.07
 1 12 -4 68.6 4
 -1 12 3 91.6 5.06
 -1 12 3 98.71 4.34
 -1 12 3 99.22 4.37
 -1 12 3 98.81 4.73
 -1 12 3 99.57 5.07
 -1 12 3 97.33 4.37
 -1 12 3 101.09 4.96
 1 12 -2 144.88 7.09
 1 12 -2 139.95 7.14
 -1 12 2 161.21 7.05
 -1 12 2 149.22 6.83
 1 12 -2 134.96 6.82
 -1 12 2 160.24 7.14
 -1 12 2 149.78 7.08
 -1 12 2 152.98 6.85
 -1 12 1 142.15 6.82
 1 12 -1 129.57 6.61
 1 12 -1 149.42 6.91
 1 12 -1 128.77 6.49
 -1 12 1 144.7 6.59
 -1 12 1 141.66 6.77
 -1 12 1 145.44 6.38
 -1 12 1 145.41 6.7
 1 12 0 413.04 17.27
 -1 12 0 396.29 17.23
 -1 12 0 419.75 17.44
 -1 12 0 378.65 16.9
 -1 12 0 408.15 17.28
 1 12 0 405.69 17.28
 1 12 0 406.58 17.48
 1 12 1 395.95 17.47
 1 12 1 410.67 17.31
 -1 12 -1 409.65 17.48
 1 12 1 387.35 17.42
 1 12 1 419.52 17.65
 -1 12 -1 397.75 17.37
 -1 12 -1 404.75 17.31
 1 12 2 348.54 15.03
 1 12 2 369.53 15.4
 -1 12 -2 340.78 15.16
 -1 12 -2 348 15.15
 1 12 2 348.85 15.22
 -1 12 -2 340.9 15.45
 1 12 2 367.48 15.52
 -1 12 -3 28.27 2.06
 1 12 3 24.34 1.6
 1 12 3 29.5 1.59
 1 12 3 26.58 1.6
 1 12 3 28.82 1.55
 1 12 3 24.7 1.66
 1 12 3 28.27 2.75
 -1 12 -3 25.08 2.45
 1 12 3 28.92 2.08
 1 12 3 27.48 2.48
 1 12 4 21.1 2.63
 -1 12 -4 27.05 2.58
 1 12 4 25.39 1.53
 1 12 4 24.63 1.55
 -1 12 -4 22.6 1.81
 1 12 4 25.56 1.67
 -1 12 -4 26.01 1.54
 1 12 4 25.3 2.77
 1 12 4 24.3 1.94
 1 12 5 33.99 1.85
 1 12 5 38.32 1.99
 -1 12 -5 34.4 1.92
 1 12 5 34.36 1.93
 1 12 5 30.15 2.1
 -1 12 -5 33.31 2.86
 1 12 5 35.06 3.04
 1 12 6 9.82 1.25
 1 12 6 9.65 2.47
 1 12 6 9.8 1.13
 1 12 6 9.22 1.17
 -1 12 -6 10.26 2.13
 -1 12 -6 9.66 1.13
 -1 12 -7 25.13 1.66
 1 12 7 25.53 3.06
 -1 12 -7 27.1 2.62
 1 12 7 24.4 1.55
 1 12 7 23.03 1.61
 1 12 7 27.35 1.75
 1 12 7 27.72 1.93
 -1 12 -8 55.67 2.66
 -1 12 -8 50.09 3.51
 -1 12 -8 50.78 2.73
 1 12 8 56.24 4.29
 1 12 8 69.22 2.88
 1 12 8 64.31 3.17
 1 12 8 51.24 2.7
 -1 12 -9 7.22 0.91
 1 12 9 10.26 2.63
 -1 12 -9 6.02 0.88
 1 12 9 6.84 1.19
 1 12 9 6.44 1.51
 1 12 10 33.36 1.16
 1 12 10 35.19 1.62
 1 12 11 2.19 0.68
 1 12 11 -0.26 1.05
 1 12 12 4.58 0.52
 -1 13 11 4.68 0.57
 -1 13 10 12.43 1.19
 -1 13 10 12.56 1.56
 -1 13 9 22.89 2.82
 1 13 -9 21.2 1.34
 -1 13 9 23.35 1.4
 -1 13 9 27.23 1.98
 -1 13 9 26.52 1.67
 1 13 -8 7.39 1.05
 -1 13 8 9.12 2.58
 -1 13 8 9.15 1.12
 -1 13 7 11.98 1.3
 -1 13 7 13.09 1.11
 1 13 -7 11.78 1.21
 1 13 -7 11.88 1.41
 -1 13 7 13.04 2.63
 1 13 -7 12.8 2.4
 -1 13 6 21.41 2.75
 1 13 -6 24.68 2.68
 -1 13 6 26.04 1.69
 -1 13 6 23.84 2.2
 1 13 -6 26.89 1.61
 -1 13 6 23.24 1.53
 1 13 -6 24.74 1.74
 -1 13 5 -0.59 1.04
 -1 13 5 -0.08 1.92
 -1 13 5 1.07 1.71
 1 13 -5 0.49 0.98
 1 13 -5 -0.87 2.08
 -1 13 5 0.62 0.86
 -1 13 5 -0.71 1.53
 1 13 -5 -0.24 1.14
 1 13 -4 30.94 1.77
 -1 13 4 35.39 2.56
 -1 13 4 35.72 2.74
 -1 13 4 32.37 1.73
 1 13 -4 30.59 1.88
 1 13 -4 27.76 2.76
 -1 13 4 31.55 2.67
 -1 13 4 34.27 1.83
 -1 13 4 27.74 1.88
 -1 13 4 29.67 1.86
 -1 13 3 63.01 3.52
 -1 13 3 67.53 3.96
 -1 13 3 73.56 4.06
 -1 13 3 71.07 3.21
 -1 13 3 65.25 4.01
 1 13 -3 66.34 3.23
 -1 13 3 70.03 3.79
 -1 13 3 69.27 3.16
 1 13 -2 318.43 14.23
 1 13 -2 320.22 13.82
 1 13 -2 348.59 14.59
 1 13 -2 327.75 13.8
 -1 13 2 330.63 14.21
 -1 13 2 324.23 13.79
 1 13 -2 337.27 14.53
 -1 13 2 341.25 14.47
 -1 13 2 325.34 14.25
 -1 13 2 339.88 14.53
 -1 13 2 322.26 14.52
 -1 13 1 39.25 2.98
 1 13 -1 42.34 3.01
 -1 13 1 41.81 2.96
 -1 13 1 41.7 2.05
 -1 13 1 40.47 2.05
 -1 13 1 40.86 2.09
 1 13 -1 42.8 2.72
 1 13 -1 41.07 2.05
 1 13 -1 39.42 2.82
 -1 13 1 42.84 2.47
 -1 13 1 42.98 2.76
 -1 13 1 43.01 2.7
 -1 13 0 639.7 28.45
 1 13 0 680.16 28.84
 -1 13 0 701.51 28.82
 1 13 0 716.54 29.11
 1 13 0 693.1 28.88
 -1 13 0 692.48 29.06
 -1 13 0 686.62 28.88
 -1 13 -1 44.87 3
 1 13 1 45.27 3.3
 1 13 1 45.06 2.97
 -1 13 -1 44.54 2.72
 1 13 1 42.43 2.25
 1 13 1 42.91 2.12
 1 13 1 40.84 2.13
 1 13 1 44.77 2.69
 1 13 1 40.38 2.79
 1 13 2 150.92 6.83
 1 13 2 153.27 6.48
 1 13 2 145.32 6.56
 -1 13 -2 157.66 6.48
 -1 13 -2 149.6 7.41
 -1 13 -2 149.41 7.02
 -1 13 -2 155.72 6.98
 1 13 2 142.88 6.49
 1 13 2 150.58 7.28
 1 13 2 151.01 7.45
 1 13 2 148.66 6.56
 1 13 2 145.63 7.05
 -1 13 -3 46.05 2.77
 1 13 3 47.22 2.32
 1 13 3 51.01 2.35
 1 13 3 47.13 2.36
 1 13 3 49.3 3.26
 1 13 3 45.35 2.44
 1 13 3 49.21 3.52
 1 13 3 42.83 2.4
 1 13 3 46.01 2.86
 1 13 4 1.48 1.22
 -1 13 -4 0.68 0.97
 1 13 4 2.57 2.06
 -1 13 -4 1.72 2
 1 13 4 1.03 1.17
 1 13 4 0.09 2.31
 1 13 4 0.11 0.88
 1 13 4 1.75 0.98
 -1 13 -5 19.97 1.43
 1 13 5 20.42 2.85
 1 13 5 21.25 2.76
 -1 13 -5 19.27 2.4
 1 13 5 21.69 1.51
 1 13 5 20.11 1.39
 1 13 5 18.38 1.48
 1 13 6 18.94 1.47
 1 13 6 21.7 1.55
 1 13 6 20.3 1.37
 1 13 6 13.72 2.69
 -1 13 -6 15.95 2.39
 -1 13 -6 17.66 1.43
 1 13 7 6.84 2.63
 1 13 7 7.2 1.04
 1 13 7 7.22 1.12
 1 13 7 8.42 1.37
 -1 13 -7 11.84 2.06
 -1 13 -7 6.68 1.11
 1 13 8 38.68 2.32
 -1 13 -8 35.9 2.78
 1 13 8 38.68 3.58
 1 13 8 33.66 1.8
 1 13 8 34.75 1.94
 1 13 8 36.59 2.11
 -1 13 -8 33.55 1.95
 1 13 9 1.33 1.1
 -1 13 -9 1.47 0.81
 1 13 9 2.66 2
 1 13 9 0.05 1.49
 1 13 9 1.58 2.22
 1 13 10 49.96 2.6
 1 13 10 47.17 2.33
 1 13 11 -0.14 1
 1 13 11 1.29 0.62
 -1 14 11 4.7 0.5
 -1 14 10 12.45 1.46
 -1 14 10 12.11 1.13
 -1 14 9 16.96 1.72
 -1 14 9 16.79 1.39
 -1 14 9 15.98 2.5
 -1 14 9 11.41 2.34
 1 14 -9 13.63 1.06
 -1 14 9 12.54 1.07
 -1 14 8 120.5 4.87
 -1 14 8 97.55 4.62
 1 14 -8 104.21 4.73
 -1 14 8 98.88 6
 -1 14 8 115.26 4.96
 -1 14 8 104.92 4.76
 -1 14 8 111.12 6.17
 1 14 -7 23.6 1.75
 -1 14 7 24.52 1.7
 1 14 -7 25.81 1.63
 -1 14 7 23.3 1.53
 -1 14 7 24.82 2.98
 1 14 -7 30.85 2.76
 -1 14 7 26.11 1.93
 -1 14 6 18.29 2.04
 -1 14 6 20.26 1.52
 1 14 -6 19.32 1.6
 -1 14 6 16.44 2.68
 -1 14 6 17.36 1.38
 1 14 -6 20.64 1.52
 1 14 -6 22.07 2.65
 -1 14 6 18.64 1.74
 -1 14 5 14.53 2.07
 -1 14 5 15.59 1.4
 1 14 -5 15.94 2.48
 -1 14 5 16.48 1.5
 1 14 -5 15.18 1.39
 -1 14 5 15.44 1.29
 -1 14 5 16.17 2.36
 1 14 -5 15.38 1.44
 -1 14 5 19.14 2.62
 -1 14 4 43.41 2.23
 -1 14 4 38.91 3.16
 -1 14 4 43.61 2.26
 -1 14 4 40 3.06
 -1 14 4 46.35 3.32
 1 14 -4 41.1 2.3
 -1 14 4 41.68 3.09
 1 14 -4 43.55 2.24
 -1 14 4 43.35 2.32
 -1 14 3 32.2 2.68
 1 14 -3 23.4 2.62
 -1 14 3 28.2 2.56
 -1 14 3 28.39 2.41
 -1 14 3 30.32 1.68
 -1 14 3 29.06 2.65
 -1 14 3 28.26 2.13
 1 14 -3 27.66 1.81
 -1 14 3 29.92 1.76
 1 14 -2 67.53 3.14
 1 14 -2 64.81 3.95
 -1 14 2 68.13 3.63
 -1 14 2 68.74 4.08
 -1 14 2 70.85 3.7
 -1 14 2 68.59 3.16
 1 14 -2 62.46 3.17
 -1 14 2 73.98 4
 -1 14 2 66.54 4.03
 -1 14 2 68.4 3.14
 1 14 -2 66.83 4.06
 1 14 -1 133.52 5.73
 1 14 -1 125.26 6.23
 -1 14 1 130.91 6.6
 1 14 -1 132.84 6.52
 1 14 -1 137.82 6.72
 -1 14 1 131.45 5.73
 1 14 -1 132.58 5.81
 -1 14 1 138.97 6.52
 -1 14 1 127.89 6.08
 1 14 -1 127.91 5.67
 -1 14 1 145.96 6.41
 1 14 -1 126.36 5.69
 -1 14 1 138.1 5.73
 -1 14 0 71.38 4.15
 1 14 0 70.64 3.17
 1 14 0 68.86 3.31
 1 14 0 76.31 3.97
 1 14 0 80.32 4.37
 -1 14 0 71.56 4
 -1 14 0 64.23 3.29
 1 14 0 69.18 3.17
 -1 14 0 68.86 3.17
 1 14 0 72.23 3.98
 -1 14 0 69.75 3.15
 1 14 0 69.83 3.19
 -1 14 0 73.68 3.92
 -1 14 0 67.66 3.16
 1 14 1 77.27 4.37
 1 14 1 65.38 3.96
 -1 14 -1 65.93 3.05
 1 14 1 66.31 3.09
 -1 14 -1 67.42 3.11
 1 14 1 68.08 3.26
 1 14 1 68.31 3.12
 1 14 1 65.75 3.14
 1 14 1 66.67 3.72
 -1 14 -1 72.13 3.75
 -1 14 -1 74.74 4.02
 1 14 2 63.23 3.96
 -1 14 -2 73.42 4.06
 1 14 2 68.13 3.11
 1 14 2 66.52 3.84
 1 14 2 64.08 3.51
 -1 14 -2 64.36 3
 1 14 2 66.98 3.15
 -1 14 -2 70.42 3.12
 1 14 2 69.13 3.25
 1 14 2 64.23 4.28
 -1 14 -3 29.14 1.74
 1 14 3 30.54 1.78
 1 14 3 32.07 1.79
 1 14 3 31.33 1.97
 1 14 3 30.86 2.36
 1 14 3 29.09 1.81
 1 14 3 32.14 2.82
 1 14 3 30.34 1.77
 1 14 3 30.49 3.11
 1 14 3 33.16 1.93
 -1 14 -4 20.01 2.68
 1 14 4 22.54 2.92
 1 14 4 22.59 1.57
 1 14 4 23.32 2.81
 -1 14 -4 21.53 1.54
 1 14 4 23.25 1.52
 1 14 4 24.81 1.56
 1 14 4 19.75 1.91
 1 14 4 24.38 1.73
 1 14 5 11.22 2.41
 -1 14 -5 10.86 1.26
 -1 14 -5 11.2 2.4
 1 14 5 16.32 2.87
 1 14 5 9.9 1.26
 1 14 5 10.46 1.47
 1 14 5 10.35 1.21
 -1 14 -6 14.64 1.35
 1 14 6 17.5 1.49
 1 14 6 12.28 2.87
 1 14 6 11.12 2.61
 -1 14 -6 9.99 2.39
 1 14 6 12.61 1.22
 1 14 6 15.03 1.41
 -1 14 -7 15.25 1.42
 -1 14 -7 18.06 2.44
 1 14 7 15.83 1.53
 1 14 7 15.13 2.89
 1 14 7 16.49 1.38
 1 14 7 16.67 1.3
 1 14 8 54.74 2.71
 -1 14 -8 55.07 3.66
 1 14 8 57.65 4.27
 1 14 8 64.67 3.18
 1 14 8 60.38 2.97
 -1 14 -8 58.36 2.84
 1 14 8 57.88 2.82
 1 14 9 33.63 3.16
 1 14 9 30.56 1.85
 1 14 9 33.75 2.16
 -1 14 -9 30.3 1.65
 1 14 10 29.33 1.81
 1 14 10 26.96 1.55
 1 14 11 12.81 0.87
 1 14 11 16.93 1.14
 -1 15 11 16.6 0.95
 -1 15 11 17.1 1.17
 -1 15 10 16.44 1.21
 -1 15 10 16.85 1.51
 1 15 -9 31.22 1.69
 -1 15 9 35.47 1.92
 -1 15 9 29.78 1.69
 -1 15 9 36.96 2.11
 -1 15 8 8.96 0.94
 -1 15 8 10.15 1.19
 -1 15 8 10.35 1.41
 -1 15 8 5.68 2.29
 1 15 -8 10.94 1.14
 -1 15 8 10.79 2.58
 -1 15 8 10.62 1.66
 -1 15 7 17.12 1.66
 1 15 -7 13.31 1.37
 -1 15 7 14.92 2.76
 -1 15 7 14.3 2.54
 -1 15 7 15.57 1.42
 1 15 -7 13.14 1.42
 -1 15 7 14.64 1.24
 1 15 -7 15.14 2.4
 1 15 -6 26.56 2.95
 1 15 -6 25.02 1.85
 1 15 -6 27.33 1.8
 -1 15 6 26.44 2.36
 -1 15 6 29.96 1.87
 -1 15 6 28.36 2.89
 -1 15 6 27.16 1.7
 -1 15 6 34 3.26
 -1 15 6 29.89 2.01
 -1 15 5 125.41 5.63
 -1 15 5 128.12 5.56
 1 15 -5 126.84 5.6
 1 15 -5 118.76 6.62
 -1 15 5 117.58 6.31
 -1 15 5 125.97 5.65
 1 15 -5 124.66 5.61
 -1 15 5 118.16 6.46
 -1 15 5 129.9 6.74
 -1 15 4 14.81 1.48
 -1 15 4 14.34 2.12
 -1 15 4 15.38 2.43
 -1 15 4 14.77 2.07
 -1 15 4 13.89 1.36
 -1 15 4 14.62 1.32
 1 15 -4 14.95 1.4
 1 15 -4 14.01 1.38
 -1 15 3 64.45 3.19
 1 15 -3 67.74 4.2
 -1 15 3 65.06 3.56
 -1 15 3 71.61 3.15
 1 15 -3 61.42 3.19
 -1 15 3 66.82 3.82
 -1 15 3 62.6 4.05
 -1 15 3 68.2 4.14
 -1 15 2 73.01 3.4
 1 15 -2 82.27 4.4
 -1 15 2 71.7 3.86
 -1 15 2 72.89 4.21
 -1 15 2 72.53 3.97
 1 15 -2 76.26 4.43
 1 15 -2 70.74 3.24
 -1 15 2 73.48 3.39
 1 15 -2 72.99 3.39
 -1 15 2 73.5 4.34
 1 15 -2 73.5 3.45
 1 15 -2 69.39 3.27
 -1 15 1 178.39 8.29
 -1 15 1 193.23 8.71
 -1 15 1 184.31 8.58
 1 15 -1 180.39 7.92
 1 15 -1 184.83 8.01
 -1 15 1 194.95 8.9
 -1 15 1 188.67 7.89
 -1 15 1 185.35 7.95
 1 15 -1 189.46 7.96
 -1 15 1 189.12 7.94
 1 15 -1 196.91 8.97
 1 15 -1 177.59 8.47
 1 15 -1 180.91 7.9
 -1 15 1 182.51 7.95
 1 15 -1 185.51 8.73
 1 15 0 16.58 2.08
 1 15 0 16.3 1.2
 -1 15 0 20.87 2.21
 1 15 0 17.83 1.21
 -1 15 0 16.92 2.3
 1 15 0 19.47 2.57
 1 15 0 15.21 1.23
 1 15 0 18.58 1.51
 -1 15 0 17.48 1.21
 -1 15 0 17.64 1.21
 -1 15 0 15.99 1.22
 1 15 0 18.13 2.13
 1 15 0 16.35 1.17
 -1 15 0 19.87 2.07
 -1 15 -1 49.17 3.24
 1 15 1 42.22 2.28
 1 15 1 44.87 2.16
 1 15 1 41.59 3.21
 -1 15 -1 45.31 2.22
 -1 15 -1 44.16 2.18
 1 15 1 41.82 2.91
 1 15 1 44.36 2.46
 1 15 1 51.67 3.63
 1 15 1 44.55 2.28
 1 15 1 45.06 2.22
 -1 15 -1 44.13 2.14
 -1 15 -1 38.18 2.92
 1 15 2 10.77 2.24
 1 15 2 15.49 1.67
 -1 15 -2 17.93 1.29
 -1 15 -2 17.15 2.4
 1 15 2 15.98 1.32
 -1 15 -2 16.66 1.1
 1 15 2 15.35 1.53
 1 15 2 15.9 2.58
 1 15 2 16.55 1.24
 1 15 3 48.4 3.77
 1 15 3 51.58 3.59
 1 15 3 50.34 2.5
 1 15 3 51.02 2.66
 1 15 3 50.13 2.49
 -1 15 -3 49.85 2.52
 1 15 3 41.24 3
 1 15 4 33.48 1.94
 1 15 4 36.59 2.02
 1 15 4 31.22 2.41
 -1 15 -4 28.29 3.03
 1 15 4 31.83 3.33
 1 15 4 36.76 2.02
 1 15 4 31.35 3.15
 1 15 4 34.54 2.28
 1 15 4 32.77 2.16
 -1 15 -5 38.79 2.25
 1 15 5 41.54 2.2
 -1 15 -5 34.17 3.26
 1 15 5 35.65 3.4
 1 15 5 39.19 2.26
 1 15 5 40.06 3.73
 1 15 5 39.4 2.39
 1 15 6 22.32 1.55
 -1 15 -6 20.06 1.61
 1 15 6 20.42 2.96
 1 15 6 20.14 1.59
 1 15 6 16.95 2.96
 1 15 6 20.99 1.71
 -1 15 -6 17.72 2.58
 1 15 7 17.32 2.86
 -1 15 -7 23.2 2.64
 1 15 7 21.81 1.73
 1 15 7 18.67 1.43
 1 15 7 18.87 1.52
 -1 15 -7 23.59 1.6
 1 15 7 18.54 2.96
 1 15 8 19.14 1.49
 -1 15 -8 12.71 2.09
 1 15 8 11.27 2.71
 -1 15 -8 14.32 1.29
 1 15 8 13.98 1.26
 1 15 8 14.39 1.13
 1 15 8 13.98 2.17
 1 15 9 5.87 1.49
 -1 15 -9 5.64 0.9
 1 15 9 4.79 1.13
 1 15 9 4.76 0.73
 1 15 10 6.96 0.94
 1 15 10 9.32 1.06
 1 15 10 6.87 1.26
 1 15 11 1.39 0.46
 1 15 11 1.57 0.76
 -1 16 11 9.5 0.63
 -1 16 11 10.28 0.8
 -1 16 10 7.88 1.18
 -1 16 10 7.6 0.88
 -1 16 9 27.1 1.62
 -1 16 9 22.81 1.35
 -1 16 9 26.47 1.79
 1 16 -9 21.02 1.34
 -1 16 8 42.42 2.2
 -1 16 8 37.58 3.35
 -1 16 8 35.3 3.17
 -1 16 8 33.42 1.84
 -1 16 8 36.27 2.02
 1 16 -8 34 1.97
 -1 16 8 41.99 2.36
 1 16 -7 3.73 1.18
 -1 16 7 3.14 1.31
 -1 16 7 2.96 2.38
 1 16 -7 3.87 1.15
 -1 16 7 2.84 1.27
 -1 16 7 3.44 1.49
 1 16 -7 1.47 2.02
 -1 16 7 4.46 1.06
 -1 16 6 -0.02 1.05
 1 16 -6 -0.22 1.22
 1 16 -6 0.1 2.12
 -1 16 6 -0.71 1.38
 -1 16 6 1.48 1.96
 -1 16 6 -1.98 1.51
 -1 16 6 4.61 2.41
 -1 16 6 -0.03 1.27
 1 16 -6 -0.51 1.16
 -1 16 5 98.22 4.42
 1 16 -5 98.09 4.45
 -1 16 5 101.45 4.5
 -1 16 5 88.71 5.21
 -1 16 5 97.33 5.69
 -1 16 5 96.79 5.41
 -1 16 5 97.99 4.52
 1 16 -5 90.74 5.53
 1 16 -5 89.65 4.45
 -1 16 4 16.89 2.39
 -1 16 4 10.31 2.02
 1 16 -4 14.83 1.37
 -1 16 4 11.9 1.47
 -1 16 4 9.33 1.27
 -1 16 4 13.71 2.44
 -1 16 3 39.28 3.17
 1 16 -3 35.08 3.14
 -1 16 3 35.38 2.49
 -1 16 3 38.46 3.09
 -1 16 3 38.91 2.2
 -1 16 3 40.84 2.1
 -1 16 3 38.16 2.13
 -1 16 3 38.03 2.75
 1 16 -3 32.98 2.09
 1 16 -3 36.18 2.16
 1 16 -2 14.51 1.35
 -1 16 2 10.98 1.67
 -1 16 2 12.35 1.72
 1 16 -2 10.25 2.3
 -1 16 2 10.38 1.17
 -1 16 2 11.7 1.21
 1 16 -2 8.84 2.24
 -1 16 2 11.21 2.16
 -1 16 2 9.95 2.09
 1 16 -2 10.74 1.01
 1 16 -2 9.66 0.97
 1 16 -2 13.35 1.35
 -1 16 2 11.5 1.25
 1 16 -1 24.9 1.68
 1 16 -1 24.55 1.72
 -1 16 1 32.85 2.55
 -1 16 1 30.34 1.61
 -1 16 1 34.78 1.78
 -1 16 1 33.9 1.78
 1 16 -1 26.24 1.62
 1 16 -1 25.25 2.87
 1 16 -1 26.21 2.8
 -1 16 1 35.34 2.74
 1 16 -1 28.01 1.89
 1 16 -1 24.22 2.28
 -1 16 1 30.4 1.81
 -1 16 1 35.04 2.92
 1 16 0 17.56 1.25
 1 16 0 20.51 1.57
 1 16 0 16.43 2.62
 -1 16 0 18.62 1.31
 -1 16 0 17.68 2.55
 1 16 0 17.66 2.11
 1 16 0 22.88 2.31
 -1 16 0 18.35 1.33
 1 16 0 17.66 1.3
 -1 16 0 21.52 2.19
 -1 16 0 19.11 1.33
 -1 16 0 21.19 1.28
 1 16 0 19.2 1.39
 1 16 0 19.85 1.32
 -1 16 0 20.69 2.23
 1 16 1 179.6 7.71
 1 16 1 176.27 7.76
 -1 16 -1 172.59 7.68
 1 16 1 179.89 7.68
 1 16 1 170.72 8.53
 1 16 1 184.33 8.39
 -1 16 -1 178.56 7.69
 -1 16 -1 179.85 7.74
 -1 16 -1 177.98 8.6
 -1 16 -1 173.81 8.36
 1 16 1 194.41 8.92
 1 16 1 188.29 7.75
 1 16 1 185.01 7.86
 1 16 2 10.82 1.16
 1 16 2 10.05 2.19
 -1 16 -2 11.34 2.27
 1 16 2 11.87 1.46
 -1 16 -2 9.93 0.95
 1 16 2 10.63 1.26
 1 16 2 7.8 1.52
 1 16 2 10.54 1.2
 1 16 2 12.6 2.57
 -1 16 -2 11.34 1.16
 1 16 3 164.9 8.37
 1 16 3 170.02 7.37
 -1 16 -3 169.32 7.37
 1 16 3 173.14 7.37
 1 16 3 167.19 8.54
 1 16 3 166.47 7.46
 1 16 4 9.5 2.44
 1 16 4 8.34 1.37
 1 16 4 8.64 1.23
 1 16 4 9.11 1.25
 1 16 4 7.28 2.76
 -1 16 -4 4.28 2.37
 1 16 4 13.36 1.68
 -1 16 -5 232.32 11.14
 1 16 5 234.06 10.02
 1 16 5 225.84 11.14
 1 16 5 232.85 10.12
 1 16 5 240.03 10.07
 -1 16 -5 228.21 10.05
 1 16 5 233.62 11.31
 1 16 6 -0.57 1.06
 1 16 6 -2.51 2.51
 -1 16 -6 -1.3 1.17
 1 16 6 -1.29 2.29
 1 16 6 -0.03 1.47
 1 16 6 0.9 1.19
 -1 16 -6 0.61 2.07
 -1 16 -7 3.03 1.17
 1 16 7 2.58 1.01
 1 16 7 1.42 2.43
 1 16 7 2.73 1.15
 1 16 7 4.19 2.39
 1 16 7 3.7 1.39
 -1 16 -7 3.6 2.01
 1 16 8 49.76 2.5
 -1 16 -8 46.35 2.37
 -1 16 -8 44.93 3.15
 1 16 8 44.07 2.32
 1 16 8 44.54 2.2
 1 16 8 35.63 3.55
 1 16 8 40.2 3.56
 -1 16 -9 20.92 1.27
 1 16 9 17.61 1.12
 1 16 9 21.78 1.48
 1 16 10 22.45 1.35
 1 16 10 20.11 1.23
 1 16 10 21.91 1.54
 1 16 11 6.23 0.67
 -1 17 10 5.64 0.77
 -1 17 10 4.3 1.01
 -1 17 9 12.29 0.97
 1 17 -9 11.18 0.95
 -1 17 9 14.47 1.46
 -1 17 9 15.29 1.26
 -1 17 8 5.14 0.83
 -1 17 8 6.16 1.29
 -1 17 8 7.58 1.46
 1 17 -8 5.02 1.03
 -1 17 8 5.8 1.09
 1 17 -7 5.66 1.13
 -1 17 7 7.43 1.06
 1 17 -7 8.87 2.14
 1 17 -7 7.75 1.23
 -1 17 7 8.31 1.27
 -1 17 7 8.71 2.19
 -1 17 7 8.22 1.55
 -1 17 7 7 2.35
 -1 17 6 2.93 1.49
 -1 17 6 2.07 1.29
 1 17 -6 1.75 1.16
 1 17 -6 3.64 1.22
 -1 17 6 0.64 1.91
 -1 17 6 2.97 1.1
 1 17 -6 4.95 2.32
 -1 17 6 1.26 2.19
 -1 17 5 67.63 3.3
 -1 17 5 67.38 3.41
 1 17 -5 73.37 4.54
 -1 17 5 66.97 4.18
 1 17 -5 69.79 3.3
 -1 17 5 68.04 3.36
 -1 17 5 66.13 4.48
 1 17 -5 64.96 3.3
 -1 17 5 60.39 4.05
 -1 17 4 30.44 2.75
 -1 17 4 32.29 1.96
 -1 17 4 34.25 2.01
 1 17 -4 28.09 1.98
 -1 17 4 29.23 2.74
 -1 17 4 33.74 3.15
 -1 17 3 30.19 2.86
 -1 17 3 33.28 2.02
 -1 17 3 28.03 2.54
 -1 17 3 25.64 2.19
 1 17 -3 31.31 3.05
 -1 17 3 31.91 3.01
 1 17 -3 32.34 1.94
 -1 17 3 30.53 1.88
 1 17 -3 31.27 1.98
 -1 17 2 79.72 4.4
 1 17 -2 74.95 3.37
 1 17 -2 68.38 3.19
 -1 17 2 63.79 3.79
 1 17 -2 70.32 4.45
 -1 17 2 75 3.4
 -1 17 2 69.98 3.37
 -1 17 2 68.83 4.36
 1 17 -2 69.65 4.42
 -1 17 2 70.88 4.02
 -1 17 2 71.92 3.36
 1 17 -2 66.1 3.24
 1 17 -2 69.45 3.42
 -1 17 1 14.09 1.2
 -1 17 1 13.33 2.45
 1 17 -1 12.49 1.15
 1 17 -1 11.2 1.23
 -1 17 1 12.3 1.22
 -1 17 1 12.53 1.09
 1 17 -1 12.13 1.7
 -1 17 1 11.49 1.03
 1 17 -1 13.24 1.12
 1 17 -1 12.82 2.17
 -1 17 1 10.63 2
 1 17 -1 14.14 2.41
 -1 17 1 12.96 1.25
 1 17 -1 12.57 1.41
 -1 17 1 14.17 2.19
 1 17 0 4.09 1.02
 -1 17 0 4 0.95
 -1 17 0 5.23 2.02
 1 17 0 3.87 0.92
 -1 17 0 5.02 2.16
 1 17 0 4.71 1.9
 1 17 0 4.47 1.28
 -1 17 0 4.84 1.06
 1 17 0 4.59 1.64
 1 17 0 3.93 0.9
 1 17 0 4.44 0.99
 -1 17 0 3.67 0.92
 -1 17 0 5.3 1.68
 1 17 0 2.81 2.25
 -1 17 0 5.06 1.01
 -1 17 -1 14.55 1.23
 1 17 1 16.49 1.57
 -1 17 -1 14.25 2.37
 1 17 1 19.27 2.05
 1 17 1 14.95 1.3
 1 17 1 15.42 1.36
 -1 17 -1 14.17 1.97
 -1 17 -1 15.22 1.18
 -1 17 -1 14.87 1.19
 1 17 1 14.48 2.63
 1 17 1 14.51 2.21
 1 17 1 15.47 1.16
 1 17 1 16.16 1.24
 1 17 2 12.56 1.68
 -1 17 -2 15.71 1.39
 1 17 2 15.58 1.34
 1 17 2 14.52 2.8
 -1 17 -2 17.66 2.65
 1 17 2 14.53 1.44
 1 17 2 16.45 1.38
 -1 17 -2 17.02 1.15
 1 17 2 14.58 1.65
 1 17 2 15.77 2.46
 1 17 3 10.42 2.33
 1 17 3 13.58 1.34
 1 17 3 10.53 2.77
 1 17 3 14 1.64
 -1 17 -3 13.57 1.33
 -1 17 -4 21.93 2.82
 1 17 4 22.57 2.87
 1 17 4 20.6 1.63
 1 17 4 19.18 1.6
 1 17 4 19.36 3.01
 1 17 4 20.44 1.88
 1 17 4 20.94 1.54
 -1 17 -5 45.65 3.78
 -1 17 -5 47.07 2.62
 1 17 5 50.17 4.04
 1 17 5 50.12 2.62
 1 17 5 42.79 3.81
 1 17 5 47.73 2.57
 1 17 5 47.55 2.65
 1 17 5 50.23 2.78
 -1 17 -6 14.7 1.5
 1 17 6 12.62 1.75
 -1 17 -6 13.03 2.52
 1 17 6 12.91 2.78
 1 17 6 18.1 2.92
 1 17 6 14.84 1.54
 1 17 6 13.87 1.38
 -1 17 -7 13.29 1.42
 1 17 7 13.47 1.39
 1 17 7 14.15 1.71
 1 17 7 14.47 1.25
 1 17 7 13.26 2.69
 -1 17 -7 12.72 2.26
 1 17 7 16.64 1.59
 1 17 7 12.36 2.69
 1 17 8 44.08 2.27
 1 17 8 38.37 2.08
 1 17 8 36.57 1.96
 -1 17 -8 42.44 2.12
 1 17 8 32.45 3.38
 1 17 9 2.09 1
 -1 17 -9 3.11 0.78
 1 17 9 2.22 0.61
 1 17 10 4.51 0.72
 1 17 10 4.71 1.03
 1 17 10 5.34 0.82
 -1 18 10 5.64 0.68
 -1 18 10 4.73 0.85
 -1 18 9 0.95 0.94
 1 18 -9 1.04 0.65
 -1 18 9 0.35 1.17
 -1 18 9 0.93 0.64
 -1 18 8 31.7 1.73
 1 18 -8 35.6 1.91
 -1 18 8 39.59 2.07
 -1 18 8 34.49 2.1
 -1 18 8 36.25 1.91
 1 18 -7 1.03 1.86
 -1 18 7 1.97 1.2
 -1 18 7 0.69 2.05
 -1 18 7 0.81 0.92
 -1 18 7 -1.22 1.95
 -1 18 7 0.57 1.37
 1 18 -7 1.09 1.12
 1 18 -6 3.94 1.14
 -1 18 6 5.11 1.45
 -1 18 6 6.08 1.41
 1 18 -6 6.04 1.24
 -1 18 6 4.23 1.15
 -1 18 6 6.19 1.28
 -1 18 6 3.51 2.2
 1 18 -6 7.17 2.24
 -1 18 6 4.52 2.01
 -1 18 5 19.66 2.5
 1 18 -5 20.83 1.7
 1 18 -5 25.28 1.74
 1 18 -5 20.28 2.87
 -1 18 5 22.13 2.4
 -1 18 5 26.44 1.7
 -1 18 5 24.4 2.86
 -1 18 5 24.77 1.93
 -1 18 5 24.41 1.78
 -1 18 5 25.24 1.81
 -1 18 4 122.92 5.29
 -1 18 4 109.18 6
 -1 18 4 121.62 5.27
 -1 18 4 120.77 5.33
 1 18 -4 106.24 6.27
 -1 18 4 111.33 6.37
 -1 18 4 106.29 6.14
 1 18 -4 110.99 5.26
 1 18 -3 21.9 1.57
 1 18 -3 22.52 2.87
 -1 18 3 21.16 2.26
 -1 18 3 22.18 1.71
 -1 18 3 21.35 2.65
 -1 18 3 23.43 1.72
 -1 18 3 22.99 2.83
 -1 18 3 23.48 1.6
 1 18 -3 19.8 1.7
 1 18 -2 58.18 2.89
 1 18 -2 61.21 3.14
 -1 18 2 59.2 4.21
 1 18 -2 58.23 2.92
 1 18 -2 61.05 3.06
 1 18 -2 57.73 4.18
 -1 18 2 54.69 3.66
 -1 18 2 65.36 3.11
 -1 18 2 69.31 3
 -1 18 2 64.97 3.07
 -1 18 2 70.63 4.16
 -1 18 2 65.39 3.1
 1 18 -2 56.61 4.02
 -1 18 1 40.83 2.06
 -1 18 1 41.87 3.48
 1 18 -1 40.3 2.18
 -1 18 1 44.09 3.15
 1 18 -1 33.41 3.15
 -1 18 1 40.87 2.24
 -1 18 1 40.46 2.21
 -1 18 1 38.36 3.02
 1 18 -1 39.04 2.11
 1 18 -1 41.61 3.41
 1 18 -1 39.84 2.19
 -1 18 1 41.33 2.1
 1 18 -1 41.75 2.38
 -1 18 1 43.52 2.22
 1 18 0 29.02 2.58
 1 18 0 28.36 1.72
 -1 18 0 30.75 2.53
 1 18 0 28.18 1.64
 1 18 0 27.28 1.71
 -1 18 0 25.19 2.96
 1 18 0 28.32 2.41
 1 18 0 28.34 1.74
 -1 18 0 27.36 1.72
 1 18 0 29.27 3.04
 -1 18 0 27.47 1.71
 -1 18 0 27.97 1.71
 -1 18 0 28.69 1.69
 -1 18 0 27.12 2.79
 1 18 0 28.27 1.94
 1 18 1 54.25 2.69
 1 18 1 54.21 3.56
 1 18 1 60.69 4.12
 -1 18 -1 54.48 2.71
 -1 18 -1 47.05 3.32
 1 18 1 54.13 2.76
 1 18 1 54 2.93
 1 18 1 53.37 2.61
 -1 18 -1 56.09 2.66
 -1 18 -1 54.46 2.63
 1 18 1 56.1 3.46
 1 18 1 54.23 2.74
 -1 18 -1 54.87 3.76
 1 18 2 129.12 5.93
 1 18 2 128.52 7.07
 -1 18 -2 128.22 6.86
 1 18 2 132.89 5.77
 -1 18 -2 130.53 5.79
 1 18 2 119.21 6.2
 1 18 2 135.65 5.79
 -1 18 -2 130.04 5.68
 1 18 2 129.26 6.74
 1 18 2 130.25 5.84
 1 18 3 56.49 2.86
 -1 18 -3 56.03 2.87
 -1 18 -3 52.53 4.04
 1 18 3 54.48 3.91
 1 18 3 57.57 3.01
 1 18 3 52.94 4.2
 1 18 4 157.77 6.9
 1 18 4 143.54 7.99
 1 18 4 159.97 8.31
 1 18 4 151.34 7.03
 1 18 4 162.69 6.92
 1 18 4 155.49 6.94
 1 18 5 18.1 1.54
 1 18 5 16.68 2.92
 1 18 5 18.05 1.83
 -1 18 -5 17.51 1.58
 -1 18 -5 19.62 2.67
 1 18 5 15.28 2.65
 1 18 5 18.37 1.65
 1 18 5 18.76 1.66
 1 18 6 8.35 1.24
 -1 18 -6 8.37 2.27
 1 18 6 10.96 1.45
 1 18 6 10.96 2.55
 -1 18 -6 9.61 1.32
 1 18 6 8.01 2.57
 1 18 6 11.79 1.67
 -1 18 -7 2.57 1.15
 -1 18 -7 2.35 1.92
 1 18 7 4.14 2.23
 1 18 7 3.86 1.16
 1 18 7 4.33 1.56
 1 18 7 4.77 1.05
 1 18 7 3.11 2.4
 1 18 7 4.68 1.37
 1 18 8 12.53 1.02
 -1 18 -8 15.24 1.25
 1 18 8 13.28 1.19
 1 18 8 14.49 1.42
 1 18 9 0.94 0.92
 1 18 9 1.8 1.01
 -1 18 -9 0.83 0.66
 1 18 10 11.38 0.78
 1 18 10 13.52 0.9
 -1 19 10 5.63 0.63
 -1 19 10 5.73 0.52
 -1 19 10 6.82 0.61
 1 19 -9 1.01 0.56
 -1 19 9 0.44 0.53
 -1 19 9 1.44 0.85
 -1 19 9 0.6 1
 -1 19 8 5.78 1.31
 -1 19 8 5.72 0.75
 -1 19 8 6.86 0.99
 -1 19 8 5.05 1.17
 1 19 -8 6.41 0.98
 -1 19 7 2.8 1.11
 -1 19 7 2.68 0.94
 1 19 -7 3.81 1.13
 -1 19 7 0.61 1.31
 -1 19 6 12.38 1.59
 -1 19 6 14.27 1.47
 1 19 -6 8.96 2.19
 1 19 -6 8.98 1.17
 -1 19 6 12.7 1.48
 -1 19 6 13.97 2.4
 1 19 -6 10.23 1.39
 -1 19 6 11.12 1.26
 -1 19 5 72.39 3.43
 1 19 -5 65.03 3.38
 -1 19 5 74.58 3.46
 -1 19 5 66.17 4.52
 -1 19 5 71.6 3.49
 1 19 -5 73.45 3.49
 -1 19 5 74.65 3.57
 -1 19 5 59.43 4.1
 -1 19 4 35.45 2.1
 1 19 -4 33.87 3.29
 -1 19 4 31.55 2.95
 -1 19 4 38.4 2.13
 -1 19 4 30.49 3.19
 1 19 -4 33.47 2.05
 -1 19 4 33.78 2.17
 1 19 -3 45.57 2.43
 -1 19 3 44.49 2.43
 -1 19 3 40.18 3.37
 1 19 -3 40.77 3.48
 -1 19 3 41.63 2.45
 -1 19 3 43.47 2.32
 -1 19 3 41.55 3.49
 1 19 -3 42.14 2.44
 -1 19 2 66.58 4.14
 1 19 -2 59.39 2.9
 -1 19 2 64.71 3
 1 19 -2 57.02 2.94
 1 19 -2 62.77 4.15
 -1 19 2 61.93 4.3
 -1 19 2 64.31 3.11
 -1 19 2 62.46 3.7
 -1 19 2 64.16 3.08
 1 19 -2 59.53 3.1
 -1 19 2 63.71 3.11
 1 19 -2 62.64 3.06
 -1 19 1 170.64 7.22
 -1 19 1 172.11 7.23
 1 19 -1 166.34 8.27
 -1 19 1 170.2 8.53
 1 19 -1 168.21 8.49
 -1 19 1 174.56 7.33
 -1 19 1 165.52 7.31
 -1 19 1 175.15 7.34
 1 19 -1 165.51 7.31
 -1 19 1 155.59 8.1
 -1 19 1 164.2 8.21
 1 19 -1 163.02 7.29
 1 19 -1 161.53 7.26
 1 19 -1 165.46 7.4
 1 19 0 15.68 2.13
 1 19 0 14.08 1.22
 -1 19 0 13.92 1.28
 -1 19 0 14.12 1.25
 1 19 0 13.24 1.27
 1 19 0 13.62 1.15
 -1 19 0 13.04 2.23
 -1 19 0 13.29 1.26
 1 19 0 15.34 1.38
 1 19 0 14.55 2.57
 -1 19 0 13.09 1.99
 -1 19 0 13.11 1.24
 1 19 0 15.9 1.59
 -1 19 -1 54.37 2.68
 1 19 1 45.63 3.38
 1 19 1 51.12 2.64
 1 19 1 54.89 2.91
 -1 19 -1 52.34 2.59
 -1 19 -1 50.55 2.61
 1 19 1 50.13 3.35
 1 19 1 53.81 2.59
 1 19 1 55.23 2.71
 1 19 1 50.01 2.73
 -1 19 -1 57.98 3.86
 1 19 1 64.57 4.22
 -1 19 -1 46.88 3.29
 1 19 2 50.6 3.77
 1 19 2 59.38 3.12
 -1 19 -2 58.94 2.88
 1 19 2 58.62 2.98
 1 19 2 58.36 2.91
 -1 19 -2 55.98 2.75
 1 19 2 58.43 2.87
 1 19 2 54.6 4.24
 -1 19 -2 55.64 4.13
 -1 19 -3 3.18 2.29
 1 19 3 6.36 1.2
 -1 19 -3 6.1 1.24
 1 19 3 6.84 1.31
 1 19 3 6.23 2.17
 1 19 3 6.01 1.59
 1 19 3 8.35 2.63
 1 19 4 32.56 2.06
 1 19 4 32.05 3.14
 1 19 4 27.86 3.43
 -1 19 -4 33.27 2.03
 1 19 4 35.57 2.09
 1 19 4 34.37 2.33
 -1 19 -5 44.1 3.82
 1 19 5 57.07 2.99
 1 19 5 42.68 3.88
 1 19 5 44.25 4.06
 1 19 5 55.27 2.83
 1 19 5 55.6 2.78
 1 19 5 51.74 2.85
 1 19 6 13.12 1.33
 1 19 6 11.41 2.68
 1 19 6 12.9 1.74
 -1 19 -6 11.49 1.43
 1 19 6 10.67 1.4
 -1 19 -6 9.52 2.25
 1 19 6 10.7 2.38
 1 19 7 1.5 1.12
 -1 19 -7 1.16 1.09
 1 19 7 0.98 0.92
 1 19 7 1.7 1.46
 1 19 7 -0.3 2.05
 1 19 8 2.33 0.7
 1 19 8 2.54 1.29
 -1 19 -8 3.11 0.97
 1 19 8 2.16 1.1
 1 19 8 1.13 0.89
 1 19 9 17.94 1.21
 -1 19 -9 14.1 0.92
 1 19 9 16.08 1.16
 1 19 10 5.34 0.54
 -1 20 9 23.26 0.98
 -1 20 9 23.91 0.92
 -1 20 8 2.12 1.12
 1 20 -8 1.67 0.83
 -1 20 8 0.74 0.59
 -1 20 8 1.48 0.87
 -1 20 7 3.15 1.19
 -1 20 7 3.28 1.3
 -1 20 7 4.81 1.13
 1 20 -7 4.16 1.1
 -1 20 7 4.09 0.95
 1 20 -6 12.67 1.38
 -1 20 6 12.24 1.54
 -1 20 6 14.37 1.47
 -1 20 6 12.72 1.45
 -1 20 6 11.47 1.27
 -1 20 6 11.51 2.25
 1 20 -6 12.33 2.26
 1 20 -6 11.42 1.11
 -1 20 5 14.02 1.55
 -1 20 5 15.8 2.47
 -1 20 5 16.51 1.66
 -1 20 5 17.4 1.52
 -1 20 5 16.51 1.54
 1 20 -5 14.76 1.34
 -1 20 4 7.09 1.94
 1 20 -4 8.66 1.29
 -1 20 4 9.05 1.36
 1 20 -4 8.95 1.34
 1 20 -4 8.23 2.5
 -1 20 4 8.45 1.45
 -1 20 4 7.77 1.28
 -1 20 4 7.23 2.26
 1 20 -3 7.14 1.31
 -1 20 3 9.32 1.33
 1 20 -3 9.95 1.39
 -1 20 3 11.02 1.23
 1 20 -3 9.62 2.35
 -1 20 3 7.64 2.08
 -1 20 3 10.29 1.38
 -1 20 3 8.7 2.16
 1 20 -2 54.76 2.78
 1 20 -2 57.35 2.91
 1 20 -2 59.73 3.98
 -1 20 2 58.5 2.98
 -1 20 2 54.64 3.52
 -1 20 2 59.03 2.95
 -1 20 2 59.1 2.92
 -1 20 2 62.32 2.85
 1 20 -2 56.68 2.98
 -1 20 2 52.78 4
 -1 20 2 53.92 3.77
 1 20 -2 57.75 2.75
 1 20 -1 19.02 1.42
 -1 20 1 19.65 1.29
 1 20 -1 16.83 1.68
 -1 20 1 20.7 1.54
 1 20 -1 20.17 1.52
 -1 20 1 21.35 1.55
 1 20 -1 19.33 1.48
 1 20 -1 18.21 2.72
 -1 20 1 20.11 1.35
 -1 20 1 18.14 2.28
 -1 20 1 16.81 2.17
 -1 20 1 19.85 1.5
 1 20 -1 15.84 2.33
 1 20 0 7.5 1.03
 -1 20 0 10.7 1.14
 1 20 0 7.88 1.25
 -1 20 0 10.49 1.13
 1 20 0 8.78 1.14
 1 20 0 7.93 1.52
 -1 20 0 6.86 1.11
 -1 20 0 8.68 1.13
 1 20 0 13.69 2.55
 -1 20 0 9.76 2.09
 1 20 0 6.63 1.1
 1 20 0 8.92 1.96
 -1 20 0 8.74 1.86
 1 20 1 -0.11 1.4
 1 20 1 -0.07 0.85
 1 20 1 1.37 1
 1 20 1 0.77 1.19
 -1 20 -1 3.5 2.02
 1 20 1 0.53 0.9
 1 20 1 0.86 2.33
 1 20 1 0.72 1.09
 -1 20 -1 -0.82 0.98
 -1 20 -1 0.45 1.05
 -1 20 -1 0.92 0.93
 1 20 1 0.51 1.5
 -1 20 -2 0.72 1.16
 1 20 2 1.68 1.33
 1 20 2 0.83 1.56
 1 20 2 1.22 1.15
 -1 20 -2 2.58 2.23
 1 20 2 0.24 1.81
 1 20 2 1.27 1.22
 1 20 2 0.56 2.35
 -1 20 -2 1.93 0.88
 1 20 3 13.02 2.32
 1 20 3 14.31 2.88
 -1 20 -3 14.39 1.41
 -1 20 -3 15.4 2.71
 1 20 3 16 1.61
 1 20 3 17.02 1.46
 1 20 3 17.18 1.89
 1 20 4 2.48 1.17
 -1 20 -4 2.05 1.19
 1 20 4 4.52 2.04
 1 20 4 3.23 1.52
 1 20 4 2.39 1.23
 1 20 4 4.14 2.49
 -1 20 -5 47.47 3.85
 1 20 5 59.84 2.95
 1 20 5 48.32 3.85
 1 20 5 50.06 4.13
 1 20 5 57.64 2.9
 1 20 5 55.7 3.1
 1 20 5 56.34 2.95
 1 20 6 7.13 2.07
 -1 20 -6 9.52 1.3
 1 20 6 7.59 1.4
 -1 20 -6 4.9 2
 1 20 6 6.99 2.31
 1 20 6 9.13 1.63
 1 20 6 8.93 1.39
 1 20 6 9.6 1.22
 -1 20 -7 7.73 1.18
 1 20 7 9.3 1.21
 1 20 7 8.58 1.03
 1 20 7 8.69 1.49
 1 20 8 5.07 0.65
 1 20 8 4.89 1.12
 1 20 8 3.52 0.82
 1 20 8 5.83 1.28
 -1 20 -8 4.59 0.88
 1 20 8 5.67 1.07
 1 20 9 14.92 0.96
 1 20 9 15.48 1.15
 -1 21 9 9.08 0.75
 -1 21 9 9.95 0.74
 -1 21 9 8.36 0.67
 -1 21 8 4.66 0.99
 1 21 -8 4.46 0.8
 -1 21 8 5.06 0.75
 -1 21 8 2.77 0.48
 -1 21 7 1.57 0.82
 -1 21 7 1.29 1.08
 1 21 -7 0.75 0.99
 -1 21 7 0.77 1.02
 -1 21 7 1.47 1.13
 -1 21 6 5.65 1.32
 -1 21 6 6.8 1.24
 1 21 -6 5.82 1.17
 -1 21 6 6.95 1.1
 -1 21 6 6.62 1.26
 -1 21 5 24.11 1.64
 -1 21 5 24.85 1.66
 -1 21 5 22.07 1.74
 -1 21 5 19.36 2.49
 1 21 -5 20.47 1.47
 -1 21 4 22.74 1.79
 -1 21 4 21.34 1.75
 -1 21 4 23.53 1.61
 1 21 -4 21.95 2.78
 -1 21 4 24.76 1.73
 -1 21 4 18.66 2.5
 1 21 -4 21.35 1.69
 1 21 -4 20.67 1.56
 1 21 -3 5.07 1.23
 1 21 -3 2.22 2.1
 -1 21 3 4.4 1.96
 -1 21 3 4.14 1.28
 1 21 -3 4.41 1.23
 -1 21 3 4.7 1.24
 -1 21 3 4.24 1.1
 -1 21 2 41.71 2.06
 -1 21 2 42.25 2.23
 1 21 -2 36.6 3.14
 1 21 -2 34.25 1.96
 1 21 -2 34.19 2
 1 21 -2 37.75 2.25
 -1 21 2 38.23 2.18
 -1 21 2 38.66 2.25
 -1 21 2 35.31 2.98
 1 21 -2 39.57 2.23
 1 21 -1 35.51 1.99
 -1 21 1 36.52 2.04
 1 21 -1 38.03 2.08
 1 21 -1 31.73 3.14
 -1 21 1 35.56 2.11
 1 21 -1 32.66 2
 -1 21 1 35.33 2.92
 -1 21 1 36.47 1.89
 -1 21 1 36.06 1.87
 -1 21 1 37.98 2.05
 1 21 -1 32.39 3.02
 1 21 -1 35.58 2.23
 1 21 0 4.74 1.42
 -1 21 0 4.2 1.14
 -1 21 0 4.8 1.11
 1 21 0 4.67 1.13
 -1 21 0 4.16 1
 1 21 0 4.92 1.18
 1 21 0 8.52 1.92
 1 21 0 3.99 0.91
 -1 21 0 5.27 1.03
 -1 21 0 5.6 1.97
 1 21 0 5.16 1.06
 1 21 0 5.62 2.35
 -1 21 -1 46.55 3.61
 1 21 1 43.28 3.02
 1 21 1 46.33 2.65
 1 21 1 51.69 2.51
 1 21 1 43.25 3.74
 -1 21 -1 43.45 2.33
 -1 21 -1 44.02 2.33
 1 21 1 47.06 2.55
 -1 21 -1 48.42 2.43
 1 21 1 43.37 2.29
 1 21 1 46.31 2.37
 -1 21 -2 60.26 3
 -1 21 -2 58.8 4.3
 1 21 2 64.48 3.25
 -1 21 -2 62.56 3.19
 1 21 2 66.57 3.12
 1 21 2 67.38 3.05
 1 21 2 66.3 3.22
 1 21 2 63.54 3.38
 1 21 2 60.18 4.42
 1 21 3 -0.24 1.34
 -1 21 -3 -0.11 2.23
 1 21 3 1.83 1.49
 -1 21 -3 1.19 1.23
 1 21 3 0.89 2.27
 1 21 3 0.14 1.19
 1 21 4 18.91 2.86
 1 21 4 23.29 1.73
 1 21 4 21.16 1.69
 1 21 4 23.6 1.97
 -1 21 -4 21.87 1.7
 1 21 5 3.71 1.53
 -1 21 -5 6.1 2.07
 1 21 5 5.88 1.31
 1 21 5 2.41 2.21
 1 21 5 3.61 1.37
 1 21 5 3.84 1.18
 1 21 6 13.46 1.49
 -1 21 -6 14.52 1.41
 1 21 6 16.84 1.35
 1 21 6 15.36 1.67
 1 21 6 16.38 1.45
 1 21 7 0.41 1.2
 -1 21 -7 1.55 1.03
 1 21 7 0.49 1.02
 1 21 7 1.11 0.83
 -1 21 -8 1.4 0.72
 1 21 8 0.04 0.94
 1 21 8 0.77 0.44
 1 21 8 1.75 0.91
 1 21 8 0.55 0.67
 1 21 9 0.66 0.64
 1 21 9 1.18 0.53
 -1 22 9 2.87 0.35
 -1 22 8 0.33 0.61
 1 22 -8 -0.05 0.61
 -1 22 8 0.39 0.67
 -1 22 7 10.57 1.07
 -1 22 7 9.98 0.88
 -1 22 7 10.51 1.13
 -1 22 7 10.9 1.11
 1 22 -7 9.9 1.07
 1 22 -6 2.37 1.08
 -1 22 6 3.4 1.12
 -1 22 6 3.22 1.16
 -1 22 6 3.26 0.99
 -1 22 6 2.85 1.09
 -1 22 5 38.14 2.05
 -1 22 5 35.09 2.04
 1 22 -5 30.07 2.92
 -1 22 5 35.09 2.07
 1 22 -4 46.64 2.41
 -1 22 4 44.96 2.49
 1 22 -4 38.95 2.24
 -1 22 4 44.73 2.41
 1 22 -4 44.71 3.44
 -1 22 4 44.83 2.31
 -1 22 4 43.52 2.38
 -1 22 3 8.47 1.16
 -1 22 3 8.78 1.26
 -1 22 3 10.5 1.43
 1 22 -3 8.1 2.24
 1 22 -3 9.17 1.35
 1 22 -3 7.7 1.22
 1 22 -2 1.86 0.83
 1 22 -2 -0.09 1.95
 1 22 -2 1.77 1.2
 -1 22 2 2.29 0.93
 1 22 -2 0.81 1.2
 -1 22 2 2.72 1.23
 -1 22 2 2.84 1.24
 -1 22 2 2 1.07
 -1 22 1 3.5 0.87
 -1 22 1 0.71 1.17
 1 22 -1 -1.14 1.76
 1 22 -1 1.46 1.01
 -1 22 1 4.4 1.32
 1 22 -1 1.88 1.22
 1 22 -1 0.1 1.01
 -1 22 1 1.51 0.82
 -1 22 1 1.46 1
 -1 22 1 2.57 1.82
 1 22 -1 1.34 1.11
 -1 22 0 4.45 1.1
 -1 22 0 5.07 1
 -1 22 0 6.31 1.86
 1 22 0 3.79 1.14
 1 22 0 4.2 1.13
 1 22 0 4.13 2.11
 1 22 0 4.2 1.76
 1 22 0 4.87 1.4
 -1 22 0 5.31 1.12
 1 22 0 3.93 1.03
 -1 22 -1 7.24 1.08
 -1 22 -1 8.3 1.14
 1 22 1 4.24 2.2
 1 22 1 5.63 1.35
 -1 22 -1 6.11 0.99
 1 22 1 5.42 1.03
 1 22 1 6.55 1.27
 1 22 1 6.16 1.46
 1 22 1 6.18 0.97
 -1 22 -1 7 2.12
 -1 22 -2 24.1 1.69
 1 22 2 23.56 1.65
 1 22 2 25.19 1.92
 1 22 2 23.7 1.82
 1 22 2 24.48 3
 -1 22 -2 25.55 2.73
 1 22 2 25.47 1.5
 1 22 2 25.82 1.79
 -1 22 -2 24.01 1.46
 -1 22 -3 12.01 2.27
 1 22 3 10.55 1.61
 1 22 3 11.01 1.17
 1 22 3 8.82 2.43
 1 22 3 12.45 1.48
 1 22 3 10.99 1.32
 -1 22 -3 9.77 1.28
 1 22 4 11.45 1.61
 -1 22 -4 9.14 2.23
 1 22 4 13.22 1.46
 -1 22 -4 14.06 1.39
 1 22 4 12.62 1.32
 1 22 4 10.73 2.38
 1 22 5 3.28 1.4
 1 22 5 2.4 1.2
 1 22 5 3.41 1.17
 1 22 5 3.87 1.23
 1 22 6 2.56 1.15
 1 22 6 2.22 1
 -1 22 -6 2.52 1.08
 1 22 6 1.98 1.19
 1 22 6 2.29 1.05
 1 22 6 3.45 1.32
 1 22 7 6.21 1.1
 -1 22 -7 6.77 1
 1 22 7 5.38 1.21
 1 22 7 7 1.02
 1 22 7 5.29 0.97
 1 22 7 7.26 0.83
 -1 22 -8 1.96 0.56
 1 22 8 1.38 0.86
 1 22 8 0.86 0.74
 -1 23 8 0.82 0.54
 -1 23 8 1.3 0.48
 -1 23 8 0.2 0.36
 1 23 -8 0.37 0.37
 -1 23 7 5.97 0.89
 -1 23 7 3.53 0.68
 1 23 -7 5.21 0.86
 -1 23 7 5.74 0.85
 -1 23 7 5.25 0.72
 -1 23 6 1.06 0.93
 -1 23 6 0.31 0.92
 -1 23 6 0.61 1.02
 1 23 -6 1.14 0.95
 -1 23 6 0.61 0.96
 -1 23 5 8.14 1.12
 -1 23 5 9.54 1.13
 -1 23 5 8.2 1.14
 1 23 -4 3.34 0.81
 1 23 -4 3.84 1.17
 -1 23 4 6.38 1.3
 -1 23 4 3.46 1.06
 -1 23 4 3.58 1.04
 1 23 -3 53.54 2.67
 -1 23 3 55.76 2.72
 1 23 -3 47.25 3.58
 -1 23 3 48.11 2.57
 -1 23 3 56.01 2.56
 1 23 -3 47.7 2.56
 -1 23 2 3.7 0.9
 -1 23 2 2.06 1.19
 -1 23 2 3.17 0.98
 1 23 -2 3.14 1.13
 -1 23 2 3.66 1.23
 1 23 -2 2.8 0.8
 1 23 -2 2.59 1.15
 1 23 -2 2.54 1.81
 1 23 -1 17.64 1.34
 1 23 -1 18.3 1.41
 -1 23 1 16.92 1.27
 1 23 -1 17.3 1.35
 1 23 -1 18.07 2.27
 -1 23 1 20.92 1.5
 -1 23 1 18.19 1.49
 1 23 -1 17.55 1.55
 1 23 0 11.17 1.24
 -1 23 0 7.81 1.03
 -1 23 0 12.31 2.03
 1 23 0 9.7 2.19
 1 23 0 10.3 1.27
 1 23 0 9.49 1.4
 -1 23 0 11.79 1.24
 1 23 0 10.47 1.13
 -1 23 0 10.27 1.22
 1 23 1 -0.29 2.01
 1 23 1 1.02 0.85
 -1 23 -1 0.81 0.93
 1 23 1 0.58 0.8
 -1 23 -1 -0.51 0.83
 1 23 1 1.59 1.3
 -1 23 -1 0.8 1.85
 1 23 1 -0.66 1.16
 -1 23 -1 0.49 1
 1 23 1 -0.24 1.18
 1 23 2 5.36 0.83
 1 23 2 4.84 1.06
 1 23 2 3.89 2.15
 1 23 2 5.56 1.41
 -1 23 -2 6.83 1.13
 1 23 2 6.21 1.17
 -1 23 -2 4.49 0.86
 -1 23 -2 5.88 1.93
 1 23 2 6.6 1.27
 -1 23 -3 8.79 1.25
 1 23 3 8.1 1.21
 1 23 3 8.91 2.3
 1 23 3 7.96 1.38
 1 23 3 7.65 1.27
 -1 23 -3 7.31 2.11
 1 23 3 6.8 1.49
 1 23 3 8.13 1.02
 1 23 4 26.3 1.74
 1 23 4 28.06 1.64
 1 23 4 27.83 1.95
 -1 23 -4 27.45 1.74
 1 23 5 1.33 1.05
 -1 23 -5 0.7 1.04
 1 23 5 1.62 0.96
 1 23 5 3.01 1.09
 1 23 5 1.98 1.28
 1 23 5 3.42 1.17
 1 23 6 6.45 1.1
 1 23 6 5.83 0.99
 1 23 6 5.59 1.13
 1 23 6 5.34 0.95
 1 23 6 5.77 1.19
 1 23 7 10.74 1.11
 1 23 7 12.66 1.07
 -1 23 -7 11.83 0.97
 1 23 7 11.73 0.83
 1 23 7 10.91 0.98
 1 23 7 12.83 1
 -1 23 -8 0.24 0.38
 1 23 8 -0.8 0.55
 1 23 8 0.29 0.49
 -1 24 7 2.53 0.51
 -1 24 7 2.67 0.66
 1 24 -7 2.32 0.64
 -1 24 7 2.24 0.44
 -1 24 7 3.3 0.65
 -1 24 6 6.51 0.76
 -1 24 6 10.11 0.85
 -1 24 6 8.84 0.91
 -1 24 6 7.46 0.92
 -1 24 6 7.76 1.02
 -1 24 5 5.35 0.94
 -1 24 5 6.05 1.02
 -1 24 5 3.76 0.83
 -1 24 4 22.65 1.41
 1 24 -4 21.5 1.55
 -1 24 4 23.88 1.59
 -1 24 4 18.3 1.34
 1 24 -3 4.15 1.12
 -1 24 3 4.88 1.17
 -1 24 3 4.62 0.89
 1 24 -3 4.4 0.86
 -1 24 3 4.16 0.88
 -1 24 3 6.47 1.22
 1 24 -2 6.52 0.79
 -1 24 2 7.66 1.2
 -1 24 2 7.27 1.14
 -1 24 2 5.37 0.8
 1 24 -2 6.45 1.11
 1 24 -2 4.41 1.03
 -1 24 2 6.18 0.84
 1 24 -1 9.31 1.22
 1 24 -1 9.54 1.12
 1 24 -1 7.95 1
 -1 24 1 7.84 1.17
 -1 24 1 8.23 1.2
 1 24 0 10.85 1.31
 -1 24 0 12.75 1.2
 -1 24 0 13.32 1.17
 -1 24 0 10.7 1.03
 1 24 0 12.52 1.24
 1 24 0 12.51 1.21
 1 24 0 11.51 1.09
 -1 24 -1 20.04 2.32
 1 24 1 19.08 1.24
 -1 24 -1 22.05 1.45
 1 24 1 23.63 1.59
 1 24 1 23.27 1.64
 -1 24 -1 23.4 1.41
 1 24 1 24.2 1.68
 -1 24 -1 21.35 1.3
 -1 24 -2 36.92 1.89
 1 24 2 32.68 1.77
 1 24 2 33.44 1.91
 1 24 2 31.73 1.99
 1 24 2 32.43 2.03
 -1 24 -2 30.22 1.65
 -1 24 -3 28.32 1.72
 1 24 3 28.76 1.79
 1 24 3 25.6 1.47
 1 24 3 29.53 1.77
 1 24 3 28.22 1.85
 1 24 3 26.17 1.64
 1 24 4 36.5 2.1
 -1 24 -4 38.72 2.03
 1 24 4 37.58 2.01
 1 24 4 36.88 1.87
 1 24 4 34.7 2.11
 1 24 5 5.24 1.17
 1 24 5 6.23 0.91
 1 24 5 6.53 1
 1 24 5 5.7 1.03
 -1 24 -5 5.05 1.03
 1 24 6 5.97 0.83
 1 24 6 2.46 0.92
 1 24 6 4.41 0.83
 1 24 6 2.47 0.91
 1 24 6 1.33 0.98
 -1 24 -7 2.38 0.63
 1 24 7 2.52 0.43
 1 24 7 3.63 0.59
 1 24 7 2.23 0.65
 1 24 7 3.74 0.65
 -1 25 7 1.42 0.35
 1 25 -7 0.71 0.35
 -1 25 6 10.72 0.68
 -1 25 6 10.72 0.82
 -1 25 6 10.9 0.67
 -1 25 5 11.32 0.92
 -1 25 5 11.7 0.83
 1 25 -5 11.59 0.97
 -1 25 4 4.39 1.07
 1 25 -4 2.88 0.97
 -1 25 4 2.81 0.77
 1 25 -3 7.46 1.06
 -1 25 3 5.61 0.77
 -1 25 3 7.64 1.1
 -1 25 3 4.99 1.08
 -1 25 2 29.46 1.64
 -1 25 2 30.98 1.66
 1 25 -2 32.08 1.58
 -1 25 1 6.17 1.07
 1 25 -1 4.65 0.94
 -1 25 1 5.4 1
 1 25 -1 4.96 0.98
 1 25 -1 5.72 0.83
 1 25 0 5.08 1.06
 -1 25 0 8.2 0.99
 1 25 0 6.38 1.02
 1 25 0 6.57 0.87
 1 25 0 6.38 1.02
 -1 25 0 6.04 0.78
 -1 25 0 6.92 0.91
 1 25 1 2.07 1.08
 -1 25 -1 2.69 0.88
 1 25 1 1.19 1.04
 1 25 1 3.8 1.02
 -1 25 -1 2.03 0.77
 1 25 2 6.38 1.18
 -1 25 -2 6.78 1.01
 1 25 2 5.95 1.1
 1 25 2 6.52 1.18
 1 25 2 6.21 0.8
 1 25 3 0.91 1.06
 1 25 3 1.09 0.82
 1 25 3 1.12 1.09
 -1 25 -3 2.89 0.92
 1 25 3 0.89 1.05
 -1 25 -4 6.02 0.97
 1 25 4 6.18 0.87
 1 25 4 6.84 1.08
 1 25 4 5.5 1
 1 25 5 4.91 0.92
 1 25 5 4.89 0.84
 1 25 5 5.47 0.92
 -1 25 -5 5.24 0.89
 1 25 5 4.49 0.67
 1 25 6 2.17 0.62
 1 25 6 1.71 0.7
 1 25 6 1.12 0.62
 1 25 6 0.75 0.45
 1 25 6 0.71 0.73
 1 25 7 3.21 0.37
 -1 25 -7 2.44 0.36
 -1 26 6 1.53 0.36
 -1 26 5 10.54 0.88
 -1 26 5 9.83 0.84
 1 26 -5 10.38 0.83
 -1 26 5 6.83 0.54
 -1 26 4 -0.05 0.25
 1 26 -4 2.94 0.83
 -1 26 4 1.55 0.85
 -1 26 3 16.04 1.23
 -1 26 3 16.67 1.24
 1 26 -3 16.58 1.19
 1 26 -2 0.66 0.84
 -1 26 2 0.05 0.86
 -1 26 2 -0.93 0.91
 1 26 -1 15.26 0.93
 -1 26 1 15.8 0.98
 1 26 -1 15.08 0.81
 -1 26 1 14.88 1.05
 -1 26 0 6.15 0.83
 1 26 0 5.5 0.83
 1 26 0 4.51 0.62
 1 26 0 5.45 0.85
 -1 26 -1 18.02 1.09
 -1 26 -1 17.76 1.11
 1 26 1 20.2 1.29
 1 26 1 17.44 1.32
 1 26 1 17.72 1.24
 -1 26 -2 3.27 0.81
 1 26 2 3.82 0.99
 1 26 2 2.65 0.86
 1 26 2 2.92 0.94
 1 26 3 13.15 1.06
 1 26 3 12.5 0.94
 -1 26 -3 13.17 0.94
 1 26 3 13.11 1.06
 1 26 4 0.88 0.86
 1 26 4 1.17 0.74
 1 26 4 0.6 0.6
 -1 26 -4 0.4 0.72
 -1 26 -5 29.06 1.34
 1 26 5 24.07 1.25
 1 26 5 22.08 1.27
 1 26 5 27.5 1.36
 1 26 6 2.54 0.37
 -1 27 5 7.78 0.56
 1 27 -5 6.75 0.55
 -1 27 5 5.89 0.58
 1 27 -4 0.44 0.55
 -1 27 4 0.37 0.62
 -1 27 3 3.93 0.78
 -1 27 3 3.19 0.7
 1 27 -3 2.68 0.64
 -1 27 2 0.67 0.74
 -1 27 2 1.61 0.69
 1 27 -2 0.65 0.65
 -1 27 1 1.08 0.59
 -1 27 1 2.23 0.71
 1 27 -1 1.58 0.54
 -1 27 0 6.45 0.75
 1 27 0 7.67 0.75
 1 27 1 0.66 0.7
 1 27 1 -0.15 0.28
 -1 27 -2 1.77 0.56
 1 27 2 2.32 0.74
 -1 27 -3 5.05 0.65
 1 27 3 5 0.76
 -1 27 -4 1.6 0.55
 -1 27 -5 0.56 0.38
 1 27 5 0.25 0.4
 1 28 -3 3.93 0.41
 -1 28 3 5.74 0.58
 -1 28 2 6.49 0.67
 -1 28 1 6.4 0.63
 -1 28 0 0.33 0.23
 1 28 1 2.42 0.52
 1 28 2 0.72 0.51
 1 28 3 6.78 0.6
 1 28 4 4.73 0.42
 2 -29 -1 -0.06 0.32
 2 -29 0 3.06 0.42
 2 -28 -3 0.42 0.35
 2 -28 -2 9.39 0.74
 2 -28 -2 8.6 0.76
 2 -28 -1 9.51 0.75
 2 -28 -1 9.3 0.83
 2 -28 0 2.86 0.56
 -2 -28 0 3.02 0.53
 2 -28 0 2.88 0.75
 2 -28 1 6.19 0.5
 -2 -28 -1 6.05 0.49
 2 -28 2 4.88 0.67
 -2 -28 -2 4.01 0.48
 -2 -28 -2 4.56 0.61
 -2 -28 -3 4.94 0.51
 -2 -28 -3 5.43 0.46
 2 -28 3 4.78 0.52
 2 -27 -4 2.84 0.47
 2 -27 -4 4.92 0.56
 2 -27 -4 4.05 0.43
 2 -27 -3 1.29 0.43
 2 -27 -3 2.03 0.7
 2 -27 -2 9.48 0.95
 2 -27 -2 10.29 0.9
 2 -27 -1 14.52 1.06
 2 -27 -1 14.12 1.16
 2 -27 0 0.64 0.77
 -2 -27 0 1.15 0.79
 -2 -27 0 1.47 0.51
 2 -27 0 2.41 0.98
 2 -27 1 14.68 0.96
 -2 -27 -1 15.06 0.99
 -2 -27 -1 15.06 1.13
 2 -27 2 5.97 0.54
 -2 -27 -2 8.75 0.79
 -2 -27 -2 7.75 0.91
 2 -27 2 9.18 0.98
 -2 -27 -3 3.34 0.65
 2 -27 3 1.95 0.76
 -2 -27 -3 2.12 0.73
 -2 -27 -4 2.17 0.59
 -2 -27 -4 2.6 0.53
 2 -27 4 2.13 0.55
 2 -26 -6 1.88 0.32
 2 -26 -5 2.83 0.58
 2 -26 -5 2.38 0.51
 2 -26 -4 3.13 0.73
 2 -26 -4 3.41 0.46
 2 -26 -4 3.56 0.78
 2 -26 -4 3.48 0.75
 2 -26 -3 -0.09 0.88
 2 -26 -3 0.24 0.71
 2 -26 -2 9.72 1.04
 2 -26 -2 6.69 0.77
 2 -26 -2 8.83 1.14
 -2 -26 2 6.51 0.83
 -2 -26 1 2.37 0.55
 2 -26 -1 1.79 1.12
 -2 -26 1 2.97 0.9
 2 -26 0 12 1.3
 -2 -26 0 10.76 1.17
 -2 -26 0 11.34 0.93
 -2 -26 -1 3.95 0.83
 -2 -26 -1 4.07 1.03
 -2 -26 -2 22.34 1.37
 -2 -26 -2 20.22 1.49
 -2 -26 -3 4.64 1.03
 -2 -26 -3 5.04 0.88
 -2 -26 -3 3.67 0.55
 -2 -26 -4 14.39 1.14
 -2 -26 -4 13.38 0.87
 -2 -26 -4 15.8 1.05
 -2 -26 -5 4.25 0.48
 2 -25 -6 1.1 0.51
 2 -25 -6 0.74 0.36
 2 -25 -6 0.56 0.61
 2 -25 -5 0.14 0.64
 2 -25 -5 0.48 0.59
 2 -25 -5 1.35 0.8
 2 -25 -5 0.84 0.66
 2 -25 -4 23.18 1.34
 2 -25 -4 24.06 1.44
 2 -25 -4 24.58 1.46
 2 -25 -4 22.26 1.44
 2 -25 -3 2.58 0.96
 2 -25 -3 2.35 1.08
 -2 -25 3 2.15 0.73
 2 -25 -3 3.01 0.73
 2 -25 -2 10.04 1.04
 -2 -25 2 9.47 1.11
 2 -25 -2 12.88 1.39
 2 -25 -1 6.22 0.84
 -2 -25 1 7.58 1.11
 -2 -25 1 6.42 0.82
 2 -25 -1 7.88 1.31
 -2 -25 0 22.34 1.43
 -2 -25 0 22.32 1.6
 -2 -25 -1 6.3 1.24
 -2 -25 -1 5.89 1.04
 -2 -25 -2 32.91 1.77
 -2 -25 -2 27.17 1.49
 -2 -25 -2 31.83 1.88
 -2 -25 -3 3.06 1.14
 -2 -25 -3 4.39 1
 -2 -25 -3 3.21 0.79
 -2 -25 -4 4.24 1.09
 -2 -25 -4 4.86 0.85
 -2 -25 -5 0.95 0.77
 -2 -25 -5 0.8 0.67
 -2 -25 -6 -0.46 0.5
 -2 -25 -6 -0.41 0.6
 -2 -25 -6 0.4 0.51
 2 -24 -7 1.99 0.57
 2 -24 -6 1.81 0.82
 2 -24 -6 0.52 0.56
 2 -24 -6 -0.41 0.31
 2 -24 -6 1.01 0.75
 2 -24 -5 1.35 0.8
 2 -24 -5 2.92 1.01
 2 -24 -5 2.93 0.89
 2 -24 -5 2.27 0.86
 2 -24 -4 12.25 1.16
 -2 -24 4 9.78 0.82
 2 -24 -4 12.8 1.24
 2 -24 -4 12.34 1.24
 2 -24 -4 11.1 1.19
 2 -24 -3 3.3 1.11
 2 -24 -3 3.06 0.9
 -2 -24 3 1.26 0.85
 2 -24 -3 3.41 1.17
 2 -24 -2 23.92 1.4
 -2 -24 2 21.69 1.27
 2 -24 -2 26.4 1.59
 -2 -24 2 23.28 1.6
 -2 -24 1 6.76 0.96
 2 -24 -1 6.25 0.98
 2 -24 -1 6.08 1.97
 -2 -24 1 6.31 1.19
 2 -24 0 25.81 2.77
 -2 -24 0 31.89 1.95
 -2 -24 0 31.48 1.74
 2 -24 0 26.92 1.53
 -2 -24 0 29.53 2.84
 -2 -24 -1 15.49 1.34
 -2 -24 -1 14.2 2.29
 -2 -24 -1 13.86 1.52
 -2 -24 -2 7.6 0.97
 -2 -24 -2 8.2 1.2
 -2 -24 -2 8.06 1.36
 -2 -24 -3 3.88 0.97
 -2 -24 -3 4.45 1.06
 -2 -24 -3 2.09 1.22
 -2 -24 -4 16 1.21
 -2 -24 -4 12.46 1.41
 -2 -24 -5 6.16 1.01
 -2 -24 -5 6.33 0.99
 -2 -24 -6 2.16 0.78
 -2 -24 -6 1.37 0.72
 -2 -24 -6 0.62 0.86
 -2 -24 -7 2.82 0.54
 -2 -24 -7 2.28 0.53
 -2 -24 -7 2.59 0.39
 2 -23 -8 1.82 0.41
 2 -23 -8 1.61 0.46
 2 -23 -7 6 0.85
 2 -23 -7 5.68 0.86
 2 -23 -6 2.7 0.96
 2 -23 -6 1.9 0.72
 2 -23 -6 2.79 0.68
 2 -23 -5 20.83 1.55
 2 -23 -5 20.38 1.41
 2 -23 -5 20.07 1.48
 2 -23 -5 20.94 1.41
 2 -23 -4 1.83 1.09
 2 -23 -4 1.96 1.22
 -2 -23 4 1.96 0.78
 2 -23 -4 2.53 1.15
 -2 -23 3 4.35 1.01
 2 -23 -3 6.45 2.25
 2 -23 -3 3.61 1.18
 2 -23 -3 4.3 1.29
 2 -23 -3 6.43 1.11
 2 -23 -2 0.18 1.91
 2 -23 -2 0.91 2.16
 -2 -23 2 3.47 1.9
 -2 -23 2 2.66 0.74
 2 -23 -2 3.3 0.95
 2 -23 -2 3.89 2.03
 2 -23 -2 2.52 1.11
 -2 -23 2 1.83 1.08
 2 -23 -2 2.72 1.34
 2 -23 -1 10.85 2.32
 2 -23 -1 8.83 2.2
 -2 -23 1 10.37 1.11
 -2 -23 1 12.41 2.29
 2 -23 -1 13.9 1.23
 2 -23 -1 6.8 2.35
 2 -23 -1 10.06 0.99
 -2 -23 1 11.79 1.4
 -2 -23 0 45.73 2.26
 2 -23 0 45.77 3.49
 2 -23 0 40.4 3.42
 2 -23 0 38.23 2.11
 -2 -23 0 44 2.4
 -2 -23 -1 6.69 0.89
 -2 -23 -1 5.71 1.16
 -2 -23 -1 5.4 2.1
 2 -23 1 4.12 2.06
 -2 -23 -1 6.89 1.44
 -2 -23 -2 10.78 1.17
 -2 -23 -2 11.49 1.3
 2 -23 2 9.13 2.17
 2 -23 2 8.6 2.16
 -2 -23 -2 11.89 1.57
 -2 -23 -3 1.64 0.87
 2 -23 3 -0.87 1.83
 -2 -23 -3 1.64 1.05
 -2 -23 -3 0.96 1.35
 -2 -23 -3 0.64 1.12
 -2 -23 -3 0.47 1.94
 -2 -23 -4 10.58 1.13
 -2 -23 -4 10.5 1.24
 -2 -23 -4 9.4 1.39
 -2 -23 -5 7.49 1.15
 -2 -23 -5 6.96 1.12
 -2 -23 -5 7.7 1.07
 -2 -23 -6 3.44 0.9
 -2 -23 -6 4.48 0.99
 -2 -23 -6 4.67 0.91
 -2 -23 -6 6.56 1.09
 -2 -23 -7 8.76 0.89
 -2 -23 -7 8.22 0.74
 -2 -23 -7 9.38 0.88
 2 -22 -8 7.55 0.76
 2 -22 -7 18.46 1.23
 2 -22 -7 17.04 1.19
 2 -22 -6 3.41 0.88
 2 -22 -6 3.42 0.84
 2 -22 -6 3.74 1.14
 2 -22 -5 18.19 1.53
 2 -22 -5 17.88 1.48
 2 -22 -5 16.94 1.35
 2 -22 -5 15.9 1.39
 2 -22 -4 6.74 1.23
 -2 -22 4 3.59 0.9
 2 -22 -4 7.06 2.28
 2 -22 -4 5.47 1.32
 2 -22 -4 5.27 1.18
 2 -22 -4 2.08 2.17
 2 -22 -3 3.51 1.29
 -2 -22 3 4.63 1.87
 2 -22 -3 5.64 1.23
 2 -22 -3 4.49 2.29
 2 -22 -3 3.18 2.3
 -2 -22 3 2.63 1.1
 2 -22 -3 6.72 1.38
 2 -22 -3 2.26 1.93
 2 -22 -2 8.28 2.34
 -2 -22 2 7.62 2.01
 2 -22 -2 7.77 2.16
 2 -22 -2 9.29 1.31
 2 -22 -2 10.97 2.57
 -2 -22 2 9.68 0.97
 2 -22 -2 9.67 1.19
 -2 -22 2 8.82 1.28
 2 -22 -1 2.49 1.1
 2 -22 -1 2.68 0.94
 -2 -22 1 2.64 1
 2 -22 -1 2.55 2.31
 -2 -22 1 2.33 1.2
 2 -22 -1 5.83 2.2
 2 -22 -1 0.4 2
 -2 -22 1 0.88 2.05
 -2 -22 0 67.19 3.28
 -2 -22 0 70.73 3.17
 2 -22 0 57.47 4.06
 2 -22 0 61.38 4.37
 -2 -22 0 56.87 4.29
 2 -22 0 60.05 4.41
 2 -22 0 61.74 3.05
 -2 -22 -1 1.77 1.33
 -2 -22 -1 1.47 2.19
 -2 -22 -1 2.28 1.09
 -2 -22 -1 1.68 0.88
 2 -22 1 3.12 2.18
 2 -22 2 2.2 2.11
 2 -22 2 2.5 2.1
 -2 -22 -2 1.11 0.88
 -2 -22 -2 1.32 1.06
 -2 -22 -2 1.77 1.18
 -2 -22 -2 1.83 1.33
 2 -22 3 22.13 2.61
 -2 -22 -3 24.45 1.58
 -2 -22 -3 26.43 1.88
 -2 -22 -3 24.44 1.75
 -2 -22 -3 26.51 1.68
 2 -22 3 21.32 2.65
 -2 -22 -3 18.39 2.7
 -2 -22 -4 7.22 1.44
 2 -22 4 5.31 1.82
 -2 -22 -4 8.69 2.14
 -2 -22 -4 8.38 1.24
 -2 -22 -4 8.89 1.19
 -2 -22 -5 15.18 1.37
 -2 -22 -5 16.28 1.45
 -2 -22 -5 15.52 1.39
 -2 -22 -6 1.09 0.96
 -2 -22 -6 0.81 1
 -2 -22 -6 0.91 1.06
 -2 -22 -6 2.29 1.13
 -2 -22 -7 21.89 1.48
 -2 -22 -7 23.92 1.34
 -2 -22 -7 25.09 1.46
 -2 -22 -8 2.68 0.62
 -2 -22 -8 2.78 0.6
 2 -21 -9 9.32 0.66
 2 -21 -8 3.35 0.81
 2 -21 -7 1.39 1.07
 2 -21 -7 2.73 1.06
 2 -21 -7 1.45 0.61
 2 -21 -7 0.1 0.43
 2 -21 -6 15.66 1.26
 2 -21 -6 15.69 1.25
 2 -21 -6 19.66 1.59
 2 -21 -5 3.16 2.36
 2 -21 -5 0.5 1.07
 2 -21 -5 2.86 2.17
 2 -21 -5 0.46 1.29
 2 -21 -5 1.17 1.22
 2 -21 -4 4.15 2.43
 2 -21 -4 3.38 1.23
 2 -21 -4 2.92 1.29
 2 -21 -4 4.55 2.43
 2 -21 -4 3.95 1.34
 2 -21 -4 0.81 1.67
 2 -21 -3 35.63 3.18
 2 -21 -3 42.73 2.34
 2 -21 -3 41.58 2.44
 -2 -21 3 39.68 3.15
 2 -21 -3 41.91 3.64
 2 -21 -3 43.62 2.46
 2 -21 -3 39.05 3.6
 -2 -21 2 1.13 0.81
 2 -21 -2 2.5 1.19
 2 -21 -2 3.34 2.35
 2 -21 -2 0.58 1.97
 2 -21 -2 1.11 1.12
 2 -21 -2 2.16 2.45
 -2 -21 2 1.13 1.98
 2 -21 -1 3.6 1.02
 2 -21 -1 2.23 2.14
 2 -21 -1 5.85 2.41
 2 -21 -1 7.45 2.4
 -2 -21 1 3.39 1
 -2 -21 1 4.59 2.23
 2 -21 -1 4.3 1.22
 -2 -21 1 2.76 1.19
 -2 -21 0 18.23 2.7
 2 -21 0 19.24 2.84
 2 -21 0 16.63 2.59
 2 -21 0 22.39 2.88
 -2 -21 0 18 1.46
 2 -21 0 16.4 1.38
 -2 -21 0 17.04 1.68
 2 -21 1 43.66 3.61
 -2 -21 -1 40.82 3.59
 2 -21 1 36.51 2.06
 -2 -21 -1 41.66 2.17
 -2 -21 -1 48.7 2.37
 -2 -21 -1 44.47 2.49
 2 -21 1 35.58 3.17
 -2 -21 -2 16.56 1.5
 -2 -21 -2 13.84 1.36
 -2 -21 -2 13.26 1.66
 -2 -21 -2 13.11 1.21
 2 -21 2 11.52 2.68
 -2 -21 -3 0.73 1.2
 -2 -21 -3 0.69 1.1
 2 -21 3 0.7 2.11
 -2 -21 -3 -0.16 1.22
 -2 -21 -3 2.11 2.27
 -2 -21 -3 0.43 1.39
 -2 -21 -4 11.39 1.42
 -2 -21 -4 11.66 1.36
 -2 -21 -4 11.74 2.31
 2 -21 4 9.84 2.17
 -2 -21 -5 21.68 1.56
 -2 -21 -5 21.4 1.64
 -2 -21 -5 19.59 1.59
 -2 -21 -6 18.96 1.46
 -2 -21 -6 14.85 1.36
 -2 -21 -6 16.18 1.44
 -2 -21 -6 13.53 1.44
 -2 -21 -7 20.66 1.34
 -2 -21 -7 22.45 1.47
 -2 -21 -7 20.15 1.5
 -2 -21 -8 19.69 1.16
 -2 -21 -8 21.33 1.2
 -2 -21 -9 1.83 0.37
 2 -20 -9 14.89 0.97
 2 -20 -9 12.82 0.83
 2 -20 -8 18.39 1.27
 2 -20 -7 31.83 1.71
 2 -20 -7 36.94 2.01
 2 -20 -7 34.24 1.73
 2 -20 -6 1.84 2.3
 2 -20 -6 3.64 1.37
 2 -20 -6 1.99 2.28
 2 -20 -6 2.33 0.93
 2 -20 -6 3.06 1.03
 2 -20 -5 4.5 2.52
 2 -20 -5 4.53 1.42
 2 -20 -5 1.13 2.32
 2 -20 -5 5.37 1.69
 2 -20 -5 5.27 1.16
 2 -20 -4 4.03 2.44
 2 -20 -4 3.58 2.6
 -2 -20 4 0.96 1.56
 2 -20 -4 2.82 1.59
 2 -20 -4 1.04 1.37
 2 -20 -4 -1 1.86
 2 -20 -4 1.21 1.21
 2 -20 -4 3.28 1.34
 2 -20 -3 8.34 1.42
 2 -20 -3 7.36 1.41
 2 -20 -3 7.13 2.16
 2 -20 -3 10.27 2.62
 2 -20 -3 6.7 1.61
 2 -20 -3 11.06 2.83
 -2 -20 3 7.87 2.06
 2 -20 -3 11.15 1.39
 2 -20 -2 17.1 1.4
 2 -20 -2 16.46 1.55
 2 -20 -2 15.24 2.87
 2 -20 -2 18.18 2.58
 -2 -20 2 17.43 2.39
 2 -20 -2 13.9 2.88
 -2 -20 2 15.27 1.21
 2 -20 -1 56.13 4.12
 2 -20 -1 50.57 3.76
 2 -20 -1 48.47 2.51
 2 -20 -1 52.31 2.65
 -2 -20 1 42.68 3.72
 2 -20 -1 47.07 3.87
 -2 -20 1 45.66 2.47
 2 -20 0 20.18 2.75
 2 -20 0 18.7 1.47
 2 -20 0 18.58 1.3
 -2 -20 0 16.69 2.75
 2 -20 0 17.89 2.62
 -2 -20 0 18.43 1.26
 -2 -20 0 18.92 1.5
 -2 -20 0 19.39 1.67
 2 -20 0 21.49 2.96
 -2 -20 -1 149 7.83
 -2 -20 -1 159.42 6.68
 -2 -20 -1 155.26 6.58
 -2 -20 -1 161.95 6.76
 2 -20 1 141.21 7.51
 2 -20 1 143.04 6.51
 -2 -20 -1 144.6 6.49
 -2 -20 -2 3.21 1.2
 -2 -20 -2 2.96 1.05
 2 -20 2 3.98 1.9
 2 -20 2 3.66 2.16
 -2 -20 -2 3.13 1.16
 -2 -20 -2 2.71 1.34
 -2 -20 -3 26.93 1.91
 2 -20 3 22.96 2.99
 -2 -20 -3 27.06 2.08
 -2 -20 -3 26.86 2.59
 -2 -20 -3 26.67 1.83
 -2 -20 -3 27.92 3.11
 -2 -20 -3 29.69 1.83
 -2 -20 -4 41.99 3.36
 2 -20 4 44.24 3.6
 -2 -20 -4 49.38 2.61
 -2 -20 -4 50.03 3.8
 -2 -20 -4 49.92 2.64
 -2 -20 -5 8.84 1.37
 2 -20 5 6.81 1.89
 -2 -20 -5 6.18 2.01
 -2 -20 -5 8.77 1.33
 -2 -20 -5 10.11 1.47
 -2 -20 -5 10.86 2.19
 -2 -20 -6 12.98 1.55
 -2 -20 -6 14.51 1.49
 -2 -20 -6 13.69 1.35
 -2 -20 -6 14.25 1.52
 -2 -20 -7 3.26 1.22
 -2 -20 -7 4.08 0.92
 -2 -20 -7 2.76 1.15
 -2 -20 -8 1.2 0.94
 -2 -20 -8 0.39 0.65
 -2 -20 -8 1.7 0.94
 -2 -20 -9 7.17 0.64
 -2 -20 -9 8.47 0.69
 2 -19 -9 14.44 1.1
 2 -19 -9 13.49 0.93
 2 -19 -8 3.5 1.12
 2 -19 -8 4.64 1.03
 2 -19 -7 13.01 1.13
 2 -19 -7 15.36 1.08
 2 -19 -6 2.08 2.42
 2 -19 -6 4.87 1.84
 2 -19 -6 2.72 0.97
 2 -19 -6 3.04 1.32
 2 -19 -6 1.48 1.38
 2 -19 -6 3.1 1.03
 2 -19 -5 61.46 4.53
 2 -19 -5 64.39 3.18
 2 -19 -5 60.22 3.08
 2 -19 -5 62.09 3.98
 2 -19 -5 53.57 3.62
 2 -19 -5 61.42 4.54
 2 -19 -4 41.57 3.17
 2 -19 -4 40.97 3.78
 2 -19 -4 39.4 3.1
 2 -19 -4 41.39 3.84
 -2 -19 4 41.34 3.06
 2 -19 -4 44.02 2.52
 2 -19 -4 44.94 2.48
 2 -19 -4 45.89 2.5
 -2 -19 3 5.97 1.94
 2 -19 -3 5.09 1.66
 2 -19 -3 6.42 1.38
 2 -19 -3 3.75 2.58
 2 -19 -3 5.54 1.29
 2 -19 -3 3.53 2.7
 2 -19 -3 6.69 2.16
 2 -19 -2 2.81 1.36
 -2 -19 2 -0.37 2
 2 -19 -2 1.8 2.04
 2 -19 -2 0.71 1.2
 2 -19 -2 0.63 2.41
 2 -19 -2 0.47 1.15
 2 -19 -2 1.65 2.38
 -2 -19 2 0.02 0.82
 -2 -19 1 92.25 5.44
 2 -19 -1 94.4 5.52
 2 -19 -1 98.52 5.76
 2 -19 -1 91.12 5.59
 2 -19 -1 95.22 4.33
 2 -19 -1 96.48 4.37
 -2 -19 1 91.65 4.31
 2 -19 -1 100.19 5.32
 2 -19 0 102.79 5.86
 -2 -19 0 100.57 4.51
 2 -19 0 96.75 5.68
 2 -19 0 102.49 4.47
 2 -19 0 94.98 5.73
 2 -19 0 93.22 4.38
 -2 -19 0 96.67 5.72
 -2 -19 0 97.2 4.36
 -2 -19 -1 94.67 5.3
 -2 -19 -1 101.59 4.6
 -2 -19 -1 110.9 4.8
 -2 -19 -1 112.46 4.88
 2 -19 1 93.39 5.67
 2 -19 1 98.6 4.61
 -2 -19 -1 102.83 5.93
 -2 -19 -1 107.07 4.67
 2 -19 2 2.48 2.28
 -2 -19 -2 1.72 1.74
 2 -19 2 4.55 1.89
 -2 -19 -2 2.19 1.06
 -2 -19 -2 3.04 1.43
 -2 -19 -2 2.41 1.12
 -2 -19 -2 3.57 1.25
 -2 -19 -3 39.76 3.66
 2 -19 3 43.73 3.65
 -2 -19 -3 43.71 2.48
 2 -19 3 40.62 3.07
 -2 -19 -3 42.37 3.2
 -2 -19 -3 46.96 2.59
 -2 -19 -3 44.38 2.36
 -2 -19 -3 43.41 2.42
 -2 -19 -4 23.84 1.84
 -2 -19 -4 19.41 2.78
 2 -19 4 24.05 2.8
 -2 -19 -4 24.4 1.79
 -2 -19 -4 19.66 2.52
 -2 -19 -5 33.59 2.2
 -2 -19 -5 28.27 2.97
 2 -19 5 30.43 2.91
 -2 -19 -5 34.62 2.58
 -2 -19 -5 28.74 3.11
 -2 -19 -5 37.53 2.13
 -2 -19 -5 34.39 2.05
 -2 -19 -6 -0.22 1.35
 -2 -19 -6 1.23 1.77
 -2 -19 -6 -2.51 1.95
 -2 -19 -6 -0.22 1.37
 2 -19 6 0.5 1.46
 -2 -19 -6 0.37 1.44
 -2 -19 -6 -0.47 1.1
 -2 -19 -7 3.63 1.02
 -2 -19 -7 4.78 1.32
 -2 -19 -7 3.3 1.23
 -2 -19 -8 0.13 0.73
 -2 -19 -8 0.38 1.03
 -2 -19 -8 -1.35 1
 -2 -19 -9 4.48 0.78
 -2 -19 -9 3.21 0.69
 2 -18 -10 4.91 0.55
 2 -18 -9 11.05 0.95
 2 -18 -9 13.44 1.14
 2 -18 -8 41.57 2.3
 2 -18 -8 40.99 2.21
 2 -18 -7 27.08 1.77
 2 -18 -7 19.59 2.92
 2 -18 -7 23.27 1.41
 2 -18 -7 23.15 1.47
 2 -18 -7 21.36 2.49
 2 -18 -6 10.57 2.18
 2 -18 -6 13.39 1.53
 2 -18 -6 12.06 2.87
 2 -18 -6 13.92 1.27
 2 -18 -6 12.64 1.31
 2 -18 -5 39.76 2.33
 2 -18 -5 34.95 3.11
 2 -18 -5 34.27 2.76
 2 -18 -5 36.18 2.17
 2 -18 -5 41.11 3.87
 2 -18 -4 22.58 3.21
 2 -18 -4 24.57 1.86
 2 -18 -4 19.98 2.53
 2 -18 -4 20.83 1.78
 2 -18 -4 23.2 2.49
 -2 -18 4 21.84 2.21
 2 -18 -4 23.42 1.69
 2 -18 -4 24.88 3.3
 2 -18 -3 13.44 2.55
 -2 -18 3 15.3 2.2
 2 -18 -3 12.4 2.25
 2 -18 -3 15.05 2.13
 2 -18 -3 13.74 1.48
 2 -18 -3 12.31 2.74
 2 -18 -3 13.72 1.55
 2 -18 -3 11.14 2.88
 2 -18 -2 21.72 2.67
 -2 -18 2 22 1.4
 2 -18 -2 22.82 1.62
 2 -18 -2 22.86 3.02
 -2 -18 2 22.03 2.62
 2 -18 -2 20.21 2.21
 2 -18 -2 26.37 2.82
 2 -18 -2 23.58 1.69
 2 -18 -2 22.79 2.95
 2 -18 -1 6.22 1.21
 2 -18 -1 9.2 2.57
 2 -18 -1 7.85 2.34
 2 -18 -1 5.88 2.38
 2 -18 -1 6.44 1.17
 -2 -18 1 4.83 2.31
 2 -18 -1 8.18 1.56
 2 -18 -1 8.77 2.16
 2 -18 0 160.64 8.02
 2 -18 0 162.36 7.97
 2 -18 0 169.01 6.91
 -2 -18 0 163.84 8.06
 2 -18 0 151.21 6.82
 -2 -18 0 154.98 6.8
 2 -18 0 151.13 7.65
 -2 -18 -1 32.77 2.05
 -2 -18 -1 32.62 1.79
 2 -18 1 30.32 3.02
 -2 -18 -1 29.66 2.54
 -2 -18 -1 31.45 1.86
 -2 -18 -1 32.7 3.17
 2 -18 1 31.13 1.79
 -2 -18 -1 34.5 1.94
 2 -18 1 31.44 2.37
 2 -18 2 1.91 1.85
 -2 -18 -2 3.66 1.68
 -2 -18 -2 3.8 1.08
 -2 -18 -2 2.71 1.23
 2 -18 2 3.29 2.26
 -2 -18 -2 0.31 1.74
 -2 -18 -2 2.36 1.31
 -2 -18 -2 2.48 1.09
 -2 -18 -3 6.33 2.52
 2 -18 3 6.57 1.89
 2 -18 3 6.74 2.37
 -2 -18 -3 8.59 1.3
 -2 -18 -3 7.44 1.24
 -2 -18 -3 6.82 1.97
 -2 -18 -3 8.64 1.98
 -2 -18 -3 7.5 1.45
 -2 -18 -4 7.53 1.39
 -2 -18 -4 5.33 2.14
 2 -18 4 8.55 2.32
 -2 -18 -4 6.64 1.32
 -2 -18 -4 6.09 1.56
 -2 -18 -4 5.43 2.37
 -2 -18 -5 64.11 3.94
 -2 -18 -5 68.68 3.35
 2 -18 5 61.28 4.17
 -2 -18 -5 64.06 4.37
 -2 -18 -5 68.45 3.32
 -2 -18 -5 57.26 4.3
 -2 -18 -5 68.88 3.35
 -2 -18 -6 7.36 2.05
 -2 -18 -6 7.77 1.84
 -2 -18 -6 7.3 2.26
 -2 -18 -6 10.09 1.3
 2 -18 6 6.93 1.73
 -2 -18 -6 7.73 1.45
 -2 -18 -6 7.86 1.52
 -2 -18 -7 40.37 3.34
 -2 -18 -7 45.6 2.38
 -2 -18 -7 48 2.58
 -2 -18 -7 45.19 2.51
 -2 -18 -7 45.6 2.53
 -2 -18 -8 8.15 0.96
 -2 -18 -8 9.72 1.23
 -2 -18 -8 7.26 1.22
 -2 -18 -9 18.34 1.21
 -2 -18 -9 16.9 1.21
 2 -17 -10 7.92 0.75
 2 -17 -9 11.32 1.16
 2 -17 -9 9 1
 2 -17 -8 9.13 0.79
 2 -17 -8 9.52 1.25
 2 -17 -8 8.89 1.35
 2 -17 -7 5.38 1.46
 2 -17 -7 4.62 1.95
 2 -17 -7 6.06 2.43
 2 -17 -7 4.62 0.89
 2 -17 -7 3.72 1.33
 2 -17 -7 5.02 0.98
 2 -17 -6 47.97 4.22
 2 -17 -6 53.4 3.83
 2 -17 -6 52 2.67
 2 -17 -6 53.4 2.85
 2 -17 -5 20.92 2.21
 2 -17 -5 22.4 1.73
 2 -17 -5 23.6 1.88
 2 -17 -5 25.61 2.71
 2 -17 -5 25.29 3.37
 2 -17 -4 51.77 3.64
 2 -17 -4 54.85 4.32
 2 -17 -4 54.31 2.84
 2 -17 -4 56.69 2.87
 2 -17 -4 57.71 3.79
 -2 -17 4 52.61 3.43
 2 -17 -4 55.54 2.87
 2 -17 -4 56.44 4.19
 2 -17 -3 40.16 3.1
 -2 -17 3 33.62 2.95
 2 -17 -3 40.5 2.24
 2 -17 -3 38.82 2.23
 2 -17 -3 39.82 3.46
 2 -17 -3 39 3.72
 2 -17 -3 34.31 2.97
 2 -17 -3 41.57 3.49
 -2 -17 2 17.72 2.34
 2 -17 -2 25.99 3.13
 -2 -17 2 14.91 1.29
 2 -17 -2 27.19 1.75
 2 -17 -2 20.22 2.25
 2 -17 -2 32.22 1.71
 2 -17 -2 24.39 2.77
 2 -17 -2 27.43 3.11
 2 -17 -2 20.13 2.8
 2 -17 -1 106.54 5.85
 2 -17 -1 104.42 4.76
 2 -17 -1 103.91 5.87
 -2 -17 1 102.19 5.72
 2 -17 -1 109.26 4.78
 2 -17 -1 100.08 5.31
 2 -17 -1 106.66 5.69
 2 -17 -1 108.8 6.06
 2 -17 0 96.41 5.44
 2 -17 0 100.89 5.43
 -2 -17 0 94.53 4.2
 -2 -17 0 103.47 5.51
 2 -17 0 100.37 4.31
 2 -17 0 80.61 4.62
 -2 -17 0 85.42 4.73
 2 -17 0 92.83 4.22
 2 -17 0 102.25 5.14
 2 -17 1 63.08 2.98
 -2 -17 -1 62.54 3.54
 -2 -17 -1 63.4 3.73
 -2 -17 -1 68.61 4.33
 -2 -17 -1 63.22 3.03
 -2 -17 -1 61.38 2.98
 2 -17 1 63.51 4.12
 2 -17 1 59.07 3.6
 -2 -17 -1 67.7 3.18
 -2 -17 -2 49.94 2.56
 -2 -17 -2 53.5 2.74
 -2 -17 -2 48.17 3.26
 -2 -17 -2 48 3.44
 -2 -17 -2 51.29 2.61
 2 -17 2 49.55 3.56
 -2 -17 -2 53.08 2.68
 2 -17 2 46.68 3.8
 -2 -17 -3 53.13 2.87
 -2 -17 -3 58.14 2.99
 -2 -17 -3 56.66 2.84
 2 -17 3 57.27 4.04
 2 -17 3 53.95 3.64
 -2 -17 -3 59.52 4.08
 -2 -17 -3 53.41 3.3
 -2 -17 -3 60.44 3.78
 -2 -17 -3 54.48 3.71
 -2 -17 -4 3.76 1.28
 2 -17 4 33.03 2.45
 -2 -17 -4 3.04 2.13
 -2 -17 -4 3.1 1.3
 -2 -17 -4 1.94 2.23
 -2 -17 -4 0.6 1.56
 -2 -17 -4 3.63 1.27
 2 -17 4 41.78 3.5
 -2 -17 -4 3.67 2.26
 -2 -17 -5 82.56 3.8
 2 -17 5 71.94 4.62
 -2 -17 -5 75.12 4.82
 -2 -17 -5 81.77 3.83
 -2 -17 -5 79.02 3.79
 -2 -17 -5 74.15 4.87
 -2 -17 -5 72.24 4.46
 -2 -17 -6 15.01 2.55
 -2 -17 -6 16.84 1.52
 -2 -17 -6 20.31 1.75
 -2 -17 -6 16.32 1.71
 -2 -17 -6 20.5 2.26
 2 -17 6 13.33 2.13
 -2 -17 -6 13.39 2.44
 -2 -17 -7 23.66 2.41
 -2 -17 -7 22.97 1.79
 -2 -17 -7 24.42 1.61
 -2 -17 -7 21.47 2.29
 -2 -17 -7 22.6 1.85
 -2 -17 -7 19.65 2.75
 -2 -17 -8 61.67 2.89
 -2 -17 -8 55.73 2.71
 -2 -17 -8 58.13 2.92
 -2 -17 -8 52.76 2.9
 -2 -17 -8 56.83 2.58
 -2 -17 -9 9.04 1.01
 -2 -17 -9 8.48 0.98
 -2 -17 -9 8.63 1.1
 -2 -17 -10 8.42 0.68
 -2 -17 -10 8.52 0.64
 2 -16 -10 0.22 0.73
 2 -16 -10 -0.01 0.21
 2 -16 -10 0.34 0.39
 2 -16 -9 11.79 0.87
 2 -16 -9 10.47 1.23
 2 -16 -9 10.52 1.07
 2 -16 -8 9.11 1.41
 2 -16 -8 7.7 1.24
 2 -16 -8 6.44 2.26
 2 -16 -8 10.44 0.92
 2 -16 -8 8.52 1.96
 2 -16 -8 3.69 2.4
 2 -16 -7 4.19 0.85
 -2 -16 7 2.27 1.48
 2 -16 -7 5.6 1.44
 2 -16 -7 2.97 2.48
 2 -16 -7 3.85 0.89
 2 -16 -7 4.34 0.97
 2 -16 -7 4.15 1.25
 2 -16 -7 5.45 2
 2 -16 -6 60.82 3.09
 2 -16 -6 58.38 4.11
 2 -16 -6 59.37 2.77
 2 -16 -6 60.06 4.49
 2 -16 -6 58.64 2.94
 2 -16 -5 31.89 2.16
 2 -16 -5 30.14 3.6
 2 -16 -5 35.06 2.05
 2 -16 -5 36.51 2.2
 2 -16 -5 34.49 3.11
 2 -16 -5 31.78 2.63
 2 -16 -4 42.16 2.38
 -2 -16 4 37.66 2.82
 2 -16 -4 45.48 3.94
 2 -16 -4 43.66 3.32
 2 -16 -4 40.93 2.3
 2 -16 -4 48.35 3.65
 2 -16 -4 39.44 3
 2 -16 -3 33.73 3.2
 -2 -16 3 32.86 2.71
 2 -16 -3 35.38 2.03
 2 -16 -3 34.72 3.38
 2 -16 -3 32.5 2.81
 2 -16 -3 32.2 3.36
 2 -16 -3 35.21 2.87
 2 -16 -3 32.63 2.07
 2 -16 -2 23.51 1.6
 2 -16 -2 22.08 2.86
 -2 -16 2 21.51 2.45
 2 -16 -2 22.26 2.66
 2 -16 -2 19.79 2.5
 2 -16 -2 21.82 2.95
 2 -16 -2 21.59 1.54
 2 -16 -2 21.41 2.24
 2 -16 -1 74.4 3.26
 2 -16 -1 85.76 4.61
 -2 -16 1 48.65 3.44
 2 -16 -1 76.87 4.38
 2 -16 -1 63.65 4.18
 2 -16 -1 79.68 3.32
 -2 -16 1 59.18 4.12
 2 -16 -1 61.59 3.82
 2 -16 0 47.34 2.87
 -2 -16 0 45.24 2.91
 2 -16 0 47.1 2.38
 -2 -16 0 48.52 2.33
 -2 -16 0 47.22 3.52
 2 -16 0 45.69 3.56
 2 -16 0 55.26 3.55
 2 -16 0 49.28 2.44
 2 -16 0 48.93 3.32
 -2 -16 -1 181.35 8.79
 -2 -16 -1 174.44 8.4
 2 -16 1 185.51 8.75
 2 -16 1 171.99 8.36
 -2 -16 -1 184.3 7.8
 2 -16 1 187.44 7.8
 -2 -16 -1 169.05 8.27
 -2 -16 -1 180.55 7.76
 -2 -16 -2 23.07 1.48
 -2 -16 -2 21.35 1.53
 -2 -16 -2 21.48 1.64
 -2 -16 -2 21.98 1.53
 -2 -16 -2 18.88 2.21
 2 -16 2 21.91 2.5
 -2 -16 -2 20.49 2.34
 -2 -16 -2 21.98 1.79
 -2 -16 -3 117.33 6.21
 -2 -16 -3 116.8 5.18
 -2 -16 -3 111.49 5.99
 -2 -16 -3 111.9 5.63
 2 -16 3 111.79 5.89
 -2 -16 -3 109.01 5.11
 -2 -16 -3 114.61 5.1
 -2 -16 -3 114.17 5.99
 -2 -16 -4 6.57 2.47
 -2 -16 -4 8.58 2.24
 2 -16 4 10.21 1.87
 -2 -16 -4 10.17 1.29
 -2 -16 -4 9.4 2.48
 -2 -16 -4 8.14 1.84
 -2 -16 -4 8.56 1.27
 -2 -16 -4 10.13 1.38
 2 -16 5 9.33 1.89
 -2 -16 -5 17.75 2.21
 -2 -16 -5 14.22 1.53
 -2 -16 -5 13.25 1.57
 -2 -16 -5 14.85 2.62
 2 -16 5 11.97 2.31
 -2 -16 -5 13.52 2.45
 -2 -16 -5 15.48 1.44
 -2 -16 -6 18.97 1.87
 2 -16 6 17.15 2.29
 -2 -16 -6 18.52 2.58
 -2 -16 -6 19.31 2.82
 -2 -16 -6 22.98 2.48
 -2 -16 -6 23.11 1.64
 -2 -16 -6 22.46 1.81
 -2 -16 -6 21 1.32
 -2 -16 -7 1.05 1.03
 -2 -16 -7 3.89 1.72
 -2 -16 -7 1.35 1.28
 -2 -16 -7 0.09 1.83
 -2 -16 -7 1.39 1.41
 -2 -16 -7 3.64 2.28
 -2 -16 -7 0.2 0.82
 -2 -16 -8 43.72 2.4
 -2 -16 -8 43.8 3.2
 -2 -16 -8 43.44 2.24
 -2 -16 -8 45.34 2.47
 -2 -16 -8 44.84 2.17
 -2 -16 -8 43.52 2.51
 -2 -16 -9 20.94 1.45
 -2 -16 -9 20.2 1.07
 -2 -16 -9 20.02 1.33
 -2 -16 -9 19.74 1.41
 -2 -16 -10 18.65 1.02
 -2 -16 -10 20.59 1.06
 2 -15 -10 44.09 0.97
 2 -15 -10 49.15 1.17
 2 -15 -9 42.12 2.06
 2 -15 -9 42.94 2.22
 2 -15 -9 39.2 2.11
 2 -15 -8 21.51 1.58
 2 -15 -8 21.29 1.7
 2 -15 -8 17.02 2.42
 2 -15 -8 20.49 1.38
 2 -15 -8 24.58 3.03
 2 -15 -8 18.01 2.86
 2 -15 -7 16.54 1.33
 2 -15 -7 19.14 1.64
 2 -15 -7 17.88 2.6
 2 -15 -7 17.98 1.63
 2 -15 -7 19.26 1.33
 -2 -15 7 16.76 1.98
 2 -15 -7 19.77 3.11
 2 -15 -7 17.67 3.01
 2 -15 -7 19.05 1.27
 2 -15 -6 48.34 4.04
 2 -15 -6 45.26 3.6
 2 -15 -6 42.57 2.47
 2 -15 -6 45.41 2.2
 2 -15 -6 41.61 2.33
 2 -15 -5 132.2 5.84
 2 -15 -5 125.05 6.34
 2 -15 -5 129.07 5.79
 2 -15 -5 129.73 6.87
 2 -15 -4 60.43 4.45
 2 -15 -4 56.94 3.7
 2 -15 -4 64.67 3.12
 2 -15 -4 63.58 4.04
 -2 -15 4 58.55 3.59
 2 -15 -4 62.38 3.05
 2 -15 -4 63.01 4.31
 -2 -15 3 55.25 3.58
 2 -15 -3 52.2 3.56
 2 -15 -3 60.22 4.03
 2 -15 -3 59.66 4.2
 2 -15 -3 58.31 2.87
 2 -15 -3 61.24 3.76
 2 -15 -3 56.58 2.88
 2 -15 -2 97.62 5.31
 -2 -15 2 83.75 4.83
 2 -15 -2 91.42 4.12
 2 -15 -2 84.88 4.91
 2 -15 -2 90.04 4.11
 2 -15 -2 91.19 4.8
 2 -15 -2 88.71 5.25
 2 -15 -2 86.68 5.08
 2 -15 -1 24.14 1.53
 2 -15 -1 25.25 1.55
 2 -15 -1 22.92 2.47
 -2 -15 1 25.56 2.46
 2 -15 -1 22.9 2.76
 -2 -15 1 21.66 1.81
 2 -15 -1 25.56 2.18
 2 -15 -1 23.53 2.55
 2 -15 0 89.54 4.56
 -2 -15 0 83.9 4.75
 2 -15 0 80.66 4.73
 2 -15 0 86.03 4.23
 -2 -15 0 79.05 4.21
 2 -15 0 83.01 3.73
 2 -15 0 86.09 4.79
 -2 -15 0 74.54 3.99
 -2 -15 0 82.58 3.69
 -2 -15 -1 7.95 0.96
 -2 -15 -1 5.86 1.56
 -2 -15 -1 7.02 2.11
 2 -15 1 5.22 2
 2 -15 1 6.64 1.22
 2 -15 1 8.06 1.65
 -2 -15 -1 7.06 0.95
 -2 -15 -1 7.6 1.56
 -2 -15 -1 5.27 0.99
 2 -15 2 27.23 1.99
 -2 -15 -2 27.9 2.5
 -2 -15 -2 29.41 2.48
 -2 -15 -2 26.31 2.03
 2 -15 2 27.02 2.63
 -2 -15 -2 26.35 1.72
 -2 -15 -2 29.01 1.69
 -2 -15 -2 28.97 1.79
 2 -15 3 54.85 3.73
 -2 -15 -3 57.69 3.85
 -2 -15 -3 60.25 3.9
 -2 -15 -3 61.29 3.49
 -2 -15 -3 58.12 2.92
 -2 -15 -3 57.49 3.93
 -2 -15 -3 58.14 2.92
 -2 -15 -3 63.58 3
 -2 -15 -4 36.39 3.32
 -2 -15 -4 29.15 2.96
 -2 -15 -4 35.94 2.12
 -2 -15 -4 34.03 3.13
 -2 -15 -4 36.81 2.75
 -2 -15 -4 35.4 2.08
 -2 -15 -4 34.52 2.06
 2 -15 4 34.2 2.77
 2 -15 5 22.31 2.41
 -2 -15 -5 28.11 1.83
 -2 -15 -5 29.01 3.03
 -2 -15 -5 30.72 2.98
 -2 -15 -5 28 2.66
 -2 -15 -5 28.42 1.56
 -2 -15 -5 28.8 1.93
 -2 -15 -6 54.04 3.94
 -2 -15 -6 57.28 3.01
 -2 -15 -6 55.24 3.88
 -2 -15 -6 55.44 4.2
 -2 -15 -6 61.51 3.08
 -2 -15 -6 62.2 3.15
 -2 -15 -6 60.2 2.82
 -2 -15 -7 13.12 1.67
 -2 -15 -7 15.58 2.72
 -2 -15 -7 12.86 2.24
 2 -15 7 15.08 1.77
 -2 -15 -7 14.25 1.34
 -2 -15 -7 14.95 1.21
 -2 -15 -7 14.25 1.62
 -2 -15 -7 11.44 2.1
 -2 -15 -8 5.21 1.01
 -2 -15 -8 6.9 2.04
 -2 -15 -8 7.11 0.98
 -2 -15 -8 6.91 1.3
 -2 -15 -8 7.2 1.35
 -2 -15 -8 6.25 1.34
 -2 -15 -9 15.66 1.43
 -2 -15 -9 15.3 1.31
 -2 -15 -9 14.56 1.01
 -2 -15 -9 15.95 1.14
 -2 -15 -9 16.95 1.43
 -2 -15 -10 5.81 0.72
 -2 -15 -10 6.34 0.88
 -2 -15 -10 5.78 0.78
 2 -14 -11 1.68 0.43
 2 -14 -10 15.49 0.97
 2 -14 -10 16.65 0.9
 2 -14 -9 20.52 1.54
 2 -14 -9 19.6 1.37
 2 -14 -9 19.08 1.36
 2 -14 -8 62.79 4.71
 2 -14 -8 59.94 4.54
 2 -14 -8 69.19 3.19
 2 -14 -8 65.26 3.24
 2 -14 -8 67.99 3.34
 2 -14 -7 1.67 0.97
 2 -14 -7 3.16 2.61
 2 -14 -7 1.2 2.61
 -2 -14 7 1.46 1.49
 2 -14 -7 1.63 1.24
 2 -14 -7 0.54 1.37
 2 -14 -7 3.47 2.12
 2 -14 -7 1.32 0.8
 2 -14 -7 0.77 0.91
 2 -14 -6 10.95 2.86
 2 -14 -6 6.59 1.33
 2 -14 -6 6.44 1.34
 2 -14 -6 5.14 1.09
 2 -14 -6 7.66 2.26
 2 -14 -6 6.23 1
 2 -14 -5 75.15 3.47
 -2 -14 5 70.2 3.74
 2 -14 -5 68.94 3.96
 2 -14 -5 63.59 4.43
 2 -14 -5 70.27 3.27
 2 -14 -5 73.26 3.41
 2 -14 -5 73.91 4.9
 2 -14 -4 31 2.77
 2 -14 -4 34.02 3.29
 2 -14 -4 29.65 2.42
 2 -14 -4 29.46 1.91
 -2 -14 4 27.16 2.3
 2 -14 -4 35.8 3.24
 2 -14 -4 32.37 1.85
 2 -14 -3 26.82 2.82
 2 -14 -3 23.2 1.53
 2 -14 -3 19.46 2.22
 2 -14 -3 23.86 2.88
 -2 -14 3 23.2 2.18
 2 -14 -3 19.04 1.59
 2 -14 -3 23.12 1.61
 2 -14 -3 23.21 2.42
 2 -14 -2 96.56 4.99
 2 -14 -2 98.19 5.29
 2 -14 -2 96.58 4.23
 2 -14 -2 94.99 4.92
 2 -14 -2 103.01 4.26
 2 -14 -2 90.46 4.22
 -2 -14 2 91.15 4.92
 2 -14 -2 101.3 5.24
 2 -14 -1 110.9 5
 -2 -14 1 118.72 5.82
 2 -14 -1 114.54 5.02
 2 -14 -1 120.12 5.9
 2 -14 -1 112.95 5.59
 -2 -14 1 107.51 5.29
 2 -14 -1 124.75 6.05
 2 -14 -1 120.01 5.82
 -2 -14 0 316.69 13.74
 2 -14 0 316.62 13.32
 2 -14 0 350.81 14.21
 2 -14 0 319.69 13.83
 -2 -14 0 332.18 14.15
 -2 -14 0 292.29 13.57
 2 -14 0 315.36 13.98
 -2 -14 -1 19.74 2.32
 -2 -14 -1 16.42 2.01
 2 -14 1 13.67 1.61
 2 -14 1 15.84 1.89
 -2 -14 -1 17.97 1.18
 -2 -14 -1 16.94 1.23
 2 -14 1 17.63 2.22
 -2 -14 -1 17.99 1.87
 -2 -14 -1 15.27 1.38
 2 -14 2 64.42 3.62
 -2 -14 -2 76.68 4.24
 -2 -14 -2 76.38 3.48
 -2 -14 -2 78.15 4.2
 2 -14 2 81.38 4.35
 -2 -14 -2 76.59 3.47
 -2 -14 -2 80.36 3.91
 -2 -14 -2 79.04 3.55
 2 -14 2 69.59 3.81
 -2 -14 -3 39.82 3.25
 -2 -14 -3 37.93 3.19
 -2 -14 -3 41.33 3.13
 2 -14 3 41.58 3.05
 -2 -14 -3 43.95 2.27
 -2 -14 -3 43.8 2.28
 -2 -14 -3 45.51 2.82
 -2 -14 -3 44.82 2.34
 -2 -14 -4 29 2.99
 -2 -14 -4 32.66 1.95
 -2 -14 -4 28.76 2.86
 2 -14 4 37.03 2.71
 -2 -14 -4 35.25 2.61
 -2 -14 -4 31.55 1.96
 -2 -14 -4 31.95 3.04
 -2 -14 -4 34.33 1.98
 -2 -14 -5 40.45 2.31
 -2 -14 -5 39.85 3.38
 -2 -14 -5 42.47 3.37
 -2 -14 -5 39.81 3.18
 -2 -14 -5 42.25 2.1
 -2 -14 -5 44.59 2.29
 2 -14 5 37.98 2.97
 -2 -14 -5 40.33 2.43
 -2 -14 -6 25.28 3.04
 -2 -14 -6 24.15 2.77
 -2 -14 -6 22.37 2.65
 -2 -14 -6 23.96 1.72
 -2 -14 -6 25.5 1.55
 -2 -14 -6 25.78 1.87
 2 -14 6 22.45 2.24
 -2 -14 -6 27.19 1.97
 -2 -14 -7 19.34 2.46
 -2 -14 -7 19.23 1.72
 -2 -14 -7 16.57 2.2
 -2 -14 -7 16.98 1.43
 -2 -14 -7 18.36 1.35
 -2 -14 -7 16.5 1.63
 -2 -14 -7 14.56 2.81
 2 -14 7 13.2 1.85
 -2 -14 -7 16.21 1.71
 -2 -14 -8 2.65 0.95
 -2 -14 -8 1.26 1.33
 -2 -14 -8 -0.39 1.89
 -2 -14 -8 2.79 1.24
 -2 -14 -8 2.72 0.98
 -2 -14 -8 1.83 1.35
 -2 -14 -9 0.04 1.18
 -2 -14 -9 1.26 1.17
 -2 -14 -9 0.47 0.67
 -2 -14 -9 1.45 1.04
 -2 -14 -9 1.53 0.93
 -2 -14 -10 22.02 1.34
 -2 -14 -10 22.65 1.39
 -2 -14 -10 24.46 1.35
 -2 -14 -11 5.08 0.49
 2 -13 -11 10.69 0.83
 2 -13 -10 23.32 1.1
 2 -13 -10 23.99 1.09
 2 -13 -9 17.34 2.29
 2 -13 -9 15 1.27
 2 -13 -9 18.19 1.34
 2 -13 -9 13.02 2.48
 2 -13 -9 16.67 1.42
 2 -13 -8 11.55 1.38
 2 -13 -8 12.03 1.33
 2 -13 -8 13.66 1.29
 2 -13 -8 10.82 2.87
 2 -13 -8 10.51 2.67
 2 -13 -7 5.59 2.91
 2 -13 -7 3.01 2.65
 2 -13 -7 4.12 1.04
 -2 -13 7 5.33 1.62
 2 -13 -7 4.19 0.82
 2 -13 -7 4.53 2.15
 2 -13 -7 4.24 1.2
 2 -13 -7 4.01 1.4
 2 -13 -7 4.48 0.98
 2 -13 -6 23.61 1.58
 2 -13 -6 23.91 1.89
 2 -13 -6 30.65 2.96
 2 -13 -6 24.68 1.6
 2 -13 -6 27.02 3.33
 2 -13 -6 26.84 1.79
 2 -13 -6 27.16 3.38
 -2 -13 5 1.38 1.15
 2 -13 -5 2.79 2.54
 2 -13 -5 1.55 1.14
 2 -13 -5 0.6 0.81
 2 -13 -5 2.68 1.46
 2 -13 -5 0.85 0.93
 2 -13 -5 0.73 1.96
 2 -13 -4 10.4 1.21
 2 -13 -4 10.29 1.24
 2 -13 -4 9.09 2.17
 2 -13 -4 8.69 1.67
 2 -13 -4 10.7 1.41
 2 -13 -4 8.92 1.11
 -2 -13 4 8.94 1.5
 -2 -13 3 97.36 5.12
 2 -13 -3 105.4 4.66
 2 -13 -3 114.92 5.76
 2 -13 -3 112.06 5.51
 2 -13 -3 110.19 5.69
 2 -13 -3 105.22 5.27
 2 -13 -3 97.89 4.67
 2 -13 -2 24.3 2.5
 2 -13 -2 20.29 1.49
 -2 -13 2 23.04 2.18
 2 -13 -2 22.54 1.46
 -2 -13 2 22.4 1.56
 2 -13 -2 21.61 2.23
 2 -13 -2 23.23 2.21
 2 -13 -2 22.33 2.72
 2 -13 -1 106.65 5.33
 2 -13 -1 106.63 5.12
 -2 -13 1 90.35 4.73
 2 -13 -1 104.67 5.41
 -2 -13 1 98.51 5.15
 2 -13 -1 108.71 5.35
 2 -13 -1 104.04 4.53
 -2 -13 0 150.83 6.81
 2 -13 0 161.37 6.94
 -2 -13 0 147.47 6.45
 -2 -13 0 145.76 6.33
 2 -13 0 152.41 6.58
 2 -13 0 152.42 6.76
 2 -13 1 253.65 11.19
 -2 -13 -1 251.39 11.14
 -2 -13 -1 255.29 11.2
 -2 -13 -1 249.25 10.96
 2 -13 1 262.4 11.43
 -2 -13 -1 252.02 10.7
 -2 -13 -1 253.79 11.43
 -2 -13 -2 55.68 2.6
 -2 -13 -2 56.9 3.03
 2 -13 2 55.14 3.41
 -2 -13 -2 53.3 3.34
 -2 -13 -2 54.05 2.69
 -2 -13 -2 53.63 2.63
 -2 -13 -2 56.31 3.36
 2 -13 2 51.66 2.97
 2 -13 3 49.39 3.29
 -2 -13 -3 49.27 2.55
 -2 -13 -3 48.8 2.49
 -2 -13 -3 49.77 3.43
 -2 -13 -3 51.07 3.34
 -2 -13 -3 51.04 3.07
 -2 -13 -3 50.71 3.32
 -2 -13 -3 50.51 2.48
 -2 -13 -4 115.63 5.01
 -2 -13 -4 112.86 6.03
 2 -13 4 113.59 5.83
 -2 -13 -4 118.88 6.13
 -2 -13 -4 119.31 5.16
 -2 -13 -4 115.38 6.11
 -2 -13 -4 121.54 5.88
 -2 -13 -4 110.34 5.16
 -2 -13 -4 115.56 5.17
 -2 -13 -5 -0.31 1.16
 -2 -13 -5 1.84 2.08
 -2 -13 -5 2.28 2.23
 -2 -13 -5 2.49 1.91
 -2 -13 -5 0.5 1.05
 -2 -13 -5 -0.28 2.35
 2 -13 5 1.81 1.81
 -2 -13 -5 2.9 1.26
 -2 -13 -5 1.36 0.84
 -2 -13 -6 194.5 9.49
 2 -13 6 180.37 9.09
 -2 -13 -6 198.49 8.53
 -2 -13 -6 198.11 8.46
 -2 -13 -6 198.78 8.62
 -2 -13 -6 198.55 9.71
 -2 -13 -6 213.78 9.6
 -2 -13 -6 194.6 8.57
 -2 -13 -7 2.24 0.98
 -2 -13 -7 3.11 1.79
 -2 -13 -7 2.24 1.26
 -2 -13 -7 1.49 1.42
 -2 -13 -7 3.79 2.46
 -2 -13 -7 1.9 1.96
 -2 -13 -7 2.12 1.06
 -2 -13 -7 1.85 1.38
 -2 -13 -8 76.19 3.59
 -2 -13 -8 68.94 3.38
 -2 -13 -8 66.03 4.04
 -2 -13 -8 74.74 3.45
 -2 -13 -8 72.33 3.61
 -2 -13 -8 73.85 3.54
 -2 -13 -8 76.78 4.57
 -2 -13 -9 6.57 0.82
 -2 -13 -9 7.96 1.17
 -2 -13 -9 7.71 1.1
 -2 -13 -9 7.76 1.31
 -2 -13 -9 6.63 1.92
 -2 -13 -9 6.68 1.32
 -2 -13 -10 18.71 1.29
 -2 -13 -10 17.32 1.19
 -2 -13 -10 18.4 1.32
 -2 -13 -11 7.43 0.67
 -2 -13 -11 2.82 0.4
 2 -12 -11 -0.21 0.71
 2 -12 -10 24.89 1.55
 2 -12 -10 23.85 1.47
 2 -12 -9 11.61 0.96
 2 -12 -9 10.16 2.17
 2 -12 -9 10.18 2.49
 2 -12 -9 11.69 1.33
 2 -12 -9 12.56 1.23
 2 -12 -9 10.16 1.11
 2 -12 -8 26.64 3.14
 2 -12 -8 22.83 1.4
 2 -12 -8 25.77 1.63
 2 -12 -8 21.78 1.66
 2 -12 -8 24.81 1.76
 2 -12 -8 26.14 3.26
 2 -12 -8 23.06 2.74
 2 -12 -7 24.29 1.59
 2 -12 -7 21.89 3.15
 2 -12 -7 22.6 1.63
 2 -12 -7 21.75 2.05
 2 -12 -7 20.25 1.41
 2 -12 -7 22.56 1.69
 -2 -12 7 22.07 2.16
 2 -12 -7 15.05 3.27
 2 -12 -6 58.5 2.96
 2 -12 -6 53.57 4.11
 2 -12 -6 58.25 2.84
 2 -12 -6 58.06 3.36
 2 -12 -6 60.29 2.94
 2 -12 -6 56 4.02
 2 -12 -6 61.99 4.51
 2 -12 -6 57.83 2.84
 2 -12 -6 59.35 4.38
 2 -12 -5 32.06 1.96
 2 -12 -5 32.02 2.07
 2 -12 -5 32.05 2.31
 2 -12 -5 31.39 3.2
 2 -12 -5 31.75 2.95
 2 -12 -5 32.29 1.92
 2 -12 -5 30.52 1.75
 2 -12 -5 35.52 1.84
 2 -12 -5 32.85 2.2
 2 -12 -5 36.39 3.2
 -2 -12 5 33.29 2.09
 2 -12 -4 27.36 1.84
 2 -12 -4 27.8 2.64
 2 -12 -4 30.81 1.71
 2 -12 -4 28.69 1.86
 2 -12 -4 29.86 1.74
 2 -12 -4 28.63 2.27
 2 -12 -4 33.1 3
 -2 -12 4 27.92 2.07
 2 -12 -4 28.44 1.54
 2 -12 -3 27.76 1.71
 2 -12 -3 26.79 2.73
 2 -12 -3 27.18 2.23
 2 -12 -3 27.97 1.66
 2 -12 -3 25.91 2.78
 2 -12 -3 29.62 2.51
 -2 -12 3 25.97 2.08
 2 -12 -2 62.06 3.71
 -2 -12 2 53.21 2.87
 2 -12 -2 55.73 3.71
 2 -12 -2 59.99 2.78
 2 -12 -2 61.05 3.52
 -2 -12 2 59.18 3.37
 2 -12 -2 63.06 3.48
 2 -12 -1 213.12 9.55
 2 -12 -1 222.09 9.64
 -2 -12 1 210.2 9.43
 -2 -12 1 194.79 9.04
 2 -12 -1 215.04 9.43
 2 -12 0 63.68 3.69
 -2 -12 0 58.66 3.06
 -2 -12 0 58.92 3.43
 -2 -12 0 57.93 2.99
 2 -12 0 65.8 3.46
 -2 -12 0 55.73 2.74
 -2 -12 -1 289.15 12.26
 -2 -12 -1 289.17 12.68
 -2 -12 -1 275.47 12.4
 -2 -12 -1 281.75 12.41
 2 -12 1 287.06 12.46
 2 -12 1 285.08 12.64
 -2 -12 -2 48.02 2.29
 2 -12 2 47.9 3.09
 2 -12 2 43.02 2.66
 -2 -12 -2 47.1 3.03
 -2 -12 -2 46.78 2.28
 -2 -12 -2 44.29 2.98
 -2 -12 -2 48.18 2.75
 -2 -12 -2 46.97 2.35
 -2 -12 -3 1.63 0.94
 -2 -12 -3 1.88 1.76
 -2 -12 -3 3.06 1.64
 2 -12 3 3.24 1.74
 2 -12 3 2.08 0.93
 -2 -12 -3 0.59 1.84
 -2 -12 -3 1.98 0.95
 -2 -12 -3 0.96 0.98
 -2 -12 -3 1.3 1.37
 -2 -12 -4 35.13 2.79
 -2 -12 -4 32.84 2.89
 -2 -12 -4 33.43 2.04
 -2 -12 -4 39.82 2.98
 -2 -12 -4 37.69 1.85
 -2 -12 -4 37.81 1.98
 -2 -12 -4 35.81 3.09
 2 -12 4 44.19 2.87
 -2 -12 -5 108.44 5.54
 -2 -12 -5 102.04 5.69
 -2 -12 -5 100.87 4.5
 2 -12 5 100.5 5.27
 -2 -12 -5 99.36 5.42
 -2 -12 -5 101.82 4.57
 -2 -12 -5 101.35 4.61
 -2 -12 -5 101.66 4.67
 -2 -12 -5 98.6 5.69
 2 -12 6 61.71 3.94
 -2 -12 -6 71.43 4.65
 -2 -12 -6 67.51 3.3
 -2 -12 -6 67.46 4.3
 -2 -12 -6 71.5 3.25
 -2 -12 -6 66.55 3.33
 -2 -12 -6 72.84 3.45
 -2 -12 -6 71.74 4.25
 -2 -12 -6 68.36 3.4
 -2 -12 -7 15.16 1.53
 -2 -12 -7 14.63 2.46
 -2 -12 -7 10.42 2.73
 -2 -12 -7 14.39 2.21
 -2 -12 -7 11.38 1.55
 -2 -12 -7 12.06 1.41
 2 -12 7 12.89 1.85
 -2 -12 -7 13.34 1.12
 -2 -12 -7 13.94 1.31
 -2 -12 -7 12.52 1.24
 -2 -12 -8 30.41 2.5
 -2 -12 -8 29.78 3.08
 -2 -12 -8 33.84 2.12
 -2 -12 -8 33.48 1.81
 -2 -12 -8 32.82 2.18
 -2 -12 -8 33.24 1.86
 -2 -12 -8 33.05 1.99
 -2 -12 -8 34.96 2.08
 -2 -12 -9 25.54 1.47
 -2 -12 -9 22.05 1.39
 -2 -12 -9 27.95 1.69
 -2 -12 -9 28.02 1.69
 -2 -12 -9 24.64 1.82
 -2 -12 -9 26.61 1.82
 -2 -12 -10 0.92 0.96
 -2 -12 -10 1.63 1.01
 -2 -12 -10 2.18 0.8
 -2 -12 -11 2.09 0.59
 -2 -12 -11 2.91 0.74
 2 -11 -12 0.86 0.45
 2 -11 -11 3.25 0.86
 2 -11 -10 1.75 0.73
 2 -11 -10 1.9 0.91
 2 -11 -10 1.75 1.05
 2 -11 -9 40.66 2.05
 2 -11 -9 40.34 2.23
 2 -11 -9 39.45 2.08
 2 -11 -9 42.88 2.25
 2 -11 -9 34.52 3.21
 2 -11 -9 34.82 3.42
 2 -11 -8 0.08 1.59
 2 -11 -8 3.64 2.46
 2 -11 -8 1.4 0.84
 2 -11 -8 1.47 2.15
 2 -11 -8 1.46 1.19
 2 -11 -8 2.77 1.04
 2 -11 -8 2.97 1.09
 2 -11 -8 1.37 1.14
 2 -11 -8 3.35 2.62
 -2 -11 7 51.9 3.25
 2 -11 -7 49.42 2.65
 2 -11 -7 46.64 4.17
 2 -11 -7 50.07 4.06
 2 -11 -7 49.72 2.6
 2 -11 -7 50.43 3.2
 2 -11 -7 51.45 2.59
 2 -11 -7 49.12 2.49
 2 -11 -7 49.77 2.42
 2 -11 -6 10.47 2.46
 2 -11 -6 11.54 1.71
 2 -11 -6 12.18 0.87
 2 -11 -6 9.98 1.11
 2 -11 -6 12.82 1.02
 2 -11 -6 10.82 2.61
 2 -11 -6 7.9 1.31
 2 -11 -6 12.44 2.89
 2 -11 -6 8.17 1.05
 2 -11 -6 8.55 1.27
 2 -11 -5 162.66 7.03
 2 -11 -5 167.86 7.93
 2 -11 -5 161.75 7.43
 -2 -11 5 153.14 7.17
 2 -11 -5 158.24 6.94
 2 -11 -5 165.99 8.22
 2 -11 -5 168.4 8.01
 2 -11 -5 171.61 8.19
 2 -11 -5 163.18 6.97
 2 -11 -5 153.78 7.05
 2 -11 -5 165.64 7.01
 2 -11 -5 160.98 7.36
 2 -11 -4 0.67 1.08
 2 -11 -4 1.41 0.69
 2 -11 -4 3.57 2.05
 2 -11 -4 1.07 1.31
 2 -11 -4 0.94 1.81
 2 -11 -4 1.24 1.1
 -2 -11 4 1.62 1.1
 2 -11 -4 0.95 0.78
 2 -11 -4 2.14 0.94
 2 -11 -3 79.23 3.74
 2 -11 -3 81.96 4.69
 2 -11 -3 81.19 3.85
 2 -11 -3 83.04 4.22
 2 -11 -3 82.29 3.71
 -2 -11 3 81.15 4.11
 2 -11 -3 86.09 4.5
 2 -11 -3 85.55 4.6
 2 -11 -2 202.55 8.44
 2 -11 -2 191.98 8.34
 -2 -11 2 179.61 7.88
 2 -11 -2 167.15 7.79
 2 -11 -2 196.78 8.58
 -2 -11 2 187.29 8.27
 2 -11 -2 192.53 8.49
 -2 -11 1 426.02 16.91
 2 -11 -1 419.6 17.05
 2 -11 -1 390.5 16.66
 -2 -11 1 396.43 16.55
 -2 -11 1 360.91 16.37
 2 -11 -1 439.95 17
 -2 -11 0 333.86 14.35
 -2 -11 0 324.09 14.39
 -2 -11 0 372.31 14.76
 2 -11 0 334.47 14.32
 -2 -11 0 315.63 14.21
 2 -11 0 367.34 14.79
 2 -11 0 370.7 14.7
 -2 -11 -1 157.4 6.64
 -2 -11 -1 149.27 6.77
 2 -11 1 135.4 6.41
 2 -11 1 145.13 6.8
 -2 -11 -1 150.23 6.79
 2 -11 1 164.77 7.15
 -2 -11 -1 157.16 7.13
 -2 -11 -2 217.17 8.91
 2 -11 2 182.97 8.49
 -2 -11 -2 198.82 8.98
 2 -11 2 217.29 9.1
 -2 -11 -2 207.48 9.02
 2 -11 2 206.56 8.84
 -2 -11 -3 65.07 2.95
 -2 -11 -3 68.54 3.89
 2 -11 3 69.28 3.68
 -2 -11 -3 63.36 2.96
 -2 -11 -3 64.78 3.66
 2 -11 3 59.38 3.13
 -2 -11 -3 64.47 3.55
 -2 -11 -3 61.65 3.75
 -2 -11 -3 59.52 2.96
 -2 -11 -3 65.35 3.02
 -2 -11 -4 127.67 5.98
 -2 -11 -4 137.44 6.53
 2 -11 4 134.15 6.43
 -2 -11 -4 137.97 6.69
 -2 -11 -4 129.34 5.83
 -2 -11 -4 132.87 5.73
 -2 -11 -4 135.21 5.81
 -2 -11 -4 142.85 6.68
 -2 -11 -4 131.83 6.71
 -2 -11 -5 90.97 4.96
 -2 -11 -5 91.43 4.96
 -2 -11 -5 93.56 5.18
 -2 -11 -5 89.36 4.15
 -2 -11 -5 88.16 3.99
 2 -11 5 84.45 4.75
 -2 -11 -5 90.14 4.1
 -2 -11 -5 87.64 5.18
 -2 -11 -5 88.9 4.04
 -2 -11 -6 31.05 1.84
 -2 -11 -6 32.97 2.05
 -2 -11 -6 31.12 1.99
 -2 -11 -6 33.19 2.87
 2 -11 6 31.14 2.59
 -2 -11 -6 32.89 1.82
 -2 -11 -6 31.03 1.91
 -2 -11 -6 33.05 2.95
 -2 -11 -6 33.4 1.75
 -2 -11 -6 34.8 3.22
 -2 -11 -7 3.44 1.32
 -2 -11 -7 6.33 1.83
 -2 -11 -7 3.87 1.01
 -2 -11 -7 4.54 2.52
 -2 -11 -7 3.2 1.4
 -2 -11 -7 3.23 1.22
 -2 -11 -7 3.66 0.97
 2 -11 7 4.4 1.68
 -2 -11 -7 3.83 1.1
 -2 -11 -7 4.45 2.13
 -2 -11 -8 68.55 3.34
 -2 -11 -8 67.78 3.27
 -2 -11 -8 73.47 3.19
 -2 -11 -8 62.13 4.4
 -2 -11 -8 66.73 3.41
 -2 -11 -8 67.78 3.3
 -2 -11 -8 64.34 3.15
 -2 -11 -8 57.27 3.73
 -2 -11 -9 3.91 1.18
 -2 -11 -9 1.49 0.71
 -2 -11 -9 3.22 1.22
 -2 -11 -9 3.38 0.98
 -2 -11 -9 3.43 1.08
 -2 -11 -9 3.13 1.25
 -2 -11 -10 8.8 0.97
 -2 -11 -10 7.81 0.94
 -2 -11 -10 7.61 1.12
 -2 -11 -10 8.34 1.17
 -2 -11 -11 2.62 0.69
 -2 -11 -11 2.04 0.81
 -2 -11 -12 6.13 0.51
 2 -10 -12 4.24 0.62
 2 -10 -11 0.65 0.64
 2 -10 -11 0.97 0.89
 2 -10 -10 43.56 2.12
 2 -10 -10 44.47 2.28
 2 -10 -10 41.61 2.14
 2 -10 -9 15.99 1.47
 2 -10 -9 17.01 1.23
 2 -10 -9 14.21 1.38
 2 -10 -9 13.79 1.18
 2 -10 -9 13.69 1.38
 2 -10 -9 14.07 2.38
 2 -10 -9 15.64 2.78
 2 -10 -9 17.63 2.1
 2 -10 -8 56.91 3.68
 2 -10 -8 56.96 2.79
 2 -10 -8 55.52 2.78
 2 -10 -8 53.76 4.26
 2 -10 -8 55.4 2.73
 2 -10 -8 57.46 2.86
 2 -10 -8 57 2.84
 2 -10 -8 54.55 4.31
 2 -10 -8 51.62 4
 -2 -10 7 79.89 4.55
 2 -10 -7 87.75 3.9
 2 -10 -7 84.57 3.99
 2 -10 -7 88.09 5.41
 2 -10 -7 91.65 4.76
 2 -10 -7 86.8 3.96
 2 -10 -7 82.13 3.98
 2 -10 -7 87.1 5.12
 2 -10 -7 87.55 4.04
 2 -10 -7 91.76 5.38
 2 -10 -6 0.7 1.3
 2 -10 -6 1.12 1.53
 2 -10 -6 2.1 1.11
 2 -10 -6 0.65 0.87
 2 -10 -6 1.28 2.37
 2 -10 -6 1.34 0.77
 -2 -10 6 0.14 1.65
 2 -10 -6 1.44 1
 2 -10 -6 1.18 2.32
 2 -10 -6 1.53 0.85
 2 -10 -6 1.22 0.94
 2 -10 -6 1.5 2.19
 2 -10 -5 37.14 2.37
 -2 -10 5 36.81 2.15
 2 -10 -5 42.91 2.7
 2 -10 -5 39.35 3.35
 2 -10 -5 40.82 2.05
 2 -10 -5 42.04 2.11
 2 -10 -5 45.62 3.53
 2 -10 -5 39.11 2.16
 2 -10 -5 40.45 2.02
 2 -10 -5 40.17 3.25
 2 -10 -4 233.3 10.22
 2 -10 -4 246.12 10.77
 2 -10 -4 241.74 10.77
 2 -10 -4 247.32 10.65
 2 -10 -4 221.19 9.86
 -2 -10 4 225.93 10.11
 2 -10 -4 229.41 9.89
 2 -10 -4 239.17 9.87
 2 -10 -4 228.63 10.23
 -2 -10 3 46.4 2.64
 2 -10 -3 46.12 2.76
 2 -10 -3 47.37 3.33
 2 -10 -3 54.82 3.18
 2 -10 -3 45.69 2.52
 -2 -10 2 337.38 14.1
 2 -10 -2 327.66 14.15
 2 -10 -2 304.94 13.8
 2 -10 -2 346.5 14.29
 2 -10 -2 345.08 14.33
 2 -10 -1 232.42 10.28
 2 -10 -1 253.18 10.58
 -2 -10 1 244.69 10.37
 -2 -10 1 267.43 10.71
 2 -10 -1 231.79 10.25
 2 -10 -1 279.5 10.84
 2 -10 -1 275.86 10.91
 -2 -10 1 232.11 10.21
 2 -10 0 293.94 13.98
 -2 -10 0 350.72 14.54
 -2 -10 0 318.42 14.17
 2 -10 0 347.76 14.57
 -2 -10 0 333.52 14.22
 2 -10 0 344.43 14.49
 -2 -10 0 320.54 14.08
 2 -10 0 298.06 13.97
 -2 -10 -1 133.33 5.65
 -2 -10 -1 132.39 6.01
 -2 -10 -1 128.6 5.79
 2 -10 1 117.44 5.4
 2 -10 1 126.4 5.79
 2 -10 1 126.4 5.97
 -2 -10 -1 124.04 5.76
 2 -10 1 119.44 5.5
 -2 -10 -2 392.5 16.5
 -2 -10 -2 390.52 16.41
 2 -10 2 388.94 16.55
 2 -10 2 371.29 16.31
 2 -10 2 377.58 16.13
 -2 -10 -2 383.41 16.51
 -2 -10 -3 6.84 1.9
 2 -10 3 4.17 1.09
 2 -10 3 6.87 1.69
 -2 -10 -3 4.39 0.9
 -2 -10 -3 9.39 1.57
 -2 -10 -3 5.25 1.83
 -2 -10 -3 6.45 0.99
 -2 -10 -3 6.94 1.75
 2 -10 3 5.68 1
 2 -10 4 113.35 5.28
 -2 -10 -4 114.12 5.1
 -2 -10 -4 117.88 5.89
 -2 -10 -4 117.47 5.08
 -2 -10 -4 113.04 5.99
 -2 -10 -4 110.38 5.25
 2 -10 4 121.55 5.75
 -2 -10 -4 123.16 5.99
 -2 -10 -4 120.19 5.78
 -2 -10 -5 72.52 4.15
 2 -10 5 68.38 3.99
 2 -10 5 68.5 3.58
 -2 -10 -5 67.17 4.06
 -2 -10 -5 69.27 3.26
 -2 -10 -5 70.95 3.22
 -2 -10 -5 70.67 4.32
 -2 -10 -5 70.23 3.29
 -2 -10 -5 75.38 4.48
 -2 -10 -5 70.1 3.36
 -2 -10 -6 69.48 3.19
 -2 -10 -6 72.79 3.14
 -2 -10 -6 65.2 3.24
 -2 -10 -6 65.72 3.34
 2 -10 6 67.42 3.93
 -2 -10 -6 64.66 3.26
 -2 -10 -6 64.72 4.03
 -2 -10 -6 66.13 4.52
 -2 -10 -6 67.64 3.2
 -2 -10 -6 62.72 4.19
 -2 -10 -7 17.51 1.28
 -2 -10 -7 16.07 2.06
 -2 -10 -7 15.46 1.56
 -2 -10 -7 16.3 1.35
 -2 -10 -7 15.98 1.3
 -2 -10 -7 14.53 2.36
 -2 -10 -7 16.58 1.45
 2 -10 7 17.11 2.12
 -2 -10 -7 17.15 1.61
 -2 -10 -7 20.21 2.95
 -2 -10 -8 20.19 1.39
 -2 -10 -8 17.59 1.62
 -2 -10 -8 19.61 1.56
 -2 -10 -8 17.47 1.46
 -2 -10 -8 17.93 1.31
 -2 -10 -8 21.36 1.7
 -2 -10 -8 19.11 2.06
 -2 -10 -8 15.4 1.84
 2 -10 8 22.15 2.07
 -2 -10 -9 20.16 1.6
 -2 -10 -9 20.58 1.66
 -2 -10 -9 20.09 1.45
 -2 -10 -9 20.06 1.5
 -2 -10 -9 17.62 2.45
 -2 -10 -9 21.07 1.6
 -2 -10 -10 2.88 0.94
 -2 -10 -10 4.08 1.07
 -2 -10 -10 1.55 1.09
 -2 -10 -10 1.44 0.8
 -2 -10 -11 17.71 1.08
 -2 -10 -11 20.15 1.33
 -2 -10 -11 17.84 1.17
 -2 -10 -12 2.82 0.57
 2 -9 -12 2.98 0.71
 2 -9 -11 3.5 1.03
 2 -9 -11 3.73 0.78
 2 -9 -10 2.65 0.97
 2 -9 -10 3.6 1.73
 2 -9 -10 2.96 1.13
 2 -9 -10 2.35 0.86
 2 -9 -9 15.29 1.38
 2 -9 -9 17.12 1.49
 2 -9 -9 17.04 2.29
 2 -9 -9 14.73 1.41
 2 -9 -9 12.95 1.13
 2 -9 -9 14.06 2.35
 2 -9 -9 13.17 2.62
 2 -9 -9 16.13 1.32
 2 -9 -8 60.36 2.99
 2 -9 -8 62.91 3.1
 2 -9 -8 65.06 3.11
 2 -9 -8 61.83 4.44
 2 -9 -8 63.34 3
 2 -9 -8 65.25 4.48
 2 -9 -8 61.38 3.91
 2 -9 -8 61.7 4.2
 2 -9 -8 62.29 3.1
 2 -9 -7 1.83 1.77
 -2 -9 7 1.25 1.44
 2 -9 -7 0.77 0.88
 2 -9 -7 1.4 1.02
 2 -9 -7 3.64 2.64
 2 -9 -7 0.33 0.99
 2 -9 -7 2 2.41
 2 -9 -7 1.44 1.97
 2 -9 -7 0.16 1.07
 2 -9 -7 1.05 1.16
 2 -9 -6 216.56 9.52
 2 -9 -6 213.84 10.39
 2 -9 -6 219.19 9.39
 2 -9 -6 236.94 10.64
 2 -9 -6 223.75 10.58
 -2 -9 6 223.51 10.13
 2 -9 -6 232.62 10.15
 2 -9 -6 224.83 9.45
 2 -9 -6 214.75 9.44
 2 -9 -6 220.57 9.47
 2 -9 -6 219.7 9.43
 2 -9 -6 238.82 10.47
 2 -9 -5 1.88 0.98
 2 -9 -5 2.36 0.84
 2 -9 -5 2.62 1.02
 2 -9 -5 3.78 1.52
 2 -9 -5 4.85 2.22
 2 -9 -5 2.64 2.33
 2 -9 -5 3.16 2.08
 2 -9 -5 2.38 0.91
 2 -9 -4 283.51 12.31
 2 -9 -4 269.33 11.94
 2 -9 -4 291.26 12.74
 2 -9 -4 292.08 12.64
 2 -9 -4 286.5 12.67
 2 -9 -4 294.43 11.92
 -2 -9 4 275.93 12.11
 2 -9 -4 280.7 12.23
 2 -9 -4 277.32 11.92
 2 -9 -4 293.6 12.73
 -2 -9 3 135.87 6.41
 2 -9 -3 142.14 6.51
 2 -9 -3 151.55 6.93
 2 -9 -3 146.83 6.81
 2 -9 -3 142.26 6.43
 -2 -9 2 198.75 9.17
 2 -9 -2 217.98 9.28
 2 -9 -2 223.25 9.44
 2 -9 -2 205.13 9.04
 2 -9 -2 199.07 9.34
 2 -9 -2 222.48 9.5
 -2 -9 1 96.73 4.21
 -2 -9 1 101.16 4.57
 2 -9 -1 103.46 4.8
 2 -9 -1 96.24 4.54
 2 -9 -1 104.03 4.77
 2 -9 -1 93.7 4.21
 2 -9 -1 93.46 4.26
 -2 -9 1 87.88 4.06
 2 -9 0 146.24 6.55
 2 -9 0 132.53 6.16
 2 -9 0 139.91 6.15
 -2 -9 0 153.22 6.62
 -2 -9 0 144.06 6.3
 2 -9 0 152.52 6.7
 -2 -9 0 140.2 6.27
 2 -9 0 148.28 6.39
 -2 -9 0 144.36 6.2
 -2 -9 -1 32.21 2.06
 2 -9 1 32.56 1.83
 -2 -9 -1 34.83 2.01
 -2 -9 -1 31.51 2.21
 2 -9 1 30.86 2.17
 2 -9 1 35.18 2.45
 -2 -9 -1 36.28 2.48
 2 -9 1 31.22 1.9
 2 -9 2 259.32 11.4
 -2 -9 -2 259.68 11.59
 2 -9 2 271.65 11.31
 -2 -9 -2 263.33 11.51
 -2 -9 -2 255.62 11.6
 2 -9 2 274.07 11.64
 -2 -9 -3 6.59 1.85
 -2 -9 -3 8.57 2
 2 -9 3 10.25 1.32
 2 -9 3 9.54 1.24
 2 -9 3 10.21 1.76
 -2 -9 -3 9.64 1.62
 -2 -9 -3 10.81 1.9
 2 -9 4 38.08 2.15
 -2 -9 -4 43.07 2.09
 -2 -9 -4 41.78 2.26
 -2 -9 -4 43.5 2.99
 -2 -9 -4 42.35 2.12
 -2 -9 -4 44.29 3.19
 2 -9 4 40.9 2.46
 -2 -9 -4 44.18 3.08
 -2 -9 -4 44.01 2.86
 -2 -9 -5 18.3 1.26
 -2 -9 -5 18.45 2.2
 -2 -9 -5 18.95 1.43
 -2 -9 -5 19.53 1.2
 -2 -9 -5 21.67 2.53
 -2 -9 -5 19.86 2.16
 2 -9 5 19.31 1.82
 -2 -9 -5 19.42 1.3
 -2 -9 -5 19.69 1.43
 -2 -9 -5 20.78 1.37
 -2 -9 -6 43.25 2.22
 -2 -9 -6 46.58 2.18
 -2 -9 -6 37.87 3.17
 -2 -9 -6 43 2.35
 2 -9 6 42.71 2.82
 -2 -9 -6 41.27 2.21
 -2 -9 -6 44.84 3.6
 -2 -9 -6 43.4 2.28
 -2 -9 -6 42.83 2.4
 -2 -9 -6 42.07 3.11
 -2 -9 -7 23.22 1.53
 -2 -9 -7 22.8 1.62
 -2 -9 -7 24.97 3.11
 -2 -9 -7 24.04 1.71
 -2 -9 -7 20.84 1.45
 -2 -9 -7 24.24 2.4
 2 -9 7 24.17 2.24
 -2 -9 -7 24.89 1.56
 -2 -9 -7 22.15 1.74
 -2 -9 -8 0.2 1.04
 -2 -9 -8 2.5 1.53
 -2 -9 -8 0.65 1.14
 -2 -9 -8 0.37 1.18
 -2 -9 -8 0.2 1.26
 -2 -9 -8 0.33 1.13
 -2 -9 -8 0.47 0.8
 -2 -9 -8 0.59 1.32
 -2 -9 -9 10.35 2.17
 -2 -9 -9 13.06 1.32
 -2 -9 -9 14.02 1.46
 -2 -9 -9 12.59 1.25
 -2 -9 -9 9.85 1.36
 -2 -9 -9 10.29 1.44
 -2 -9 -10 7.66 1.19
 -2 -9 -10 7.91 1.98
 -2 -9 -10 9.09 1.25
 -2 -9 -10 8.65 0.9
 -2 -9 -10 7.91 1.18
 -2 -9 -11 12.7 1.07
 -2 -9 -11 15.02 1.23
 -2 -9 -11 14.23 1.07
 -2 -9 -12 1.51 0.62
 2 -8 -12 4.4 0.61
 2 -8 -12 6.25 0.81
 2 -8 -11 5.32 1.08
 2 -8 -11 5.64 0.91
 2 -8 -10 14.87 1.25
 2 -8 -10 14.24 1.1
 2 -8 -10 13.05 2.09
 2 -8 -10 14.81 1.48
 2 -8 -10 14.28 2.07
 2 -8 -9 9.35 2.09
 2 -8 -9 8.81 1.14
 2 -8 -9 7.11 2.08
 -2 -8 9 4.7 1.6
 2 -8 -9 9.21 2.46
 2 -8 -9 8.78 1.21
 2 -8 -9 8.8 1.37
 2 -8 -9 9.72 1.33
 2 -8 -8 11.82 2.56
 2 -8 -8 12.61 2.36
 2 -8 -8 12.21 1.29
 2 -8 -8 18.84 2.86
 2 -8 -8 14.06 1.26
 2 -8 -8 10.61 2.41
 2 -8 -8 12.59 1.16
 2 -8 -8 14.05 1.39
 2 -8 -8 13.55 1.39
 2 -8 -7 3.36 2.45
 2 -8 -7 2.23 1.08
 2 -8 -7 1.79 1.78
 2 -8 -7 1.41 2.22
 -2 -8 7 3.94 1.48
 2 -8 -7 3.01 0.92
 2 -8 -7 1.85 1.91
 2 -8 -7 1.97 0.94
 2 -8 -7 2.58 1.11
 2 -8 -7 2.42 1.03
 2 -8 -6 40.38 2.1
 2 -8 -6 42.55 3.34
 2 -8 -6 42.94 3.15
 2 -8 -6 39.94 2.04
 2 -8 -6 42.33 2.15
 2 -8 -6 43.83 3.24
 2 -8 -6 39.47 2.08
 -2 -8 6 42.38 2.81
 2 -8 -6 38.58 2.12
 2 -8 -6 40.27 2.25
 2 -8 -6 38.98 2.9
 2 -8 -6 44.16 3.53
 2 -8 -5 1.77 1.86
 2 -8 -5 0.58 1.11
 2 -8 -5 0.15 2.02
 2 -8 -5 -0.56 1.51
 2 -8 -5 1.56 2.17
 2 -8 -5 -0.1 0.92
 2 -8 -5 -0.3 0.87
 2 -8 -5 0.06 0.79
 2 -8 -5 0.48 0.79
 -2 -8 4 7.14 0.99
 2 -8 -4 9.53 2.04
 2 -8 -4 7.1 1.12
 2 -8 -4 6.91 2.06
 2 -8 -4 7.42 1.48
 2 -8 -4 6.37 1.94
 -2 -8 3 135.35 6.34
 2 -8 -3 146.99 6.46
 2 -8 -3 145.38 6.76
 2 -8 -3 151.54 6.85
 2 -8 -3 142.37 6.45
 2 -8 -3 141.73 6.81
 2 -8 -2 33.6 1.98
 2 -8 -2 34.36 2.48
 -2 -8 2 38.76 2.41
 2 -8 -2 33.29 2.11
 2 -8 -1 34.12 2
 2 -8 -1 33.77 2.29
 -2 -8 1 32.82 2.18
 -2 -8 1 31.06 1.74
 2 -8 -1 35.79 1.9
 2 -8 0 176.5 7.27
 -2 -8 0 159.77 6.86
 2 -8 0 153.51 6.88
 -2 -8 0 166.19 7.19
 -2 -8 0 158.99 6.92
 -2 -8 0 152.69 6.91
 2 -8 0 156.92 7.01
 2 -8 0 154.48 6.86
 2 -8 0 169.22 7.2
 -2 -8 -1 313.79 13.67
 2 -8 1 317.59 13.58
 -2 -8 -1 304.9 13.55
 -2 -8 -1 328.67 13.52
 2 -8 1 325.12 13.68
 -2 -8 -1 310.03 13.52
 2 -8 1 317.1 13.45
 2 -8 2 20.49 1.66
 -2 -8 -2 23.79 1.79
 -2 -8 -2 20.63 2
 2 -8 2 20.79 1.99
 2 -8 2 23.07 1.62
 -2 -8 -2 21.19 1.91
 -2 -8 -3 150.4 6.94
 -2 -8 -3 149.7 6.92
 -2 -8 -3 147.59 6.81
 2 -8 3 142.92 6.53
 2 -8 3 152.36 6.64
 -2 -8 -3 146.4 6.94
 2 -8 4 150.19 6.97
 -2 -8 -4 155.04 7.03
 -2 -8 -4 172.88 7.54
 -2 -8 -4 164.23 7.62
 -2 -8 -4 174.15 7.65
 2 -8 4 162.3 7.22
 -2 -8 -4 165.02 7.51
 -2 -8 -5 31.08 2.81
 -2 -8 -5 32.84 1.73
 -2 -8 -5 31.53 1.82
 -2 -8 -5 32.44 1.73
 -2 -8 -5 34.62 2.61
 -2 -8 -5 33.48 1.87
 2 -8 5 35.09 2.4
 -2 -8 -5 30.89 1.77
 -2 -8 -5 35.3 2.7
 -2 -8 -6 80.12 3.76
 -2 -8 -6 81.91 3.72
 -2 -8 -6 81.74 4.51
 -2 -8 -6 82.94 3.85
 -2 -8 -6 85.45 3.72
 -2 -8 -6 82.6 3.75
 2 -8 6 85.05 4.42
 -2 -8 -6 77.07 3.79
 -2 -8 -6 84.85 4.98
 -2 -8 -7 7.72 0.98
 -2 -8 -7 10.07 1.11
 -2 -8 -7 9.97 2.59
 -2 -8 -7 7.95 1.27
 -2 -8 -7 9.06 1.91
 -2 -8 -7 7.45 1.27
 -2 -8 -7 8.25 1.17
 2 -8 7 10.98 1.99
 -2 -8 -7 9.25 1.15
 -2 -8 -7 6.83 1.56
 -2 -8 -8 8.88 1.13
 -2 -8 -8 7.8 1.39
 -2 -8 -8 8.29 1.7
 -2 -8 -8 8.66 1.24
 -2 -8 -8 10.88 2.31
 2 -8 8 9.41 1.95
 -2 -8 -8 8.88 1.27
 -2 -8 -8 7.95 0.95
 -2 -8 -8 9.17 1.31
 -2 -8 -8 9.22 1.46
 -2 -8 -9 121.18 5.56
 -2 -8 -9 126.7 5.68
 -2 -8 -9 126.52 6.7
 -2 -8 -9 134.57 5.66
 -2 -8 -9 124.76 5.63
 -2 -8 -9 125.8 5.71
 -2 -8 -10 1.2 1.1
 -2 -8 -10 0.43 0.73
 -2 -8 -10 0.38 1.16
 -2 -8 -10 1.22 1.08
 -2 -8 -10 -1.27 1.83
 -2 -8 -11 3.86 0.84
 -2 -8 -11 3.2 0.95
 -2 -8 -11 2.96 1.06
 -2 -8 -12 3.31 0.71
 -2 -8 -12 2.54 0.56
 2 -7 -12 1.57 0.67
 2 -7 -11 10.29 1.12
 2 -7 -10 15.95 1.38
 2 -7 -10 15 1.51
 2 -7 -10 16.44 2.18
 2 -7 -10 16.54 1.49
 2 -7 -10 15.59 2.24
 2 -7 -9 158.88 6.99
 2 -7 -9 159.31 8.07
 2 -7 -9 155.71 8.1
 2 -7 -9 167.17 8.28
 -2 -7 9 153.29 7.82
 2 -7 -9 163.59 7.06
 2 -7 -9 165.81 7.12
 2 -7 -9 161.49 7.13
 2 -7 -8 60.35 2.84
 2 -7 -8 61.1 3.95
 2 -7 -8 57.37 3.92
 2 -7 -8 58.34 2.92
 2 -7 -8 54.73 2.82
 2 -7 -8 60.04 2.92
 2 -7 -8 53.43 2.7
 2 -7 -8 57.71 4.12
 2 -7 -8 58.83 4.14
 2 -7 -7 0.19 2.27
 2 -7 -7 1.01 0.95
 2 -7 -7 0.49 1.05
 2 -7 -7 1.24 1.78
 -2 -7 7 0.41 1.42
 2 -7 -7 -0.07 1
 2 -7 -7 0.97 1.91
 2 -7 -7 1.61 0.89
 2 -7 -7 1.19 0.91
 2 -7 -7 1.59 2.33
 2 -7 -6 33.32 1.8
 2 -7 -6 29 2.73
 -2 -7 6 30.47 2.38
 2 -7 -6 29.82 1.78
 2 -7 -6 31.43 2.71
 2 -7 -6 31.14 2.62
 2 -7 -6 33.49 3.12
 2 -7 -6 31.7 1.72
 2 -7 -6 30.33 1.9
 2 -7 -6 33.21 1.8
 2 -7 -6 33.03 1.75
 2 -7 -6 34.76 2.98
 2 -7 -5 77.01 4.23
 2 -7 -5 74.86 3.51
 2 -7 -5 73.6 3.52
 2 -7 -5 77.46 3.43
 2 -7 -5 72.65 3.44
 2 -7 -5 79.39 4.32
 2 -7 -5 80.68 4.51
 2 -7 -5 76.13 4.39
 2 -7 -5 84.65 4.18
 -2 -7 4 164.38 7.52
 2 -7 -4 171.58 7.62
 2 -7 -4 186.1 8.19
 2 -7 -4 177.57 8.22
 2 -7 -4 187.24 7.95
 2 -7 -4 184.73 8.15
 2 -7 -3 58.41 3.59
 2 -7 -3 63.1 3.07
 2 -7 -3 66.65 3.61
 2 -7 -3 64.15 3.29
 -2 -7 3 60.4 2.99
 2 -7 -3 59.5 3.55
 2 -7 -3 58.93 3.62
 -2 -7 2 71.76 3.55
 2 -7 -2 77.3 3.94
 2 -7 -2 75.69 3.58
 2 -7 -2 71.84 3.62
 2 -7 -1 103.92 4.7
 2 -7 -1 107.2 5
 -2 -7 1 98.96 4.47
 -2 -7 1 108.89 4.84
 2 -7 -1 108.56 4.69
 2 -7 -1 100.24 4.92
 2 -7 0 546.05 22.31
 2 -7 0 553.6 22.36
 -2 -7 0 522.35 22.09
 2 -7 0 523.22 22.22
 -2 -7 0 533.06 22.31
 -2 -7 0 523.2 22.1
 2 -7 0 516.16 22.13
 -2 -7 0 526.5 22.09
 2 -7 1 265.73 11.32
 2 -7 1 269.62 11.42
 -2 -7 -1 256.26 11.27
 2 -7 1 265.94 11.25
 -2 -7 -1 252.04 11.42
 -2 -7 -1 272.84 11.28
 -2 -7 -1 256.13 11.3
 2 -7 2 255.19 10.93
 2 -7 2 250.6 10.91
 -2 -7 -2 243.87 11.08
 -2 -7 -2 265.96 11.05
 -2 -7 -2 255.29 11.06
 -2 -7 -3 312.86 13.14
 -2 -7 -3 302.64 13.12
 2 -7 3 298.8 12.91
 -2 -7 -3 289.63 13.14
 -2 -7 -3 307.55 13.06
 2 -7 3 294.87 12.81
 -2 -7 -4 13.86 2.21
 2 -7 4 11.69 1.15
 -2 -7 -4 11.63 1.19
 2 -7 4 12.31 1.76
 -2 -7 -4 12.96 1.81
 -2 -7 -4 12.34 2.06
 -2 -7 -4 14.66 1.98
 -2 -7 -5 16.42 1.14
 -2 -7 -5 15.99 2.02
 -2 -7 -5 16.91 1.15
 -2 -7 -5 15.71 1.25
 -2 -7 -5 16.17 2.34
 2 -7 5 17.69 1.96
 -2 -7 -5 17.38 2.08
 2 -7 5 15.82 1.18
 -2 -7 -5 15.56 1.2
 -2 -7 -5 18.17 1.3
 -2 -7 -6 49.57 2.43
 -2 -7 -6 49.79 3.26
 -2 -7 -6 55.82 3.82
 2 -7 6 53.98 3.24
 -2 -7 -6 49.54 2.39
 -2 -7 -6 48.71 2.47
 -2 -7 -6 50.02 2.45
 -2 -7 -6 48.05 2.49
 -2 -7 -6 49.2 2.56
 -2 -7 -7 67.8 3.3
 -2 -7 -7 66.17 4.2
 -2 -7 -7 67.72 3.22
 -2 -7 -7 63.61 3.11
 -2 -7 -7 65.8 3.93
 2 -7 7 67.84 4.02
 -2 -7 -7 73.31 3.21
 -2 -7 -7 67.75 3.27
 -2 -7 -7 74.55 4.74
 -2 -7 -7 65.66 3.78
 -2 -7 -7 66.42 3.2
 -2 -7 -8 19.61 1.5
 -2 -7 -8 16.34 1.94
 -2 -7 -8 19.14 1.39
 2 -7 8 17.02 2.27
 -2 -7 -8 18.02 2.5
 -2 -7 -8 18.61 1.24
 -2 -7 -8 19.58 1.54
 -2 -7 -8 16.78 1.52
 -2 -7 -8 18.83 1.59
 -2 -7 -8 16.91 1.73
 2 -7 9 31.73 2.83
 -2 -7 -9 29.24 3.06
 -2 -7 -9 33.67 2.13
 -2 -7 -9 33.46 2.07
 -2 -7 -9 32.23 2.16
 -2 -7 -9 30.75 2.21
 -2 -7 -10 25.3 2.6
 -2 -7 -10 22.9 1.68
 -2 -7 -10 23.95 1.65
 -2 -7 -10 24.74 1.74
 -2 -7 -11 5.77 1.05
 -2 -7 -11 4.78 0.93
 -2 -7 -12 4.25 0.72
 2 -6 -13 2.75 0.37
 2 -6 -12 4.05 0.76
 2 -6 -11 2.43 0.98
 2 -6 -10 24.51 2.62
 2 -6 -10 21.5 2.35
 -2 -6 10 18.95 2.21
 2 -6 -10 23.65 1.68
 2 -6 -10 24.61 1.8
 2 -6 -9 100.48 4.63
 2 -6 -9 94.46 4.41
 -2 -6 9 94.42 5.37
 2 -6 -9 103.14 4.54
 2 -6 -9 110.03 5.75
 2 -6 -9 98.76 5.5
 2 -6 -8 10.53 1.32
 2 -6 -8 9.88 2.26
 2 -6 -8 8.98 2.47
 2 -6 -8 10.6 1.15
 2 -6 -8 10.82 2.26
 2 -6 -8 9.03 1.21
 2 -6 -8 12.97 2.58
 2 -6 -8 9.82 1.41
 2 -6 -7 10.65 0.96
 2 -6 -7 11.43 2.38
 2 -6 -7 9.85 1.13
 2 -6 -7 10.82 1.13
 2 -6 -7 8.74 2.46
 2 -6 -7 10.74 2.13
 -2 -6 7 9.46 1.51
 2 -6 -7 11.06 1.17
 2 -6 -7 8.66 2.1
 2 -6 -7 9.96 1.24
 2 -6 -6 30.45 1.77
 2 -6 -6 24.78 1.55
 2 -6 -6 24.94 1.61
 2 -6 -6 25.49 2.45
 2 -6 -6 34.95 2.9
 2 -6 -6 24.71 1.61
 -2 -6 6 27.59 2.19
 2 -6 -6 26.08 2.55
 2 -6 -6 27.62 2.61
 2 -6 -6 26.35 1.59
 2 -6 -6 27.35 1.55
 2 -6 -6 28.22 2.74
 2 -6 -5 12.5 2.07
 2 -6 -5 13.73 2.14
 2 -6 -5 13.14 2.01
 2 -6 -5 13.82 1.1
 2 -6 -5 15.54 1.26
 2 -6 -5 14.26 1.93
 2 -6 -5 15.39 2.3
 -2 -6 5 12.51 1.77
 -2 -6 4 50.18 2.37
 2 -6 -4 47.49 2.49
 2 -6 -4 53.72 3.28
 2 -6 -4 52.7 3.15
 2 -6 -4 52.07 3.01
 2 -6 -4 54.2 3.12
 2 -6 -4 53.26 3.21
 2 -6 -3 32.08 2.62
 2 -6 -3 31.16 1.84
 2 -6 -3 32.23 2.37
 2 -6 -3 28.99 2.27
 2 -6 -3 32.58 2.46
 -2 -6 3 32.46 1.72
 2 -6 -3 27.82 2.13
 2 -6 -3 31.57 2.37
 -2 -6 2 675.98 28.45
 2 -6 -2 687.37 28.53
 2 -6 -2 685.12 28.68
 2 -6 -2 679.79 28.67
 2 -6 -2 673.17 28.54
 2 -6 -1 893.92 36.5
 -2 -6 1 935.29 36.43
 -2 -6 1 807.55 36.16
 2 -6 -1 940.99 36.54
 2 -6 -1 938.44 36.38
 2 -6 -1 908.9 36.4
 2 -6 0 180.22 7.92
 -2 -6 0 195.37 8.08
 -2 -6 0 178.3 7.82
 2 -6 0 185.15 8.08
 2 -6 0 183.9 8.01
 -2 -6 0 185.87 7.87
 2 -6 1 38.49 2.54
 -2 -6 -1 45.61 2.56
 -2 -6 -1 44.31 2.46
 -2 -6 -1 36.81 2.53
 2 -6 1 44.76 2.74
 2 -6 1 41.01 2.45
 2 -6 2 228.47 9.73
 -2 -6 -2 224.44 9.85
 -2 -6 -2 232.21 9.84
 -2 -6 -2 213.71 9.9
 2 -6 2 227.31 9.78
 -2 -6 -3 12.25 1.73
 -2 -6 -3 9.58 1.95
 -2 -6 -3 11.65 1.82
 2 -6 3 12.88 1.64
 -2 -6 -3 10.19 1.53
 2 -6 3 10.86 1.26
 -2 -6 -4 134.41 6.24
 -2 -6 -4 140.95 6.15
 2 -6 4 119.64 5.44
 -2 -6 -4 140.08 6.14
 2 -6 4 127.18 5.68
 -2 -6 -4 129.78 5.7
 2 -6 4 131.81 5.96
 2 -6 5 13.01 1.15
 -2 -6 -5 13.36 1.14
 -2 -6 -5 12.14 1.83
 2 -6 5 15.14 1.86
 -2 -6 -5 15.06 2.33
 -2 -6 -5 12.44 1
 -2 -6 -5 14.03 1.08
 2 -6 5 11.98 1.04
 -2 -6 -5 14.79 1.08
 -2 -6 -5 15.52 1.96
 -2 -6 -5 13.35 1.19
 -2 -6 -6 21.67 1.41
 -2 -6 -6 21.43 1.43
 -2 -6 -6 21.37 2.78
 -2 -6 -6 20.89 1.44
 2 -6 6 21.52 2.35
 -2 -6 -6 21.21 1.32
 -2 -6 -6 22.6 1.39
 -2 -6 -6 22.87 2.23
 -2 -6 -6 21.15 1.52
 -2 -6 -6 22.11 2.39
 -2 -6 -7 33.95 1.82
 2 -6 7 36.87 2.88
 -2 -6 -7 31.72 1.84
 -2 -6 -7 30.3 1.67
 -2 -6 -7 32.05 1.85
 -2 -6 -7 29.71 1.93
 -2 -6 -7 30.66 2.79
 -2 -6 -7 28.82 1.79
 -2 -6 -7 30.26 2.53
 -2 -6 -7 29.42 2.25
 -2 -6 -8 24 1.61
 -2 -6 -8 21.39 1.72
 -2 -6 -8 19.68 2.03
 -2 -6 -8 22.61 1.65
 2 -6 8 20.96 2.58
 -2 -6 -8 21.16 1.46
 -2 -6 -8 23.75 2.6
 -2 -6 -8 20 1.58
 -2 -6 -9 30.47 1.85
 -2 -6 -9 27.64 2.87
 -2 -6 -9 26.8 1.75
 2 -6 9 27.02 2.71
 -2 -6 -9 25.84 1.59
 -2 -6 -9 27.54 1.9
 -2 -6 -10 16.08 1.51
 -2 -6 -10 11.39 2.17
 -2 -6 -10 14.41 1.39
 -2 -6 -11 0.86 1
 -2 -6 -11 1.09 0.88
 -2 -6 -12 10.6 0.95
 2 -5 -13 2.14 0.41
 2 -5 -12 3.6 0.81
 2 -5 -12 4.35 0.89
 2 -5 -11 8.14 1.11
 2 -5 -11 5.66 1.22
 -2 -5 10 1.64 1.68
 2 -5 -10 2.84 1.36
 2 -5 -10 1.24 1.15
 2 -5 -10 0.4 1.99
 2 -5 -10 0.83 1.6
 2 -5 -9 36.63 2.96
 2 -5 -9 33.11 2.16
 -2 -5 9 33.3 2.95
 2 -5 -9 35.23 3.23
 2 -5 -9 37.16 2.06
 2 -5 -8 29.32 2.82
 2 -5 -8 23.73 2.57
 2 -5 -8 29.29 2.92
 2 -5 -8 24.82 1.49
 2 -5 -8 23.61 1.82
 2 -5 -8 22.84 1.65
 2 -5 -7 42.46 2.22
 2 -5 -7 43.58 2.34
 2 -5 -7 46.84 2.3
 2 -5 -7 42.29 3.3
 2 -5 -7 42.27 2.26
 -2 -5 7 37.23 2.62
 2 -5 -7 48.47 3.28
 2 -5 -7 43.58 2.36
 2 -5 -7 47.63 3.49
 2 -5 -7 52.41 3.53
 -2 -5 6 90.72 4.6
 2 -5 -6 89.49 4.13
 2 -5 -6 96.36 4.99
 2 -5 -6 97.35 5.06
 2 -5 -6 99.64 5.14
 2 -5 -6 89.56 4.13
 2 -5 -6 99.08 4.95
 2 -5 -6 90.24 4.09
 2 -5 -6 88.85 4.05
 2 -5 -6 90.67 4.08
 2 -5 -6 96.89 4.82
 2 -5 -5 57.83 3.42
 2 -5 -5 56.97 3.39
 -2 -5 5 56.84 3.23
 2 -5 -5 56.5 3.56
 2 -5 -5 56.69 3.42
 2 -5 -5 57.84 3.56
 2 -5 -4 237.57 10.01
 2 -5 -4 273.43 9.49
 2 -5 -4 238.59 9.98
 -2 -5 4 190.16 9.3
 2 -5 -4 231.63 9.89
 2 -5 -4 230.12 9.92
 2 -5 -4 279.52 10.14
 -2 -5 3 1.46 0.73
 2 -5 -3 1.09 0.82
 2 -5 -3 1.12 1.5
 2 -5 -3 0.14 1.38
 2 -5 -3 1.62 1.56
 2 -5 -3 1.1 1.57
 2 -5 -3 0.7 1.84
 2 -5 -3 2.4 1.56
 2 -5 -2 36.39 2.27
 2 -5 -2 37.79 2.49
 2 -5 -2 39.47 2.47
 -2 -5 2 36.68 1.95
 2 -5 -2 37.24 2.2
 2 -5 -1 758.37 31.52
 2 -5 -1 750.11 31.43
 2 -5 -1 758.13 31.52
 2 -5 -1 759.39 31.42
 -2 -5 1 735.31 31.4
 2 -5 0 22.67 1.75
 -2 -5 0 22.44 1.32
 2 -5 0 22.85 1.68
 -2 -5 0 23.92 1.74
 2 -5 0 24.18 1.66
 -2 -5 0 24.19 1.45
 -2 -5 -1 1001.7 41.04
 2 -5 1 1001.05 41.03
 2 -5 1 980.68 41.05
 -2 -5 -1 969.69 41.11
 -2 -5 -1 964.56 41
 -2 -5 -2 202.1 8.39
 -2 -5 -2 185.88 8.38
 2 -5 2 194.39 8.27
 -2 -5 -2 184.99 8.42
 2 -5 2 184.23 8.34
 2 -5 3 247.32 10.51
 -2 -5 -3 260.26 10.78
 2 -5 3 250.96 10.65
 -2 -5 -3 251.8 10.72
 2 -5 3 240.08 10.25
 -2 -5 -3 245.05 10.52
 -2 -5 -3 234.66 10.79
 2 -5 4 195.47 8.55
 -2 -5 -4 207.91 8.86
 -2 -5 -4 202.01 9.01
 -2 -5 -4 193.26 8.55
 2 -5 4 211.53 8.82
 2 -5 4 186.33 8.39
 -2 -5 -4 207.17 8.9
 -2 -5 -5 111.33 5.3
 -2 -5 -5 100.39 4.73
 -2 -5 -5 111.06 5.36
 -2 -5 -5 108.38 5.51
 2 -5 5 111.68 5.28
 -2 -5 -5 107.25 4.62
 -2 -5 -5 106.86 4.68
 2 -5 5 103.72 4.77
 2 -5 5 100.95 4.8
 -2 -5 -6 40.62 2.05
 -2 -5 -6 42.57 2.15
 -2 -5 -6 44.59 3.03
 -2 -5 -6 41.13 2.08
 -2 -5 -6 43.09 3.3
 2 -5 6 46.36 3.05
 -2 -5 -6 39.85 1.96
 -2 -5 -6 39.91 2.96
 -2 -5 -6 40.41 2.76
 2 -5 6 36.43 2.12
 -2 -5 -6 41.16 2.06
 2 -5 6 34.49 2.25
 -2 -5 -6 37.91 2.58
 -2 -5 -6 38.87 2.04
 -2 -5 -7 147.51 6.23
 -2 -5 -7 149.6 7.14
 2 -5 7 154.8 7.12
 -2 -5 -7 144.47 7.11
 -2 -5 -7 139.49 6.85
 2 -5 7 141.53 6.5
 -2 -5 -7 136.26 6.11
 -2 -5 -7 138.46 6.2
 -2 -5 -7 139.43 6.21
 -2 -5 -7 143.33 6.16
 -2 -5 -7 143.77 6.69
 -2 -5 -7 141.06 6.27
 2 -5 8 90.86 4.96
 -2 -5 -8 90.81 3.95
 -2 -5 -8 86.88 4.96
 -2 -5 -8 81.14 3.82
 -2 -5 -8 81.29 3.86
 -2 -5 -8 81.4 3.96
 2 -5 9 82.53 4.83
 -2 -5 -9 84.52 4.85
 -2 -5 -9 75.98 3.66
 -2 -5 -9 88.97 3.9
 -2 -5 -9 82.52 3.91
 -2 -5 -10 3.88 1.25
 -2 -5 -10 5.46 1.2
 -2 -5 -10 5.15 1.84
 2 -5 10 1.53 1.93
 -2 -5 -11 6.2 0.99
 -2 -5 -11 5.93 1.18
 -2 -5 -11 6.55 1.22
 -2 -5 -12 6.63 0.97
 -2 -5 -12 7.37 0.94
 -2 -5 -13 9.94 0.56
 2 -4 -13 15 0.77
 2 -4 -13 13.04 0.77
 2 -4 -12 6.82 0.94
 2 -4 -12 6.53 0.95
 2 -4 -11 7.65 1.26
 2 -4 -11 8.75 1.22
 2 -4 -10 25.38 1.86
 2 -4 -10 22.57 2.78
 -2 -4 10 22.46 2.42
 2 -4 -10 24.33 1.72
 2 -4 -10 23.36 2.27
 2 -4 -10 21.7 1.76
 2 -4 -9 65.78 3.26
 2 -4 -9 65.18 4.38
 -2 -4 9 64.1 4.22
 2 -4 -9 71.83 4.14
 2 -4 -9 68.04 3.35
 2 -4 -9 61.48 3.26
 2 -4 -8 100.4 4.57
 2 -4 -8 103.17 4.66
 2 -4 -8 96.5 4.43
 2 -4 -8 109.13 5.75
 2 -4 -8 101.61 5.45
 2 -4 -8 106.15 5.67
 2 -4 -7 153.41 7.35
 2 -4 -7 156.32 7.45
 2 -4 -7 154.93 7.3
 2 -4 -7 146.61 6.5
 2 -4 -7 146.29 6.39
 2 -4 -7 145.55 6.45
 2 -4 -7 149.06 6.46
 2 -4 -7 155.69 7.43
 -2 -4 7 142.06 6.81
 2 -4 -6 41.34 2.2
 2 -4 -6 39.29 2.16
 2 -4 -6 44.2 2.95
 2 -4 -6 45 3.12
 2 -4 -6 47.15 3.13
 2 -4 -6 41.22 2.11
 2 -4 -6 44.81 3.1
 -2 -4 6 43.12 2.63
 2 -4 -6 47.13 2.89
 -2 -4 5 183.88 8.37
 2 -4 -5 181.96 8.57
 2 -4 -5 189.55 8.53
 2 -4 -5 189.31 8.55
 2 -4 -5 189.76 8.58
 2 -4 -5 182.08 8.43
 -2 -4 4 122.06 5.51
 2 -4 -4 120.55 5.63
 2 -4 -4 111.71 4.98
 2 -4 -4 119.99 5.65
 2 -4 -4 116.94 5.58
 2 -4 -4 121.9 5.64
 2 -4 -4 124.26 5.58
 -2 -4 3 253.54 9.49
 2 -4 -3 258.62 9.94
 2 -4 -3 261.02 9.57
 2 -4 -3 266.93 9.96
 2 -4 -3 267.73 9.95
 2 -4 -3 259.36 9.98
 2 -4 -3 259.78 10.12
 2 -4 -3 268.99 9.95
 2 -4 -2 43.47 2.63
 -2 -4 2 43.67 2.2
 2 -4 -2 48.72 2.83
 2 -4 -2 47.26 2.68
 2 -4 -2 46.19 2.66
 2 -4 -2 48.13 2.63
 2 -4 -1 977.81 39.04
 -2 -4 1 910.99 38.92
 2 -4 -1 940.63 39.06
 2 -4 -1 930.52 38.98
 2 -4 -1 926.19 38.99
 2 -4 0 4.1 1.32
 -2 -4 0 3.74 0.66
 -2 -4 0 4.23 0.93
 2 -4 0 4.19 1.25
 -2 -4 0 5.12 1.16
 -2 -4 -1 1280.47 55.39
 2 -4 1 1383.48 55.45
 2 -4 1 1341.85 55.43
 -2 -4 -1 1335.29 55.44
 2 -4 2 71.99 3.33
 -2 -4 -2 70.88 3.45
 2 -4 2 68.87 3
 2 -4 2 67.8 3.45
 -2 -4 -2 70.32 3.53
 -2 -4 -3 175.81 7.77
 -2 -4 -3 176.06 7.54
 -2 -4 -3 170.11 7.72
 2 -4 3 168.16 7.35
 -2 -4 -3 181.15 7.83
 2 -4 3 172.86 7.69
 2 -4 4 172.72 7.58
 -2 -4 -4 176.89 8.13
 -2 -4 -4 179.91 7.98
 -2 -4 -4 179.35 7.97
 -2 -4 -4 174.13 7.69
 2 -4 4 175.71 7.93
 -2 -4 -5 155.27 7.03
 -2 -4 -5 149.23 7.21
 -2 -4 -5 151.11 6.93
 -2 -4 -5 152.69 7.01
 -2 -4 -5 142.28 6.49
 2 -4 5 146.53 6.58
 -2 -4 -6 25.17 2.2
 -2 -4 -6 22.48 1.45
 -2 -4 -6 23.57 1.53
 -2 -4 -6 24.55 2.33
 -2 -4 -6 21.39 1.4
 2 -4 6 23.78 1.79
 -2 -4 -6 23.7 1.38
 -2 -4 -6 20.57 1.86
 -2 -4 -6 26.35 2.41
 -2 -4 -7 59.9 2.71
 -2 -4 -7 54.6 3.32
 -2 -4 -7 52.67 2.66
 -2 -4 -7 56.36 3.58
 -2 -4 -7 52.84 3.07
 -2 -4 -7 53.12 2.61
 -2 -4 -7 51.14 2.54
 -2 -4 -7 58.85 3.75
 -2 -4 -7 54.52 2.78
 2 -4 7 59.99 3.13
 2 -4 8 -0.79 2.18
 -2 -4 -8 -0.32 0.99
 -2 -4 -8 -0.05 0.82
 -2 -4 -8 0.05 1.13
 -2 -4 -8 -1.09 1.88
 -2 -4 -8 0.6 1.12
 -2 -4 -9 61.9 3.15
 -2 -4 -9 65.43 3.17
 -2 -4 -9 62.11 4.05
 -2 -4 -9 60.93 3.12
 2 -4 9 59.79 4.14
 -2 -4 -10 13.59 2.14
 -2 -4 -10 16.22 1.55
 -2 -4 -10 15.16 1.42
 -2 -4 -10 15.82 1.53
 2 -4 10 14.41 2.41
 -2 -4 -11 4.9 0.98
 -2 -4 -11 4.23 1.11
 -2 -4 -11 4.53 1.16
 -2 -4 -12 2.41 0.92
 -2 -4 -12 2.81 0.89
 -2 -4 -13 9.44 0.56
 -2 -4 -13 8.99 0.57
 2 -3 -13 5.73 0.57
 2 -3 -13 5.55 0.51
 2 -3 -12 10.12 1.08
 2 -3 -12 8.96 1.02
 2 -3 -11 9.05 1.26
 2 -3 -11 8.97 1.25
 2 -3 -10 9.91 1.33
 2 -3 -10 9.46 1.35
 -2 -3 10 8.41 2.07
 2 -3 -10 7.69 2.33
 2 -3 -10 10.51 1.74
 2 -3 -10 10.95 1.55
 2 -3 -9 36.14 2.31
 2 -3 -9 35.15 3.32
 2 -3 -9 34.5 2.14
 -2 -3 9 40.66 3.26
 2 -3 -9 35.3 2.18
 2 -3 -9 39.73 2.87
 2 -3 -8 10.51 1.89
 2 -3 -8 10.88 1.28
 2 -3 -8 11.78 2.47
 2 -3 -8 10.05 1.28
 2 -3 -8 11.58 1.43
 2 -3 -7 3.72 1.05
 2 -3 -7 3.29 2.11
 2 -3 -7 4.19 1.97
 2 -3 -7 5.78 2
 -2 -3 7 3.04 1.19
 2 -3 -7 4.24 1.75
 2 -3 -7 3.27 1.2
 2 -3 -7 3.49 0.99
 2 -3 -7 3.98 0.97
 2 -3 -6 37.05 2.9
 2 -3 -6 37.68 1.94
 -2 -3 6 33.1 2.35
 2 -3 -6 37.28 2.88
 2 -3 -6 36.16 1.98
 2 -3 -6 36.25 1.95
 2 -3 -6 39.59 2.86
 2 -3 -6 39.57 2.54
 2 -3 -6 41.44 2.83
 2 -3 -5 300.54 13.07
 2 -3 -5 296.83 13.08
 -2 -3 5 289.38 12.87
 2 -3 -5 300.99 13.03
 2 -3 -5 293.25 13.03
 2 -3 -5 299.2 12.93
 2 -3 -4 33.8 2.38
 2 -3 -4 33.87 2.33
 2 -3 -4 32.08 2.34
 2 -3 -4 36.08 2.47
 -2 -3 4 31.99 2.26
 2 -3 -4 33.69 2.28
 -2 -3 3 213.54 9.5
 2 -3 -3 235.01 9.58
 2 -3 -3 260.31 10.01
 2 -3 -3 250.72 9.98
 2 -3 -3 248.92 10.01
 2 -3 -3 233.97 10.05
 2 -3 -3 239.16 9.95
 2 -3 -2 75.86 3.74
 2 -3 -2 77.74 3.83
 -2 -3 2 75.37 3.37
 2 -3 -2 81.22 3.69
 2 -3 -2 77.02 3.73
 -2 -3 2 76.01 3.39
 2 -3 -2 74.58 3.94
 2 -3 -2 76.88 3.71
 -2 -3 1 346.22 15.22
 2 -3 -1 368.56 15.33
 2 -3 -1 368.21 15.35
 2 -3 -1 376.82 15.34
 2 -3 -1 359.42 15.38
 -2 -3 0 91.77 4.17
 -2 -3 0 90.01 4.26
 2 -3 0 91.31 4.36
 2 -3 0 86.62 4.3
 2 -3 1 279.2 11.86
 -2 -3 -1 267.71 11.81
 -2 -3 -1 283.62 11.87
 2 -3 1 277.92 11.67
 2 -3 1 289.66 11.9
 2 -3 2 51.56 2.3
 -2 -3 -2 48.77 2.68
 2 -3 2 51.38 2.74
 -2 -3 -2 46.74 2.71
 -2 -3 -2 45.67 2.73
 -2 -3 -3 194.62 8.4
 -2 -3 -3 185.5 7.96
 -2 -3 -3 191.62 8.46
 -2 -3 -3 193.55 8.27
 2 -3 3 190.89 8.41
 2 -3 3 192.55 8.12
 -2 -3 -3 197.61 8.5
 2 -3 4 32.66 1.95
 -2 -3 -4 35.17 2.39
 -2 -3 -4 32.4 2.39
 -2 -3 -4 36.17 2.66
 -2 -3 -4 32.85 1.94
 -2 -3 -5 106.14 5.16
 -2 -3 -5 107.57 5.49
 -2 -3 -5 108.4 5.23
 2 -3 5 103.99 4.87
 -2 -3 -5 103.58 5.24
 -2 -3 -5 109.01 5.02
 -2 -3 -5 98.43 4.74
 2 -3 6 106.32 4.99
 -2 -3 -6 104.54 5.36
 -2 -3 -6 102.97 5.2
 -2 -3 -6 106.71 4.62
 -2 -3 -6 102.33 5.01
 -2 -3 -6 105.13 4.67
 -2 -3 -6 105.5 5.52
 -2 -3 -6 101.18 4.59
 -2 -3 -7 6.91 1.07
 -2 -3 -7 6.44 0.89
 -2 -3 -7 7.6 0.97
 -2 -3 -7 8.15 1.61
 -2 -3 -7 7.33 1.2
 -2 -3 -7 5.53 1.82
 2 -3 7 6.97 1.58
 -2 -3 -7 6.98 1.03
 -2 -3 -7 7.24 2.16
 -2 -3 -7 5.37 1.22
 -2 -3 -8 128.05 5.53
 -2 -3 -8 128.15 6.63
 -2 -3 -8 120.11 5.37
 -2 -3 -8 130.21 6.49
 -2 -3 -8 128.67 5.56
 2 -3 8 118.35 6.02
 2 -3 8 128.94 6.56
 -2 -3 -8 117.6 5.42
 -2 -3 -8 124.15 5.51
 -2 -3 -9 18.89 1.64
 -2 -3 -9 19.78 1.58
 -2 -3 -9 18.97 2.41
 2 -3 9 19.07 2.83
 -2 -3 -9 19.21 1.62
 2 -3 10 1.82 2.21
 -2 -3 -10 4.7 1.28
 -2 -3 -10 3.72 1.66
 -2 -3 -10 3.42 1.18
 -2 -3 -10 4.39 1.21
 -2 -3 -11 1.43 0.93
 -2 -3 -11 0.36 1.14
 -2 -3 -11 0.65 1.07
 -2 -3 -12 5.03 0.93
 -2 -3 -12 5.12 1.03
 -2 -3 -13 3.81 0.5
 -2 -3 -13 3.12 0.41
 2 -2 -13 0.55 0.4
 2 -2 -13 0.36 0.53
 2 -2 -12 13.38 1.18
 2 -2 -12 13.23 1.09
 2 -2 -11 0.64 1.14
 2 -2 -11 0.02 1.31
 2 -2 -11 -0.17 1.1
 2 -2 -11 1.3 1.88
 2 -2 -10 -0.72 1.26
 2 -2 -10 0.72 1.47
 2 -2 -10 -0.2 1.15
 -2 -2 10 -1.53 2
 2 -2 -10 -1.29 2.13
 2 -2 -9 12.16 2.65
 2 -2 -9 12.23 1.41
 2 -2 -9 13.23 1.46
 -2 -2 9 13.13 2.32
 2 -2 -9 17.14 1.96
 2 -2 -9 14.35 1.66
 2 -2 -8 60.17 2.91
 2 -2 -8 52.83 3.56
 2 -2 -8 56.15 2.99
 2 -2 -8 59.55 2.93
 2 -2 -8 62.73 4.15
 2 -2 -7 28.96 2.43
 2 -2 -7 30.94 1.7
 2 -2 -7 26.41 1.76
 2 -2 -7 29.03 2.66
 -2 -2 7 25.49 1.94
 2 -2 -7 29.07 2.8
 2 -2 -7 25.25 1.65
 2 -2 -7 27.19 1.65
 2 -2 -6 96.59 4.83
 2 -2 -6 90.08 4.72
 2 -2 -6 90.04 4.01
 2 -2 -6 89.29 4.02
 2 -2 -6 91.72 4.91
 2 -2 -6 87.57 4.06
 2 -2 -6 89.83 4.68
 2 -2 -6 89.88 4.47
 -2 -2 6 86.91 4.39
 2 -2 -5 95.28 4.82
 2 -2 -5 91.46 4.65
 2 -2 -5 93.63 4.7
 -2 -2 5 93.32 4.54
 2 -2 -5 92.69 4.73
 2 -2 -5 89.43 4.52
 2 -2 -4 32.79 3.04
 2 -2 -4 39.55 2.77
 2 -2 -4 33.84 2.85
 -2 -2 4 34.64 2.66
 2 -2 -4 34.81 2.91
 2 -2 -3 100.58 4.11
 2 -2 -3 96.1 4.28
 -2 -2 3 97.2 4.17
 2 -2 -3 99.46 4.18
 2 -2 -3 101.61 4.42
 2 -2 -3 96.29 4.12
 2 -2 -2 530.4 22.7
 2 -2 -2 548.9 22.79
 2 -2 -2 564.04 22.69
 -2 -2 2 531.42 22.49
 2 -2 -2 556.57 22.77
 -2 -2 2 531.79 22.5
 2 -2 -2 552.22 22.7
 2 -2 -1 81.72 3.72
 2 -2 -1 86.87 3.83
 -2 -2 1 71.46 3.49
 2 -2 -1 75.95 3.81
 2 -2 -1 84.16 3.7
 2 -2 -1 82.14 3.76
 -2 -2 1 75.3 3.49
 -2 -2 0 108.39 4.98
 2 -2 0 115.66 5.04
 2 -2 0 111.42 4.9
 -2 -2 0 112.09 4.92
 -2 -2 -1 721.87 30.55
 2 -2 1 738.89 30.44
 2 -2 1 728.09 30.58
 -2 -2 -2 167.83 7.18
 -2 -2 -2 169.29 7.49
 2 -2 2 169.23 7.25
 -2 -2 -2 164.05 7.5
 -2 -2 -2 174.32 7.41
 2 -2 2 174.83 7.48
 -2 -2 -3 202.88 8.58
 -2 -2 -3 192.76 8.11
 -2 -2 -3 189.43 8.42
 -2 -2 -3 198.99 8.57
 2 -2 3 193.02 8.32
 -2 -2 -3 188.84 8.61
 -2 -2 -4 122.73 5.67
 -2 -2 -4 119.35 5.43
 -2 -2 -4 120.91 5.65
 -2 -2 -4 119.72 5.7
 2 -2 4 117.69 5.42
 -2 -2 -4 119.69 5.52
 -2 -2 -4 119.44 5.83
 -2 -2 -5 253.19 10.92
 2 -2 5 252.41 10.74
 -2 -2 -5 249.89 10.96
 -2 -2 -5 233.84 10.6
 -2 -2 -5 243.55 11
 -2 -2 -5 249.16 10.76
 -2 -2 -6 143.63 6.9
 -2 -2 -6 146.43 6.34
 -2 -2 -6 153.36 7.17
 2 -2 6 154.78 6.82
 -2 -2 -6 143.96 6.37
 -2 -2 -6 150.11 7.04
 -2 -2 -6 142.84 6.32
 -2 -2 -6 149.08 6.75
 -2 -2 -7 7.85 0.99
 -2 -2 -7 8.4 0.9
 -2 -2 -7 7.66 1.06
 2 -2 7 11.67 1.72
 -2 -2 -7 7.46 1.08
 -2 -2 -7 8.43 1.89
 -2 -2 -7 7.66 1.15
 -2 -2 -7 7.48 2.13
 -2 -2 -7 8.85 1.26
 -2 -2 -8 53.63 2.7
 2 -2 8 54.06 3.36
 -2 -2 -8 54.05 3.54
 -2 -2 -8 52.92 3.89
 -2 -2 -8 51.1 2.68
 -2 -2 -8 51.81 2.72
 2 -2 9 -0.14 1.59
 2 -2 9 0.89 2.41
 -2 -2 -9 0.81 1.13
 -2 -2 -9 0.86 1.26
 -2 -2 -9 2.98 1.85
 -2 -2 -9 1.32 1.18
 -2 -2 -10 2.22 1.34
 2 -2 10 0.86 2.2
 -2 -2 -10 1.6 1.2
 -2 -2 -10 1.84 1.59
 -2 -2 -10 1.1 1.12
 -2 -2 -11 1.12 1.2
 -2 -2 -11 2.42 1.13
 -2 -2 -11 0.16 0.9
 -2 -2 -12 6.76 0.93
 -2 -2 -12 7.07 1.06
 -2 -2 -13 11.03 0.7
 -2 -2 -13 7.96 0.54
 2 -1 -13 2.15 0.58
 2 -1 -13 1.77 0.38
 2 -1 -12 15.01 1.26
 2 -1 -12 16.27 1.15
 2 -1 -11 41.01 2.19
 2 -1 -11 39.29 3.18
 2 -1 -11 34.62 2.3
 2 -1 -11 37.28 2.12
 2 -1 -10 0.35 1.44
 -2 -1 10 0.09 1.99
 2 -1 -10 1.19 1.23
 2 -1 -10 0.76 1.25
 2 -1 -10 0.44 2.21
 2 -1 -9 0.91 1.44
 2 -1 -9 2.24 1.39
 2 -1 -9 1.42 2.32
 -2 -1 9 4.49 2.09
 2 -1 -9 2.14 1.2
 2 -1 -9 1.5 1.2
 2 -1 -8 47.24 2.48
 2 -1 -8 47.31 2.59
 2 -1 -8 48.8 3.08
 2 -1 -8 48.1 3.67
 2 -1 -8 44.53 2.46
 2 -1 -7 38.15 2.1
 2 -1 -7 40.47 2.19
 2 -1 -7 40.68 2.96
 2 -1 -7 37.37 2.24
 2 -1 -7 39.19 2.77
 2 -1 -7 42.98 3.28
 2 -1 -7 40.19 2.16
 2 -1 -6 144.1 6.46
 2 -1 -6 135.62 5.94
 2 -1 -6 141.76 6.5
 2 -1 -6 134.95 6.72
 2 -1 -6 133.87 5.89
 2 -1 -6 140 6.56
 -2 -1 6 135.12 6.25
 2 -1 -6 133.68 6.26
 2 -1 -6 133.55 5.89
 2 -1 -5 248.01 10.55
 2 -1 -5 241.01 10.71
 -2 -1 5 231.26 10.43
 2 -1 -5 234.88 10.54
 2 -1 -5 233.51 10.42
 2 -1 -5 246.94 10.59
 2 -1 -4 165.01 7.76
 2 -1 -4 168.79 7.51
 2 -1 -4 169.29 7.81
 2 -1 -4 159.7 7.64
 2 -1 -4 169.98 7.48
 -2 -1 4 171.47 7.48
 2 -1 -4 165.28 7.52
 2 -1 -4 166.64 7.41
 2 -1 -3 118.52 5.51
 2 -1 -3 115.24 5.24
 2 -1 -3 111.55 5.21
 2 -1 -3 120.36 5.42
 -2 -1 3 113.1 5.29
 2 -1 -3 115.97 5.46
 2 -1 -3 113.16 5.22
 2 -1 -2 101.04 4.58
 2 -1 -2 103.1 4.53
 -2 -1 2 99.17 4.3
 2 -1 -2 95.68 4.58
 -2 -1 2 107.72 4.74
 2 -1 -2 101.57 4.72
 -2 -1 2 104.52 4.35
 2 -1 -2 97.64 4.8
 -2 -1 1 1352.02 54.64
 -2 -1 1 1303.43 54.62
 2 -1 -1 1312.64 54.66
 2 -1 -1 1353.76 54.76
 2 -1 -1 1298.77 54.7
 2 -1 -1 1265.76 54.76
 -2 -1 0 2.61 1.07
 -2 -1 0 2.49 0.89
 -2 -1 0 1.78 0.93
 2 -1 0 2.53 1
 -2 -1 -1 291.34 11.84
 2 -1 1 278.32 11.72
 2 -1 1 278.18 11.86
 2 -1 1 277.63 11.97
 -2 -1 -1 280.54 11.95
 2 -1 2 1427.65 59.17
 -2 -1 -2 1398.04 59.1
 -2 -1 -2 1370 59.29
 -2 -1 -2 1426.37 59.26
 -2 -1 -2 1431.1 59.05
 2 -1 2 1508.32 59.3
 -2 -1 -2 1417.96 59.26
 -2 -1 -3 268.75 11.82
 -2 -1 -3 282.81 12.17
 -2 -1 -3 283.07 12.1
 -2 -1 -3 286.87 12.17
 -2 -1 -3 284.97 12.16
 -2 -1 -3 290 12.09
 2 -1 3 296.81 12.01
 -2 -1 -4 176.04 7.57
 -2 -1 -4 166.31 7.18
 2 -1 4 175.29 7.59
 -2 -1 -4 178.64 7.74
 -2 -1 -4 176.91 7.61
 -2 -1 -4 178.08 7.76
 -2 -1 -5 73.51 3.92
 2 -1 5 80.99 3.9
 -2 -1 -5 74.97 4
 -2 -1 -5 76.06 3.75
 -2 -1 -5 72.46 3.66
 -2 -1 -6 4.54 0.87
 -2 -1 -6 5.81 1.51
 -2 -1 -6 4.8 0.95
 2 -1 6 4.88 1.53
 -2 -1 -6 2.27 1.53
 -2 -1 -6 4.06 0.98
 -2 -1 -6 3.06 1.13
 -2 -1 -7 27.65 1.64
 2 -1 7 28.15 2.37
 -2 -1 -7 26.97 1.6
 -2 -1 -7 25.17 1.47
 -2 -1 -7 25.58 1.84
 -2 -1 -7 25.51 2.41
 -2 -1 -7 26.94 1.71
 -2 -1 -8 141.42 6.17
 -2 -1 -8 137.65 7.22
 2 -1 8 140.97 6.86
 -2 -1 -8 137.25 6.14
 -2 -1 -8 139.07 6.19
 -2 -1 -8 140.26 7.01
 -2 -1 -9 75.31 4.51
 2 -1 9 70.72 4.37
 -2 -1 -9 80.47 3.69
 2 -1 9 78.12 4.95
 -2 -1 -9 77.44 3.73
 -2 -1 -10 4.55 1.69
 2 -1 10 4.17 2.44
 -2 -1 -10 5.32 1.22
 -2 -1 -10 5.04 1.19
 -2 -1 -11 18.39 1.47
 -2 -1 -11 20.53 1.35
 -2 -1 -12 14.44 1.11
 -2 -1 -13 5.59 0.6
 2 0 -12 14.8 1.11
 2 0 -11 -0.12 1.03
 -2 0 10 2.09 2.05
 2 0 -10 1.48 1.15
 2 0 -9 110.93 5.83
 2 0 -9 121.56 5.36
 -2 0 9 124.88 6.48
 2 0 -8 83.85 4.46
 2 0 -8 83.04 3.87
 2 0 -7 44.22 2.92
 2 0 -7 47 2.39
 -2 0 7 51.04 2.7
 2 0 -6 12.5 1.02
 -2 0 6 11.25 1.41
 2 0 -6 10.85 1.64
 2 0 -6 9.97 1.75
 2 0 -5 38.12 2.4
 2 0 -5 38.51 2.23
 2 0 -5 41.18 2.56
 -2 0 5 36.21 2.32
 2 0 -5 38.04 2.57
 2 0 -4 274.05 11.61
 2 0 -4 264.98 11.6
 -2 0 4 273.23 11.64
 2 0 -4 271.22 11.62
 2 0 -4 262.35 11.52
 2 0 -3 28.21 1.73
 2 0 -3 28.82 1.81
 2 0 -3 30.06 2.37
 -2 0 3 29.92 1.97
 2 0 -3 30.89 1.74
 -2 0 3 26.37 1.28
 2 0 -2 2172.86 89.07
 2 0 -2 2115.53 89.08
 2 0 -2 2144.21 89.12
 -2 0 2 2148.75 89.2
 -2 0 2 2156.42 89.01
 2 0 -2 2133.18 89.27
 2 0 -1 127.57 5.64
 -2 0 1 124.67 5.54
 -2 0 1 135.28 5.59
 2 0 -1 126.87 5.54
 2 0 -1 127.89 5.79
 2 0 0 21.72 1.53
 -2 0 0 22.32 1.43
 2 0 0 20.65 1.25
 -2 0 0 21.74 1.44
 -2 0 0 20.98 1.4
 2 0 1 653 26.92
 2 0 1 644.72 27.03
 -2 0 -1 645.37 27.09
 -2 0 -1 641.49 26.96
 -2 0 -2 228.95 9.72
 -2 0 -2 219.39 9.69
 -2 0 -2 233.48 9.7
 -2 0 -2 227.98 9.56
 -2 0 -2 224.3 9.45
 2 0 2 220 9.63
 -2 0 -2 221.88 9.75
 -2 0 -3 12.12 1.42
 -2 0 -3 11.55 1.61
 -2 0 -3 12.23 0.97
 -2 0 -3 12.26 1.49
 -2 0 -3 12.76 1.3
 2 0 3 11.41 1.31
 -2 0 -4 23.7 1.78
 -2 0 -4 24.02 2.11
 -2 0 -4 23.05 1.29
 -2 0 -4 24.05 1.74
 2 0 4 21.44 1.83
 -2 0 -4 24.88 1.93
 2 0 5 41.95 2.66
 -2 0 -5 39.18 2.34
 -2 0 -5 41.17 2.64
 -2 0 -5 39.45 2.35
 -2 0 -5 42.22 2.67
 2 0 6 36.94 2.44
 -2 0 -6 32.91 1.86
 -2 0 -6 33.37 2.51
 -2 0 -6 31.79 1.73
 -2 0 -6 34.49 2.12
 -2 0 -7 28.45 1.68
 -2 0 -7 31.87 2.5
 -2 0 -7 27.3 1.86
 -2 0 -7 29.04 1.8
 2 0 7 29.4 2.43
 2 0 8 6.39 1.97
 -2 0 -8 5.74 1.75
 -2 0 -8 4.81 1.14
 -2 0 -8 4.03 1.11
 -2 0 -9 36.2 2.09
 -2 0 -9 35.01 2.82
 2 0 9 33.77 2.83
 -2 0 -9 34.5 2.13
 2 0 10 4.3 2.45
 -2 0 -10 6.88 1.66
 -2 0 -10 6.31 1.18
 -2 0 -10 8.3 1.2
 2 0 11 21.09 1.3
 -2 0 -11 24.86 1.55
 -2 0 -11 21.49 1.44
 -2 0 -12 0.13 0.77
 2 1 -13 0.63 0.58
 2 1 -12 15.35 1.06
 2 1 -11 37.87 1.98
 2 1 -11 27.12 2.94
 -2 1 10 1.45 2.1
 2 1 -10 -0.87 2.22
 2 1 -10 1.03 1.11
 2 1 -9 2.83 1.09
 -2 1 9 1.28 2.22
 2 1 -8 42.25 2.75
 2 1 -8 43.53 2.29
 2 1 -7 34.27 2.02
 2 1 -7 39.33 2.48
 2 1 -7 34.03 2.12
 -2 1 7 38.13 2.28
 2 1 -7 40.94 2
 2 1 -6 137.01 5.9
 2 1 -6 131.82 5.91
 2 1 -6 139.86 6.33
 -2 1 6 142.37 6.26
 2 1 -6 132.68 5.86
 2 1 -5 228.94 8.79
 2 1 -5 231.95 8.71
 -2 1 5 243.57 8.76
 2 1 -5 235.44 8.74
 2 1 -5 228.57 8.53
 2 1 -4 167.17 7.4
 2 1 -4 169.33 7.43
 2 1 -4 169.77 7.36
 -2 1 4 167.39 7.47
 2 1 -4 164.22 7.29
 -2 1 3 115.31 4.9
 2 1 -3 115.91 5.11
 2 1 -3 116.55 5.44
 2 1 -3 115.87 5.08
 -2 1 3 113.7 5.27
 2 1 -3 110.27 5.07
 2 1 -2 105.15 4.42
 2 1 -2 101.95 4.52
 2 1 -2 101.15 4.43
 -2 1 2 99.58 4.71
 -2 1 2 99 4.41
 2 1 -2 102.53 4.82
 2 1 -1 1314.64 55.36
 2 1 -1 1345.85 55.45
 2 1 -1 1288.79 55.45
 2 1 -1 1347.97 55.29
 2 1 -1 1333.39 55.49
 -2 1 1 1347.2 55.36
 2 1 0 2.8 1.2
 -2 1 0 2.53 0.99
 -2 1 0 2.91 0.98
 2 1 0 2.62 1.3
 -2 1 0 1.92 0.99
 -2 1 0 3.11 1
 2 1 0 2.06 0.87
 2 1 1 268.48 11.7
 -2 1 -1 279.41 11.71
 2 1 1 270.83 11.81
 -2 1 -1 288.06 11.68
 2 1 2 1445.38 58.47
 -2 1 -2 1449.02 58.5
 -2 1 -2 1397.97 58.41
 -2 1 -2 1337.8 58.27
 -2 1 -2 1377.83 58.54
 -2 1 -2 1419.63 58.3
 -2 1 -2 1449.18 58.49
 -2 1 -2 1478.16 58.54
 -2 1 -3 288.22 12.57
 -2 1 -3 298.04 12.58
 -2 1 -3 298.82 12.52
 -2 1 -3 287.98 12.32
 2 1 3 289.92 12.49
 -2 1 -3 288.6 12.51
 -2 1 -3 290 12.46
 -2 1 -4 167.02 7.33
 2 1 4 174.61 7.65
 -2 1 -4 177.31 7.67
 -2 1 -4 167.35 7.58
 -2 1 -4 167.35 7.54
 -2 1 -4 174.27 7.72
 -2 1 -5 75.59 3.89
 -2 1 -5 70.02 3.33
 2 1 5 80.22 3.93
 -2 1 -5 71.63 3.67
 -2 1 -5 76.91 3.65
 -2 1 -6 3.66 1.44
 2 1 6 5.42 1.74
 -2 1 -6 4.18 1.09
 -2 1 -6 3.93 0.86
 -2 1 -6 3.64 0.96
 -2 1 -6 3.6 0.93
 -2 1 -7 27.55 1.65
 -2 1 -7 32.02 2.42
 2 1 7 23.11 2.43
 -2 1 -7 26.38 1.59
 -2 1 -7 25.71 1.71
 -2 1 -7 26.26 1.73
 -2 1 -8 141.75 6.38
 -2 1 -8 150.49 6.41
 2 1 8 137.38 7.17
 -2 1 -8 151.89 7.15
 -2 1 -8 142.16 6.34
 -2 1 -9 75.52 3.68
 2 1 9 75.9 4.49
 -2 1 -9 77.37 3.64
 -2 1 -9 74.55 4.29
 -2 1 -9 74.09 3.59
 2 1 10 1.57 2.44
 -2 1 -10 4.92 1.15
 -2 1 -10 4.64 1.15
 2 1 10 7.38 1.89
 -2 1 -11 18.85 1.42
 -2 1 -11 20.6 1.37
 2 1 11 20.07 1.3
 -2 1 -12 14 1.29
 -2 1 -12 14.45 1.01
 -2 1 -13 3.91 0.58
 2 2 -13 0.24 0.51
 -2 2 13 0.55 0.53
 2 2 -12 13.03 1.17
 2 2 -12 12.47 0.93
 2 2 -11 0.68 1.38
 2 2 -11 -0.47 1.16
 2 2 -11 1.12 0.96
 2 2 -11 -0.93 1.93
 2 2 -10 1.73 2.17
 -2 2 10 -1.08 2.08
 2 2 -10 0.55 1.5
 2 2 -10 0.39 1.21
 2 2 -10 -0.61 1.07
 2 2 -9 14.2 1.33
 2 2 -9 10.61 2.55
 -2 2 9 8.87 2.42
 2 2 -9 15.16 1.67
 2 2 -9 14.44 1.52
 2 2 -8 57.58 2.73
 2 2 -8 50.83 3.89
 -2 2 8 56.7 3.9
 2 2 -8 51.7 3.02
 2 2 -8 50.2 2.67
 2 2 -8 55.13 2.85
 2 2 -7 30.69 2.03
 -2 2 7 26.08 1.89
 2 2 -7 27.21 1.65
 2 2 -7 25.48 1.58
 2 2 -7 26.28 1.79
 2 2 -7 29.19 2.89
 2 2 -6 89.34 3.99
 -2 2 6 88.01 4.34
 2 2 -6 87.68 4.01
 2 2 -6 98.25 4.96
 2 2 -6 88.09 4.32
 2 2 -6 85.12 4.05
 2 2 -6 88.76 3.94
 2 2 -5 99.77 4.92
 2 2 -5 92.3 4.4
 -2 2 5 95.72 4.53
 2 2 -5 90.84 4.21
 2 2 -4 37.05 1.92
 -2 2 4 29.76 1.55
 2 2 -4 35.97 1.98
 2 2 -4 37.91 2.53
 -2 2 4 31.16 2.19
 2 2 -4 37.29 2.66
 2 2 -4 34.9 1.82
 -2 2 3 95.65 4.14
 -2 2 3 96.7 4.14
 2 2 -3 98.04 4.68
 2 2 -3 96.91 4.67
 2 2 -3 97.52 4.28
 -2 2 3 93.44 4.43
 2 2 -3 101.76 4.63
 2 2 -3 90.6 4.2
 2 2 -3 90.72 4.17
 2 2 -3 91.65 4.2
 2 2 -2 543.38 22.11
 2 2 -2 536.95 22.07
 2 2 -2 507.5 21.78
 2 2 -2 521.86 21.76
 -2 2 2 533.92 22.03
 2 2 -2 522.07 21.87
 -2 2 2 524.02 21.88
 2 2 -2 527.98 22.08
 -2 2 2 531.62 21.87
 2 2 -1 81.96 4.03
 -2 2 1 92.55 3.88
 2 2 -1 82.17 3.97
 -2 2 1 92.97 3.85
 2 2 -1 83.92 3.96
 2 2 -1 79.36 3.98
 2 2 -1 79.64 3.6
 -2 2 0 115.19 5.03
 2 2 0 116.61 5.2
 -2 2 0 111.98 5.04
 2 2 0 111.95 5.07
 2 2 0 115.79 5.04
 -2 2 0 109.52 5.06
 -2 2 -1 711.08 29.7
 -2 2 -1 717.42 29.64
 2 2 1 696.74 29.74
 2 2 1 704.77 29.73
 -2 2 -1 720.74 29.62
 2 2 1 706.33 29.67
 -2 2 -2 168.16 7.2
 -2 2 -2 171.39 7.35
 -2 2 -2 162.65 7.48
 -2 2 -2 168.59 7.42
 2 2 2 172.83 7.44
 -2 2 -2 171.2 7.4
 -2 2 -2 175.92 7.47
 -2 2 -2 166.04 7.21
 -2 2 -3 190.17 8.54
 -2 2 -3 193.33 8.58
 -2 2 -3 191.1 8.38
 2 2 3 196.38 8.53
 -2 2 -3 193.71 8.5
 -2 2 -3 193.31 8.46
 -2 2 -3 202.18 8.61
 -2 2 -4 118.25 5.45
 -2 2 -4 114.94 5.42
 -2 2 -4 120.26 5.58
 -2 2 -4 110.95 5.18
 -2 2 -4 117.58 5.33
 2 2 4 120.02 5.51
 -2 2 -5 242.29 10.8
 2 2 5 260.67 10.89
 -2 2 -5 255.44 10.96
 -2 2 -5 230.5 10.46
 -2 2 -5 251.43 10.64
 -2 2 -6 148.11 6.36
 -2 2 -6 145.36 6.32
 2 2 6 150.91 7.04
 -2 2 -6 147.6 6.39
 -2 2 -6 149.18 6.94
 -2 2 -6 148.48 7.15
 -2 2 -6 141.85 6.62
 -2 2 -7 7.91 1.08
 2 2 7 8.24 2.08
 -2 2 -7 7 1.13
 -2 2 -7 7.85 1.01
 -2 2 -7 5.77 2
 -2 2 -7 10.63 1.69
 -2 2 -7 7.05 0.99
 -2 2 -8 54.5 2.71
 -2 2 -8 57.81 2.82
 -2 2 -8 46.96 3.8
 -2 2 -8 56.39 2.81
 -2 2 -8 52.64 3.41
 2 2 8 53.1 3.75
 2 2 9 1.34 2.12
 -2 2 -9 -0.21 1.24
 -2 2 -9 0.52 1.49
 -2 2 -9 0.92 1.14
 -2 2 -9 -0.32 1.03
 2 2 10 1.27 2.47
 -2 2 -10 1.03 1.26
 -2 2 -10 0.46 1.06
 -2 2 -10 0.93 1
 2 2 10 1.95 1.82
 2 2 11 0.35 0.88
 -2 2 -11 1.14 1.27
 -2 2 -11 2.02 0.93
 -2 2 -11 1.89 0.92
 -2 2 -12 4.75 1.05
 -2 2 -12 5.15 0.74
 -2 2 -13 6.98 0.65
 -2 3 13 7.76 0.63
 2 3 -13 4.4 0.59
 2 3 -12 10.42 1.08
 2 3 -12 10.39 0.77
 2 3 -11 8.75 1.03
 2 3 -11 10.04 1.32
 -2 3 10 6.62 2.26
 2 3 -10 8.67 1.31
 2 3 -10 8.11 2.31
 2 3 -10 9.12 1.19
 2 3 -10 8.91 1.55
 2 3 -9 34.61 3.32
 2 3 -9 33.56 2.11
 2 3 -9 34.48 2.23
 2 3 -9 35.62 2.01
 -2 3 9 36.34 3.24
 2 3 -8 13.59 1.37
 2 3 -8 15.41 2.62
 2 3 -8 11.62 1.19
 2 3 -8 12.93 1.51
 -2 3 8 10.82 2.51
 2 3 -7 2.22 2.1
 2 3 -7 1.86 1.03
 2 3 -7 3.44 1.15
 2 3 -7 2.6 0.88
 -2 3 7 4.31 1.18
 2 3 -7 3.42 1.02
 2 3 -6 32.18 2.82
 2 3 -6 37.03 2.05
 2 3 -6 32.6 1.85
 2 3 -6 32.52 1.73
 -2 3 6 36.44 2.22
 2 3 -6 31.62 1.77
 2 3 -6 32.84 1.95
 -2 3 5 300.42 12.91
 2 3 -5 297 12.74
 2 3 -5 295.07 13.18
 2 3 -4 31.72 1.65
 2 3 -4 35.41 2.49
 -2 3 4 30.19 2.16
 2 3 -4 32.94 1.83
 -2 3 3 224.21 9.78
 2 3 -3 245.45 10.18
 -2 3 3 242.27 9.87
 2 3 -3 226.03 9.89
 -2 3 3 248.06 10.12
 2 3 -3 226.64 9.81
 2 3 -3 239.33 10.18
 2 3 -3 225.97 10.22
 2 3 -2 77.39 3.48
 2 3 -2 76.98 3.84
 2 3 -2 80.88 3.78
 -2 3 2 77.17 3.49
 -2 3 2 75.1 3.74
 2 3 -2 82.56 3.8
 -2 3 2 76.67 3.54
 2 3 -1 359.46 15.05
 2 3 -1 352.6 15.12
 2 3 -1 351.19 15.08
 -2 3 1 368.7 15.01
 2 3 -1 352.19 14.78
 -2 3 1 372.34 15.01
 2 3 -1 346.13 15.06
 -2 3 0 87.98 4.11
 2 3 0 90.96 4.15
 -2 3 0 86.57 4.12
 2 3 0 92.43 4.14
 -2 3 0 89.56 4.1
 2 3 1 287.1 12.06
 -2 3 -1 286.84 11.98
 -2 3 -1 278.23 11.9
 2 3 1 288 11.97
 -2 3 -1 270.77 11.9
 2 3 1 279.46 11.99
 -2 3 -2 50.02 2.76
 -2 3 -2 49.94 2.61
 2 3 2 48.09 2.71
 -2 3 -2 51.05 2.41
 -2 3 -2 51.47 2.63
 -2 3 -2 49.12 2.58
 -2 3 -2 48.26 2.43
 -2 3 -3 197.35 8.5
 2 3 3 199.66 8.62
 -2 3 -3 188.67 8.6
 -2 3 -3 190.6 8.46
 -2 3 -3 188.76 8.53
 -2 3 -3 206.39 8.65
 -2 3 -4 31.87 2.13
 -2 3 -4 31.05 2.28
 2 3 4 33.42 2.35
 -2 3 -4 30.05 1.9
 -2 3 -4 31.29 2.06
 -2 3 -4 28.77 1.86
 2 3 5 102.92 5.06
 -2 3 -5 101.53 5.06
 -2 3 -5 94.96 4.59
 -2 3 -5 100.58 4.87
 -2 3 -5 102.49 4.7
 -2 3 -6 107.02 4.6
 -2 3 -6 94.12 4.72
 -2 3 -6 102.94 4.63
 -2 3 -6 104.37 5.4
 -2 3 -6 107.25 5.15
 2 3 6 110.51 5.43
 -2 3 -6 103.87 4.85
 -2 3 -6 104.98 4.55
 -2 3 -7 7.05 1.04
 -2 3 -7 6.82 0.95
 2 3 7 9.77 2.23
 -2 3 -7 6.12 1.51
 -2 3 -7 7.93 1.16
 -2 3 -7 5.28 2.09
 -2 3 -8 130.06 5.62
 -2 3 -8 118.51 6.66
 -2 3 -8 122.7 6.19
 -2 3 -8 127.36 5.65
 2 3 8 134.94 6.67
 -2 3 -8 121.38 5.55
 -2 3 -9 17.04 1.4
 -2 3 -9 19.33 1.59
 -2 3 -9 16.59 1.92
 2 3 9 17.48 2.61
 -2 3 -9 16.36 1.49
 -2 3 -10 3.35 1.35
 2 3 10 3.79 2.03
 -2 3 -10 4.74 1.09
 -2 3 -10 3.92 1.15
 2 3 10 4.06 2.57
 -2 3 -11 0.06 1.19
 -2 3 -11 1.11 0.89
 2 3 11 -0.27 0.93
 -2 3 -11 1.57 0.85
 -2 3 -12 4.8 0.99
 -2 3 -12 4.14 0.61
 -2 3 -13 2.75 0.49
 2 4 -13 14.68 0.84
 -2 4 13 18.31 0.92
 2 4 -12 7.12 0.93
 2 4 -12 -0.07 0.29
 2 4 -11 9.77 1.27
 2 4 -11 8.82 0.94
 2 4 -10 22.68 1.69
 -2 4 10 22.82 2.73
 2 4 -10 22.76 1.53
 2 4 -10 22.31 1.87
 2 4 -10 22.6 2.83
 2 4 -9 69.89 3.36
 2 4 -9 64.51 4.48
 -2 4 9 63.08 3.73
 -2 4 9 67.2 4.45
 2 4 -9 71.43 3.43
 2 4 -9 67.68 3.24
 2 4 -8 107.94 4.88
 2 4 -8 111.25 6.03
 2 4 -8 110.4 4.94
 2 4 -8 104.53 4.8
 -2 4 8 108.18 5.97
 2 4 -7 144.58 6.52
 2 4 -7 148.12 6.43
 2 4 -7 151.42 6.48
 2 4 -7 147.33 7.43
 -2 4 7 149.46 6.8
 2 4 -6 40.1 2.2
 -2 4 6 39.94 2.49
 2 4 -6 39.9 2
 2 4 -6 40.41 2.15
 2 4 -6 42.64 3.15
 2 4 -6 43.02 2.09
 2 4 -6 40.21 2.22
 2 4 -5 180.54 8.37
 2 4 -5 178.89 7.83
 -2 4 5 183.76 8.12
 2 4 -4 120.93 5.15
 -2 4 4 118.38 5.02
 2 4 -4 119.52 4.66
 2 4 -4 128.84 5.23
 -2 4 3 244.69 10.61
 2 4 -3 250.14 10.61
 2 4 -3 268.88 11.08
 2 4 -3 257.2 10.98
 -2 4 3 257.91 10.77
 2 4 -3 249.99 10.67
 -2 4 3 257.95 10.96
 2 4 -3 262.37 11.04
 2 4 -3 256.65 11.08
 2 4 -2 42.66 2.63
 -2 4 2 44.91 2.54
 -2 4 2 46.81 2.19
 2 4 -2 42.5 2.1
 2 4 -2 45.69 2.81
 2 4 -2 43.51 2.51
 2 4 -2 45.1 2.5
 -2 4 2 47.02 2.3
 2 4 -1 939.25 39.73
 -2 4 1 968.22 39.73
 2 4 -1 947.73 39.78
 2 4 -1 948.52 39.75
 2 4 -1 943.65 39.86
 -2 4 1 940.95 39.72
 -2 4 1 972.63 39.79
 2 4 -1 958.44 39.81
 2 4 -1 959.96 39.84
 2 4 0 3.27 1.16
 2 4 0 2.31 1.17
 -2 4 0 4.91 1.25
 -2 4 0 3.74 1.18
 -2 4 0 3.47 1.11
 2 4 0 5.69 1.54
 -2 4 0 3.01 1.11
 -2 4 -1 1301.62 54.55
 -2 4 -1 1292.28 54.56
 -2 4 -1 1282.88 54.59
 2 4 1 1333.36 54.61
 -2 4 -1 1345.74 54.62
 2 4 1 1316.53 54.57
 -2 4 -2 59.78 3.46
 2 4 2 71.13 3.48
 -2 4 -2 70.76 3.39
 -2 4 -2 69.73 3.33
 -2 4 -2 67.91 3.18
 -2 4 -2 66.8 3.22
 -2 4 -3 168.79 7.5
 -2 4 -3 164.54 7.6
 2 4 3 162.87 7.61
 -2 4 -3 173.55 7.49
 -2 4 -3 173.13 7.46
 -2 4 -4 169.18 7.83
 -2 4 -4 167.76 7.66
 2 4 4 180.55 7.93
 -2 4 -4 166.08 7.66
 -2 4 -4 179.46 7.74
 -2 4 -4 180.9 7.89
 -2 4 -5 144.75 6.8
 -2 4 -5 133.25 6.4
 2 4 5 146.42 6.81
 -2 4 -5 146.64 6.58
 -2 4 -5 145.39 6.44
 -2 4 -6 23.24 1.4
 -2 4 -6 21.42 1.63
 -2 4 -6 21.74 1.3
 -2 4 -6 22.19 1.48
 -2 4 -6 21.01 1.59
 -2 4 -6 23.86 2.4
 -2 4 -6 22.38 1.9
 2 4 6 22.52 2.45
 -2 4 -7 62.1 2.82
 2 4 7 50.53 2.65
 -2 4 -7 60.6 2.73
 -2 4 -7 61.73 3.87
 2 4 7 57.7 3.86
 -2 4 -7 55.76 3.32
 -2 4 -7 59.13 2.87
 -2 4 -8 -0.71 1.09
 2 4 8 1.09 2.23
 -2 4 -8 0.57 1.25
 -2 4 -8 -0.02 1.09
 -2 4 -8 -0.22 0.93
 -2 4 -8 2.29 2.14
 -2 4 -9 62.13 3.06
 2 4 9 62.06 2.83
 2 4 9 60.96 4.11
 -2 4 -9 56.89 2.91
 -2 4 -9 58.82 3.03
 -2 4 -10 18.47 1.57
 2 4 10 19.4 2.94
 2 4 10 16.02 2.42
 -2 4 -10 15.18 1.29
 -2 4 -10 15.07 1.4
 -2 4 -11 4.12 0.83
 -2 4 -11 3.41 0.89
 2 4 11 4.41 0.96
 -2 4 -11 4.49 1.2
 -2 4 -12 1.95 0.96
 -2 4 -12 0.08 0.2
 -2 4 -13 8.64 0.55
 -2 5 13 3.47 0.51
 2 5 -12 4.98 0.89
 2 5 -11 7.07 0.81
 2 5 -11 8.17 1.17
 -2 5 10 1.91 0.77
 -2 5 10 2.29 2.19
 2 5 -10 1.65 1.23
 2 5 -10 2.02 2.01
 2 5 -10 2.17 0.88
 2 5 -10 2.26 1.41
 2 5 -9 36.78 2.14
 -2 5 9 34.81 3.41
 2 5 -9 38.03 3.26
 2 5 -9 37.69 1.98
 2 5 -9 36.12 2.29
 2 5 -8 26.03 1.7
 2 5 -8 24.53 1.55
 2 5 -8 28.2 2.89
 2 5 -8 24.1 1.82
 2 5 -7 39.05 3.18
 2 5 -7 37.32 2.18
 2 5 -7 40.72 2.12
 -2 5 7 42.47 1.96
 -2 5 7 38.63 2.49
 2 5 -7 38.55 2.02
 2 5 -7 36.06 2.3
 2 5 -6 93.06 4.97
 2 5 -6 91.77 4.14
 -2 5 6 93.92 4.02
 -2 5 6 92.87 4.56
 -2 5 6 82.44 4.24
 2 5 -6 91.95 4.19
 2 5 -6 92.89 4.05
 2 5 -6 92.03 4.1
 -2 5 5 54.39 2.98
 -2 5 5 49.69 2.71
 2 5 -5 51.15 2.43
 2 5 -5 58.41 3.36
 -2 5 4 258.65 10.21
 2 5 -4 234.14 10.25
 2 5 -4 226.75 10.23
 2 5 -4 223.14 9.71
 2 5 -3 1.07 0.4
 -2 5 3 0.85 0.5
 -2 5 3 0.81 1.18
 2 5 -3 0.67 1.35
 2 5 -3 1.46 1.5
 -2 5 3 1.41 1.39
 2 5 -3 0.77 0.47
 2 5 -3 0.07 1.36
 -2 5 3 1.08 0.92
 2 5 -3 1.32 1.57
 2 5 -2 35.88 1.79
 2 5 -2 34.54 2.15
 -2 5 2 38.2 2.21
 -2 5 2 38.82 2.33
 2 5 -2 38.44 2.35
 2 5 -2 36.95 2.2
 -2 5 2 39.77 2.06
 -2 5 2 36.83 1.9
 2 5 -2 34.62 2.49
 2 5 -1 755.96 31.69
 2 5 -1 755.34 31.62
 2 5 -1 745.88 31.48
 -2 5 1 777.88 31.61
 2 5 -1 760.67 31.56
 -2 5 1 753.86 31.53
 2 5 -1 754.38 31.54
 2 5 -1 712.79 31.68
 -2 5 1 767.18 31.57
 -2 5 0 23.7 1.68
 2 5 0 24.82 1.74
 2 5 0 22.11 1.56
 2 5 0 21.15 1.93
 -2 5 0 23.92 1.76
 -2 5 0 23.14 1.77
 2 5 0 23.68 1.9
 -2 5 0 22.78 1.18
 2 5 0 22.17 1.67
 -2 5 -1 968.72 40.48
 -2 5 -1 971.45 40.43
 -2 5 -1 959.12 40.46
 -2 5 -1 974.5 40.41
 -2 5 -1 962.13 40.43
 2 5 1 971.6 40.47
 2 5 1 966.43 40.38
 -2 5 -2 188.13 8.14
 -2 5 -2 187.26 8.27
 -2 5 -2 185.16 8.2
 -2 5 -2 190.1 8.21
 -2 5 -3 244.32 10.65
 -2 5 -3 237.97 10.44
 2 5 3 238.79 10.65
 -2 5 -3 241.91 10.54
 -2 5 -3 247.83 10.5
 2 5 4 203.03 8.87
 -2 5 -4 191.64 8.61
 -2 5 -4 202.31 8.77
 -2 5 -4 187.39 8.63
 -2 5 -4 195.19 8.57
 -2 5 -5 105.67 4.89
 -2 5 -5 97.05 4.93
 -2 5 -5 106.16 5.26
 2 5 5 108.81 5.36
 -2 5 -5 107.33 5.01
 2 5 6 41.35 1.95
 -2 5 -6 36.66 2.35
 -2 5 -6 37.86 1.9
 -2 5 -6 41.35 2.02
 -2 5 -6 40.45 2.95
 -2 5 -6 40.06 2.48
 -2 5 -6 38.43 1.92
 -2 5 -6 38.17 2.08
 2 5 6 42.95 3.12
 -2 5 -6 34.73 2.18
 -2 5 -7 143.99 6.44
 -2 5 -7 151.99 6.41
 2 5 7 156.61 7.45
 -2 5 -7 147.29 6.33
 -2 5 -7 156.72 7.38
 -2 5 -7 141.58 6.28
 2 5 7 145.06 6.32
 -2 5 -7 145.7 6.86
 -2 5 -8 88.62 3.96
 2 5 8 80.5 3.78
 -2 5 -8 87.86 3.99
 -2 5 -8 82.78 3.83
 2 5 8 88.02 5.19
 2 5 9 80.83 4.91
 -2 5 -9 78.83 3.68
 -2 5 -9 81.69 3.84
 -2 5 -9 80.2 3.8
 -2 5 -10 4.02 1.3
 2 5 10 4.1 1.21
 -2 5 -10 2.1 0.92
 2 5 10 3.38 2.12
 -2 5 -10 3.97 1.13
 2 5 11 5.95 1.04
 -2 5 -11 5.99 0.91
 -2 5 -11 5.6 0.79
 -2 5 -11 6.23 1.18
 2 5 12 3.94 0.56
 -2 5 -12 6.66 0.9
 -2 6 13 6.37 0.51
 2 6 -12 4.74 0.83
 2 6 -11 2.17 1.02
 2 6 -11 0.52 0.5
 2 6 -10 24.86 2.67
 2 6 -10 25.78 1.68
 -2 6 10 23.73 1.41
 2 6 -10 22.09 1.8
 2 6 -10 21.5 1.4
 -2 6 10 25.32 2.85
 2 6 -9 100.7 4.61
 2 6 -9 102.93 4.69
 2 6 -9 99.05 5.71
 2 6 -9 98.86 4.48
 2 6 -8 13.25 2.39
 2 6 -8 9.86 1.24
 -2 6 8 11.95 1.83
 2 6 -8 11.55 1.07
 2 6 -8 10.34 1.43
 -2 6 7 9.71 1.44
 2 6 -7 12.91 1.18
 2 6 -7 10.16 1
 -2 6 7 11.81 2.4
 2 6 -7 11.25 2.23
 2 6 -7 9.65 1.48
 -2 6 7 9.97 0.95
 2 6 -7 10.81 1.24
 2 6 -6 27.4 1.54
 -2 6 6 23.65 1.6
 2 6 -6 23.72 1.75
 2 6 -6 29.69 2.56
 -2 6 6 27.28 1.49
 -2 6 6 28.89 2.14
 2 6 -6 24.96 1.61
 2 6 -6 24.6 1.42
 -2 6 6 33.44 2.87
 -2 6 5 12.71 1.33
 2 6 -5 14.26 1.99
 -2 6 5 14.48 1.73
 2 6 -5 13.63 1.86
 2 6 -5 13.38 1.28
 2 6 -4 54.29 3
 2 6 -4 50.45 3.09
 -2 6 4 54.78 2.93
 -2 6 4 45.96 2.68
 -2 6 3 32.56 2.17
 2 6 -3 30.72 2.06
 2 6 -3 34.03 2.43
 2 6 -3 34.4 2.38
 2 6 -3 36.39 2.23
 -2 6 3 31.53 1.95
 -2 6 3 29.6 2.05
 2 6 -2 694.08 23.94
 2 6 -2 680.38 24.12
 2 6 -2 703.68 24.44
 -2 6 2 706.64 24.22
 2 6 -2 698.44 24.24
 -2 6 2 714.73 24.35
 -2 6 2 703.42 24.26
 2 6 -2 690.67 24.27
 -2 6 2 673.48 24.07
 2 6 -1 931.4 38.99
 -2 6 1 949.43 39.07
 2 6 -1 922.4 38.9
 2 6 -1 941.81 39.09
 -2 6 1 904.85 38.98
 2 6 -1 957.98 39.16
 2 6 -1 947.72 38.97
 -2 6 1 933.19 39.03
 -2 6 0 189.01 8.11
 -2 6 0 184.64 8.08
 2 6 0 189.65 7.93
 -2 6 0 171.99 7.74
 2 6 0 192.79 8.25
 2 6 0 186.18 7.97
 -2 6 0 193.47 8.14
 2 6 0 202.3 8.26
 -2 6 0 179.4 7.78
 -2 6 0 187.69 8.14
 2 6 0 190.79 8.05
 -2 6 -1 42.2 2.52
 -2 6 -1 35.73 2.48
 2 6 1 53.81 2.49
 2 6 1 43.5 2.28
 -2 6 -1 35.54 2.54
 2 6 1 47.11 2.69
 -2 6 -1 37.01 2.4
 -2 6 -2 222.1 9.83
 -2 6 -2 221.35 9.74
 -2 6 -2 228.5 9.78
 2 6 2 227.4 9.9
 -2 6 -2 223.91 9.79
 -2 6 -3 9.75 1.71
 -2 6 -3 12.21 1.64
 -2 6 -3 10.27 1.41
 -2 6 -3 11.39 1.42
 -2 6 -4 128.75 6.06
 -2 6 -4 127.48 5.92
 2 6 4 134.61 6.36
 2 6 5 14.23 2.11
 -2 6 -5 13.82 1.6
 -2 6 -5 14.16 1.33
 -2 6 -5 11.88 1.93
 -2 6 -5 12.48 1.15
 -2 6 -6 21.58 1.37
 2 6 6 21.87 1.34
 -2 6 -6 21.27 2.31
 -2 6 -6 22.02 1.47
 -2 6 -6 19.87 1.82
 2 6 6 19.88 2.53
 -2 6 -6 19.57 1.27
 -2 6 -6 19.91 1.22
 -2 6 -6 22.11 1.56
 -2 6 -7 26.47 2.06
 -2 6 -7 30.64 1.77
 -2 6 -7 30.37 1.86
 2 6 7 32.83 3.13
 -2 6 -7 30.42 1.64
 -2 6 -7 29.85 1.62
 2 6 7 31.16 1.71
 2 6 8 19.66 2.92
 -2 6 -8 21.88 1.36
 -2 6 -8 21.35 1.56
 2 6 8 21.22 1.4
 -2 6 -8 20.08 1.62
 -2 6 -9 31.23 1.93
 -2 6 -9 27.85 1.64
 2 6 9 24.86 3
 -2 6 -9 29.58 1.9
 2 6 10 15.27 1.43
 -2 6 -10 14.17 1.09
 2 6 10 13.96 1.12
 2 6 10 16.04 2.48
 -2 6 -10 15.35 1.47
 -2 6 -10 12 1.35
 -2 6 -11 2.12 1.08
 2 6 11 1.12 1.02
 -2 6 -11 0.11 0.36
 2 6 12 7.53 0.67
 -2 6 -12 12.04 0.95
 2 7 -12 0.68 0.66
 2 7 -11 8.52 1.09
 2 7 -10 18.07 1.38
 2 7 -10 15.42 1.09
 2 7 -10 16.82 1.56
 -2 7 10 15.42 1.21
 2 7 -10 18.83 2.38
 2 7 -9 152.34 7.65
 2 7 -9 157.62 6.59
 2 7 -9 145.85 6.43
 2 7 -9 144.26 6.64
 2 7 -8 60.97 2.87
 -2 7 8 56.08 3.47
 2 7 -8 63.53 4
 -2 7 8 60.4 4.15
 2 7 -8 57.33 2.71
 2 7 -8 58.36 2.95
 -2 7 8 54.37 2.68
 -2 7 7 1.51 2.16
 2 7 -7 1.57 0.94
 -2 7 7 1.3 0.79
 -2 7 7 1.73 1.22
 2 7 -7 1.43 1.84
 2 7 -7 1.58 0.75
 -2 7 7 2.11 1.46
 2 7 -7 2.04 1.11
 2 7 -7 2.78 1.28
 2 7 -6 30.06 1.72
 2 7 -6 31 1.67
 2 7 -6 35.59 2.66
 -2 7 6 31.05 2.32
 2 7 -6 32.3 1.82
 -2 7 6 33.02 1.71
 -2 7 6 36.37 2.93
 2 7 -6 32.09 1.96
 -2 7 5 84.1 4.27
 2 7 -5 73.91 4.12
 -2 7 5 76.54 3.38
 2 7 -5 76.57 4.14
 -2 7 5 78.96 3.99
 -2 7 5 71.5 3.65
 2 7 -5 72.16 3.5
 -2 7 4 168.5 7.9
 -2 7 4 185 8.16
 2 7 -4 186.46 8.15
 2 7 -4 182.78 8.48
 -2 7 3 63.96 3.46
 2 7 -3 63.18 3.25
 2 7 -3 60.68 3.48
 -2 7 3 60.72 3.14
 2 7 -3 60.63 3.32
 -2 7 3 60.75 3.18
 -2 7 3 63.84 3.42
 2 7 -2 73.92 3.52
 -2 7 2 83.28 3.97
 -2 7 2 80.8 3.9
 -2 7 2 76.11 3.8
 2 7 -2 73.65 3.68
 2 7 -2 73.84 4.02
 -2 7 2 78.62 3.73
 2 7 -2 72.32 3.75
 2 7 -1 113.05 5.28
 2 7 -1 105.19 4.95
 -2 7 1 105.78 4.96
 2 7 -1 104.3 4.89
 2 7 -1 109.33 4.8
 2 7 -1 110.54 5.11
 -2 7 1 110.15 5.11
 -2 7 1 108.02 4.84
 -2 7 1 115.73 5.06
 -2 7 0 550.55 22.58
 2 7 0 547.75 22.33
 -2 7 0 514.24 22.17
 -2 7 0 541.32 22.51
 2 7 0 553.9 22.5
 -2 7 0 539.18 22.57
 2 7 0 538.58 22.37
 -2 7 0 556.11 22.56
 -2 7 0 516.52 22.27
 2 7 0 539.68 22.64
 -2 7 -1 263.31 11.23
 2 7 1 263.23 11.03
 -2 7 -1 266.47 11.2
 2 7 1 267.53 11.3
 -2 7 -1 241.08 10.79
 2 7 1 259.45 11
 -2 7 -1 263.27 11.16
 -2 7 -1 268.18 11.14
 2 7 1 262.03 11.26
 -2 7 -2 251.61 11.02
 -2 7 -2 243.32 10.91
 -2 7 -2 249.83 10.92
 2 7 2 262.14 11.09
 -2 7 -2 255.05 10.99
 -2 7 -3 289.37 12.77
 -2 7 -3 298.64 12.73
 -2 7 -3 296.7 12.86
 -2 7 -4 13.61 1.37
 -2 7 -4 12.82 1.73
 -2 7 -5 17.37 1.18
 2 7 5 16 2.31
 -2 7 -5 16.55 1.84
 -2 7 -5 16.94 1.52
 -2 7 -5 16.55 1.28
 2 7 5 17.39 1.19
 -2 7 -6 49.54 2.37
 2 7 6 56.85 3.87
 -2 7 -6 44.21 2.57
 -2 7 -6 48.49 2.93
 -2 7 -6 48.51 2.47
 2 7 6 47.93 2.26
 -2 7 -6 47.56 2.34
 2 7 6 48.82 2.39
 -2 7 -7 70.64 3.16
 2 7 7 69.02 3.12
 -2 7 -7 61.08 3.57
 -2 7 -7 64.25 3.06
 -2 7 -7 66.18 3.03
 2 7 7 66.63 4.47
 -2 7 -7 64.23 3.25
 2 7 8 18.5 1.34
 -2 7 -8 18.31 1.23
 -2 7 -8 20.53 1.5
 -2 7 -8 16.75 1.19
 -2 7 -8 19.06 1.55
 2 7 9 30.47 1.83
 -2 7 -9 35.15 2.08
 2 7 9 29.59 3.29
 -2 7 -9 35.64 1.8
 -2 7 -9 38.18 2.03
 2 7 9 32.96 2.15
 -2 7 -10 21.35 1.31
 2 7 10 23.42 1.45
 2 7 10 29.25 3.03
 -2 7 -10 25.6 1.7
 2 7 10 26.05 1.74
 -2 7 -10 23.2 1.6
 -2 7 -11 3.76 1.03
 2 7 11 4.95 1.04
 -2 7 -12 2.32 0.72
 2 7 12 2.31 0.53
 2 8 -12 5.01 0.65
 2 8 -11 5.88 0.92
 -2 8 10 13.9 1.16
 2 8 -10 13.91 1.3
 2 8 -10 17.86 2.26
 2 8 -9 5.82 1.18
 2 8 -9 7.58 2.12
 -2 8 9 9.58 2.54
 2 8 -9 6.6 1.29
 -2 8 8 15.93 2.71
 2 8 -8 13.04 2.25
 2 8 -8 13.56 1.26
 2 8 -8 10.43 1.39
 -2 8 8 13.46 1.09
 -2 8 8 12.7 1.78
 2 8 -7 1.97 0.79
 2 8 -7 1.82 1.69
 -2 8 7 1.33 0.85
 2 8 -7 2.05 0.91
 -2 8 7 3.05 1.31
 -2 8 7 0.72 1.57
 -2 8 7 1.09 2.22
 2 8 -7 1.61 1.08
 2 8 -7 0.88 1.34
 2 8 -6 44.07 3.06
 2 8 -6 42.72 2.15
 -2 8 6 46.03 3.29
 -2 8 6 44.3 2.98
 2 8 -6 43.71 2.15
 2 8 -6 44.15 2.23
 -2 8 6 41.65 2.06
 2 8 -6 44.17 3.2
 -2 8 6 42.73 2.15
 -2 8 6 41.96 2.8
 2 8 -6 45.62 2.39
 2 8 -5 0.6 0.73
 -2 8 5 -0.72 1.48
 -2 8 5 0.38 1.7
 -2 8 5 0.2 0.87
 2 8 -5 1.18 1.76
 2 8 -5 0.35 1.07
 2 8 -5 -0.98 1.46
 -2 8 5 1.02 1.49
 -2 8 5 0.02 0.74
 -2 8 4 7.16 1.23
 2 8 -4 8.88 1.52
 -2 8 4 8.07 1.77
 -2 8 4 7.93 1.58
 -2 8 4 6.16 1.55
 2 8 -4 8.34 1.85
 -2 8 3 148.49 6.57
 2 8 -3 137.54 6.48
 -2 8 3 147.53 6.7
 -2 8 3 141.61 6.64
 -2 8 3 141.14 6.46
 2 8 -2 38.96 2.58
 -2 8 2 33.54 2.2
 2 8 -2 32.91 2.36
 -2 8 2 32.97 2.44
 -2 8 2 34.32 2.07
 2 8 -2 31.42 1.78
 -2 8 2 36.18 2.42
 2 8 -2 31.24 2.03
 2 8 -2 32.91 1.97
 -2 8 2 35.7 2.16
 2 8 -1 33.7 2.03
 2 8 -1 34.38 2.63
 2 8 -1 33.67 1.82
 -2 8 1 38.92 2
 2 8 -1 35.28 2.01
 -2 8 1 40.69 2.3
 2 8 -1 34.7 2.44
 -2 8 1 40.43 2.43
 2 8 0 169.98 7.26
 2 8 0 155.06 7.42
 -2 8 0 163.61 7.34
 -2 8 0 155.76 6.82
 2 8 0 168.1 6.98
 2 8 0 162.19 7.03
 -2 8 0 164 7.35
 -2 8 0 165.12 7.38
 -2 8 0 161.25 6.98
 2 8 0 161.54 7
 -2 8 -1 301.51 13.05
 2 8 1 313.25 13.52
 2 8 1 320.94 13.25
 -2 8 -1 324.73 13.47
 -2 8 -1 314.15 13.38
 -2 8 -1 310.89 13.42
 2 8 1 303.47 13.2
 -2 8 -2 21.27 1.77
 -2 8 -2 19.74 2.04
 -2 8 -2 21.72 1.94
 -2 8 -2 22.45 1.93
 2 8 2 21.29 2.15
 2 8 2 19.78 1.68
 2 8 2 23.46 2.17
 -2 8 -3 143.27 6.73
 2 8 3 148.05 6.85
 -2 8 -3 143.81 6.65
 -2 8 -3 141.26 6.55
 -2 8 -4 164.99 7.47
 -2 8 -4 156.78 7.23
 -2 8 -5 33.43 1.77
 2 8 5 31.57 1.73
 2 8 5 35.04 1.8
 2 8 5 32.29 1.72
 -2 8 -5 32.49 2.43
 -2 8 -5 34.85 2.11
 -2 8 -5 32.8 1.86
 -2 8 -6 80.04 3.61
 2 8 6 86.65 3.67
 -2 8 -6 73.64 3.86
 -2 8 -6 76.56 3.61
 -2 8 -6 74 4.23
 2 8 6 81.12 3.59
 2 8 6 79.27 3.56
 2 8 6 84.77 4.86
 -2 8 -6 78.84 3.71
 -2 8 -7 6.29 1.5
 -2 8 -7 10.07 1.12
 2 8 7 7.85 1.14
 -2 8 -7 8.2 1.23
 2 8 7 9.87 2.65
 -2 8 -7 7.99 0.99
 -2 8 -8 8.55 0.97
 2 8 8 8.77 1.12
 -2 8 -8 10.44 1.23
 2 8 8 8.08 2.5
 -2 8 -8 7.88 1.25
 2 8 9 119.21 6.75
 -2 8 -9 118.4 5.57
 2 8 9 117.94 5.44
 -2 8 -9 135.66 5.58
 2 8 9 129.03 5.63
 2 8 10 1.57 1.27
 2 8 10 1.27 0.94
 -2 8 -10 1.09 1.1
 2 8 10 0.1 2.24
 2 8 10 1.65 2.16
 2 8 10 1.31 2.02
 -2 8 -11 3.75 0.96
 2 8 11 3.47 1.03
 2 8 12 1.88 0.5
 -2 8 -12 2.05 0.55
 2 9 -12 0.04 0.21
 2 9 -11 3.63 0.78
 -2 9 11 1.12 0.58
 -2 9 10 3.24 0.92
 2 9 -10 3.05 0.97
 -2 9 10 2.83 2.03
 2 9 -9 17.26 2.34
 2 9 -9 16.71 1.38
 -2 9 9 18.36 2.76
 2 9 -9 17.28 1.49
 -2 9 8 62.34 3.62
 2 9 -8 62.73 2.94
 2 9 -8 64.64 3.97
 -2 9 8 67.43 4.37
 2 9 -8 61.87 3.03
 2 9 -8 55.89 2.81
 -2 9 8 61.49 2.87
 -2 9 7 -0.74 2.22
 2 9 -7 -0.24 1.83
 2 9 -7 1.34 0.9
 -2 9 7 2.77 0.95
 -2 9 7 1.99 1.6
 2 9 -7 1.82 1.08
 -2 9 7 1.81 1.35
 2 9 -7 2.22 1.34
 2 9 -7 1.56 0.83
 2 9 -6 217.21 9.57
 -2 9 6 236.12 10.5
 2 9 -6 240.46 10.51
 2 9 -6 228.43 9.56
 2 9 -6 232.32 10.32
 -2 9 6 231.92 10.22
 -2 9 6 221.41 9.51
 -2 9 6 224.21 9.58
 -2 9 6 232.22 10.34
 2 9 -6 225.62 9.57
 2 9 -6 218.4 9.68
 2 9 -5 2.62 1.75
 -2 9 5 1.49 1.75
 -2 9 5 1.33 1.59
 -2 9 5 2.86 1.55
 2 9 -5 3.06 0.84
 -2 9 5 3.04 0.94
 -2 9 5 2.86 0.7
 -2 9 5 2.3 0.88
 -2 9 5 2.47 0.85
 2 9 -5 3.12 1.5
 2 9 -5 2.63 1.13
 2 9 -4 285.73 12.4
 -2 9 4 270.61 12.26
 -2 9 4 295.41 12.62
 2 9 -4 306.68 12.71
 2 9 -4 285.38 11.97
 -2 9 4 292.19 12.54
 2 9 -4 276.76 12.02
 -2 9 4 287.17 12.57
 -2 9 4 281.65 11.97
 -2 9 3 139.59 6.78
 -2 9 3 145.55 6.64
 2 9 -3 143.61 6.51
 -2 9 3 141.88 6.57
 -2 9 3 151.47 6.84
 2 9 -2 211.95 9.23
 2 9 -2 195.54 9.26
 -2 9 2 231.34 9.66
 2 9 -2 205.58 9.54
 -2 9 2 222.01 9.47
 2 9 -2 206.3 9.68
 -2 9 2 227.81 9.35
 -2 9 2 220.23 9.63
 2 9 -2 207.67 9.58
 -2 9 2 213.73 9.43
 -2 9 1 109.55 4.89
 2 9 -1 98.12 4.47
 2 9 -1 102 4.96
 -2 9 1 100.21 4.47
 2 9 -1 91.79 4.26
 -2 9 1 101.11 4.79
 2 9 -1 100.9 4.43
 -2 9 1 102.91 4.61
 2 9 -1 106.84 4.89
 2 9 0 141.64 6.35
 2 9 0 164.09 6.96
 2 9 0 138.92 6.65
 2 9 0 147.11 6.31
 -2 9 0 143.55 6.18
 -2 9 0 152.88 6.82
 2 9 0 142.91 6.32
 -2 9 0 151.05 6.81
 -2 9 0 152.77 6.82
 -2 9 0 146.29 6.41
 2 9 1 31.69 2.01
 -2 9 -1 30.1 1.78
 -2 9 -1 33.88 2.42
 -2 9 -1 32.44 2.27
 2 9 1 35.33 2.68
 2 9 1 33.95 1.91
 -2 9 -1 35.5 2.37
 2 9 1 35.6 2.1
 -2 9 -2 266.7 11.56
 2 9 2 262.56 11.63
 2 9 2 262.92 11.29
 -2 9 -2 260.15 11.4
 2 9 2 256.01 11.16
 2 9 2 267.13 11.66
 -2 9 -2 258 11.45
 -2 9 -2 263.6 11.57
 -2 9 -3 9.77 1.4
 -2 9 -3 8 1.83
 2 9 3 8.58 2.12
 -2 9 -3 9.22 1.66
 2 9 3 9.45 1.98
 -2 9 -4 43.82 2.15
 -2 9 -4 43.3 2.6
 -2 9 -4 42.26 2.89
 -2 9 -4 42.4 2.21
 2 9 4 43.57 2.16
 2 9 4 42.82 2.21
 -2 9 -5 19.51 1.2
 2 9 5 18.32 1.28
 -2 9 -5 17.88 1.32
 2 9 5 21.6 1.36
 2 9 5 18.09 1.26
 -2 9 -5 20.33 1.63
 -2 9 -5 17.13 1.4
 2 9 5 21.54 1.45
 -2 9 -5 17.45 2.12
 -2 9 -6 40.95 2.11
 -2 9 -6 37.79 2.85
 -2 9 -6 44.08 2.08
 2 9 6 41.96 2.17
 2 9 6 39.85 2.05
 -2 9 -6 38.65 2.22
 2 9 6 35.76 3.4
 -2 9 -6 35.84 2.31
 2 9 6 40.27 2.08
 2 9 6 41.4 2.25
 -2 9 -7 22.02 1.46
 -2 9 -7 24.76 1.53
 2 9 7 22.75 3.05
 2 9 7 22.11 1.53
 -2 9 -7 21.97 1.64
 -2 9 -7 23.19 2.15
 2 9 7 21.61 1.36
 2 9 7 24.27 1.43
 2 9 7 24.42 1.81
 2 9 8 1.2 1.05
 -2 9 -8 -0.11 1.06
 2 9 8 -0.54 2.49
 2 9 8 1.77 1.39
 -2 9 -8 -0.02 0.87
 -2 9 -8 -1.07 1.13
 2 9 9 12.13 2.75
 2 9 9 14.2 2.65
 2 9 9 11.81 1.19
 -2 9 -9 12.02 1.3
 2 9 9 12.18 1.57
 -2 9 -9 11.53 1.33
 -2 9 -10 9.5 1.15
 2 9 10 6.75 2.34
 2 9 10 10.21 2.38
 2 9 10 11.56 1.17
 2 9 10 11.81 2.25
 2 9 10 9.73 1.41
 -2 9 -11 14.61 1.09
 2 9 11 13.78 1.24
 2 9 12 0.23 0.43
 -2 10 11 0.93 0.56
 2 10 -11 1 0.66
 2 10 -10 46.97 2.26
 -2 10 10 44.12 2.28
 -2 10 10 42.26 3.39
 2 10 -9 14.7 1.23
 -2 10 9 14.47 1.08
 2 10 -9 14.98 1.39
 -2 10 9 15.05 2.59
 2 10 -9 13.03 2.04
 2 10 -8 57.12 3.64
 2 10 -8 55.59 2.8
 -2 10 8 53.23 3.35
 -2 10 8 56.01 2.69
 2 10 -8 57.87 2.71
 2 10 -8 52.01 2.63
 -2 10 8 61.49 4.21
 2 10 -7 90.83 3.93
 2 10 -7 88.03 3.92
 -2 10 7 79.26 4.49
 2 10 -7 87.96 4.82
 -2 10 7 84.97 5.11
 -2 10 7 83.31 3.84
 2 10 -7 87.7 3.97
 -2 10 7 81.79 4.7
 -2 10 7 90.58 3.97
 2 10 -7 82.09 4.14
 2 10 -6 1.47 0.92
 2 10 -6 2.75 1.59
 -2 10 6 1.13 1.53
 -2 10 6 0.77 0.91
 -2 10 6 0.73 1.96
 2 10 -6 1.05 0.77
 2 10 -6 0.75 0.89
 -2 10 6 0.51 1.55
 2 10 -6 1.69 1.22
 -2 10 6 1.53 0.75
 2 10 -6 1.42 1.93
 2 10 -5 41.23 2.73
 -2 10 5 43.18 2.94
 -2 10 5 39.67 2.13
 2 10 -5 49.93 3.24
 -2 10 5 41.88 2.08
 -2 10 5 41.99 3.04
 2 10 -5 42.13 2.13
 -2 10 5 44.16 2.17
 -2 10 5 40.12 2.36
 -2 10 5 46.38 2.99
 2 10 -5 41.1 2.29
 -2 10 4 229.52 9.74
 -2 10 4 228.64 10.41
 -2 10 4 225.59 9.72
 -2 10 4 222 10.07
 -2 10 4 240.34 10.43
 -2 10 4 233.55 10.33
 2 10 -4 232.22 9.75
 2 10 -4 237.27 10.16
 2 10 -4 222.01 9.81
 -2 10 4 232.46 9.75
 2 10 -4 233.13 10.57
 -2 10 3 45.85 3.09
 -2 10 3 46.27 2.99
 2 10 -3 48.2 2.59
 -2 10 3 51.35 2.83
 -2 10 3 48.05 2.75
 -2 10 2 320.75 14.43
 2 10 -2 346.42 14.44
 2 10 -2 333.29 14.42
 -2 10 2 335.45 14.29
 2 10 -2 313.39 13.97
 -2 10 2 333.47 14.13
 2 10 -2 334.71 14.56
 -2 10 2 332.84 14.32
 -2 10 2 333.26 14.42
 -2 10 1 273.82 11.39
 -2 10 1 278.86 11.59
 2 10 -1 288.08 11.73
 -2 10 1 257.24 11.22
 2 10 -1 249.63 11.13
 2 10 -1 282.59 11.82
 -2 10 1 272.48 11.57
 2 10 -1 246.56 11.16
 2 10 -1 282.55 11.63
 -2 10 0 348.08 15.26
 2 10 0 356.81 15.14
 -2 10 0 323.98 14.66
 -2 10 0 348.09 15.23
 2 10 0 322.1 14.74
 2 10 0 317.89 14.72
 -2 10 0 333.97 14.91
 -2 10 0 350.05 15.28
 -2 10 -1 127.21 6.07
 2 10 1 138.3 6.23
 2 10 1 125.9 5.77
 -2 10 -1 123.47 5.91
 2 10 1 122.1 5.47
 -2 10 -1 117.74 5.53
 -2 10 -1 125.73 5.97
 2 10 1 130.51 5.57
 -2 10 -2 382.9 16.43
 -2 10 -2 376.94 16.66
 2 10 2 383.6 16.27
 2 10 2 395.1 16.66
 -2 10 -2 377.24 16.5
 2 10 2 374.52 16.18
 -2 10 -2 386.5 16.59
 -2 10 -3 5.1 0.97
 -2 10 -3 5.56 1.67
 -2 10 -3 5.91 1.66
 2 10 3 7.38 1.91
 -2 10 -3 6.22 1.41
 2 10 3 5.1 2.14
 2 10 4 119.18 5.1
 -2 10 -4 118.41 5.08
 2 10 4 124.73 6.08
 2 10 4 106.81 5.91
 2 10 4 115.16 5.06
 -2 10 -4 119.23 5.14
 -2 10 -4 115.34 5.85
 2 10 4 111.4 5.08
 -2 10 -4 113.08 5.48
 2 10 4 112.18 5.11
 2 10 5 69.68 3.18
 2 10 5 72.05 3.23
 2 10 5 71.87 3.29
 -2 10 -5 66.81 3.27
 -2 10 -5 63.19 3.56
 -2 10 -5 66.24 3.97
 2 10 5 66.34 3.2
 -2 10 -5 68.45 3.2
 2 10 6 63.25 3.1
 2 10 6 69.86 3.16
 -2 10 -6 72.06 3.07
 -2 10 -6 68.33 3.91
 -2 10 -6 65.62 3.11
 -2 10 -6 55.82 3.31
 -2 10 -6 65.72 3.23
 2 10 6 65.83 3.24
 2 10 6 64.29 3.06
 -2 10 -7 14.67 1.24
 2 10 7 15 1.57
 2 10 7 15.12 1.38
 2 10 7 16.06 2.73
 2 10 7 14.26 1.2
 -2 10 -7 15.33 1.28
 -2 10 -7 14.9 1.93
 2 10 7 14.59 1.15
 -2 10 -7 15.29 1.39
 2 10 8 19.63 1.73
 -2 10 -8 18.76 1.36
 2 10 8 19.71 3.06
 2 10 8 17.39 1.48
 -2 10 -8 20.22 1.6
 -2 10 -8 21.36 1.44
 -2 10 -9 22.29 1.49
 -2 10 -9 20.63 1.29
 2 10 9 22.78 1.84
 2 10 9 19.65 2.88
 2 10 9 20.64 1.48
 2 10 9 22.37 2.93
 2 10 9 21.85 2.87
 2 10 10 2.54 0.79
 -2 10 -10 2.63 0.94
 2 10 10 3.88 1.04
 2 10 10 2.86 1.3
 2 10 11 20.5 1.33
 -2 10 -11 19.93 1.09
 -2 11 11 2.19 0.56
 -2 11 11 4.58 1.14
 -2 11 10 0.91 0.94
 2 11 -10 2.14 0.75
 2 11 -9 40.66 2.08
 -2 11 9 37.74 3.41
 -2 11 9 40.27 2.01
 -2 11 8 3.19 2.36
 2 11 -8 1.94 0.88
 2 11 -8 1.5 1.02
 -2 11 8 1.7 0.95
 2 11 -8 3.51 1.7
 2 11 -8 1.97 0.88
 2 11 -7 51.7 2.48
 2 11 -7 51.75 2.55
 -2 11 7 50.21 3.8
 2 11 -7 52.83 2.57
 -2 11 7 47.84 3.15
 -2 11 7 49.05 2.45
 -2 11 7 51.06 3.35
 -2 11 7 52.74 2.59
 2 11 -7 56.36 3.37
 2 11 -7 52.62 2.79
 -2 11 6 9.64 0.99
 2 11 -6 10.89 1.71
 2 11 -6 9.21 0.93
 2 11 -6 9.68 1.14
 -2 11 6 10.44 1.83
 2 11 -6 10.76 2.31
 -2 11 6 10.07 1.16
 2 11 -6 10.51 1.47
 -2 11 6 10.81 1.86
 2 11 -6 9.34 1.02
 -2 11 6 10.42 2.26
 -2 11 5 158.06 7.03
 2 11 -5 169.52 8.01
 -2 11 5 169.45 7.84
 2 11 -5 165.72 7.05
 -2 11 5 161.56 7.8
 2 11 -5 162.33 7.53
 -2 11 5 164.32 7.8
 -2 11 5 151.71 7.24
 -2 11 5 165.07 7.07
 2 11 -5 168.85 7.16
 -2 11 5 162.2 7
 2 11 -4 1.38 1.09
 2 11 -4 1.16 1.07
 2 11 -4 1.26 0.88
 -2 11 4 2.12 1.56
 -2 11 4 1.91 1.15
 -2 11 4 3.01 1.66
 -2 11 4 2.11 0.91
 -2 11 4 1.58 0.84
 2 11 -4 0.73 2.07
 -2 11 4 0.79 1.67
 -2 11 4 2.09 0.9
 -2 11 3 82.13 3.75
 2 11 -3 84.46 3.94
 -2 11 3 84.41 4.46
 -2 11 3 82.13 4.47
 -2 11 3 83.83 4.2
 2 11 -3 83.39 3.73
 -2 11 3 83.7 3.71
 2 11 -3 81.33 3.81
 -2 11 3 80.96 4.22
 2 11 -2 191.09 8.78
 -2 11 2 189.63 8.39
 2 11 -2 193.51 8.93
 -2 11 2 193.24 8.61
 2 11 -2 176.29 8.14
 -2 11 2 194.88 8.78
 -2 11 2 200.43 8.81
 -2 11 2 195.69 8.62
 2 11 -2 184.88 8.71
 -2 11 2 204.54 8.56
 -2 11 1 420.03 17.49
 2 11 -1 449.9 17.63
 -2 11 1 435.06 17.52
 2 11 -1 363.44 16.92
 2 11 -1 432.53 17.57
 2 11 -1 436.34 17.74
 -2 11 1 434.35 17.34
 -2 11 1 417.83 17.12
 2 11 0 364.54 16.05
 -2 11 0 372.67 16.05
 2 11 0 369.6 15.89
 -2 11 0 373.74 15.98
 2 11 0 359.83 16.11
 -2 11 0 365.18 15.67
 -2 11 -1 155.09 7.09
 2 11 1 168.34 7.21
 -2 11 -1 155.62 7.1
 -2 11 -1 161.05 7.1
 2 11 1 161.48 6.49
 2 11 1 163.26 6.76
 -2 11 -1 147.08 6.54
 2 11 1 137.4 6.32
 -2 11 -1 149.22 6.89
 2 11 1 136.88 6.3
 2 11 2 197.84 8.85
 2 11 2 204 8.9
 2 11 2 200.97 9.4
 -2 11 -2 204.71 9.14
 -2 11 -2 212.94 9.39
 -2 11 -3 61.98 3.74
 2 11 3 63.62 2.91
 2 11 3 64.25 3.93
 -2 11 -3 64.96 3.82
 -2 11 -3 59.57 3.42
 2 11 3 61.12 2.93
 2 11 3 62.93 3.38
 2 11 3 62.48 2.97
 2 11 4 136.9 5.84
 2 11 4 134.58 6.83
 -2 11 -4 130.58 5.82
 2 11 4 132.53 6.75
 -2 11 -4 129.11 6.57
 -2 11 -4 129.54 5.87
 2 11 4 132.52 5.84
 2 11 4 134.66 5.81
 -2 11 -4 129.91 6.26
 2 11 4 138.47 5.88
 -2 11 -5 77.14 4.25
 -2 11 -5 82.8 3.88
 -2 11 -5 88.6 4.81
 2 11 5 83.97 3.9
 2 11 5 83.82 5.02
 2 11 5 89.45 3.88
 -2 11 -5 81.23 3.95
 2 11 5 89.65 3.94
 2 11 5 89.43 5.11
 2 11 5 88.94 4
 -2 11 -6 31.88 1.68
 2 11 6 31.32 1.91
 -2 11 -6 30.38 1.84
 -2 11 -6 30.72 2.66
 2 11 6 32.25 3.18
 2 11 6 33.29 1.8
 2 11 6 31.03 1.8
 -2 11 -6 25.25 1.93
 -2 11 -6 32.34 1.98
 2 11 6 33.19 2.03
 2 11 7 3.82 1.1
 -2 11 -7 6.19 0.95
 -2 11 -7 4.51 1.04
 -2 11 -7 3.33 1.75
 2 11 7 4.29 0.92
 2 11 7 3.76 1.41
 2 11 7 4.32 1.02
 -2 11 -7 3.61 1.24
 2 11 7 2.75 2.54
 2 11 8 67.43 3.27
 -2 11 -8 66.28 3.19
 2 11 8 67.45 4.45
 2 11 8 63.89 4.68
 -2 11 -8 73.21 3.2
 2 11 8 64.13 3.11
 2 11 8 65.65 4.7
 2 11 8 69.69 3.45
 2 11 9 2.79 1.45
 2 11 9 4.68 2.4
 2 11 9 2.18 1.04
 -2 11 -9 2.87 0.79
 -2 11 -9 4.16 0.96
 2 11 9 4.61 2.4
 2 11 9 1.44 2.27
 2 11 10 5.95 1.31
 -2 11 -10 6.14 0.92
 2 11 10 6.47 0.9
 2 11 10 8.79 1.08
 2 11 11 1.34 0.97
 2 11 11 1.5 0.56
 -2 12 12 14.82 0.87
 -2 12 11 0.34 1.07
 -2 12 11 0.83 0.53
 -2 12 10 24.39 1.13
 -2 12 10 28.18 1.58
 2 12 -9 10.55 0.96
 -2 12 9 9.97 2.45
 -2 12 9 11.5 1
 2 12 -8 23.54 1.36
 2 12 -8 23.23 1.45
 -2 12 8 22.1 2.82
 -2 12 8 21.85 1.53
 2 12 -8 20.42 1.44
 2 12 -7 22.92 1.33
 2 12 -7 21.84 2.1
 -2 12 7 20.87 2.78
 -2 12 7 20.39 2.28
 2 12 -7 23.33 1.44
 -2 12 7 20.92 1.38
 2 12 -7 22.42 1.47
 -2 12 7 23.97 1.61
 2 12 -7 22.79 1.9
 2 12 -6 63.53 4.1
 2 12 -6 60.73 2.93
 2 12 -6 59.29 3.42
 -2 12 6 60.13 2.85
 -2 12 6 64.53 4.11
 -2 12 6 60.27 3.74
 -2 12 6 56.35 3.73
 -2 12 6 59.39 2.95
 2 12 -6 57.82 3.1
 2 12 -5 32.01 1.91
 -2 12 5 35.3 2.77
 -2 12 5 36.5 2.87
 2 12 -5 33.9 2.26
 -2 12 5 34.94 2.82
 2 12 -5 36.34 3.13
 -2 12 5 35.22 2
 2 12 -5 35.49 2.11
 -2 12 5 32.47 1.83
 -2 12 4 30.74 2.61
 -2 12 4 29.39 1.75
 -2 12 4 28.87 2.53
 -2 12 4 30.96 2.12
 2 12 -4 27.3 1.89
 -2 12 4 33.1 2.48
 -2 12 4 28.45 1.69
 2 12 -4 32.17 1.75
 2 12 -4 31.34 1.9
 -2 12 4 28.44 1.77
 2 12 -3 30.43 1.62
 -2 12 3 29.1 2.16
 -2 12 3 31.14 2.52
 2 12 -3 25.72 1.6
 2 12 -3 23.36 2.48
 -2 12 3 25.39 2.08
 2 12 -3 28.24 1.76
 -2 12 3 26.89 2.47
 -2 12 3 27.89 1.65
 -2 12 3 28.13 1.58
 2 12 -2 65.96 3.77
 -2 12 2 63.66 3.45
 -2 12 2 64.05 3.73
 2 12 -2 56.45 3.57
 2 12 -2 63.35 2.86
 -2 12 2 61.43 3.19
 2 12 -2 62.55 3.9
 -2 12 2 63.44 3.47
 2 12 -2 57.48 2.94
 -2 12 2 58.42 2.83
 -2 12 2 61.61 3.71
 -2 12 1 218.19 9.4
 -2 12 1 195.6 8.9
 -2 12 1 218.94 9.54
 2 12 -1 210.99 9.39
 2 12 -1 211.67 9.47
 -2 12 1 210.68 8.76
 -2 12 1 194.93 9.37
 -2 12 1 207.52 9.17
 2 12 -1 220.06 9.68
 2 12 -1 197.58 8.82
 -2 12 1 206.19 8.78
 -2 12 0 58.78 3.21
 2 12 0 62 3.55
 2 12 0 65.14 4.02
 2 12 0 62.34 3.77
 -2 12 0 68.88 3.83
 -2 12 0 63.47 3.68
 -2 12 -1 281.48 12.54
 -2 12 -1 267.01 12.06
 2 12 1 286.32 12.27
 -2 12 -1 279.38 12.41
 2 12 1 291.66 12.64
 2 12 1 287.07 11.85
 -2 12 -1 284.93 12.57
 2 12 1 275.56 11.88
 2 12 1 280.2 11.87
 -2 12 -1 292.77 12.64
 2 12 1 279.53 11.92
 -2 12 -2 45.47 2.25
 2 12 2 44.97 2.26
 2 12 2 47.17 2.55
 -2 12 -2 45.38 3.15
 -2 12 -2 45.3 2.83
 2 12 2 45.11 3.29
 2 12 2 50.19 2.57
 2 12 3 1.29 0.91
 2 12 3 0.55 1.31
 -2 12 -3 1.27 1.71
 2 12 3 1.33 2.03
 2 12 3 2.31 0.95
 2 12 3 1.38 0.86
 -2 12 -3 1.08 1.38
 2 12 4 34.15 3.11
 -2 12 -4 42.07 2.03
 2 12 4 35.42 2
 -2 12 -4 37.14 2.95
 2 12 4 39.38 2.68
 2 12 4 37.51 2.04
 2 12 4 36.63 2.18
 -2 12 -4 35.22 2.45
 -2 12 -5 100.45 5.41
 2 12 5 99.27 5.7
 2 12 5 103.04 4.54
 2 12 5 101.26 4.57
 2 12 5 104.06 4.58
 -2 12 -5 101.03 4.55
 -2 12 -5 89.36 4.92
 2 12 5 102.4 5.79
 2 12 5 100.98 4.64
 -2 12 -6 68.32 3.31
 2 12 6 68.93 4.6
 2 12 6 69.26 3.29
 2 12 6 69.86 4.66
 2 12 6 71.22 3.39
 2 12 6 71.01 3.46
 2 12 6 69.35 3.33
 -2 12 -6 66.71 4.24
 -2 12 -7 15.16 1.35
 2 12 7 15.1 1.59
 -2 12 -7 13.69 2.19
 2 12 7 12.63 2.74
 2 12 7 13.52 1.29
 -2 12 -7 13.6 1.13
 2 12 7 13.11 1.19
 2 12 7 13.94 1.46
 -2 12 -8 32.09 1.88
 -2 12 -8 33.89 1.77
 2 12 8 30.87 1.79
 2 12 8 34.31 2.02
 2 12 8 30.56 3.06
 2 12 8 34.12 3.4
 2 12 8 32.18 2.2
 -2 12 -9 26.31 1.48
 2 12 9 27.66 1.96
 2 12 9 20.63 2.96
 -2 12 -9 22.58 1.46
 2 12 9 24.3 2.74
 2 12 9 31.7 3.09
 2 12 9 27.68 1.69
 2 12 10 1.25 0.77
 2 12 10 1.17 1
 2 12 10 -0.04 1.16
 2 12 11 3.26 0.92
 2 12 11 2.19 0.54
 -2 13 11 7.35 0.64
 -2 13 11 11.27 1.08
 -2 13 10 24.64 1.49
 -2 13 10 23.87 1.74
 -2 13 9 17.59 1.62
 -2 13 9 17.12 2.53
 -2 13 9 17.18 1.41
 -2 13 9 16.04 1.17
 2 13 -9 15.76 1.1
 2 13 -8 10.26 1.11
 -2 13 8 11.77 2.47
 -2 13 8 12.17 1.24
 2 13 -7 4.23 1.05
 -2 13 7 4.98 2.3
 -2 13 7 5.77 1.71
 2 13 -7 4.22 1.43
 -2 13 7 3.26 1.08
 -2 13 7 4.61 0.9
 -2 13 6 23.67 2.46
 2 13 -6 26.1 1.68
 2 13 -6 30.39 2.99
 -2 13 6 24.96 2.66
 -2 13 6 25.03 2.51
 -2 13 6 25.65 1.6
 -2 13 6 25.73 1.69
 2 13 -6 26.32 1.92
 -2 13 5 1.88 1.83
 -2 13 5 1.8 0.96
 2 13 -5 3.28 2.08
 -2 13 5 2.48 1.08
 2 13 -5 7.09 1.09
 -2 13 5 1.13 1.91
 -2 13 5 1.26 1.7
 2 13 -5 2.6 1.34
 2 13 -4 9.9 1.37
 -2 13 4 9.93 1.46
 2 13 -4 9.66 1.16
 -2 13 4 10.77 1.23
 -2 13 4 12.08 1.9
 -2 13 4 9.7 1.11
 -2 13 4 10.5 2.02
 -2 13 4 10.42 1.19
 -2 13 4 8.13 2.07
 -2 13 3 104.88 5.26
 -2 13 3 106.85 5.22
 2 13 -3 104.87 5.71
 2 13 -3 105.66 4.85
 -2 13 3 108.68 5.64
 -2 13 3 107.07 5.6
 -2 13 3 107.93 4.75
 -2 13 3 105.55 4.78
 -2 13 3 114.96 5.49
 -2 13 3 107.36 4.74
 -2 13 2 22.99 1.42
 2 13 -2 21.34 1.61
 2 13 -2 25.49 2.33
 2 13 -2 24.06 2.48
 -2 13 2 23.7 1.76
 -2 13 2 21.74 2.5
 2 13 -2 21.63 1.36
 -2 13 2 22.18 2.53
 2 13 -2 23.2 1.46
 -2 13 2 21.79 2.04
 -2 13 2 25.24 2.2
 2 13 -2 22.14 2.69
 -2 13 1 99.25 4.35
 -2 13 1 89.42 4.42
 -2 13 1 102.15 4.83
 -2 13 1 102.92 5.26
 2 13 -1 97.04 5.05
 2 13 -1 98.31 4.32
 2 13 -1 97.79 5.1
 -2 13 1 102.51 4.32
 2 13 -1 94.74 4.41
 2 13 -1 93.81 4.3
 2 13 -1 93.8 4.25
 2 13 -1 99.23 5.37
 -2 13 1 97.32 4.3
 -2 13 1 108.99 5.11
 -2 13 0 143.93 6.37
 2 13 0 154.18 6.36
 2 13 0 160.11 7.31
 -2 13 0 153.23 7.12
 -2 13 0 140.81 7.22
 2 13 0 147.58 6.35
 -2 13 0 144.21 6.34
 2 13 0 144.68 6.37
 -2 13 0 146.99 6.72
 2 13 0 156.36 7.49
 -2 13 0 122.76 6.94
 2 13 0 156.8 7.03
 2 13 0 151.91 6.47
 -2 13 -1 242.07 10.38
 -2 13 -1 241.8 10.42
 -2 13 -1 259.4 11.25
 2 13 1 244.74 10.42
 2 13 1 248.04 11.27
 2 13 1 255.09 10.91
 -2 13 -1 255.15 11.29
 -2 13 -1 249.74 11.22
 2 13 1 260 10.43
 2 13 1 242.27 10.45
 -2 13 -1 241.22 10.68
 -2 13 -1 235.76 11.03
 2 13 1 267.34 11.48
 -2 13 -1 237.99 10.4
 2 13 1 248.09 10.51
 2 13 2 51.32 2.73
 -2 13 -2 53.49 2.56
 2 13 2 50.77 3.64
 2 13 2 54.82 2.89
 -2 13 -2 56.8 3.56
 -2 13 -2 52.15 2.45
 2 13 2 54.32 2.57
 -2 13 -2 56.19 3.21
 2 13 3 51.79 2.45
 -2 13 -3 51.72 3.52
 -2 13 -3 48.11 2.42
 2 13 3 50.28 3.63
 -2 13 -3 45 2.94
 2 13 3 50.44 2.44
 2 13 3 46.24 2.45
 2 13 3 48.91 2.8
 -2 13 -4 116.48 5.12
 -2 13 -4 113.98 6.02
 -2 13 -4 106.88 5.58
 2 13 4 114.44 5.1
 2 13 4 116.26 5.16
 2 13 4 115.23 6.28
 2 13 4 117.41 5.6
 2 13 5 0.02 1.08
 2 13 5 1.47 1.2
 2 13 5 4.43 1.38
 2 13 5 1.65 2.44
 -2 13 -5 0.54 1.07
 -2 13 -5 2.55 1.92
 2 13 5 0.33 1.78
 -2 13 -5 0.55 1.19
 2 13 5 0.94 1.12
 2 13 6 192.14 8.33
 2 13 6 197.28 9.13
 -2 13 -6 191.53 8.35
 2 13 6 191.74 9.63
 -2 13 -6 181.29 9.25
 2 13 6 186.81 8.36
 2 13 6 182.82 9.57
 2 13 6 208.54 8.4
 2 13 6 191.2 8.44
 2 13 7 1.46 0.94
 2 13 7 2.24 1.46
 2 13 7 2.77 2.12
 -2 13 -7 0.43 1.8
 2 13 7 2.52 1.18
 2 13 7 0.23 2.46
 -2 13 -7 1.3 1.11
 2 13 7 1.6 1.01
 2 13 7 3.69 2.6
 2 13 8 75.79 3.45
 2 13 8 74.71 4.45
 -2 13 -8 75.1 3.32
 2 13 8 65.64 3.18
 2 13 8 67.05 3.25
 2 13 8 69.17 4.75
 2 13 8 69.5 3.55
 2 13 9 8.9 1.46
 -2 13 -9 6.85 0.92
 2 13 9 7.45 1.18
 2 13 9 8.15 2.39
 2 13 10 18.52 1.32
 2 13 10 16.85 1.49
 2 13 10 15.96 1.16
 2 13 11 7.44 0.87
 2 13 11 5.04 0.55
 -2 14 11 3.19 0.86
 -2 14 11 1.52 0.41
 -2 14 10 16.03 1.47
 -2 14 10 17.38 1.24
 -2 14 9 20.65 1.48
 2 14 -9 18.72 1.19
 -2 14 9 17.4 1.23
 -2 14 9 20.95 1.7
 2 14 -8 67.5 3.15
 -2 14 8 67.53 4.39
 -2 14 8 69.74 3.21
 -2 14 8 61.17 3.01
 2 14 -7 2.37 1.08
 -2 14 7 1.87 1.33
 -2 14 7 2 1.56
 -2 14 7 1.94 0.89
 -2 14 7 2.09 1.16
 -2 14 7 5 2.26
 2 14 -7 3.04 1.43
 -2 14 6 6.53 1.37
 -2 14 6 6.72 1.02
 2 14 -6 6.61 2.28
 2 14 -6 6.01 1.19
 -2 14 6 6.07 1.16
 -2 14 6 8.36 1.89
 -2 14 6 5.22 2.16
 2 14 -6 4.74 1.43
 -2 14 6 3 1.83
 2 14 -5 75.42 3.57
 -2 14 5 78.22 3.62
 2 14 -5 66.83 4.65
 -2 14 5 79.36 3.65
 -2 14 5 71.29 4.39
 -2 14 5 72.38 4.46
 -2 14 5 73.03 3.53
 -2 14 5 68.62 4.44
 2 14 -5 81.31 3.74
 -2 14 4 33.13 2.87
 -2 14 4 30.11 2.21
 -2 14 4 31.35 2.57
 -2 14 4 29.61 2.8
 2 14 -4 30.27 2.07
 -2 14 4 32.19 1.91
 -2 14 4 35.06 1.92
 -2 14 4 33.39 2.8
 2 14 -4 32.68 1.92
 -2 14 4 34.37 1.87
 -2 14 3 22.09 2.1
 2 14 -3 23.28 2.59
 -2 14 3 21.99 2.07
 -2 14 3 22.88 1.6
 -2 14 3 24.17 2.66
 -2 14 3 24.41 1.5
 -2 14 3 24.61 2.58
 -2 14 3 24.95 1.55
 2 14 -3 22.89 1.72
 -2 14 3 24.38 2.38
 -2 14 3 23 1.49
 -2 14 2 102.47 5.26
 2 14 -2 92.94 4.14
 2 14 -2 95.24 4.25
 2 14 -2 92.89 5.1
 2 14 -2 94.62 5.01
 -2 14 2 94.97 4.59
 -2 14 2 95.58 4.93
 -2 14 2 95.2 5.23
 -2 14 2 96.87 4.2
 -2 14 2 96.03 4.24
 2 14 -2 96.69 5.4
 2 14 -2 88.1 4.19
 -2 14 2 99.7 4.92
 2 14 -2 94.12 4.33
 2 14 -1 126.63 6.29
 -2 14 1 120.74 5.15
 -2 14 1 127.11 6.12
 -2 14 1 122.87 5.86
 2 14 -1 121.66 5.97
 -2 14 1 116.69 5.12
 -2 14 1 116.71 5.05
 2 14 -1 119.42 5.14
 2 14 -1 110.66 5.07
 2 14 -1 112.71 5.07
 -2 14 1 118.5 5.12
 2 14 -1 111.8 5.11
 2 14 -1 111.81 5.93
 -2 14 1 115.47 5.62
 2 14 -1 121.85 5.25
 -2 14 0 314.76 13.77
 -2 14 0 329.61 13.74
 2 14 0 320.59 13.74
 -2 14 0 347.42 14.57
 2 14 0 342.51 14.59
 2 14 0 345.29 14.83
 -2 14 0 327.27 13.75
 2 14 0 330.53 13.86
 2 14 0 326.36 13.75
 2 14 0 329.24 13.75
 2 14 0 346.97 14.43
 -2 14 0 310.73 14.64
 -2 14 0 334.13 14.16
 -2 14 0 325.81 14.44
 -2 14 0 322.26 13.74
 2 14 0 321.13 13.77
 2 14 1 16.87 1.84
 2 14 1 15.35 1.3
 2 14 1 17.91 2.35
 -2 14 -1 15.08 2.33
 -2 14 -1 16.24 2.19
 2 14 1 16.01 1.22
 -2 14 -1 15.44 1.24
 2 14 1 15.74 1.26
 -2 14 -1 14.72 1.16
 -2 14 -1 14.07 1.1
 -2 14 -1 14.8 2.05
 -2 14 -1 15.31 1.22
 2 14 1 16.94 1.52
 -2 14 -1 16.34 1.55
 2 14 1 18.62 2.78
 2 14 1 16.33 1.17
 -2 14 -2 79.43 4.16
 -2 14 -2 72.11 3.41
 2 14 2 77.02 3.38
 -2 14 -2 75.57 3.49
 2 14 2 74.76 3.8
 -2 14 -2 74.44 3.38
 2 14 2 77.21 3.49
 2 14 2 74.04 4.61
 -2 14 -2 78.59 4.56
 2 14 2 75.15 4.75
 2 14 2 76.22 3.62
 -2 14 -3 41.41 3.24
 -2 14 -3 39.56 2.8
 2 14 3 43.47 2.21
 2 14 3 45.57 2.22
 -2 14 -3 40.55 2.19
 2 14 3 39.01 3.39
 2 14 3 40.4 2.21
 2 14 3 37.51 2.42
 -2 14 -4 30.11 2.37
 2 14 4 34.02 3.28
 -2 14 -4 34 2.9
 2 14 4 32.64 1.85
 2 14 4 27.66 1.92
 2 14 4 32.18 2.34
 2 14 5 40.49 2.87
 2 14 5 33.86 3.64
 -2 14 -5 41.55 2.28
 2 14 5 42.11 2.44
 2 14 5 41.54 2.31
 2 14 5 43.24 2.34
 2 14 5 42.49 2.24
 -2 14 -5 36.74 3.35
 2 14 6 23.42 2.51
 2 14 6 24.97 1.76
 -2 14 -6 23.9 1.75
 -2 14 -6 22.17 2.63
 2 14 6 25.17 1.65
 2 14 6 22.77 3.15
 2 14 6 23.74 1.72
 2 14 6 26.76 3.17
 2 14 6 24.71 1.97
 2 14 7 16.59 1.77
 -2 14 -7 15.67 1.47
 2 14 7 15.86 2.91
 2 14 7 18.41 2.47
 2 14 7 17.39 1.61
 -2 14 -7 13.9 2.32
 2 14 7 15.36 1.45
 2 14 7 13.39 2.84
 2 14 7 17.87 1.35
 2 14 8 2.3 1.52
 2 14 8 1.5 1.17
 2 14 8 0.11 2.46
 2 14 8 -0.66 2.01
 2 14 8 -1.21 2.47
 2 14 8 0.76 0.8
 2 14 8 2 0.95
 -2 14 -8 1.54 1
 2 14 9 1.82 1.33
 -2 14 -9 0.61 0.81
 2 14 9 2.09 1.08
 2 14 10 23.68 1.37
 2 14 10 25.99 1.54
 2 14 10 26.52 1.69
 2 14 11 4.43 0.45
 2 14 11 6.17 0.73
 -2 15 11 4.99 0.73
 -2 15 10 50.91 2.38
 -2 15 10 48.22 2.5
 -2 15 9 44.37 2.13
 -2 15 9 39.08 1.94
 -2 15 9 41.36 2.22
 -2 15 8 19.94 2.65
 -2 15 8 21.55 2.55
 2 15 -8 20.91 1.42
 -2 15 8 19.55 1.22
 -2 15 8 18.13 1.44
 -2 15 8 22.79 1.77
 -2 15 7 16.87 2.57
 -2 15 7 19.85 1.36
 2 15 -7 18.52 1.51
 -2 15 7 16.71 2.06
 2 15 -7 17.32 1.71
 -2 15 7 19.35 1.57
 -2 15 7 22.85 2.82
 -2 15 7 22.04 1.8
 -2 15 6 43.16 2.31
 2 15 -6 45.2 3.58
 -2 15 6 45.49 2.48
 -2 15 6 41.48 3.24
 -2 15 6 47.36 3.65
 2 15 -6 44.07 2.58
 -2 15 6 45.68 2.49
 2 15 -6 45.94 2.45
 -2 15 6 42.4 3.39
 -2 15 5 135.49 6.79
 -2 15 5 136.24 6.01
 -2 15 5 121.44 6.85
 2 15 -5 127.88 7.1
 -2 15 5 128.84 6.88
 -2 15 5 135.25 5.93
 2 15 -5 133.84 5.99
 -2 15 5 144.76 7.03
 2 15 -5 136.24 6.07
 -2 15 5 134.8 5.99
 2 15 -4 60.19 3.16
 -2 15 4 55.58 3.32
 -2 15 4 58.93 4.06
 -2 15 4 62.12 3.7
 2 15 -4 63.49 3.03
 -2 15 4 54.76 3.99
 -2 15 4 61.61 3.96
 -2 15 4 65.09 3.01
 -2 15 4 61.13 3.02
 -2 15 3 61.39 4.09
 -2 15 3 61.37 3.45
 -2 15 3 59.47 3.99
 2 15 -3 60.27 4.24
 -2 15 3 61.12 2.97
 -2 15 3 63.38 3.04
 -2 15 3 62.98 3
 -2 15 3 63.2 3.79
 -2 15 3 57.99 3.54
 2 15 -3 56.85 3.11
 -2 15 3 60.82 2.95
 2 15 -2 90.62 4.17
 -2 15 2 86.76 5.06
 2 15 -2 90.45 5.04
 2 15 -2 93.89 4.08
 -2 15 2 89.69 4
 2 15 -2 87.91 4.81
 -2 15 2 95.53 4.76
 -2 15 2 89.28 4.75
 -2 15 2 88.57 4.36
 -2 15 2 84.16 5.09
 2 15 -2 84.01 3.99
 -2 15 2 91.97 4.07
 2 15 -2 87.88 5.23
 2 15 -2 86.33 3.94
 2 15 -1 23.87 1.51
 -2 15 1 25.35 1.38
 -2 15 1 22.54 2.38
 2 15 -1 24.47 2.53
 2 15 -1 21.43 2.38
 -2 15 1 22.78 2.65
 2 15 -1 25.29 1.46
 -2 15 1 25.22 1.5
 -2 15 1 24.41 1.57
 2 15 -1 27.52 1.78
 -2 15 1 26.04 1.52
 -2 15 1 23.93 2.11
 2 15 -1 25.18 1.56
 2 15 -1 22.92 2.84
 2 15 -1 22.89 1.44
 2 15 0 80.9 3.77
 2 15 0 83.28 3.73
 2 15 0 84.86 3.81
 -2 15 0 81.22 3.79
 2 15 0 86.22 4.78
 2 15 0 87.43 4.61
 2 15 0 94.49 5.19
 -2 15 0 83.82 4.24
 2 15 0 82.95 3.79
 -2 15 0 85 3.78
 -2 15 0 86.14 3.79
 2 15 0 83.78 3.83
 2 15 0 86.23 3.97
 -2 15 0 84.49 4.77
 -2 15 0 80.47 3.82
 2 15 1 6.3 1.04
 -2 15 -1 9.28 2.32
 -2 15 -1 7.73 0.97
 -2 15 -1 5.7 1.77
 -2 15 -1 6.24 1.01
 2 15 1 7 0.96
 -2 15 -1 7.06 0.88
 2 15 1 8.13 1.05
 2 15 1 7.1 1.09
 2 15 1 7.94 2.2
 -2 15 -1 6.5 1.27
 2 15 1 9.05 2.54
 2 15 1 7.75 1.66
 -2 15 -1 6.21 2.09
 -2 15 -1 6.85 0.87
 2 15 1 8.4 1.4
 2 15 2 28.11 1.52
 -2 15 -2 29.12 1.55
 2 15 2 27.58 1.71
 2 15 2 26.57 1.96
 2 15 2 27.28 1.72
 2 15 2 27.85 2.81
 -2 15 -2 25.26 2.82
 -2 15 -2 27.27 1.68
 2 15 2 27.88 1.75
 -2 15 -2 26.17 2.42
 2 15 2 30.06 3.28
 2 15 2 26.62 1.97
 2 15 3 59.23 2.84
 -2 15 -3 57.03 2.85
 2 15 3 54.93 4.04
 2 15 3 57.24 3
 2 15 3 58.92 2.85
 2 15 3 55.99 2.88
 -2 15 -3 53.4 3.46
 2 15 3 53.1 4.06
 2 15 4 30.09 3.36
 -2 15 -4 38.73 3.16
 2 15 4 34.62 2.06
 2 15 4 36.43 2.09
 2 15 4 35.96 2.05
 2 15 5 25.08 1.8
 2 15 5 27.17 1.75
 -2 15 -5 26.04 2.98
 -2 15 -5 26.6 1.81
 2 15 5 26.03 3.35
 2 15 5 22.65 2.22
 2 15 6 64.44 3.03
 2 15 6 55.62 3.58
 -2 15 -6 58.66 3
 -2 15 -6 56.75 4
 2 15 6 52.37 4.32
 2 15 6 59.33 2.92
 2 15 6 53.96 2.97
 2 15 6 59.14 3.17
 2 15 7 13.89 1.77
 2 15 7 15.9 1.32
 2 15 7 16.56 1.63
 2 15 7 15.96 2.12
 -2 15 -7 15.4 2.27
 -2 15 -7 13.55 1.46
 2 15 7 10.95 2.74
 2 15 7 14.98 1.37
 2 15 7 13.24 2.9
 2 15 8 6.2 1.56
 2 15 8 6.26 2.54
 2 15 8 5 0.87
 2 15 8 7.49 1.27
 2 15 8 5.96 1.01
 -2 15 -8 5.19 1.13
 2 15 8 9.78 2.49
 -2 15 -9 13.99 1.12
 2 15 9 16.68 1.62
 2 15 9 14.88 1.35
 2 15 9 18.7 1.45
 2 15 10 5.28 1.14
 2 15 10 7.26 0.95
 2 15 10 5.66 0.79
 2 15 11 2.07 0.54
 -2 16 11 6.2 0.56
 -2 16 10 1.08 0.96
 -2 16 10 0.15 0.75
 -2 16 9 12.14 1.23
 -2 16 9 10.22 0.98
 2 16 -9 9.15 0.89
 -2 16 8 7.7 2.16
 -2 16 8 7.68 0.86
 -2 16 8 8.19 2.03
 2 16 -8 8.37 1.07
 -2 16 8 10.85 1.39
 -2 16 8 8.5 1.13
 -2 16 8 10.36 1.51
 -2 16 7 4.75 1.42
 2 16 -7 3.7 1.1
 -2 16 7 7.52 2.07
 -2 16 7 4.44 1
 -2 16 7 4.32 1.22
 -2 16 7 3.61 2.19
 2 16 -7 5.53 1.37
 2 16 -6 63.94 4.31
 -2 16 6 65.46 4.03
 2 16 -6 62.37 3.1
 -2 16 6 60.67 3.04
 -2 16 6 62.08 3.17
 -2 16 6 59.78 3.96
 -2 16 6 59.72 4.16
 2 16 -6 63.58 3.22
 -2 16 6 64.86 3.19
 -2 16 5 30.46 2.76
 -2 16 5 34.96 2.01
 2 16 -5 32.05 3.22
 -2 16 5 35.92 3.15
 -2 16 5 38.43 2.18
 -2 16 5 36.42 2.98
 2 16 -5 33.97 2.06
 2 16 -5 35.76 2.23
 -2 16 5 35.46 2.14
 -2 16 4 40.38 2.24
 -2 16 4 37.95 3.31
 -2 16 4 43.18 2.31
 -2 16 4 42.92 3.39
 -2 16 4 37.79 2.85
 2 16 -4 39.68 2.3
 -2 16 4 46.57 3.28
 2 16 -4 41.22 2.41
 -2 16 3 33.39 3.14
 -2 16 3 34.52 2.61
 -2 16 3 35.1 3.12
 -2 16 3 35.9 2.02
 -2 16 3 34.72 2.05
 -2 16 3 35.64 2.93
 -2 16 3 32.98 2.43
 2 16 -3 32.49 3.06
 2 16 -3 31.54 2.2
 -2 16 3 35.41 1.99
 2 16 -2 23.28 1.56
 -2 16 2 20.58 2.64
 2 16 -2 21.73 2.55
 -2 16 2 20.29 1.48
 2 16 -2 20.26 1.33
 -2 16 2 20.24 2.72
 2 16 -2 21.44 1.38
 -2 16 2 21.82 1.45
 -2 16 2 22.44 2.32
 2 16 -2 21.16 2.77
 -2 16 2 20.45 2.2
 2 16 -2 21 1.72
 -2 16 1 63.9 3.88
 -2 16 1 61.14 2.82
 2 16 -1 60.34 4.31
 2 16 -1 64.45 3.9
 -2 16 1 56.27 4.18
 2 16 -1 54.37 3.76
 2 16 -1 53.55 2.94
 2 16 -1 57.77 2.86
 2 16 -1 54.79 2.83
 2 16 -1 60.71 2.94
 -2 16 1 71.45 2.97
 -2 16 1 57.44 3.5
 -2 16 1 65.26 3.06
 -2 16 1 69.98 3
 2 16 -1 57.33 3.09
 2 16 0 48.05 2.36
 2 16 0 47.43 2.43
 2 16 0 49.22 2.45
 -2 16 0 48.08 3.52
 2 16 0 51.44 2.47
 -2 16 0 48.78 2.41
 2 16 0 49.84 3.27
 -2 16 0 48.56 2.5
 -2 16 0 48.78 2.39
 -2 16 0 49.37 2.44
 2 16 0 48.76 2.47
 2 16 0 50.41 3.54
 -2 16 0 46.65 2.86
 2 16 0 49.88 3.81
 2 16 0 48.79 2.67
 2 16 1 183.61 7.85
 2 16 1 188.59 7.89
 2 16 1 185.6 7.87
 -2 16 -1 166.45 8.9
 -2 16 -1 181.24 8.84
 2 16 1 184.56 8.9
 -2 16 -1 177.27 7.8
 -2 16 -1 180.97 7.78
 -2 16 -1 176.89 7.83
 2 16 1 186.78 9.11
 2 16 1 180.81 7.8
 2 16 1 188.24 8
 2 16 1 178.42 8.41
 2 16 2 20.84 1.51
 2 16 2 21.4 1.29
 -2 16 -2 20.33 1.31
 -2 16 -2 19.91 2.75
 -2 16 -2 18.92 2.71
 2 16 2 20.19 1.76
 2 16 2 19.52 2.64
 2 16 2 24.44 1.53
 2 16 2 18.87 1.56
 2 16 2 25.45 3.18
 -2 16 -2 19.76 1.49
 2 16 2 19.01 1.77
 2 16 3 112.81 4.96
 2 16 3 103.81 6.1
 -2 16 -3 108.47 4.91
 -2 16 -3 105.97 4.75
 2 16 3 109.27 6.31
 2 16 3 114.79 5.09
 2 16 4 10.37 1.39
 2 16 4 8.2 1.25
 -2 16 -4 6.34 2.41
 2 16 4 6.36 1.33
 2 16 4 6.35 2.68
 2 16 4 6.97 2.71
 2 16 5 15.13 1.43
 -2 16 -5 15.06 2.61
 2 16 5 13.64 3.01
 -2 16 -5 15.24 1.52
 2 16 5 16.24 1.6
 -2 16 -6 19.49 1.65
 2 16 6 21.05 1.77
 2 16 6 17.91 3.05
 2 16 6 20.55 1.56
 2 16 6 19.05 1.65
 -2 16 -6 15.22 2.47
 2 16 7 0.71 1.53
 -2 16 -7 0.56 1.16
 2 16 7 1.11 1.31
 2 16 7 1.93 2.42
 2 16 7 1.69 1
 -2 16 -7 1.28 1.89
 2 16 7 0.58 1.06
 -2 16 -8 47.07 2.26
 2 16 8 40.95 3.56
 2 16 8 34.9 3.54
 2 16 8 41.06 2.18
 2 16 8 45.48 2.38
 2 16 8 43.22 2.52
 2 16 8 40.5 2.09
 2 16 9 20.63 1.45
 -2 16 -9 21.43 1.27
 2 16 9 23.18 1.57
 2 16 9 22.56 1.73
 2 16 10 18.61 1.12
 2 16 10 22.55 1.28
 2 16 10 23.86 1.43
 -2 17 10 7.66 0.94
 -2 17 10 7.53 0.78
 -2 17 9 9.7 1.09
 2 17 -9 7.52 0.8
 -2 17 9 11.58 1.27
 -2 17 9 9.39 0.87
 2 17 -8 7.72 1.06
 -2 17 8 9.15 0.87
 -2 17 8 11.21 1.43
 -2 17 8 8.74 1.13
 -2 17 8 10.79 1.33
 2 17 -7 6.17 1.17
 -2 17 7 8.29 2.01
 -2 17 7 5.8 1.02
 -2 17 7 7.04 1.46
 -2 17 7 7.27 1.29
 -2 17 7 5.4 2.1
 2 17 -7 5.53 1.29
 -2 17 6 54.05 3.69
 -2 17 6 56.82 2.83
 2 17 -6 59.08 2.91
 -2 17 6 56.4 2.97
 -2 17 6 51.73 3.64
 2 17 -6 55.84 2.95
 2 17 -6 51.37 4
 -2 17 6 60.84 2.97
 -2 17 6 55.42 3.92
 2 17 -5 24.08 1.77
 -2 17 5 23.54 1.69
 -2 17 5 26.08 1.84
 -2 17 5 25.68 2.7
 -2 17 5 22.29 2.4
 -2 17 5 25.94 1.79
 -2 17 5 21.99 2.68
 2 17 -5 24.33 1.86
 -2 17 4 53.55 3.98
 -2 17 4 52.67 3.47
 2 17 -4 57.56 4.1
 -2 17 4 63.55 2.95
 2 17 -4 56.32 3.05
 -2 17 4 58.32 3.87
 -2 17 4 57.32 2.92
 -2 17 3 43.17 2.25
 -2 17 3 41.28 2.29
 2 17 -3 40.56 3.38
 2 17 -3 41.22 2.25
 2 17 -3 37.66 2.39
 -2 17 3 35.87 2.77
 -2 17 3 41.86 2.23
 -2 17 3 37.95 3.1
 -2 17 3 36.07 3.3
 -2 17 2 17.09 2.63
 2 17 -2 16.12 1.51
 -2 17 2 22.48 1.54
 -2 17 2 18.96 1.4
 -2 17 2 17.09 2.2
 2 17 -2 17.33 2.5
 -2 17 2 18.85 1.48
 2 17 -2 19.18 2.78
 -2 17 2 20.89 2.27
 2 17 -2 16.58 1.36
 2 17 -2 17.15 1.24
 2 17 -2 15.32 1.73
 -2 17 1 110.57 4.69
 2 17 -1 100.91 4.59
 2 17 -1 102.23 4.61
 -2 17 1 103.22 4.57
 2 17 -1 106.18 5.6
 -2 17 1 106.61 5.57
 -2 17 1 106.47 5.9
 2 17 -1 99.87 5.94
 2 17 -1 105.21 4.68
 2 17 -1 101.15 4.67
 -2 17 1 106.11 4.69
 2 17 -1 101.77 4.82
 -2 17 1 101.1 5.23
 2 17 -1 97.47 5.45
 2 17 0 96.05 4.41
 2 17 0 97.63 4.34
 -2 17 0 99 4.42
 2 17 0 98.26 4.45
 2 17 0 96.13 5.29
 -2 17 0 98.05 5.49
 2 17 0 99.36 5.45
 -2 17 0 101.97 4.44
 2 17 0 102.18 4.65
 2 17 0 98.64 4.44
 2 17 0 95.31 4.48
 -2 17 0 101 4.44
 -2 17 0 91.08 4.84
 2 17 0 103.34 5.81
 2 17 1 62.87 3.15
 -2 17 -1 55.12 4.23
 2 17 1 67.16 3.33
 2 17 1 63.54 3.7
 -2 17 -1 68.91 4.31
 -2 17 -1 61.7 2.99
 2 17 1 71.26 4.27
 2 17 1 61.56 3.09
 2 17 1 62.97 3.01
 2 17 1 66.38 3.05
 2 17 1 67.43 3.13
 -2 17 -1 64.33 3.06
 -2 17 -1 62.57 3.04
 2 17 1 61.83 4.58
 -2 17 -2 50.21 2.6
 -2 17 -2 52.07 3.74
 -2 17 -2 47.37 2.43
 2 17 2 50.93 3.86
 2 17 2 54.24 2.62
 2 17 2 50.15 2.41
 2 17 2 47.59 2.63
 2 17 2 50.52 2.6
 2 17 2 51.08 4.12
 2 17 2 52.07 2.82
 2 17 3 54.44 2.77
 -2 17 -3 57.15 2.78
 2 17 3 48.08 3.99
 -2 17 -3 52.08 2.51
 2 17 3 56.42 4.34
 2 17 3 53.32 2.98
 2 17 4 5.8 1.64
 -2 17 -4 7.14 2.55
 2 17 4 3.27 2.39
 2 17 4 3.95 1.2
 2 17 4 4.18 1.3
 2 17 4 6.68 2.8
 2 17 4 4.51 1.3
 -2 17 -5 70.95 4.81
 2 17 5 79.44 3.62
 2 17 5 71.37 4.95
 2 17 5 77.44 3.7
 2 17 5 67.12 4.99
 -2 17 -5 70.6 3.65
 -2 17 -6 15.8 2.53
 -2 17 -6 16.49 1.6
 2 17 6 18.29 1.49
 2 17 6 18.16 1.64
 2 17 6 17.59 2.91
 2 17 7 19.64 2.85
 2 17 7 20.95 1.6
 -2 17 -7 20.49 2.47
 2 17 7 24.87 1.8
 2 17 7 23.44 1.53
 -2 17 -7 22.9 1.68
 2 17 8 60.36 2.86
 -2 17 -8 59.24 2.77
 2 17 8 53.38 2.71
 2 17 8 54.11 2.62
 2 17 8 60.92 3.03
 -2 17 -9 8.97 0.86
 2 17 9 10.76 1.19
 2 17 9 7.57 1.06
 2 17 9 9.83 1.35
 2 17 10 7.34 0.65
 2 17 10 10.79 0.99
 2 17 10 10.26 0.82
 -2 18 10 4.1 0.57
 -2 18 10 4.18 0.65
 2 18 -9 10.49 0.79
 -2 18 9 15.14 1.14
 -2 18 9 11.67 0.88
 -2 18 9 14.19 1.2
 -2 18 8 46.4 2.26
 -2 18 8 36.74 1.91
 -2 18 8 43.01 2.12
 2 18 -8 36.72 2.05
 -2 18 8 44.93 2.27
 2 18 -7 27.98 1.76
 -2 18 7 24.34 1.57
 -2 18 7 31.37 1.8
 -2 18 7 26.65 1.87
 2 18 -7 24.65 1.77
 -2 18 6 13.89 1.55
 -2 18 6 13.28 2.02
 2 18 -6 14.72 1.45
 2 18 -6 14.2 2.53
 2 18 -6 12.04 1.51
 -2 18 6 14.2 1.33
 -2 18 6 15.27 1.47
 -2 18 6 14.03 2.36
 2 18 -5 39.33 2.29
 -2 18 5 32.43 3.11
 -2 18 5 35.98 3.19
 -2 18 5 40.2 2.22
 -2 18 5 40.52 2.34
 2 18 -5 37.87 2.35
 -2 18 5 39.94 2.28
 -2 18 4 23.56 1.69
 2 18 -4 20.4 2.77
 -2 18 4 24.63 2.62
 -2 18 4 21.53 1.71
 -2 18 4 21.17 2.49
 2 18 -4 20.97 1.78
 -2 18 3 14.46 2.17
 -2 18 3 12.94 1.35
 2 18 -3 12.65 1.41
 2 18 -3 14.93 2.6
 -2 18 3 11.18 1.76
 -2 18 3 13.62 2.49
 2 18 -3 13.65 1.57
 -2 18 3 13.24 1.46
 2 18 -2 22.7 1.45
 2 18 -2 24.73 1.72
 -2 18 2 24.08 3
 -2 18 2 25.86 1.63
 2 18 -2 24.4 2.69
 2 18 -2 21.71 1.52
 -2 18 2 24.87 1.69
 -2 18 2 24.65 2.36
 2 18 -2 22.58 2.94
 -2 18 2 22.53 2.3
 2 18 -2 22.98 1.84
 -2 18 2 22.07 1.56
 2 18 -1 7.23 1.44
 -2 18 1 7.62 1.18
 2 18 -1 7.5 0.99
 -2 18 1 7.94 0.94
 -2 18 1 6.8 1.14
 2 18 -1 7.36 1.09
 -2 18 1 8.27 0.95
 2 18 -1 9.3 2.14
 2 18 -1 6.59 1.91
 -2 18 1 8.01 2.48
 2 18 -1 6.47 1.16
 2 18 -1 7.73 2.5
 -2 18 1 5.89 1.56
 2 18 -1 5.61 1.2
 -2 18 1 7.38 2.06
 2 18 0 157.98 7.05
 2 18 0 159.61 7.07
 2 18 0 161.73 7.12
 2 18 0 163.52 7.9
 -2 18 0 151.69 8.09
 2 18 0 157.15 7.99
 -2 18 0 170.38 7.08
 2 18 0 163.36 7.07
 -2 18 0 163.59 7.07
 -2 18 0 159.56 7.04
 2 18 0 166.72 8.44
 2 18 0 166.65 7.23
 -2 18 -1 33.51 3.06
 2 18 1 31.18 1.88
 -2 18 -1 32.21 1.84
 2 18 1 33.01 1.77
 2 18 1 32.13 1.77
 2 18 1 29.95 2.93
 2 18 1 31.84 1.9
 -2 18 -1 28.07 1.79
 2 18 1 31.66 2.52
 2 18 1 30.72 1.96
 -2 18 -1 29.93 1.73
 2 18 1 30.68 3.41
 2 18 1 33.19 2.24
 -2 18 -2 1.44 1.11
 2 18 2 0.29 2.28
 -2 18 -2 3.45 2.21
 2 18 2 3.38 1.21
 -2 18 -2 3.32 0.92
 2 18 2 3.34 1.17
 2 18 2 2.42 1.27
 2 18 2 1.83 2.47
 2 18 2 4.11 1.51
 2 18 2 3.96 0.89
 2 18 3 8.43 1.73
 2 18 3 8.25 2.8
 -2 18 -3 7.54 0.89
 2 18 3 8.52 1.29
 2 18 3 10.75 2.62
 -2 18 -3 8.28 1.26
 2 18 4 5.62 1.6
 -2 18 -4 5.54 1.21
 2 18 4 4.5 2.38
 2 18 4 6.33 1.32
 2 18 4 6.13 1.33
 2 18 4 5.52 2.59
 2 18 4 6.03 1.43
 -2 18 -4 4.85 2.35
 2 18 5 67.53 3.38
 -2 18 -5 58.59 4.39
 2 18 5 68.74 3.36
 2 18 5 67.33 3.29
 2 18 5 60.08 4.55
 2 18 5 62.83 4.69
 2 18 6 8.49 1.28
 2 18 6 5.71 2.41
 -2 18 -6 9.08 1.35
 2 18 6 8.06 1.36
 -2 18 -6 8.97 2.24
 2 18 6 4.03 2.48
 -2 18 -7 44.53 2.42
 2 18 7 52.61 2.57
 -2 18 -7 43 3.25
 2 18 7 38.19 3.62
 2 18 7 46.7 2.36
 2 18 7 45.33 2.43
 2 18 8 7.22 1.28
 2 18 8 7.15 1.47
 -2 18 -8 9.56 1.07
 2 18 8 7.21 0.81
 2 18 8 5.89 0.94
 2 18 9 17.85 1.29
 2 18 9 17.63 1.2
 -2 18 -9 14.48 1
 2 18 9 20.03 1.44
 2 18 10 8.15 0.77
 2 18 10 8.56 0.67
 -2 19 10 14.39 0.75
 -2 19 9 14.02 0.89
 -2 19 9 14.16 0.9
 -2 19 8 7.24 1.14
 -2 19 8 5.11 0.68
 2 19 -8 4.79 0.92
 -2 19 8 4.44 0.96
 2 19 -7 18.5 1.41
 -2 19 7 18.7 1.59
 -2 19 7 17.48 1.27
 -2 19 7 20.2 1.45
 -2 19 7 18.72 1.53
 2 19 -7 15.74 1.38
 -2 19 6 3.72 1.27
 -2 19 6 2.44 1.28
 2 19 -6 3 1.23
 -2 19 6 3.84 1.11
 -2 19 6 3.83 1.29
 2 19 -6 4.11 1.21
 -2 19 6 1.71 1.82
 2 19 -5 63.07 3.23
 -2 19 5 58.42 4.03
 -2 19 5 68.48 3.19
 -2 19 5 58.02 4.03
 2 19 -5 62.56 3.24
 -2 19 5 68.41 3.21
 -2 19 5 62.94 3.21
 -2 19 4 40.34 3.52
 2 19 -4 50.16 3.68
 -2 19 4 45.42 3.38
 -2 19 4 48.53 2.54
 -2 19 4 47.02 2.5
 2 19 -4 45.55 2.67
 2 19 -3 4 1.47
 -2 19 3 6.11 1.19
 2 19 -3 2.79 1.27
 2 19 -3 4.85 2.24
 -2 19 3 3.2 2.2
 -2 19 3 6.29 1.29
 -2 19 3 4.88 1.85
 2 19 -2 0.42 1.33
 -2 19 2 -1.08 1.02
 -2 19 2 -0.2 0.96
 -2 19 2 1.88 2.29
 2 19 -2 -0.58 2.14
 -2 19 2 2.12 1.67
 2 19 -2 0.88 0.86
 -2 19 2 0.65 1.15
 2 19 -2 1 1.18
 -2 19 2 0.67 1.2
 -2 19 1 88.5 5.17
 2 19 -1 96.61 4.3
 -2 19 1 102.36 4.32
 2 19 -1 92.75 5.22
 -2 19 1 90.76 4.14
 -2 19 1 92.93 5.55
 -2 19 1 92.48 4.14
 2 19 -1 89.08 4.2
 -2 19 1 91.69 4.29
 2 19 -1 88.26 4.26
 2 19 -1 89.25 5.62
 2 19 -1 94.83 4.46
 -2 19 0 105.22 4.53
 2 19 0 98.05 4.5
 2 19 0 96.6 4.46
 -2 19 0 102.79 4.49
 -2 19 0 98.48 5.91
 2 19 0 89.87 5.36
 2 19 0 93.16 5.32
 2 19 0 94.76 4.56
 2 19 0 97 4.49
 -2 19 0 98.28 5.62
 -2 19 0 97.46 4.49
 2 19 0 106.54 5.97
 2 19 0 107.22 4.71
 2 19 1 96.99 5.72
 2 19 1 103.99 4.64
 2 19 1 102.91 4.72
 2 19 1 102.37 5.32
 2 19 1 106.44 4.65
 -2 19 -1 107.69 5.98
 -2 19 -1 100.78 4.71
 -2 19 -1 104.37 4.68
 2 19 1 108.63 4.77
 2 19 1 103.27 4.82
 -2 19 -1 100.31 4.64
 2 19 1 108.73 6.19
 2 19 1 108.63 4.96
 2 19 2 2.23 0.83
 2 19 2 3.18 1.09
 -2 19 -2 3.66 2.31
 2 19 2 2.76 1.51
 2 19 2 0.96 1.98
 2 19 2 2.39 1.33
 -2 19 -2 4.19 1.14
 2 19 2 3.37 1.21
 -2 19 -2 3.32 0.87
 2 19 2 1.43 1.17
 2 19 2 0.7 2.52
 2 19 3 44.98 2.4
 2 19 3 45.86 2.72
 2 19 3 41.74 3.57
 -2 19 -3 40.94 2.09
 2 19 3 45.25 3.95
 -2 19 -3 44.21 2.42
 2 19 4 21.66 3.33
 -2 19 -4 22.76 1.83
 2 19 4 24.8 3.06
 2 19 4 27.06 1.84
 2 19 4 24.81 2.05
 2 19 4 25.99 1.82
 2 19 4 24.69 1.89
 -2 19 -5 29.05 3.13
 2 19 5 26.94 3.25
 2 19 5 34.59 2.12
 2 19 5 25.19 3.25
 2 19 5 34.07 2.15
 2 19 5 32.14 2.31
 2 19 5 34.36 2.04
 -2 19 -6 -0.33 1.23
 -2 19 -6 1.25 1.92
 2 19 6 -1.21 2.37
 2 19 6 -1.55 2.2
 2 19 6 -0.1 1.29
 2 19 6 0.89 1.12
 2 19 7 4.16 0.98
 -2 19 -7 3.91 1.15
 2 19 7 3.76 1.34
 2 19 7 4.2 1.29
 2 19 7 4.23 1.13
 -2 19 -8 0.71 0.91
 2 19 8 0.05 0.63
 2 19 8 1.1 1.05
 2 19 9 5.19 1
 2 19 9 4.12 0.88
 2 19 9 4.18 0.78
 -2 19 -9 5.17 0.57
 2 19 10 1.19 0.39
 -2 20 9 16.61 0.98
 -2 20 9 12.19 0.85
 2 20 -8 15.17 1.04
 -2 20 8 15.4 1.08
 -2 20 8 17.23 1.16
 -2 20 7 44.57 2.23
 -2 20 7 39.89 2.17
 -2 20 7 39.13 2
 2 20 -7 36.11 2.1
 -2 20 7 39.43 2.15
 -2 20 6 1.76 1.15
 -2 20 6 2.67 1.07
 -2 20 6 2.56 1.23
 -2 20 6 3.58 1.22
 2 20 -6 3.07 1.17
 2 20 -6 2.91 1.12
 -2 20 5 4.11 1.25
 -2 20 5 6.85 1.28
 -2 20 5 6.03 1.82
 2 20 -5 5.71 1.33
 -2 20 5 4.98 1.22
 2 20 -5 4.77 1.3
 -2 20 4 1.57 1.13
 -2 20 4 2.12 1.12
 2 20 -4 0.82 2.09
 2 20 -4 1.21 1.32
 -2 20 4 2.87 1.98
 -2 20 4 2.62 1.32
 -2 20 4 1.54 1.17
 2 20 -3 7.51 1.47
 2 20 -3 6.15 1.28
 2 20 -3 7.94 2.28
 -2 20 3 8.15 1.35
 -2 20 3 7.47 1.17
 -2 20 3 8.15 1.16
 -2 20 3 5.21 2.31
 2 20 -2 16.47 1.72
 -2 20 2 16.64 2.1
 2 20 -2 17.71 2.57
 -2 20 2 14.05 2.67
 -2 20 2 16.55 1.54
 -2 20 2 15.54 1.27
 -2 20 2 16.76 1.5
 2 20 -2 16.44 1.53
 2 20 -2 14.62 1.2
 2 20 -1 43.18 2.41
 -2 20 1 47.54 2.34
 2 20 -1 47.21 2.55
 -2 20 1 47.42 2.34
 2 20 -1 44.4 3.52
 -2 20 1 41.58 3.4
 2 20 -1 47.27 3.94
 -2 20 1 56.51 2.59
 2 20 -1 44.41 2.5
 -2 20 1 50.95 2.53
 -2 20 1 53.97 4.04
 2 20 -1 47.54 2.73
 2 20 0 17.27 1.38
 2 20 0 20.61 1.5
 -2 20 0 19.58 1.39
 -2 20 0 19.06 1.42
 2 20 0 16.98 2.19
 -2 20 0 18.92 2.55
 -2 20 0 19.31 2.83
 2 20 0 21.43 1.48
 -2 20 0 18.54 1.48
 2 20 0 20.3 1.9
 2 20 0 17.05 1.58
 2 20 0 16.2 2.81
 2 20 1 152.83 6.62
 2 20 1 163.95 6.72
 2 20 1 140.02 7.19
 2 20 1 149.81 6.75
 2 20 1 152.95 6.6
 -2 20 -1 154.36 6.66
 -2 20 -1 150.42 7.79
 -2 20 -1 146.8 6.6
 2 20 1 147.31 8.09
 2 20 1 138.06 7.56
 2 20 1 158.4 6.88
 2 20 1 148.11 6.68
 -2 20 -1 157.64 6.68
 2 20 2 3.69 1.51
 -2 20 -2 3.5 1.19
 2 20 2 3.09 0.85
 -2 20 -2 3.7 2.31
 2 20 2 3.42 2.05
 2 20 2 3.89 1.03
 2 20 2 3.53 1.17
 2 20 2 1.65 1.26
 2 20 2 2.76 1.23
 2 20 2 3.06 2.56
 -2 20 -2 2.73 0.88
 2 20 3 28.12 1.89
 -2 20 -3 27.29 1.86
 -2 20 -3 27.77 3.08
 2 20 3 28.95 1.76
 -2 20 -3 25.27 1.46
 2 20 3 26.64 2.91
 2 20 3 24.37 3.32
 2 20 3 28.43 2.13
 2 20 4 36.43 3.78
 -2 20 -4 48.27 2.56
 2 20 4 48.99 2.6
 2 20 4 47.9 2.86
 2 20 4 49.31 2.62
 2 20 4 40.25 3.69
 2 20 5 10.21 1.68
 2 20 5 7.74 2.35
 -2 20 -5 7.59 2.27
 2 20 5 10.78 1.43
 2 20 5 9.5 1.52
 2 20 5 10.42 1.46
 2 20 5 9.9 2.62
 -2 20 -6 13.5 2.18
 2 20 6 14.52 1.51
 -2 20 -6 12.89 1.39
 2 20 6 15.49 1.51
 2 20 6 14.03 1.34
 2 20 6 14.19 1.77
 2 20 6 12.05 2.55
 2 20 7 3.48 0.89
 2 20 7 3.33 1.19
 2 20 7 1.96 1.07
 -2 20 -7 3.91 1.04
 -2 20 -8 0.93 0.79
 2 20 8 1.21 1
 2 20 8 0.19 0.5
 2 20 9 7.54 0.9
 2 20 9 7.35 0.74
 2 20 9 8.35 0.79
 -2 21 9 10.71 0.72
 -2 21 8 2.91 0.72
 2 21 -8 2.96 0.72
 -2 21 8 4.53 0.74
 -2 21 7 1.83 0.94
 -2 21 7 1.27 0.75
 -2 21 7 1.06 1.07
 -2 21 7 1.91 1
 2 21 -7 0.02 0.95
 2 21 -6 17.86 1.47
 -2 21 6 19.69 1.47
 -2 21 6 18.5 1.36
 -2 21 6 18.79 1.51
 2 21 -6 16.78 1.32
 -2 21 6 16.54 1.39
 -2 21 5 1.96 1.05
 2 21 -5 0.25 1.13
 -2 21 5 0.4 1.12
 -2 21 5 2.33 1.16
 -2 21 4 4.27 1.07
 2 21 -4 2.93 2.08
 -2 21 4 2.83 1.04
 -2 21 4 3.17 1.27
 -2 21 4 2.96 1.25
 2 21 -4 1.37 1.22
 -2 21 4 4.49 1.91
 2 21 -4 2.95 1.28
 -2 21 3 34.24 3.28
 2 21 -3 43.73 3.4
 -2 21 3 47.26 2.27
 2 21 -3 42.61 2.39
 -2 21 3 43.08 2.38
 2 21 -3 42.48 2.5
 -2 21 3 39.3 2.2
 -2 21 2 1.65 2.11
 -2 21 2 3.07 0.93
 -2 21 2 1.49 1.55
 2 21 -2 1.51 1.23
 -2 21 2 3.14 1.24
 2 21 -2 3.58 1.94
 -2 21 2 1.43 1.16
 2 21 -2 1.11 0.85
 2 21 -2 1.5 1.44
 2 21 -1 2.54 1.48
 -2 21 1 5.16 1.23
 2 21 -1 3.35 1.22
 2 21 -1 2.14 1.11
 -2 21 1 3.47 0.84
 -2 21 1 4.03 1.9
 2 21 -1 4.39 1.02
 2 21 -1 4.39 1.98
 -2 21 1 4.91 2.43
 -2 21 1 5.72 1.2
 2 21 -1 1.77 2.26
 -2 21 1 4.91 0.84
 2 21 0 16.17 1.51
 2 21 0 15.26 2.15
 -2 21 0 16.56 1.29
 2 21 0 15.7 1.71
 2 21 0 15.19 1.41
 2 21 0 15.87 1.41
 -2 21 0 14.43 2.3
 2 21 0 14.15 2.68
 -2 21 0 14.6 1.36
 -2 21 0 15.93 1.34
 2 21 0 15.47 1.26
 -2 21 -1 43.14 3.34
 2 21 1 42.49 2.26
 -2 21 -1 43.48 2.26
 2 21 1 41.63 2.36
 2 21 1 39.98 2.19
 2 21 1 43.4 2.14
 2 21 1 40.4 3.69
 -2 21 -1 41.81 2.21
 2 21 1 42.34 2.44
 -2 21 -1 40.94 2.16
 2 21 1 46.02 2.58
 -2 21 -2 12.41 1.37
 2 21 2 15.94 1.45
 2 21 2 13.81 1.42
 2 21 2 13.08 1.78
 -2 21 -2 17.21 2.61
 2 21 2 10.63 2.15
 2 21 2 15.08 1.26
 -2 21 -2 12.25 1.14
 2 21 2 14.31 1.53
 2 21 2 12.44 2.79
 2 21 3 -0.61 1.57
 -2 21 -3 -0.17 1.19
 2 21 3 -0.92 1.28
 -2 21 -3 -0.74 2.2
 2 21 3 0.02 1.07
 2 21 3 -1.61 2.45
 2 21 3 0.38 1.32
 2 21 3 0.82 1.92
 2 21 4 9.55 1.7
 2 21 4 12.19 1.46
 -2 21 -4 13.07 1.44
 2 21 4 12.05 1.36
 2 21 4 8.79 2.33
 2 21 4 6.36 2.53
 2 21 4 11.43 1.43
 2 21 5 22.79 1.63
 2 21 5 20.18 1.6
 2 21 5 20.93 1.68
 2 21 5 19.12 1.86
 2 21 5 23.13 2.77
 -2 21 -5 17.59 2.46
 2 21 5 21.57 1.68
 2 21 6 13.23 1.61
 -2 21 -6 14.53 1.38
 2 21 6 16.01 1.48
 2 21 6 16.84 1.36
 2 21 6 15.48 1.47
 2 21 6 15.15 1.41
 2 21 7 20.19 1.38
 -2 21 -7 21.77 1.43
 2 21 7 19.96 1.27
 2 21 7 22.22 1.5
 2 21 8 18.97 1.13
 -2 21 -8 17.49 0.97
 2 21 8 21 1.15
 2 21 9 2.43 0.41
 2 22 -8 6.22 0.62
 -2 22 8 8.55 0.79
 -2 22 8 7.78 0.66
 2 22 -7 17.56 1.21
 -2 22 7 18.65 1.24
 -2 22 7 16.24 1.03
 -2 22 7 18 1.24
 -2 22 7 13.28 1
 -2 22 6 5.85 1.1
 2 22 -6 3.92 1.07
 -2 22 6 3.49 0.89
 -2 22 6 5.04 0.96
 -2 22 6 3.62 1.04
 2 22 -6 3.63 0.81
 -2 22 5 16.62 1.34
 2 22 -5 15.21 1.29
 -2 22 5 14.9 1.23
 -2 22 5 15.93 1.32
 -2 22 4 5.98 0.99
 2 22 -4 5.41 1.29
 2 22 -4 5.11 1.97
 -2 22 4 5.67 1.31
 -2 22 4 5.57 1.28
 2 22 -4 6.09 1.26
 -2 22 4 5.55 1.08
 2 22 -3 2.3 1.94
 2 22 -3 3.74 1.35
 -2 22 3 4.42 0.99
 2 22 -3 5.76 1.3
 -2 22 3 3.86 1.27
 2 22 -2 10 0.98
 2 22 -2 7.78 1.44
 2 22 -2 9.22 2.13
 -2 22 2 9.02 1.01
 2 22 -2 9.26 1.26
 -2 22 2 8.34 1.23
 -2 22 2 10.74 1.37
 2 22 -1 3.45 1.42
 2 22 -1 1.62 1.12
 2 22 -1 4.09 1.76
 -2 22 1 2.12 1.71
 2 22 -1 1.92 0.99
 -2 22 1 1.11 1.18
 -2 22 1 3.01 1.13
 -2 22 1 5.3 0.75
 2 22 0 63.49 3.09
 2 22 0 66.39 3.79
 -2 22 0 61.62 4.13
 -2 22 0 65.55 3.02
 2 22 0 63.54 3.1
 -2 22 0 64.26 3.11
 2 22 0 67.01 3.32
 -2 22 0 66.09 3.07
 2 22 0 61.24 3.14
 2 22 0 64.76 4.52
 2 22 0 59.59 2.96
 2 22 1 5.26 2.4
 -2 22 -1 1.4 0.95
 2 22 1 0.06 1.49
 2 22 1 1.85 1.19
 -2 22 -1 1.88 1.03
 2 22 1 2.87 1.3
 -2 22 -1 1.28 0.81
 2 22 1 0.98 1.02
 2 22 1 1.52 0.91
 -2 22 -1 -0.77 2
 2 22 2 -0.67 1.44
 2 22 2 2.09 1.26
 -2 22 -2 1.11 0.85
 2 22 2 1.97 2.3
 2 22 2 1.24 0.93
 -2 22 -2 1.08 1.14
 2 22 2 1.68 1.31
 2 22 2 0.94 1.12
 -2 22 -2 3.5 2.05
 -2 22 -3 22.15 2.76
 2 22 3 26.58 1.8
 2 22 3 27.74 1.68
 2 22 3 25.89 1.83
 2 22 3 25.49 1.91
 -2 22 -3 27.82 1.76
 2 22 3 22.32 2.97
 2 22 3 27.46 2.05
 2 22 4 8.66 1.3
 -2 22 -4 8.78 1.29
 2 22 4 8.87 1.48
 2 22 4 8.53 1.2
 2 22 4 5.96 2.33
 2 22 5 13.73 1.6
 2 22 5 16.01 1.45
 2 22 5 15.33 1.4
 2 22 5 13.56 1.47
 2 22 5 15.23 1.39
 2 22 6 0.73 1.28
 2 22 6 1.4 1.14
 2 22 6 1.52 1.09
 2 22 6 1.18 0.96
 2 22 6 1.08 0.96
 2 22 7 26.87 1.5
 -2 22 -7 22.73 1.39
 2 22 7 23.37 1.3
 2 22 7 24.46 1.59
 2 22 8 4.06 0.7
 -2 22 -8 3.14 0.53
 2 22 8 3.64 0.69
 -2 23 8 1.78 0.37
 -2 23 8 1.86 0.45
 -2 23 7 6.53 0.81
 -2 23 7 5.04 0.62
 -2 23 7 5.38 0.79
 2 23 -7 5.4 0.79
 -2 23 6 3.76 0.85
 2 23 -6 3.06 0.98
 -2 23 6 3.95 1.03
 -2 23 6 2.79 0.9
 -2 23 5 23.62 1.23
 -2 23 5 23.25 1.16
 -2 23 4 -0.08 1.1
 -2 23 4 0.89 0.93
 -2 23 4 0.58 1.14
 2 23 -4 -0.61 1.17
 2 23 -4 -0.32 1.05
 -2 23 3 4.65 0.94
 2 23 -3 6.4 1.21
 2 23 -3 5.13 1.26
 -2 23 3 5.14 1.24
 2 23 -2 3.65 1.31
 -2 23 2 3.28 1.18
 2 23 -2 2.74 0.79
 2 23 -2 2.18 1.16
 2 23 -2 2.88 1.75
 -2 23 2 3.37 1.18
 -2 23 2 2.57 0.81
 2 23 -1 11.88 1.55
 2 23 -1 11.66 1.29
 2 23 -1 12.51 1.16
 -2 23 1 14.45 1.93
 -2 23 1 12.63 1.31
 -2 23 1 12.07 1.26
 2 23 0 44.84 2.3
 -2 23 0 43.37 2.2
 2 23 0 42.72 2.38
 -2 23 0 39.73 3.15
 2 23 0 42.55 2.31
 -2 23 0 49.62 2.34
 -2 23 0 43.57 2.26
 2 23 0 40.58 3.5
 2 23 0 45.4 2.57
 2 23 1 5.23 1.45
 2 23 1 5.12 1.25
 -2 23 -1 5.25 1.03
 2 23 1 5.79 0.98
 -2 23 -1 5.61 0.97
 -2 23 -1 4.41 2
 2 23 1 6.63 0.92
 2 23 1 5.72 1.28
 -2 23 -1 5.78 0.83
 2 23 1 3.68 2.22
 2 23 2 9.51 1.53
 2 23 2 9.45 1.15
 -2 23 -2 7.33 2.07
 2 23 2 9.5 0.97
 -2 23 -2 10.1 0.94
 -2 23 -2 11.27 1.21
 2 23 2 10.62 1.33
 2 23 2 7.55 1.43
 2 23 2 10.61 2.43
 2 23 3 0.84 1.32
 -2 23 -3 2.02 1.1
 2 23 3 1.31 1.1
 -2 23 -3 -1.29 1.86
 2 23 3 2.44 0.9
 2 23 3 0.68 1.17
 2 23 3 0.88 2
 2 23 3 0.99 1.23
 2 23 4 12.25 1.13
 2 23 4 11.38 1.28
 -2 23 -4 10.74 1.21
 2 23 4 9.04 1.47
 -2 23 -5 5.57 1.1
 2 23 5 6.58 1.22
 2 23 5 5.24 1.01
 2 23 5 6.45 1.15
 2 23 5 7.49 1.32
 2 23 5 6.94 1.1
 2 23 6 4.01 1.16
 2 23 6 3.82 0.91
 2 23 6 4.11 1.03
 2 23 6 4.28 0.92
 2 23 6 4.03 1.02
 2 23 7 9.05 0.97
 2 23 7 8.57 0.86
 2 23 7 8.58 0.92
 2 23 7 7.42 0.64
 -2 23 -7 7.89 0.82
 2 23 8 6.05 0.55
 2 23 8 7.5 0.5
 -2 24 7 2.7 0.55
 -2 24 7 2.15 0.5
 2 24 -7 1.34 0.53
 -2 24 7 1.5 0.39
 -2 24 6 0.48 0.7
 -2 24 6 0.29 0.69
 2 24 -6 1.25 0.81
 -2 24 6 1.78 0.84
 -2 24 5 2.84 0.8
 -2 24 5 2.93 1
 -2 24 5 3.37 0.92
 2 24 -4 10.76 1.25
 -2 24 4 11.05 1.02
 2 24 -4 13.24 1.08
 -2 24 4 12.42 1.3
 -2 24 3 2.7 0.78
 2 24 -3 2.3 1.03
 -2 24 3 3.74 1.12
 -2 24 3 2.22 1.1
 2 24 -3 1.74 1.02
 -2 24 2 27.79 1.57
 2 24 -2 27.97 1.56
 -2 24 2 30.26 1.58
 2 24 -2 27.43 1.62
 2 24 -1 6.87 1.13
 2 24 -1 7.19 0.96
 2 24 -1 7.94 1.31
 -2 24 1 6.92 1.12
 -2 24 1 7.35 1.06
 2 24 0 31.8 1.8
 -2 24 0 28.94 1.62
 -2 24 0 32.26 1.8
 2 24 0 30.63 1.73
 -2 24 0 32.11 1.7
 2 24 0 31.94 2.01
 2 24 1 12.9 1.05
 2 24 1 11.42 0.97
 -2 24 -1 14.39 1.14
 -2 24 -1 12.88 1.1
 2 24 1 15.5 1.39
 2 24 1 13.81 1.33
 2 24 1 13.41 1.49
 2 24 2 8.76 1.39
 2 24 2 7.64 1
 -2 24 -2 6.28 1.04
 2 24 2 7.18 1.23
 2 24 2 6.84 1.26
 -2 24 -2 5.9 0.78
 -2 24 -3 5.57 1.05
 2 24 3 4.37 1.01
 2 24 3 4.03 0.79
 2 24 3 3.73 1.27
 2 24 3 5.72 1.16
 2 24 3 4.23 1.24
 2 24 4 11.91 1.44
 -2 24 -4 14.93 1.23
 2 24 4 14.3 1.05
 2 24 4 14.12 1.21
 2 24 5 5.75 1.18
 -2 24 -5 5.34 0.98
 2 24 5 5.55 1
 2 24 5 6.35 0.84
 2 24 5 6.07 1.05
 2 24 5 5.28 1
 2 24 6 1.03 0.93
 2 24 6 1.64 0.8
 2 24 6 1.45 0.69
 2 24 6 2.15 0.67
 2 24 7 2.99 0.57
 -2 24 -7 2.91 0.52
 2 24 7 3.02 0.63
 2 24 7 3.18 0.47
 2 25 -6 -0.07 0.61
 -2 25 6 1.12 0.45
 -2 25 6 0.96 0.49
 -2 25 5 0.62 0.57
 -2 25 5 0.43 0.77
 -2 25 5 1.41 0.85
 2 25 -5 -0.06 0.82
 -2 25 4 21.96 1.24
 -2 25 4 24.52 1.48
 2 25 -4 24.42 1.48
 2 25 -3 3.7 1
 -2 25 3 3.55 1.01
 -2 25 3 2.14 1
 2 25 -3 2.82 0.86
 2 25 -2 11.2 1.16
 -2 25 2 12.57 1.2
 2 25 -2 10.25 1.17
 -2 25 2 12.39 1.14
 2 25 -1 6.82 1.18
 2 25 -1 7.23 0.85
 2 25 -1 7.76 1
 -2 25 1 7.22 1.07
 -2 25 1 6.63 0.94
 2 25 0 22.1 1.4
 -2 25 0 22.35 1.37
 2 25 0 20.07 1.28
 -2 25 0 20.16 1.24
 2 25 0 22.43 1.56
 2 25 1 4.38 1.25
 -2 25 -1 4.14 0.8
 -2 25 -1 4.56 0.8
 2 25 1 5.95 1.03
 2 25 2 29.61 1.57
 2 25 2 32.89 1.79
 -2 25 -2 31.07 1.65
 2 25 2 28.64 1.81
 2 25 2 28.22 1.85
 2 25 3 2.41 0.83
 -2 25 -3 3.12 0.89
 2 25 3 3.02 1
 2 25 3 3.78 1.1
 2 25 3 2.9 1.19
 2 25 4 4.93 1.05
 2 25 4 4.67 0.8
 -2 25 -4 5.32 0.86
 2 25 4 4.09 1.04
 2 25 5 0.01 0.89
 2 25 5 1.28 0.74
 -2 25 -5 0.87 0.75
 2 25 5 0.2 0.5
 2 25 5 0.98 0.79
 2 25 6 0.18 0.62
 2 25 6 0.4 0.55
 2 25 6 -0.37 0.52
 2 26 -5 3.39 0.64
 -2 26 5 3.15 0.69
 -2 26 5 3.87 0.64
 2 26 -4 4.54 0.81
 -2 26 4 3.43 0.79
 2 26 -3 -0.15 0.8
 -2 26 3 0.35 0.83
 -2 26 3 0.53 0.83
 -2 26 2 9.63 0.9
 -2 26 2 8.45 1
 2 26 -2 7.66 0.9
 2 26 -1 2.73 0.75
 -2 26 1 11.61 1.17
 2 26 -1 -0.28 0.42
 -2 26 1 11.84 0.94
 2 26 -1 3.33 0.93
 2 26 0 10.15 1.07
 2 26 0 10.74 0.91
 -2 26 0 11.53 0.94
 2 26 1 3.39 0.98
 -2 26 -1 3.29 0.62
 2 26 1 2.98 0.85
 -2 26 -1 3.13 0.62
 -2 26 -2 19.24 1.15
 2 26 2 20.59 1.32
 2 26 2 19.1 1.37
 2 26 3 3.23 0.58
 2 26 3 4.48 0.98
 2 26 3 5.97 0.95
 -2 26 -3 5.9 0.81
 2 26 4 13.6 0.92
 2 26 4 15.06 1.12
 -2 26 -4 17.53 1
 2 26 5 4.17 0.65
 -2 26 -5 4.71 0.6
 2 26 5 4.29 0.51
 2 26 5 5.42 0.66
 2 27 -5 0.74 0.31
 -2 27 5 0.69 0.3
 -2 27 5 0.82 0.32
 -2 27 4 5.18 0.61
 2 27 -4 5.48 0.57
 -2 27 3 1.31 0.68
 -2 27 3 2.59 0.61
 2 27 -3 1.72 0.62
 -2 27 2 10.09 0.85
 2 27 -2 9.18 0.75
 -2 27 2 8.75 0.73
 -2 27 1 0.18 0.22
 2 27 -1 -0.11 0.31
 -2 27 0 2.13 0.58
 2 27 0 1.43 0.69
 2 27 0 1.09 0.54
 2 27 1 14.4 1.01
 2 27 1 15.36 1
 2 27 2 7.89 0.82
 -2 27 -2 6.01 0.56
 2 27 2 8.66 0.83
 2 27 3 2.07 0.63
 2 27 3 2.82 0.68
 -2 27 -3 2.35 0.5
 -2 27 -4 1.82 0.43
 2 27 4 2.01 0.47
 -2 28 3 0.52 0.41
 -2 28 2 9.12 0.64
 -2 28 1 8.35 0.59
 2 28 1 7.45 0.54
 2 28 2 5 0.53
 2 28 3 6 0.5
 3 -28 -1 0.58 0.42
 3 -28 -1 0.35 0.43
 3 -28 0 12.07 0.74
 3 -28 0 14.35 0.83
 3 -28 1 1.5 0.51
 3 -27 -4 8.87 0.54
 3 -27 -3 6.6 0.61
 3 -27 -3 2.89 0.42
 3 -27 -2 10.9 0.85
 3 -27 -1 7.99 0.81
 3 -27 -1 7.66 0.84
 -3 -27 0 17.35 1.03
 3 -27 0 29.99 1.34
 -3 -27 -1 4.48 0.62
 -3 -27 -1 4.45 0.5
 -3 -27 -2 16.52 0.79
 -3 -27 -2 14.52 0.85
 -3 -27 -3 6.73 0.56
 -3 -27 -3 5.92 0.6
 -3 -27 -4 3.79 0.37
 3 -27 4 2.76 0.42
 3 -26 -5 2.51 0.44
 3 -26 -4 2.28 0.59
 3 -26 -4 1.43 0.61
 3 -26 -3 24.05 1.29
 3 -26 -3 21.18 1.33
 3 -26 -2 8.58 0.76
 3 -26 -2 10.16 0.99
 -3 -26 1 4.81 0.65
 3 -26 -1 7.73 1.05
 -3 -26 0 1.39 0.53
 -3 -26 0 1.17 0.75
 3 -26 0 1.41 1.02
 -3 -26 -1 7.78 0.82
 -3 -26 -1 7.36 0.88
 -3 -26 -2 12.76 1.06
 -3 -26 -2 12.7 0.99
 -3 -26 -3 16.78 1.12
 -3 -26 -3 16.29 1.09
 -3 -26 -4 3.38 0.61
 -3 -26 -4 2.39 0.66
 -3 -26 -5 5.12 0.51
 3 -25 -6 1.4 0.46
 3 -25 -6 1.14 0.37
 3 -25 -5 1.51 0.56
 3 -25 -5 1.06 0.72
 3 -25 -5 0.96 0.56
 3 -25 -4 8.5 0.79
 3 -25 -4 8.06 0.92
 3 -25 -4 8.82 0.91
 3 -25 -4 6.26 0.71
 3 -25 -3 12.97 0.89
 3 -25 -3 13.3 1.08
 3 -25 -3 11.85 1.11
 3 -25 -2 7.84 0.95
 -3 -25 2 6.32 0.71
 -3 -25 1 5.68 0.62
 3 -25 -1 7.73 0.81
 -3 -25 1 7.16 0.9
 3 -25 -1 7.66 1.24
 -3 -25 0 1.16 0.74
 -3 -25 0 2.5 0.85
 -3 -25 -1 10.6 1.12
 -3 -25 -1 11.02 1.03
 -3 -25 -2 2.49 1
 -3 -25 -2 3.8 0.86
 -3 -25 -3 3.65 0.88
 -3 -25 -3 2.83 0.99
 -3 -25 -3 1.63 0.59
 -3 -25 -4 1.83 0.62
 -3 -25 -4 2.64 0.83
 -3 -25 -4 3.57 0.91
 -3 -25 -5 0.12 0.52
 -3 -25 -5 0.64 0.69
 -3 -25 -6 2.4 0.38
 -3 -25 -6 2.38 0.44
 3 -24 -7 0.75 0.37
 3 -24 -7 0.7 0.38
 3 -24 -6 0.69 0.32
 3 -24 -6 1.61 0.69
 3 -24 -5 6.9 0.95
 3 -24 -5 5.96 0.86
 3 -24 -5 5.14 0.76
 3 -24 -4 -0.29 0.89
 3 -24 -4 1.45 0.99
 3 -24 -4 0.86 0.84
 3 -24 -3 16.91 1.17
 3 -24 -3 15.66 1.32
 3 -24 -3 14.81 1.29
 3 -24 -2 9.83 0.91
 -3 -24 2 7.32 0.9
 3 -24 -2 7.82 1.2
 3 -24 -2 8.59 1.14
 3 -24 -1 4.87 0.95
 -3 -24 1 4.81 0.73
 -3 -24 1 5.87 0.99
 -3 -24 0 5.25 0.92
 3 -24 0 5.11 0.8
 -3 -24 0 5.74 1.07
 -3 -24 -1 13.89 1.2
 -3 -24 -1 13.63 1.32
 -3 -24 -2 8.56 1.09
 -3 -24 -2 8.29 0.83
 -3 -24 -2 9.11 1.23
 -3 -24 -3 8.54 1.12
 -3 -24 -3 8.44 0.93
 -3 -24 -3 9.48 1.24
 -3 -24 -4 5.28 0.87
 -3 -24 -4 4.35 0.98
 -3 -24 -4 5.16 1.11
 -3 -24 -5 4.21 0.99
 -3 -24 -5 4.8 0.76
 -3 -24 -6 4.32 0.66
 -3 -24 -6 5.38 0.66
 3 -23 -7 4.05 0.7
 3 -23 -7 3.58 0.68
 3 -23 -6 13.15 1.06
 3 -23 -6 8.17 0.73
 3 -23 -5 19.54 1.29
 3 -23 -5 16.31 1.16
 3 -23 -5 19.08 1.44
 3 -23 -4 30.35 1.79
 3 -23 -4 32.06 1.9
 3 -23 -4 32.75 1.85
 3 -23 -3 2.09 1.01
 3 -23 -3 1.76 1.15
 3 -23 -3 1.28 1.09
 3 -23 -2 0.65 0.91
 3 -23 -2 2.18 2.1
 3 -23 -2 1.06 1.08
 -3 -23 2 1.71 0.87
 3 -23 -2 -1.11 1.2
 -3 -23 1 12.91 2.12
 3 -23 -1 18.82 2.58
 3 -23 -1 13.1 1.26
 -3 -23 1 12.45 1.05
 3 -23 -1 14.8 2.27
 -3 -23 1 11.77 1.26
 3 -23 -1 14.35 1.07
 3 -23 0 44.64 3.53
 -3 -23 0 44.2 2.16
 3 -23 0 39.38 2.09
 -3 -23 0 39.39 3.25
 -3 -23 0 40.73 2.26
 3 -23 0 38.02 3.24
 -3 -23 -1 11.26 2.32
 3 -23 1 9.51 2.24
 3 -23 1 12.8 2.44
 -3 -23 -1 14.45 1.28
 -3 -23 -1 13.95 1.44
 3 -23 2 25.44 2.64
 -3 -23 -2 21.62 2.65
 -3 -23 -2 26.1 1.68
 -3 -23 -2 25.88 1.79
 -3 -23 -2 24.9 1.5
 -3 -23 -3 15.08 1.35
 -3 -23 -3 15.15 1.26
 -3 -23 -3 14.43 1.51
 -3 -23 -4 45.21 2.38
 -3 -23 -4 45.83 2.47
 -3 -23 -4 46.86 2.32
 -3 -23 -5 22.47 1.43
 -3 -23 -5 20.95 1.53
 -3 -23 -6 3.1 0.81
 -3 -23 -6 3.63 0.85
 -3 -23 -7 8.58 0.64
 -3 -23 -7 7.96 0.74
 3 -22 -8 3.59 0.5
 3 -22 -7 11.75 1.05
 3 -22 -7 11.17 1.01
 3 -22 -6 5.61 1.08
 3 -22 -6 3.42 0.76
 3 -22 -5 0.31 1.08
 3 -22 -5 0.82 0.8
 3 -22 -5 0.49 1.15
 3 -22 -4 4.8 1.25
 3 -22 -4 5.61 1.08
 3 -22 -4 4.95 1.19
 3 -22 -3 31.32 2.71
 3 -22 -3 32.4 3.29
 3 -22 -3 31.43 3.25
 3 -22 -3 36.59 2.01
 3 -22 -3 37.37 2.13
 -3 -22 3 30.77 1.77
 3 -22 -3 36.11 2.03
 3 -22 -2 33.96 2.95
 3 -22 -2 31.25 3.25
 3 -22 -2 31.6 3.22
 -3 -22 2 27.73 2.67
 3 -22 -2 35.96 2.01
 3 -22 -2 33.84 1.92
 -3 -22 2 31.39 1.87
 3 -22 -1 38.01 2.02
 3 -22 -1 32.37 3.13
 3 -22 -1 41.69 3.48
 -3 -22 1 36.26 3.04
 3 -22 -1 41.26 2.17
 -3 -22 1 37.05 2.14
 3 -22 -1 37.26 3.49
 -3 -22 1 38.65 2
 -3 -22 0 4.31 2.09
 3 -22 0 6.15 2.37
 -3 -22 0 5.69 1.05
 -3 -22 0 4.35 1.19
 3 -22 0 4.27 1.01
 3 -22 0 7.23 2.14
 3 -22 0 2.62 2.04
 3 -22 1 16.37 2.44
 -3 -22 -1 20.17 1.52
 -3 -22 -1 19.83 1.29
 3 -22 1 18.61 1.28
 3 -22 1 24.39 2.88
 -3 -22 -1 20.82 1.67
 3 -22 1 21.71 2.7
 -3 -22 -1 18.21 2.58
 3 -22 2 9.88 2.33
 3 -22 2 12.38 2.41
 -3 -22 -2 12.38 1.35
 -3 -22 -2 11.02 1.16
 -3 -22 -2 10.26 2.29
 -3 -22 -2 13.83 1.52
 3 -22 3 42.88 3.37
 -3 -22 -3 41.25 2.44
 -3 -22 -3 43.07 2.36
 -3 -22 -3 44.95 2.27
 -3 -22 -3 36.42 3.3
 -3 -22 -4 12.75 1.35
 -3 -22 -4 13.1 1.28
 -3 -22 -4 14.05 1.46
 -3 -22 -5 2.09 1.09
 -3 -22 -5 1.98 1.15
 -3 -22 -6 2.16 0.89
 -3 -22 -6 1.83 0.99
 -3 -22 -7 4.9 0.72
 -3 -22 -7 7.26 0.87
 -3 -22 -8 6.86 0.56
 3 -21 -8 4.14 0.71
 3 -21 -7 0.07 0.19
 3 -21 -7 16.94 1.1
 3 -21 -6 19.71 1.32
 3 -21 -6 16.67 0.96
 3 -21 -5 20.11 1.58
 3 -21 -5 14.65 1.25
 3 -21 -4 5.5 2.34
 3 -21 -4 4.2 2.37
 3 -21 -4 5.9 1.26
 3 -21 -4 6.12 1.35
 3 -21 -4 5.14 1.14
 3 -21 -3 25.37 2.53
 3 -21 -3 30.01 3.2
 3 -21 -3 25.9 3.06
 -3 -21 3 26.75 2.44
 3 -21 -3 29.95 1.94
 3 -21 -3 26.37 1.83
 -3 -21 3 23.9 1.56
 3 -21 -3 29.28 1.86
 3 -21 -2 0.55 1.86
 -3 -21 2 3.44 1.86
 3 -21 -2 0.11 2.29
 -3 -21 2 2.32 0.74
 3 -21 -2 3.91 2.52
 3 -21 -2 2.59 1.14
 3 -21 -2 3.05 1.21
 -3 -21 2 2.25 1.01
 -3 -21 1 51.93 2.5
 3 -21 -1 50.69 2.54
 3 -21 -1 48.2 3.67
 3 -21 -1 52.45 4.1
 3 -21 -1 51.76 2.68
 3 -21 -1 42.39 3.89
 -3 -21 1 46.88 3.66
 -3 -21 1 47.97 2.61
 3 -21 0 4.78 2.46
 -3 -21 0 1.53 2.19
 3 -21 0 3.53 2.23
 -3 -21 0 4.67 1.08
 3 -21 0 5.72 1.13
 3 -21 0 3.84 0.9
 -3 -21 0 4.46 1.26
 3 -21 0 3.18 2.32
 -3 -21 -1 50.25 3.79
 3 -21 1 42.36 3.67
 3 -21 1 49.11 3.56
 -3 -21 -1 45.63 2.31
 3 -21 1 42.84 2.29
 -3 -21 -1 48.8 2.59
 3 -21 1 41.31 3.78
 -3 -21 -1 49.54 2.5
 -3 -21 -2 3.57 1.4
 -3 -21 -2 4.66 2.26
 3 -21 2 -0.41 2.07
 3 -21 2 3.04 1.93
 -3 -21 -2 2.67 1.21
 -3 -21 -2 3.18 1.06
 3 -21 3 8.17 2.26
 -3 -21 -3 10.55 1.27
 -3 -21 -3 8.34 1.12
 -3 -21 -3 7.88 2.39
 -3 -21 -3 9.54 1.36
 -3 -21 -3 7.29 1.49
 -3 -21 -4 25.42 1.7
 3 -21 4 24.61 2.62
 -3 -21 -4 20.32 2.66
 -3 -21 -4 23.76 1.93
 -3 -21 -4 28.79 1.78
 -3 -21 -5 19.46 1.51
 -3 -21 -5 19.69 1.56
 -3 -21 -5 21.26 1.59
 -3 -21 -5 18.66 1.67
 -3 -21 -6 38.85 2.15
 -3 -21 -6 43.69 2.22
 -3 -21 -7 5.69 0.85
 -3 -21 -8 0.38 0.65
 -3 -21 -8 0.26 0.4
 -3 -21 -8 -0.39 0.67
 3 -20 -9 0.83 0.5
 3 -20 -8 0.76 0.91
 3 -20 -8 0.37 0.74
 3 -20 -7 -0.55 0.37
 3 -20 -7 22.99 1.22
 3 -20 -6 9.96 0.94
 3 -20 -6 12.15 1.41
 3 -20 -6 11.15 1.39
 3 -20 -6 12.3 1.06
 3 -20 -5 32.1 1.98
 3 -20 -5 24.26 3.15
 3 -20 -5 26.05 1.69
 3 -20 -5 28.29 2.56
 3 -20 -4 16.79 2.09
 3 -20 -4 17.68 2.18
 3 -20 -4 22.25 3.12
 3 -20 -4 21.09 1.7
 3 -20 -4 18.61 1.71
 3 -20 -4 18.15 1.52
 -3 -20 3 13.84 2.09
 3 -20 -3 16.09 2.18
 3 -20 -3 15.66 1.51
 -3 -20 3 13.9 1.21
 3 -20 -3 15.48 2.89
 3 -20 -3 13.6 2
 3 -20 -3 14.85 1.57
 3 -20 -3 15.52 1.53
 3 -20 -3 12.52 2.71
 3 -20 -2 57.06 2.85
 3 -20 -2 53.19 3.84
 3 -20 -2 54.78 4.27
 -3 -20 2 53.79 2.72
 3 -20 -2 58.2 4.26
 3 -20 -2 58.58 2.94
 -3 -20 2 52.04 2.58
 -3 -20 2 50.66 3.69
 3 -20 -2 52.9 3.94
 3 -20 -1 10.74 2.39
 3 -20 -1 13.37 2.81
 3 -20 -1 10.14 2.67
 -3 -20 1 14.82 1.2
 3 -20 -1 14.97 2.29
 3 -20 -1 12.67 1.37
 3 -20 -1 13.26 1.38
 -3 -20 1 11.58 2.44
 -3 -20 1 13.89 1.32
 -3 -20 0 37.15 3.24
 3 -20 0 34.61 3.53
 3 -20 0 31.59 3.26
 3 -20 0 32.54 1.99
 3 -20 0 32.19 1.86
 3 -20 0 34.47 3.35
 -3 -20 0 35.84 2.11
 -3 -20 0 34.48 1.98
 3 -20 0 32.64 2.72
 -3 -20 -1 0.85 2.27
 3 -20 1 2.54 2.27
 -3 -20 -1 6.33 1.03
 -3 -20 -1 5.48 1.23
 3 -20 1 5.03 1
 3 -20 1 2.62 2.38
 -3 -20 -1 5.3 1.31
 -3 -20 -2 75.64 4.99
 -3 -20 -2 82.79 3.8
 3 -20 2 72.92 4.63
 -3 -20 -2 81.3 3.72
 -3 -20 -2 76.92 3.65
 -3 -20 -2 78.7 3.9
 -3 -20 -3 8.19 1.33
 3 -20 3 3.65 1.94
 -3 -20 -3 8.87 1.19
 -3 -20 -3 10.28 1.33
 3 -20 3 6.89 2.25
 -3 -20 -3 7.48 1.49
 3 -20 4 34.38 3.09
 -3 -20 -4 27.92 3.13
 -3 -20 -4 33.27 2.2
 -3 -20 -4 36.32 2.05
 -3 -20 -4 35.32 2.1
 -3 -20 -5 51.8 3.63
 -3 -20 -5 54.08 2.7
 3 -20 5 43.93 3.41
 -3 -20 -5 51.47 2.69
 -3 -20 -5 51.53 2.7
 -3 -20 -5 50.41 2.77
 -3 -20 -6 6.87 1.14
 -3 -20 -6 6.12 1.28
 -3 -20 -6 7.56 1.26
 -3 -20 -7 43.75 2.19
 -3 -20 -8 4.76 0.92
 -3 -20 -8 4.93 0.88
 -3 -20 -8 4.75 0.63
 -3 -20 -9 11.14 0.66
 -3 -20 -9 10.97 0.67
 3 -19 -9 8.52 0.81
 3 -19 -9 6.52 0.6
 3 -19 -8 28.71 1.73
 3 -19 -8 29.53 1.65
 3 -19 -7 21.58 1.25
 3 -19 -7 26.69 1.67
 3 -19 -6 20.32 1.66
 -3 -19 6 18.65 2.08
 3 -19 -6 15.07 2.6
 3 -19 -6 18.86 1.64
 3 -19 -6 19.82 2.3
 3 -19 -6 16.73 1.23
 3 -19 -5 14.45 2.81
 3 -19 -5 15.69 1.56
 3 -19 -5 16.68 2.94
 3 -19 -5 11.21 2.1
 3 -19 -5 13.12 1.28
 3 -19 -4 11.63 1.51
 3 -19 -4 14.96 2.12
 3 -19 -4 11.19 1.45
 3 -19 -4 8.61 2.8
 3 -19 -4 10.9 1.35
 3 -19 -4 7.74 1.86
 3 -19 -3 31.99 3.28
 3 -19 -3 34.68 2.05
 3 -19 -3 29.58 2.76
 3 -19 -3 29.95 2.73
 3 -19 -3 33.9 2.13
 -3 -19 3 31.66 2.72
 3 -19 -3 27.47 3.34
 -3 -19 3 29.07 1.77
 3 -19 -2 4.71 2.56
 3 -19 -2 3.55 2.57
 3 -19 -2 2.12 1.95
 3 -19 -2 5.09 1.29
 -3 -19 2 2.33 1.88
 3 -19 -2 3.27 1.59
 3 -19 -2 1.38 2.23
 -3 -19 2 3.17 1
 -3 -19 2 3.01 0.81
 3 -19 -2 4.31 1.36
 3 -19 -1 2.81 2.05
 3 -19 -1 1.43 1.11
 3 -19 -1 4.39 2.6
 3 -19 -1 0.49 2.09
 3 -19 -1 -0.11 2.55
 -3 -19 1 1.06 2.02
 -3 -19 1 1.7 0.89
 3 -19 -1 7.03 1.5
 3 -19 -1 2.31 1.22
 -3 -19 1 0.19 1.08
 3 -19 0 8.92 1.12
 3 -19 0 10.17 1.91
 -3 -19 0 9.76 2.47
 3 -19 0 8.03 2.37
 3 -19 0 9.51 2.49
 -3 -19 0 8.8 1.12
 -3 -19 0 6.19 0.92
 3 -19 0 8.26 1.24
 -3 -19 0 7.59 1.34
 -3 -19 -1 3.71 2.39
 -3 -19 -1 2.83 0.84
 3 -19 1 2.39 2.15
 3 -19 1 3.34 2.34
 -3 -19 -1 3.31 0.99
 3 -19 1 1.89 0.99
 -3 -19 -1 2.95 1.22
 -3 -19 -1 1.23 1.13
 -3 -19 -2 55.47 2.73
 -3 -19 -2 58.84 2.79
 3 -19 2 48.49 2.52
 3 -19 2 50.65 3.81
 -3 -19 -2 52.31 2.63
 -3 -19 -2 55.95 2.89
 -3 -19 -2 53.16 4.08
 -3 -19 -3 9 1.26
 3 -19 3 4.13 2.07
 -3 -19 -3 10.13 1.33
 -3 -19 -3 9.88 1.36
 3 -19 3 7.77 2.52
 -3 -19 -3 8.09 1.53
 -3 -19 -4 4.45 1.33
 3 -19 4 2.9 2.19
 -3 -19 -4 2.97 2.23
 -3 -19 -4 4.78 1.24
 -3 -19 -4 3.52 1.45
 -3 -19 -5 11.58 1.46
 -3 -19 -5 13.33 2.43
 -3 -19 -5 11.63 1.46
 3 -19 5 9.16 2.13
 -3 -19 -5 13.57 1.41
 -3 -19 -5 11.83 1.56
 -3 -19 -6 14.15 1.49
 -3 -19 -6 12.33 1.48
 -3 -19 -6 14.01 1.39
 -3 -19 -7 21.33 1.6
 -3 -19 -7 19.2 1.6
 -3 -19 -7 19.69 1.42
 -3 -19 -8 10.51 1.09
 -3 -19 -8 8.64 0.82
 -3 -19 -8 8.16 1.13
 -3 -19 -9 5.02 0.67
 -3 -19 -9 4.7 0.66
 3 -18 -9 -1.19 0.62
 3 -18 -9 0.01 0.83
 3 -18 -8 1.86 1.13
 3 -18 -8 1.72 1
 3 -18 -7 10.42 0.9
 3 -18 -7 12.24 1.49
 3 -18 -7 11.61 1.37
 3 -18 -6 1.13 1.85
 3 -18 -6 1.12 2.24
 -3 -18 6 2.14 1.66
 3 -18 -6 1.47 1.33
 3 -18 -6 2.49 0.87
 3 -18 -5 14.62 2.89
 3 -18 -5 11.98 2.24
 3 -18 -5 8.2 2.55
 3 -18 -5 14.11 1.28
 3 -18 -5 14.06 1.59
 3 -18 -4 10.6 2.53
 3 -18 -4 4.72 2.08
 3 -18 -4 5.31 1.74
 3 -18 -4 8.11 1.45
 3 -18 -4 7.43 2.74
 3 -18 -4 8.21 1.5
 3 -18 -4 7.16 1.24
 3 -18 -3 6.04 1.96
 3 -18 -3 7 1.33
 3 -18 -3 3.57 2.34
 -3 -18 3 6.17 1.92
 3 -18 -3 5.77 1.99
 3 -18 -3 4.28 2.63
 3 -18 -3 5.61 1.35
 -3 -18 3 6.68 1
 3 -18 -2 1.38 2.21
 3 -18 -2 -0.32 1.24
 -3 -18 2 -0.33 0.78
 3 -18 -2 -0.45 1.88
 3 -18 -2 -0.41 1.7
 3 -18 -2 0.72 1.25
 3 -18 -2 -0.11 2.39
 -3 -18 2 -0.09 1.86
 -3 -18 2 -0.71 1.02
 3 -18 -1 77.76 4.83
 3 -18 -1 67.14 4.4
 3 -18 -1 72.06 4.68
 3 -18 -1 65.2 3.29
 -3 -18 1 70.55 4.37
 -3 -18 1 69.71 3.25
 3 -18 -1 65.14 3.99
 3 -18 -1 68.71 3.38
 3 -18 -1 71.58 4.37
 -3 -18 1 68.14 3.3
 3 -18 0 6.65 1.94
 3 -18 0 6.61 1.07
 3 -18 0 5.9 1.12
 3 -18 0 8.5 2.41
 -3 -18 0 5.82 0.92
 -3 -18 0 7.03 1.04
 3 -18 0 5.41 2.37
 -3 -18 0 6.31 1.2
 -3 -18 0 7 2.35
 -3 -18 -1 42.47 2.17
 3 -18 1 40.11 3.56
 3 -18 1 34.41 3.47
 3 -18 1 38.22 2.14
 -3 -18 -1 41.88 3.51
 -3 -18 -1 45.22 2.24
 3 -18 1 42.69 2.24
 -3 -18 -1 48.63 2.4
 -3 -18 -1 45.23 2.44
 3 -18 1 39.71 2.96
 3 -18 2 6.74 0.95
 3 -18 2 6.75 2.26
 -3 -18 -2 8.8 1.16
 -3 -18 -2 11.77 2.58
 -3 -18 -2 8.49 1.21
 -3 -18 -2 8.47 1.31
 -3 -18 -2 9.08 1.41
 3 -18 3 31.63 3.33
 -3 -18 -3 39.3 2.2
 -3 -18 -3 39.25 2.19
 -3 -18 -3 38.72 2.37
 3 -18 3 36.64 3.17
 -3 -18 -3 37.34 2.25
 -3 -18 -4 12.79 2.67
 3 -18 4 13.91 2.23
 3 -18 4 12.51 2.57
 -3 -18 -4 15.71 1.46
 -3 -18 -4 12.32 2.11
 -3 -18 -4 14.09 1.5
 -3 -18 -4 14.68 1.64
 -3 -18 -5 4.76 1.87
 -3 -18 -5 4.72 1.35
 3 -18 5 5.3 2.09
 -3 -18 -5 6.34 1.32
 -3 -18 -5 3.6 1.49
 -3 -18 -5 2.17 2.19
 -3 -18 -5 3.43 1.38
 -3 -18 -5 4.16 1.48
 -3 -18 -6 4.47 2
 -3 -18 -6 7.86 1.26
 3 -18 6 5.65 1.73
 -3 -18 -6 10.22 1.67
 -3 -18 -6 7.79 1.42
 -3 -18 -7 11.39 1.49
 -3 -18 -7 10.91 1.22
 -3 -18 -7 10.12 1.48
 -3 -18 -8 -0.42 1.04
 -3 -18 -8 0.21 0.77
 -3 -18 -8 1.03 1.08
 -3 -18 -9 2.18 0.8
[truncated: 1,170,763 more chars]
