# Supplementary material for: Electrochemical synthesis of heterodehydro[7]helicenes
Source: Commun Chem. 2022 Dec 3;5:166. doi: 10.1038/s42004-022-00780-7 (PMC9814689; doi:10.1038/s42004-022-00780-7)
Supplement: Supplementary file 6 — Supplementary data 3 [file 42004_2022_780_MOESM6_ESM.cif]

data_Req148-1
_audit_creation_date               2022-07-27
_audit_creation_method
;
Olex2 1.5
(compiled 2022.04.07 svn.rca3783a0 for OlexSys, GUI svn.r6498)
;
_audit_contact_author_address      ?
_audit_contact_author_email        ?
_audit_contact_author_name         ''
_audit_contact_author_phone        ?
_publ_contact_author_id_orcid      ?
_publ_section_references
;
Bourhis, L.J., Dolomanov, O.V., Gildea, R.J., Howard, J.A.K., Puschmann, H.
 (2015). Acta Cryst. A71, 59-75.

Dolomanov, O.V., Bourhis, L.J., Gildea, R.J, Howard, J.A.K. & Puschmann, H.
 (2009), J. Appl. Cryst. 42, 339-341.

Sheldrick, G.M. (2008). Acta Cryst. A64, 112-122.
;
_chemical_formula_moiety           '1.333(C35 H20 N2 O2)'
_chemical_formula_sum              'C46.667 H26.667 N2.667 O2.667'
_chemical_formula_weight           667.415
_chemical_oxdiff_formula           'C35 H20 N2 O2'
_chemical_oxdiff_usercomment       '-170oC, litholoop 100um'
loop_
  _atom_type_symbol
  _atom_type_scat_dispersion_real
  _atom_type_scat_dispersion_imag
  _atom_type_scat_Cromer_Mann_a1
  _atom_type_scat_Cromer_Mann_a2
  _atom_type_scat_Cromer_Mann_a3
  _atom_type_scat_Cromer_Mann_a4
  _atom_type_scat_Cromer_Mann_b1
  _atom_type_scat_Cromer_Mann_b2
  _atom_type_scat_Cromer_Mann_b3
  _atom_type_scat_Cromer_Mann_b4
  _atom_type_scat_Cromer_Mann_c
  _atom_type_scat_source
  _atom_type_scat_dispersion_source
 C 0.01920 0.00962 2.31000 1.02000 1.58860 0.86500 20.84390 10.20750 0.56870
 51.65120 0.21560 'International Tables Volume C Table 6.1.1.4 (pp. 500-502)'
 'Henke, Gullikson and Davis, At. Data and Nucl. Data Tables, 1993, 54, 2'
 H 0.00000 0.00000 0.49300 0.32291 0.14019 0.04081 10.51090 26.12570 3.14236
 57.79970 0.00304 'International Tables Volume C Table 6.1.1.4 (pp. 500-502)'
 'Henke, Gullikson and Davis, At. Data and Nucl. Data Tables, 1993, 54, 2'
 N 0.03256 0.01839 12.21260 3.13220 2.01250 1.16630 0.00570 9.89330 28.99750
 0.58260 -11.52900 'International Tables Volume C Table 6.1.1.4 (pp. 500-502)'
 'Henke, Gullikson and Davis, At. Data and Nucl. Data Tables, 1993, 54, 2'
 O 0.05239 0.03377 3.04850 2.28680 1.54630 0.86700 13.27710 5.70110 0.32390
 32.90890 0.25080 'International Tables Volume C Table 6.1.1.4 (pp. 500-502)'
 'Henke, Gullikson and Davis, At. Data and Nucl. Data Tables, 1993, 54, 2'

_space_group_crystal_system        'monoclinic'
_space_group_IT_number             14
_space_group_name_H-M_alt          'P 1 21/c 1'
_space_group_name_Hall             '-P 2ybc'
loop_
  _space_group_symop_id
  _space_group_symop_operation_xyz
 1 x,y,z
 2 -x,y+1/2,-z+1/2
 3 -x,-y,-z
 4 x,-y-1/2,z-1/2

_symmetry_Int_Tables_number        14
_cell_length_a                     12.7952(2)
_cell_length_b                     13.3698(2)
_cell_length_c                     14.2802(2)
_cell_angle_alpha                  90
_cell_angle_beta                   104.075(2)
_cell_angle_gamma                  90
_cell_volume                       2369.56(6)
_cell_formula_units_Z              3
_cell_measurement_reflns_used      5991
_cell_measurement_temperature      100
_cell_measurement_theta_max        75.5970
_cell_measurement_theta_min        3.4870
_exptl_absorpt_coefficient_mu      0.694
_exptl_absorpt_correction_T_max    1.00000
_exptl_absorpt_correction_T_min    0.69158
_exptl_absorpt_correction_type     multi-scan
_exptl_absorpt_process_details
;
CrysAlisPro 1.171.41.93a (Rigaku Oxford Diffraction, 2020)
Empirical absorption correction using spherical harmonics,
implemented in SCALE3 ABSPACK scaling algorithm.
;
_exptl_crystal_colour              'clear light yellow'
_exptl_crystal_colour_lustre       clear
_exptl_crystal_colour_modifier     light
_exptl_crystal_colour_primary      yellow
_exptl_crystal_density_diffrn      1.403
_exptl_crystal_description         block
_exptl_crystal_F_000               1043.369
loop_
  _exptl_crystal_face_index_h
  _exptl_crystal_face_index_k
  _exptl_crystal_face_index_l
  _exptl_crystal_face_perp_dist
 1 -6 7 0.0148
 2 8 2 0.0219
 -1 3 -8 0.0271
 -2 -8 -2 0.0290
 3 -4 7 0.0184
 8 -3 -1 0.0137
 3 3 -9 0.0266
 -6 4 -3 0.0268
 -8 2 5 0.0235

_exptl_crystal_size_max            0.06
_exptl_crystal_size_mid            0.05
_exptl_crystal_size_min            0.04
loop_
  _exptl_oxdiff_crystal_face_indexfrac_h
  _exptl_oxdiff_crystal_face_indexfrac_k
  _exptl_oxdiff_crystal_face_indexfrac_l
  _exptl_oxdiff_crystal_face_x
  _exptl_oxdiff_crystal_face_y
  _exptl_oxdiff_crystal_face_z
 0.5185 -5.5587 6.7388 0.0159 -0.2416 0.9702
 2.2683 8.0879 1.5171 -0.0654 0.9842 -0.1648
 -1.3208 3.3286 -7.8196 0.0046 -0.0667 -0.9978
 -2.3296 -7.9774 -1.8424 0.0658 -0.9900 0.1244
 2.6722 -4.1309 6.6346 0.1956 0.0128 0.9806
 7.6647 -3.2052 -1.0381 0.9171 0.0609 0.3940
 2.7004 2.5132 -8.8225 0.4731 0.0317 -0.8804
 -6.1317 4.0822 -2.6942 -0.6711 -0.0444 -0.7400
 -7.7316 1.5391 4.9804 -0.9949 -0.0662 0.0766

_diffrn_reflns_av_R_equivalents    0.0262
_diffrn_reflns_av_unetI/netI       0.0326
_diffrn_reflns_Laue_measured_fraction_full  0.9967
_diffrn_reflns_Laue_measured_fraction_max  0.9741
_diffrn_reflns_limit_h_max         15
_diffrn_reflns_limit_h_min         -12
_diffrn_reflns_limit_k_max         16
_diffrn_reflns_limit_k_min         -13
_diffrn_reflns_limit_l_max         17
_diffrn_reflns_limit_l_min         -17
_diffrn_reflns_number              13617
_diffrn_reflns_point_group_measured_fraction_full  0.9967
_diffrn_reflns_point_group_measured_fraction_max  0.9741
_diffrn_reflns_theta_full          67.6840
_diffrn_reflns_theta_max           75.94
_diffrn_reflns_theta_min           3.56
_diffrn_ambient_temperature        100
_diffrn_detector                   'Rigaku HyPix-6000 area detector'
_diffrn_detector_area_resol_mean   10.0
_diffrn_detector_type              'HPC area detector'
_diffrn_measured_fraction_theta_full  0.9967
_diffrn_measured_fraction_theta_max  0.9741
_diffrn_measurement_details
;
List of Runs (angles in degrees, time in seconds):

  # Type    Start    End  Width  t~exp~   \w     \q     \k     \f   Frames
--------------------------------------------------------------------------
  1  \w   -124.00  -2.00   0.50    6.14    --  -35.00 -57.00  60.00  244
  2  \w   -124.00 -76.00   0.50    6.14    --  -35.00 -77.00   0.00   96
  3  \w   -124.00 -76.00   0.50    6.14    --  -35.00 -77.00-180.00   96
  4  \w   -124.00 -76.00   0.50    6.14    --  -35.00 -77.00 -90.00   96
  5  \w   -124.00 -76.00   0.50    6.14    --  -35.00 -77.00 120.00   96
  6  \w      2.00  48.00   0.50    6.14    --   43.60  77.00-150.00   92
  7  \w     76.00 199.00   0.50   24.57    --  109.90  61.00 -90.00  246
  8  \w     20.00 151.00   0.50   24.57    --  109.90 -77.00  60.00  262
  9  \w     81.00 180.00   0.50   24.57    --  109.90  82.00-120.00  198
 10  \w    149.00 195.00   0.50   24.57    --  109.90  82.00-150.00   92
 11  \w    116.00 176.00   0.50   24.57    --  109.90  77.00 150.00  120
 12  \w     81.00 121.00   0.50   24.57    --  109.90  82.00-150.00   80
 13  \w     97.00 123.00   0.50   24.57    --  109.90  61.00 120.00   52
 14  \w    172.00 199.00   0.50   24.57    --  109.90  61.00 120.00   54
 15  \w     75.00 111.00   0.50   24.57    --  109.90  77.00 150.00   72
 16  \w     89.00 130.00   0.50   24.57    --  109.90  82.00 120.00   82
;
_diffrn_measurement_device         'four-circle diffractometer'
_diffrn_measurement_device_type    'Rigaku XtaLAB PRO'
_diffrn_measurement_method         '\w scans'
_diffrn_orient_matrix_type        
 'CrysAlisPro convention (1999,Acta A55,543-557)'
_diffrn_orient_matrix_UB_11        0.1024764000
_diffrn_orient_matrix_UB_12        -0.0309977000
_diffrn_orient_matrix_UB_13        -0.0310921000
_diffrn_orient_matrix_UB_21        0.0547590000
_diffrn_orient_matrix_UB_22        0.0985883000
_diffrn_orient_matrix_UB_23        0.0412518000
_diffrn_orient_matrix_UB_31        0.0434124000
_diffrn_orient_matrix_UB_32        -0.0510318000
_diffrn_orient_matrix_UB_33        0.0985426000
_diffrn_radiation_monochromator    'multi-layer mirror optics'
_diffrn_radiation_probe            x-ray
_diffrn_radiation_type             CuK\a
_diffrn_radiation_wavelength       1.54184
_diffrn_source                     'rotating anode X-ray generator'
_diffrn_source_type                micromax007
_reflns_Friedel_coverage           0.0
_reflns_limit_h_max                15
_reflns_limit_h_min                -15
_reflns_limit_k_max                16
_reflns_limit_k_min                0
_reflns_limit_l_max                17
_reflns_limit_l_min                0
_reflns_number_gt                  3942
_reflns_number_total               4808
_reflns_threshold_expression       I>=2u(I)
_computing_cell_refinement         'CrysAlisPro 1.171.41.93a (Rigaku OD, 2020)'
_computing_data_collection         'CrysAlisPro 1.171.41.93a (Rigaku OD, 2020)'
_computing_data_reduction          'CrysAlisPro 1.171.41.93a (Rigaku OD, 2020)'
_computing_molecular_graphics      'Olex2 1.5 (Dolomanov et al., 2009)'
_computing_publication_material    'Olex2 1.5 (Dolomanov et al., 2009)'
_computing_structure_refinement    'olex2.refine 1.5 (Bourhis et al., 2015)'
_computing_structure_solution      'SHELXD  (Sheldrick, 2008)'
_refine_diff_density_max           0.2406
_refine_diff_density_min           -0.2128
_refine_diff_density_rms           0.0493
_refine_ls_d_res_high              0.7947
_refine_ls_d_res_low               12.4111
_refine_ls_extinction_coef         0.00066(14)
_refine_ls_extinction_expression   Fc^*^=kFc[1+0.001xFc^2^\l^3^/sin(2\q)]^-1/4^
_refine_ls_goodness_of_fit_ref     1.0174
_refine_ls_hydrogen_treatment      constr
_refine_ls_matrix_type             full
_refine_ls_number_constraints      36
_refine_ls_number_parameters       355
_refine_ls_number_reflns           4808
_refine_ls_number_restraints       0
_refine_ls_R_factor_all            0.0484
_refine_ls_R_factor_gt             0.0375
_refine_ls_restrained_S_all        1.0174
_refine_ls_shift/su_max            -0.0006
_refine_ls_shift/su_mean           0.0000
_refine_ls_structure_factor_coef   Fsqd
_refine_ls_weighting_details      
 'w=1/[\s^2^(Fo^2^)+(0.0379P)^2^+1.0998P] where P=(Fo^2^+2Fc^2^)/3'
_refine_ls_weighting_scheme        calc
_refine_ls_wR_factor_gt            0.0903
_refine_ls_wR_factor_ref           0.0967
_olex2_refinement_description
;
;
_atom_sites_solution_primary       dual
loop_
  _atom_site_label
  _atom_site_type_symbol
  _atom_site_fract_x
  _atom_site_fract_y
  _atom_site_fract_z
  _atom_site_U_iso_or_equiv
  _atom_site_adp_type
  _atom_site_occupancy
  _atom_site_refinement_flags_posn
 O001 O 0.44640(8) 0.83039(8) 0.04506(7) 0.0243(2) Uani 1.000000 .
 O002 O 0.98796(8) 0.91681(8) 0.30044(7) 0.0280(2) Uani 1.000000 .
 N003 N 0.71598(10) 0.97636(10) -0.16308(8) 0.0238(3) Uani 1.000000 .
 C004 C 0.88620(11) 0.85793(11) 0.04641(10) 0.0226(3) Uani 1.000000 .
 C005 C 0.68405(11) 0.90603(11) -0.02796(10) 0.0210(3) Uani 1.000000 .
 C006 C 0.57112(12) 0.79290(11) 0.29776(10) 0.0254(3) Uani 1.000000 .
 C007 C 0.79877(11) 0.90603(11) -0.01884(10) 0.0222(3) Uani 1.000000 .
 C008 C 0.52105(11) 0.81127(11) 0.12987(10) 0.0226(3) Uani 1.000000 .
 C009 C 0.62592(11) 0.83037(11) 0.12296(10) 0.0216(3) Uani 1.000000 .
 C010 C 0.81370(12) 0.94715(11) -0.10527(10) 0.0232(3) Uani 1.000000 .
 C011 C 0.61498(11) 0.86666(10) 0.02608(10) 0.0210(3) Uani 1.000000 .
 C012 C 0.99495(12) 0.89369(12) -0.07342(10) 0.0256(3) Uani 1.000000 .
 C013 C 0.67879(12) 0.81971(11) 0.29759(10) 0.0236(3) Uani 1.000000 .
 C014 C 0.75406(12) 0.83713(11) 0.38565(10) 0.0258(3) Uani 1.000000 .
 C015 C 1.05517(12) 0.73167(11) 0.14313(10) 0.0239(3) Uani 1.000000 .
 C016 C 1.06621(11) 0.78254(11) 0.06206(10) 0.0241(3) Uani 1.000000 .
 C017 C 0.50457(11) 0.86841(11) -0.01673(10) 0.0220(3) Uani 1.000000 .
 C018 C 0.63513(12) 0.94707(11) -0.11899(10) 0.0226(3) Uani 1.000000 .
 C019 C 0.45648(12) 0.90964(11) -0.10624(10) 0.0239(3) Uani 1.000000 .
 C020 C 0.63794(12) 0.97088(12) -0.43023(11) 0.0279(3) Uani 1.000000 .
 C021 C 0.96610(12) 0.75174(11) 0.18168(10) 0.0247(3) Uani 1.000000 .
 C022 C 0.91364(12) 0.94678(12) -0.13110(10) 0.0250(3) Uani 1.000000 .
 C023 C 0.85383(12) 0.87345(11) 0.38750(10) 0.0253(3) Uani 1.000000 .
 C024 C 1.04798(12) 0.96458(12) 0.38572(10) 0.0280(3) Uani 1.000000 .
 C025 C 1.13851(12) 0.66660(12) 0.19591(11) 0.0269(3) Uani 1.000000 .
 C026 C 0.71131(12) 0.83169(11) 0.20871(10) 0.0221(3) Uani 1.000000 .
 C027 C 0.69857(11) 1.00738(11) -0.26188(10) 0.0232(3) Uani 1.000000 .
 C028 C 0.52343(12) 0.95083(11) -0.15834(10) 0.0238(3) Uani 1.000000 .
 N029 N 1.20522(11) 0.61609(11) 0.24018(11) 0.0371(3) Uani 1.000000 .
 C030 C 0.98246(11) 0.84445(11) 0.01219(10) 0.0233(3) Uani 1.000000 .
 C031 C 0.88710(12) 0.88164(11) 0.30098(10) 0.0237(3) Uani 1.000000 .
 C032 C 0.66496(12) 1.06649(13) -0.45453(11) 0.0278(3) Uani 1.000000 .
 C033 C 0.88592(11) 0.81915(11) 0.14026(10) 0.0228(3) Uani 1.000000 .
 C034 C 0.49144(12) 0.78694(11) 0.21519(11) 0.0257(3) Uani 1.000000 .
 C035 C 0.70769(13) 1.13283(12) -0.37983(11) 0.0294(3) Uani 1.000000 .
 C036 C 0.82217(12) 0.84977(11) 0.21216(10) 0.0228(3) Uani 1.000000 .
 C037 C 0.65475(12) 0.94065(12) -0.33491(11) 0.0272(3) Uani 1.000000 .
 C038 C 0.72464(12) 1.10350(12) -0.28405(11) 0.0270(3) Uani 1.000000 .
 C039 C 0.65175(14) 1.09593(14) -0.55867(11) 0.0364(4) Uani 1.000000 .
 H034 H 0.42011(12) 0.76747(11) 0.21544(11) 0.0308(4) Uiso 1.000000 R
 H006 H 0.55434(12) 0.77868(11) 0.35763(10) 0.0305(4) Uiso 1.000000 R
 H019 H 0.38045(12) 0.90944(11) -0.13054(10) 0.0287(4) Uiso 1.000000 R
 H028 H 0.49466(12) 0.98102(11) -0.21940(10) 0.0286(4) Uiso 1.000000 R
 H022 H 0.92347(12) 0.98194(12) -0.18613(10) 0.0300(4) Uiso 1.000000 R
 H012 H 1.06209(12) 0.88913(12) -0.09045(10) 0.0307(4) Uiso 1.000000 R
 H038 H 0.75412(12) 1.14939(12) -0.23377(11) 0.0323(4) Uiso 1.000000 R
 H035 H 0.72547(13) 1.19901(12) -0.39461(11) 0.0352(4) Uiso 1.000000 R
 H020 H 0.60717(12) 0.92512(12) -0.48024(11) 0.0335(4) Uiso 1.000000 R
 H037 H 0.63637(12) 0.87474(12) -0.31987(11) 0.0327(4) Uiso 1.000000 R
 H014 H 0.73502(12) 0.82336(11) 0.44464(10) 0.0310(4) Uiso 1.000000 R
 H016 H 1.13022(11) 0.77570(11) 0.04009(10) 0.0290(4) Uiso 1.000000 R
 H021 H 0.96069(12) 0.71755(11) 0.23863(10) 0.0296(4) Uiso 1.000000 R
 H023 H 0.90076(12) 0.89316(11) 0.44693(10) 0.0304(4) Uiso 1.000000 R
 H02a H 1.1107(5) 0.9982(8) 0.3721(2) 0.0420(5) Uiso 1.000000 GR
 H02b H 1.0023(3) 1.0140(6) 0.4074(5) 0.0420(5) Uiso 1.000000 GR
 H02c H 1.0722(8) 0.91446(17) 0.4364(3) 0.0420(5) Uiso 1.000000 GR
 H03a H 0.6929(9) 1.0499(6) -0.5893(3) 0.0547(6) Uiso 1.000000 GR
 H03b H 0.57537(19) 1.0928(10) -0.5924(3) 0.0547(6) Uiso 1.000000 GR
 H03c H 0.6784(10) 1.1643(4) -0.56193(12) 0.0547(6) Uiso 1.000000 GR

loop_
  _atom_site_aniso_label
  _atom_site_aniso_U_11
  _atom_site_aniso_U_22
  _atom_site_aniso_U_33
  _atom_site_aniso_U_12
  _atom_site_aniso_U_13
  _atom_site_aniso_U_23
 O001 0.0226(5) 0.0275(5) 0.0233(5) -0.0009(4) 0.0064(4) 0.0005(4)
 O002 0.0251(5) 0.0376(6) 0.0209(5) -0.0063(5) 0.0049(4) -0.0039(4)
 N003 0.0247(6) 0.0283(7) 0.0183(6) -0.0018(5) 0.0051(5) 0.0015(5)
 C004 0.0229(7) 0.0242(7) 0.0203(6) -0.0027(5) 0.0047(5) -0.0023(5)
 C005 0.0219(7) 0.0217(7) 0.0195(6) 0.0000(5) 0.0051(5) -0.0018(5)
 C006 0.0309(8) 0.0250(7) 0.0237(7) 0.0000(6) 0.0132(6) 0.0015(6)
 C007 0.0240(7) 0.0234(7) 0.0192(6) -0.0023(6) 0.0056(5) -0.0019(5)
 C008 0.0244(7) 0.0207(7) 0.0223(7) -0.0003(5) 0.0049(5) -0.0001(5)
 C009 0.0235(7) 0.0202(7) 0.0225(7) 0.0000(5) 0.0082(5) -0.0013(5)
 C010 0.0244(7) 0.0249(7) 0.0195(6) -0.0022(6) 0.0039(5) -0.0005(5)
 C011 0.0237(7) 0.0203(7) 0.0196(6) 0.0007(5) 0.0061(5) -0.0023(5)
 C012 0.0231(7) 0.0316(8) 0.0227(7) -0.0036(6) 0.0067(5) -0.0041(6)
 C013 0.0297(8) 0.0201(7) 0.0220(7) 0.0015(6) 0.0080(6) 0.0015(5)
 C014 0.0325(8) 0.0270(8) 0.0202(7) 0.0022(6) 0.0108(6) 0.0014(6)
 C015 0.0226(7) 0.0246(7) 0.0230(7) -0.0003(6) 0.0025(5) -0.0035(6)
 C016 0.0206(7) 0.0290(8) 0.0230(7) -0.0021(6) 0.0057(5) -0.0060(6)
 C017 0.0238(7) 0.0220(7) 0.0218(7) -0.0009(5) 0.0085(5) -0.0028(5)
 C018 0.0248(7) 0.0230(7) 0.0203(7) -0.0007(6) 0.0061(5) -0.0012(5)
 C019 0.0220(7) 0.0249(7) 0.0238(7) 0.0015(6) 0.0034(5) -0.0035(6)
 C020 0.0268(7) 0.0347(9) 0.0215(7) -0.0005(6) 0.0044(6) -0.0027(6)
 C021 0.0269(7) 0.0255(7) 0.0212(7) -0.0018(6) 0.0049(6) -0.0002(5)
 C022 0.0271(7) 0.0309(8) 0.0183(6) -0.0045(6) 0.0083(5) 0.0001(6)
 C023 0.0296(8) 0.0272(7) 0.0187(6) 0.0002(6) 0.0048(6) -0.0012(5)
 C024 0.0267(7) 0.0343(8) 0.0211(7) -0.0019(6) 0.0022(6) -0.0041(6)
 C025 0.0258(7) 0.0284(8) 0.0265(7) -0.0010(6) 0.0064(6) -0.0035(6)
 C026 0.0266(7) 0.0193(7) 0.0214(7) -0.0005(5) 0.0076(6) 0.0004(5)
 C027 0.0221(7) 0.0283(8) 0.0190(6) 0.0013(6) 0.0045(5) 0.0022(5)
 C028 0.0266(7) 0.0235(7) 0.0201(6) 0.0019(6) 0.0033(5) -0.0003(5)
 N029 0.0321(7) 0.0377(8) 0.0384(8) 0.0049(6) 0.0025(6) 0.0009(6)
 C030 0.0233(7) 0.0265(7) 0.0198(6) -0.0027(6) 0.0045(5) -0.0036(5)
 C031 0.0241(7) 0.0258(7) 0.0217(7) 0.0007(6) 0.0063(5) 0.0019(5)
 C032 0.0243(7) 0.0364(9) 0.0235(7) 0.0065(6) 0.0072(6) 0.0046(6)
 C033 0.0227(7) 0.0239(7) 0.0217(7) -0.0022(6) 0.0053(5) -0.0022(5)
 C034 0.0257(7) 0.0252(7) 0.0283(7) -0.0021(6) 0.0106(6) -0.0008(6)
 C035 0.0309(8) 0.0298(8) 0.0296(8) 0.0026(6) 0.0115(6) 0.0058(6)
 C036 0.0251(7) 0.0240(7) 0.0194(6) 0.0006(6) 0.0053(5) 0.0018(5)
 C037 0.0315(8) 0.0262(8) 0.0240(7) -0.0027(6) 0.0067(6) -0.0000(6)
 C038 0.0281(8) 0.0279(8) 0.0250(7) -0.0012(6) 0.0067(6) -0.0012(6)
 C039 0.0396(9) 0.0452(10) 0.0249(8) 0.0078(8) 0.0086(7) 0.0087(7)

loop_
  _geom_bond_atom_site_label_1
  _geom_bond_atom_site_label_2
  _geom_bond_distance
  _geom_bond_site_symmetry_2
  _geom_bond_publ_flag
 O001 C008 1.3718(17) . ?
 O001 C017 1.3822(17) . ?
 O002 C024 1.4234(17) . ?
 O002 C031 1.3753(18) . ?
 N003 C010 1.3767(19) . ?
 N003 C018 1.3918(18) . ?
 N003 C027 1.4350(18) . ?
 C004 C007 1.423(2) . ?
 C004 C030 1.443(2) . ?
 C004 C033 1.438(2) . ?
 C005 C007 1.4418(19) . ?
 C005 C011 1.4090(19) . ?
 C005 C018 1.4095(19) . ?
 C006 C013 1.424(2) . ?
 C006 C034 1.361(2) . ?
 C006 H006 0.9500 . ?
 C007 C010 1.4059(19) . ?
 C008 C009 1.393(2) . ?
 C008 C034 1.399(2) . ?
 C009 C011 1.4404(19) . ?
 C009 C026 1.429(2) . ?
 C010 C022 1.415(2) . ?
 C011 C017 1.396(2) . ?
 C012 C022 1.359(2) . ?
 C012 C030 1.431(2) . ?
 C012 H012 0.9500 . ?
 C013 C014 1.405(2) . ?
 C013 C026 1.4375(19) . ?
 C014 C023 1.360(2) . ?
 C014 H014 0.9500 . ?
 C015 C016 1.379(2) . ?
 C015 C021 1.407(2) . ?
 C015 C025 1.439(2) . ?
 C016 C030 1.403(2) . ?
 C016 H016 0.9500 . ?
 C017 C019 1.391(2) . ?
 C018 C028 1.404(2) . ?
 C019 C028 1.379(2) . ?
 C019 H019 0.9500 . ?
 C020 C032 1.390(2) . ?
 C020 C037 1.386(2) . ?
 C020 H020 0.9500 . ?
 C021 C033 1.385(2) . ?
 C021 H021 0.9500 . ?
 C022 H022 0.9500 . ?
 C023 C031 1.406(2) . ?
 C023 H023 0.9500 . ?
 C024 H02a 0.9800 . ?
 C024 H02b 0.9800 . ?
 C024 H02c 0.9800 . ?
 C025 N029 1.150(2) . ?
 C026 C036 1.428(2) . ?
 C027 C037 1.383(2) . ?
 C027 C038 1.384(2) . ?
 C028 H028 0.9500 . ?
 C031 C036 1.403(2) . ?
 C032 C035 1.393(2) . ?
 C032 C039 1.508(2) . ?
 C033 C036 1.515(2) . ?
 C034 H034 0.9500 . ?
 C035 C038 1.388(2) . ?
 C035 H035 0.9500 . ?
 C037 H037 0.9500 . ?
 C038 H038 0.9500 . ?
 C039 H03a 0.9800 . ?
 C039 H03b 0.9800 . ?
 C039 H03c 0.9800 . ?

loop_
  _geom_angle_atom_site_label_1
  _geom_angle_atom_site_label_2
  _geom_angle_atom_site_label_3
  _geom_angle
  _geom_angle_site_symmetry_1
  _geom_angle_site_symmetry_3
  _geom_angle_publ_flag
 C017 O001 C008 105.35(11) . . ?
 C031 O002 C024 117.41(11) . . ?
 C018 N003 C010 108.39(12) . . ?
 C027 N003 C010 124.94(12) . . ?
 C027 N003 C018 124.85(12) . . ?
 C030 C004 C007 115.75(13) . . ?
 C033 C004 C007 126.40(13) . . ?
 C033 C004 C030 117.81(13) . . ?
 C011 C005 C007 135.31(13) . . ?
 C018 C005 C007 107.30(12) . . ?
 C018 C005 C011 116.97(13) . . ?
 C034 C006 C013 122.31(13) . . ?
 H006 C006 C013 118.84(8) . . ?
 H006 C006 C034 118.84(9) . . ?
 C005 C007 C004 132.83(13) . . ?
 C010 C007 C004 119.90(13) . . ?
 C010 C007 C005 105.87(12) . . ?
 C009 C008 O001 112.28(12) . . ?
 C034 C008 O001 122.29(13) . . ?
 C034 C008 C009 125.02(13) . . ?
 C011 C009 C008 105.05(12) . . ?
 C026 C009 C008 119.37(13) . . ?
 C026 C009 C011 133.97(13) . . ?
 C007 C010 N003 109.87(12) . . ?
 C022 C010 N003 126.26(13) . . ?
 C022 C010 C007 123.50(13) . . ?
 C009 C011 C005 136.42(13) . . ?
 C017 C011 C005 117.16(13) . . ?
 C017 C011 C009 106.13(12) . . ?
 C030 C012 C022 121.99(13) . . ?
 H012 C012 C022 119.01(8) . . ?
 H012 C012 C030 119.01(8) . . ?
 C014 C013 C006 119.53(13) . . ?
 C026 C013 C006 121.16(13) . . ?
 C026 C013 C014 119.29(13) . . ?
 C023 C014 C013 120.82(13) . . ?
 H014 C014 C013 119.59(8) . . ?
 H014 C014 C023 119.59(8) . . ?
 C021 C015 C016 119.51(14) . . ?
 C025 C015 C016 121.58(14) . . ?
 C025 C015 C021 118.54(13) . . ?
 C030 C016 C015 119.69(13) . . ?
 H016 C016 C015 120.16(9) . . ?
 H016 C016 C030 120.16(8) . . ?
 C011 C017 O001 111.04(12) . . ?
 C019 C017 O001 123.08(13) . . ?
 C019 C017 C011 125.70(13) . . ?
 C005 C018 N003 108.33(12) . . ?
 C028 C018 N003 127.25(13) . . ?
 C028 C018 C005 124.31(13) . . ?
 C028 C019 C017 117.40(13) . . ?
 H019 C019 C017 121.30(8) . . ?
 H019 C019 C028 121.30(8) . . ?
 C037 C020 C032 121.66(14) . . ?
 H020 C020 C032 119.17(9) . . ?
 H020 C020 C037 119.17(9) . . ?
 C033 C021 C015 122.90(14) . . ?
 H021 C021 C015 118.55(9) . . ?
 H021 C021 C033 118.55(8) . . ?
 C012 C022 C010 116.81(13) . . ?
 H022 C022 C010 121.59(8) . . ?
 H022 C022 C012 121.59(8) . . ?
 C031 C023 C014 119.62(13) . . ?
 H023 C023 C014 120.19(8) . . ?
 H023 C023 C031 120.19(9) . . ?
 H02a C024 O002 109.5 . . ?
 H02b C024 O002 109.5 . . ?
 H02b C024 H02a 109.5 . . ?
 H02c C024 O002 109.5 . . ?
 H02c C024 H02a 109.5 . . ?
 H02c C024 H02b 109.5 . . ?
 N029 C025 C015 178.23(16) . . ?
 C013 C026 C009 115.46(13) . . ?
 C036 C026 C009 125.28(13) . . ?
 C036 C026 C013 119.13(13) . . ?
 C037 C027 N003 119.50(13) . . ?
 C038 C027 N003 120.33(13) . . ?
 C038 C027 C037 120.17(13) . . ?
 C019 C028 C018 118.39(13) . . ?
 H028 C028 C018 120.81(8) . . ?
 H028 C028 C019 120.81(8) . . ?
 C012 C030 C004 120.91(13) . . ?
 C016 C030 C004 120.75(13) . . ?
 C016 C030 C012 118.34(13) . . ?
 C023 C031 O002 121.12(13) . . ?
 C036 C031 O002 116.67(12) . . ?
 C036 C031 C023 122.12(13) . . ?
 C035 C032 C020 118.01(14) . . ?
 C039 C032 C020 120.75(15) . . ?
 C039 C032 C035 121.21(15) . . ?
 C021 C033 C004 117.59(13) . . ?
 C036 C033 C004 131.16(13) . . ?
 C036 C033 C021 110.57(12) . . ?
 C008 C034 C006 115.88(14) . . ?
 H034 C034 C006 122.06(9) . . ?
 H034 C034 C008 122.06(9) . . ?
 C038 C035 C032 120.85(15) . . ?
 H035 C035 C032 119.57(9) . . ?
 H035 C035 C038 119.57(10) . . ?
 C031 C036 C026 116.58(13) . . ?
 C033 C036 C026 128.68(13) . . ?
 C033 C036 C031 113.38(12) . . ?
 C027 C037 C020 119.35(14) . . ?
 H037 C037 C020 120.33(9) . . ?
 H037 C037 C027 120.33(9) . . ?
 C035 C038 C027 119.95(14) . . ?
 H038 C038 C027 120.03(8) . . ?
 H038 C038 C035 120.03(10) . . ?
 H03a C039 C032 109.5 . . ?
 H03b C039 C032 109.5 . . ?
 H03b C039 H03a 109.5 . . ?
 H03c C039 C032 109.5 . . ?
 H03c C039 H03a 109.5 . . ?
 H03c C039 H03b 109.5 . . ?

loop_
  _geom_torsion_atom_site_label_1
  _geom_torsion_atom_site_label_2
  _geom_torsion_atom_site_label_3
  _geom_torsion_atom_site_label_4
  _geom_torsion
  _geom_torsion_site_symmetry_1
  _geom_torsion_site_symmetry_2
  _geom_torsion_site_symmetry_3
  _geom_torsion_site_symmetry_4
  _geom_torsion_publ_flag
 O001 C008 C009 C011 1.40(13) . . . . ?
 O001 C008 C009 C026 168.86(11) . . . . ?
 O001 C008 C034 C006 -165.13(14) . . . . ?
 O001 C017 C011 C005 -178.23(11) . . . . ?
 O001 C017 C011 C009 -3.38(13) . . . . ?
 O001 C017 C019 C028 175.91(14) . . . . ?
 O002 C031 C023 C014 -179.13(14) . . . . ?
 O002 C031 C036 C026 -168.28(13) . . . . ?
 O002 C031 C036 C033 23.82(15) . . . . ?
 N003 C010 C007 C004 171.25(12) . . . . ?
 N003 C010 C007 C005 3.09(13) . . . . ?
 N003 C010 C022 C012 -164.76(16) . . . . ?
 N003 C018 C005 C007 -2.91(13) . . . . ?
 N003 C018 C005 C011 -176.58(11) . . . . ?
 N003 C018 C028 C019 174.12(15) . . . . ?
 N003 C027 C037 C020 179.93(14) . . . . ?
 N003 C027 C038 C035 179.89(14) . . . . ?
 C004 C007 C005 C011 5.9(2) . . . . ?
 C004 C007 C005 C018 -166.03(18) . . . . ?
 C004 C007 C010 C022 -2.17(17) . . . . ?
 C004 C030 C012 C022 -6.61(17) . . . . ?
 C004 C030 C016 C015 1.90(16) . . . . ?
 C004 C033 C021 C015 9.72(16) . . . . ?
 C004 C033 C036 C026 74.73(18) . . . . ?
 C004 C033 C036 C031 -119.17(17) . . . . ?
 C005 C007 C010 C022 -170.32(11) . . . . ?
 C005 C011 C009 C008 174.54(19) . . . . ?
 C005 C011 C009 C026 9.8(2) . . . . ?
 C005 C011 C017 C019 -3.06(16) . . . . ?
 C005 C018 C028 C019 -1.72(17) . . . . ?
 C006 C013 C014 C023 -172.68(14) . . . . ?
 C006 C013 C026 C009 9.34(16) . . . . ?
 C006 C013 C026 C036 -174.43(14) . . . . ?
 C006 C034 C008 C009 6.94(18) . . . . ?
 C007 C010 C022 C012 7.56(17) . . . . ?
 C008 C009 C011 C017 1.18(13) . . . . ?
 C008 C009 C026 C013 -4.31(16) . . . . ?
 C008 C009 C026 C036 179.72(13) . . . . ?
 C009 C011 C017 C019 171.79(11) . . . . ?
 C009 C026 C013 C014 -169.13(13) . . . . ?
 C009 C026 C036 C031 158.91(15) . . . . ?
 C009 C026 C036 C033 -35.36(18) . . . . ?
 C010 C022 C012 C030 -3.06(17) . . . . ?
 C011 C017 C019 C028 1.29(17) . . . . ?
 C012 C030 C016 C015 -178.02(13) . . . . ?
 C013 C014 C023 C031 -8.20(18) . . . . ?
 C013 C026 C036 C031 -16.92(16) . . . . ?
 C013 C026 C036 C033 148.81(13) . . . . ?
 C014 C023 C031 C036 -2.57(18) . . . . ?
 C015 C021 C033 C036 -161.85(15) . . . . ?
 C017 C019 C028 C018 1.11(16) . . . . ?
 C020 C032 C035 C038 1.23(17) . . . . ?
 C020 C037 C027 C038 0.39(18) . . . . ?
 C021 C033 C036 C026 -115.21(13) . . . . ?
 C021 C033 C036 C031 50.90(14) . . . . ?
 C023 C031 C036 C026 15.03(17) . . . . ?
 C023 C031 C036 C033 -152.88(15) . . . . ?
 C027 C038 C035 C032 -0.26(17) . . . . ?

loop_
  _diffrn_refln_index_h
  _diffrn_refln_index_k
  _diffrn_refln_index_l
  _diffrn_refln_intensity_net
  _diffrn_refln_intensity_u
 0 0 -2 117.15 4.63
 0 0 -6 24.58 2.88
 0 0 -7 -0.92 2.35
 0 0 -8 2.86 2.86
 0 0 -9 -0.59 2.86
 0 0 -10 86.54 5.51
 0 0 10 80.67 4.32
 0 0 10 83.06 4.14
 0 0 10 79.69 4.23
 0 0 11 0.99 2.41
 0 0 11 4.46 2.6
 0 0 -11 -2.12 3.36
 0 0 11 -0.46 2.35
 0 0 -12 1267.25 51.12
 0 0 12 1293.14 49.78
 0 0 12 1354.4 49.83
 0 0 12 1293.24 49.86
 0 0 13 -0.49 2.18
 0 0 13 0.75 2.46
 0 0 13 -0.72 2.59
 0 0 14 -0.82 2.14
 0 0 14 0.31 2.34
 0 0 15 -0.73 2.01
 0 0 16 29.4 2.17
 0 0 17 -0.39 1.12
 0 -1 0 -0.17 1.31
 0 -1 0 1.12 0.79
 0 1 0 -0.35 0.79
 0 1 -1 1391.5 55.92
 0 1 -1 1510.87 55.87
 0 1 1 1455.33 55.93
 0 -1 -1 1498.72 55.91
 0 1 -1 1506.08 55.83
 0 1 2 178.23 6.9
 0 1 3 732.63 27.75
 0 -1 -5 16.01 2.58
 0 -1 -6 581.15 22.79
 0 -1 -7 1893.28 71.06
 0 1 -7 1831.31 70.95
 0 1 -8 396.15 16.5
 0 -1 -8 415.1 16.63
 0 -1 -9 0.46 2.85
 0 1 -9 -2.56 2.85
 0 -1 10 1.83 2.55
 0 1 10 0.93 2.3
 0 -1 10 1.23 2.54
 0 1 -10 -0.17 3.11
 0 -1 -10 4.11 3.41
 0 -1 10 0.53 2.36
 0 -1 11 6.48 2.33
 0 -1 11 3.39 2.5
 0 1 11 7.58 2.46
 0 -1 11 2.98 2.68
 0 1 -11 4.48 3.05
 0 -1 -11 2.2 3.48
 0 1 -11 -0.74 3.24
 0 1 11 6.89 2.71
 0 -1 12 390.56 15.69
 0 -1 -12 365.63 16.85
 0 -1 12 390.89 15.57
 0 -1 12 423.42 15.69
 0 1 12 408.05 15.66
 0 1 -12 375.77 16.89
 0 1 13 12.06 2.61
 0 -1 13 6.38 2.32
 0 -1 13 13.13 2.69
 0 1 14 6.54 2.3
 0 -1 14 2.89 2.26
 0 -1 15 39.04 2.67
 0 -1 16 -0.57 1.6
 0 1 16 -2.22 1.61
 0 1 17 43.76 2.06
 0 -1 17 37.62 1.98
 0 2 0 115.59 4.56
 0 -2 0 114.92 4.87
 0 -2 0 119.21 4.82
 0 -2 0 113.48 4.55
 0 -2 1 2563.1 94.78
 0 -2 -1 2496.73 94.75
 0 -2 -1 2530.54 94.77
 0 2 1 2499.62 94.77
 0 2 -1 2525.08 94.69
 0 -2 1 2486.97 94.63
 0 2 -1 2512.51 94.63
 0 2 -2 270.97 10.5
 0 -2 -2 274.84 10.52
 0 -2 -2 269.47 10.64
 0 2 2 263.64 10.67
 0 2 3 185 7.27
 0 2 3 191.55 7.75
 0 -2 -3 177.82 7.58
 0 2 4 384.59 14.98
 0 -2 -4 408.92 15.43
 0 -2 -7 58.74 4.05
 0 2 -7 58.53 3.64
 0 -2 -8 82.23 5.03
 0 2 -8 89.59 4.9
 0 2 -9 32.31 3.32
 0 2 -9 29.98 3.32
 0 -2 -9 25.3 3.61
 0 2 10 33.41 2.88
 0 -2 10 30.85 3.03
 0 2 10 30.5 3.14
 0 -2 10 31.15 3
 0 2 -10 27.41 3.55
 0 -2 -10 31.43 4.03
 0 2 -10 35.16 3.67
 0 -2 10 32.66 2.69
 0 2 10 28.47 2.81
 0 2 11 916.4 34.82
 0 2 11 920.91 34.83
 0 -2 11 890.37 34.76
 0 -2 11 863.32 34.89
 0 2 -11 913.86 36.05
 0 2 11 906.41 34.76
 0 -2 -11 863.59 36.23
 0 2 11 945.14 34.92
 0 -2 11 951.14 34.83
 0 2 -12 217.7 10.4
 0 2 12 219.9 9.17
 0 -2 12 224.87 9.08
 0 2 12 217.75 9.02
 0 -2 12 216.09 8.97
 0 2 12 223.61 9.1
 0 2 12 216.19 9.04
 0 2 13 644.27 24.75
 0 2 13 647.82 24.73
 0 2 13 646.42 24.81
 0 -2 13 629.69 24.74
 0 2 14 108.89 4.7
 0 2 14 93.63 4.8
 0 2 14 107.75 4.93
 0 -2 14 95.4 4.78
 0 2 15 39.44 2.52
 0 2 15 38.79 2.73
 0 -2 15 39.34 2.55
 0 2 16 7.92 1.73
 0 -2 16 7.8 1.56
 0 2 17 18.24 1.38
 0 -3 0 0.61 1.09
 0 -3 0 0.11 1.98
 0 3 0 1.58 1.53
 0 -3 0 0.74 1.94
 0 -3 -1 2335.33 87.47
 0 3 -1 2330.49 87.32
 0 -3 1 2262.15 87.31
 0 3 1 2366.93 87.52
 0 -3 -1 2341.18 87.55
 0 -3 1 2351.14 87.56
 0 -3 -2 9140.47 342
 0 3 2 9231.09 342.07
 0 -3 -2 9101.51 342.02
 0 3 -2 8948.23 341.8
 0 3 -2 9150.08 341.92
 0 3 -3 3896.27 146.42
 0 -3 -3 3917.77 146.54
 0 3 3 3856.57 146.6
 0 -3 -3 3849.87 146.42
 0 3 4 40.91 3.23
 0 -3 -4 37.19 2.62
 0 3 -4 41.64 2.57
 0 -3 -4 42.23 3.02
 0 3 4 40.78 2.25
 0 3 -5 87.27 4.22
 0 -3 -5 85.09 4.13
 0 -3 -5 81.98 4.57
 0 3 5 87.68 3.75
 0 3 -6 65.76 3.69
 0 -3 -6 60.96 4.17
 0 3 -7 16.32 2.51
 0 3 -7 14.67 2.13
 0 3 -8 8.82 2.55
 0 -3 -8 5.53 2.23
 0 3 -8 3.27 2.24
 0 3 -9 9.73 2.76
 0 3 -9 7.24 2.48
 0 3 -10 355.15 15.12
 0 3 10 357.74 14.05
 0 -3 10 354.44 13.97
 0 3 10 354.02 14.06
 0 -3 10 358.06 14.02
 0 3 10 370.25 14.18
 0 -3 -10 330.29 15.35
 0 3 10 358.81 14.06
 0 3 11 256.91 10.51
 0 -3 11 258.65 10.34
 0 3 11 260.51 10.36
 0 -3 11 248.71 10.26
 0 3 11 254.19 10.36
 0 3 11 259.6 10.38
 0 3 -11 249.86 11.47
 0 -3 12 119.77 5.53
 0 3 12 114.27 5.67
 0 3 12 118.52 5.48
 0 3 12 126.18 5.54
 0 3 12 118.48 5.49
 0 -3 13 44.06 3.13
 0 3 13 45.98 3.32
 0 3 13 42.61 2.97
 0 3 13 45.04 3.09
 0 3 13 42.81 3.13
 0 3 14 36.11 2.52
 0 3 14 30.71 2.77
 0 3 14 35.92 2.83
 0 -3 14 28.12 2.53
 0 3 15 2.25 1.67
 0 3 15 0.58 1.93
 0 -3 15 2.42 1.69
 0 3 15 1 2
 0 -3 16 3.77 1.35
 0 3 16 2.65 1.59
 0 3 17 -0.07 0.93
 0 -4 0 5345.03 204.46
 0 4 0 5496.03 204.59
 0 -4 0 5514.73 204.71
 0 -4 -1 7150.22 269.88
 0 -4 1 6835.93 269.7
 0 -4 -1 7349.29 270.04
 0 4 -1 7347.97 269.72
 0 4 1 7308.08 269.97
 0 -4 1 7244.72 270.03
 0 -4 -1 7349.94 270.05
 0 4 2 1414.24 52.6
 0 -4 -2 1418.42 52.57
 0 -4 -2 1404.56 52.53
 0 4 -2 1358.05 52.22
 0 4 -2 1386.79 52.4
 0 4 3 3423.93 128.63
 0 -4 -3 3364.58 128.5
 0 4 -3 3393.55 128.4
 0 -4 -3 3429.23 128.56
 0 4 -4 1278.79 47.3
 0 -4 -4 1236.26 47.49
 0 4 4 1201.31 47.6
 0 -4 -4 1257.93 47.33
 0 4 4 1224.33 47.22
 0 4 -5 48.21 2.9
 0 -4 -5 46.55 2.96
 0 -4 -5 44 3.37
 0 4 5 46.86 2.52
 0 -4 -6 18.76 2.86
 0 4 -6 17.49 2.02
 0 4 6 14.8 1.45
 0 -4 -6 20.54 2.23
 0 4 -6 18.98 2.25
 0 4 -7 0.74 1.73
 0 -4 -7 0.39 2.67
 0 -4 -7 -1.93 2.08
 0 4 -7 2.32 2.13
 0 4 -8 23.24 2.83
 0 -4 -8 20.14 3.24
 0 -4 -9 247.6 11.65
 0 4 -9 267.04 11.28
 0 -4 10 262.12 10.65
 0 4 10 261.23 10.85
 0 4 10 270.77 10.75
 0 4 10 261.6 10.71
 0 4 -10 282.28 11.77
 0 -4 11 76.31 4.1
 0 4 11 74.19 4.42
 0 4 11 83.79 4.38
 0 4 11 82.47 4.26
 0 4 -11 84.44 5.19
 0 -4 12 311.04 12.46
 0 4 12 319.95 12.65
 0 4 12 319.51 12.57
 0 4 12 309.2 12.51
 0 4 13 40.28 3.01
 0 4 13 43.03 3.33
 0 -4 13 41.68 2.82
 0 4 13 49.01 2.95
 0 4 13 43.23 3.07
 0 -4 14 6.52 1.96
 0 4 14 13.57 2.34
 0 4 14 13.85 2.17
 0 4 14 8.51 2.1
 0 4 14 12.44 2.12
 0 4 15 5.15 1.61
 0 4 15 1.92 1.92
 0 4 15 3.23 1.95
 0 -4 15 2.03 1.58
 0 4 16 2.54 1.46
 0 5 0 -0.05 1.63
 0 -5 0 -0.11 1.18
 0 -5 0 -1.22 2.35
 0 5 1 1.78 1.85
 0 -5 -1 0.39 2.36
 0 -5 1 1.53 0.86
 0 -5 -1 1.15 1.52
 0 -5 -1 0.33 2.47
 0 -5 1 2.95 2.16
 0 -5 -2 963.88 32.42
 0 5 2 965.87 32.39
 0 -5 -2 962.3 32.26
 0 -5 2 1036.53 32.52
 0 -5 -2 939.23 32.51
 0 -5 -3 888.71 34.18
 0 5 -3 902.83 34
 0 -5 -3 896.43 34.2
 0 5 3 865.42 34.31
 0 -5 -4 0.83 2.04
 0 5 4 -0.28 2.65
 0 -5 -4 0.4 2.21
 0 5 -4 -2.11 1.7
 0 -5 -5 71 4.22
 0 5 -5 73.5 3.71
 0 -5 -5 67.36 3.89
 0 5 5 73.28 3.59
 0 -5 -6 102.69 5.61
 0 5 -6 116.08 5.21
 0 -5 -6 110.64 5.26
 0 -5 -7 89.23 5.35
 0 5 -7 97.74 4.82
 0 -5 -7 92.12 4.65
 0 -5 -8 63.16 4.56
 0 5 -8 56.16 3.76
 0 5 9 56.5 3.73
 0 5 9 52.53 3.86
 0 5 9 54.43 3.53
 0 5 9 57.05 3.56
 0 -5 -9 62.24 4.84
 0 5 -9 61.52 4.08
 0 5 10 470.76 18.17
 0 5 10 459.58 18.23
 0 5 10 473.14 18.18
 0 5 10 471.38 18.17
 0 -5 -10 432.82 19.57
 0 5 -10 465.68 19.07
 0 5 11 165.42 7.2
 0 5 11 171.06 7.27
 0 5 11 170.59 7.39
 0 5 12 5.83 2.45
 0 -5 12 1.89 2.18
 0 5 12 -1.42 2.59
 0 5 12 0.65 2.42
 0 -5 13 0.98 1.95
 0 5 13 1.79 2.56
 0 5 13 0.16 2.25
 0 5 13 -1.29 2.28
 0 5 14 24.58 2.48
 0 5 14 20.83 2.24
 0 5 14 21.65 2.23
 0 5 15 33.66 2.34
 0 5 15 37.35 2.16
 0 5 15 29.54 2.38
 0 5 16 4.13 1.26
 0 -6 0 60.56 3.68
 0 6 0 56.04 3.13
 0 -6 0 55.89 2.64
 0 -6 -1 137.19 6
 0 -6 1 145.02 5.92
 0 6 -1 139.4 5.48
 0 6 1 136.88 5.7
 0 -6 -1 143.73 5.34
 0 -6 2 77.21 4.03
 0 -6 -2 66.86 4.22
 0 6 2 66.7 3.68
 0 -6 -2 60.28 3.83
 0 -6 -2 64.47 3.45
 0 -6 -3 201.51 8.61
 0 6 3 186.91 8.49
 0 -6 -3 194.01 8.36
 0 -6 -3 202.1 8.25
 0 6 4 5 2.64
 0 -6 -4 3.93 2.23
 0 -6 -4 5.89 2.31
 0 -6 -5 864.23 33.35
 0 -6 -5 861.16 33.19
 0 6 5 827.56 33.02
 0 6 -5 883.94 33.04
 0 -6 -6 0.37 2.64
 0 -6 -6 0.64 2.2
 0 6 -6 1.05 1.84
 0 6 -7 2.98 1.97
 0 -6 -7 0.72 2.74
 0 6 -8 100.61 4.96
 0 6 8 84.5 4.59
 0 -6 -8 89.23 5.52
 0 6 8 91.74 4.72
 0 6 9 4.11 2.66
 0 6 9 4.64 2.97
 0 6 9 5.09 2.61
 0 -6 -9 6.38 3.56
 0 6 9 3.9 2.75
 0 6 10 -0.26 2.62
 0 6 10 2.29 2.54
 0 6 10 0.53 2.7
 0 6 10 2.39 2.72
 0 6 11 -1.6 2.46
 0 6 11 8.44 2.84
 0 6 11 4.92 2.54
 0 6 11 3.63 2.74
 0 6 12 88.34 4.65
 0 6 12 92.7 4.43
 0 6 12 98.03 4.54
 0 6 12 87.41 4.54
 0 6 13 8.54 2.15
 0 6 13 14 2.38
 0 6 13 8.72 2.22
 0 6 13 10.54 2.23
 0 6 14 8.17 2.03
 0 6 14 5.54 1.84
 0 6 14 6.94 1.87
 0 6 15 -0.27 1.56
 0 -7 0 -1.5 2.55
 0 7 0 -1.14 1.76
 0 7 -1 19.79 2.03
 0 7 1 27.92 2.33
 0 -7 -1 23.27 3.03
 0 -7 1 22.63 2.7
 0 -7 -1 21.81 1.76
 0 7 2 98.69 4.92
 0 7 -2 94.75 4.4
 0 -7 -2 102.98 5.28
 0 -7 -2 98.08 4.49
 0 -7 -3 219.99 9.73
 0 7 3 223.66 9.82
 0 -7 -3 242.76 10.04
 0 -7 -3 230.52 9.46
 0 7 4 145.55 6.99
 0 -7 -4 143.64 6.74
 0 -7 -4 142.43 7.13
 0 -7 -4 148.97 6.61
 0 -7 -5 1088.19 42.37
 0 7 5 1081.58 42.23
 0 -7 -5 1134.19 42.49
 0 -7 -6 327.67 13.41
 0 -7 -6 311.22 13.09
 0 7 7 10.91 2.72
 0 7 7 13.73 2.86
 0 -7 -7 7.46 2.95
 0 7 8 13.36 2.69
 0 7 8 13.63 2.95
 0 -7 -8 13.15 3.31
 0 7 8 10.61 2.81
 0 7 9 210.41 8.8
 0 7 9 203.73 8.73
 0 7 9 218.86 8.83
 0 7 10 60.65 3.81
 0 7 10 63.49 3.89
 0 7 10 61.18 3.61
 0 7 11 1.95 2.69
 0 7 11 1.65 2.52
 0 7 11 -0.37 2.43
 0 7 11 -1.28 2.67
 0 7 12 8.47 2.41
 0 7 12 8.02 2.37
 0 7 12 6.48 2.21
 0 7 12 4.85 2.38
 0 7 13 4.96 2.15
 0 7 13 3.01 2.14
 0 7 13 6.63 2.12
 0 7 13 3.42 1.93
 0 7 14 10.69 1.87
 0 7 14 6.3 1.77
 0 7 14 11.56 1.57
 0 7 14 7.77 1.72
 0 7 15 4.95 1.5
 0 -7 -15 2.99 1.26
 0 -8 0 73.61 4.4
 0 8 1 4.43 1.9
 0 -8 1 1.12 2.5
 0 -8 -1 0.12 2.67
 0 8 2 8.27 2.31
 0 -8 -2 7.82 2.89
 0 8 3 531.59 21.13
 0 -8 -3 528.58 21.35
 0 -8 -4 594.64 23.21
 0 -8 -4 584.87 23.73
 0 -8 -5 180.09 8.28
 0 -8 -5 193.93 8.96
 0 -8 -6 38.23 4.22
 0 8 6 35.86 3.26
 0 -8 -6 31.55 3.29
 0 8 6 32.36 3.2
 0 -8 -7 59.02 4.42
 0 8 7 60.22 3.87
 0 -8 -7 64.85 5.09
 0 8 7 57.84 3.78
 0 8 8 1.15 2.87
 0 -8 -8 4.43 3.1
 0 8 8 3.01 2.65
 0 8 9 453.67 17.71
 0 8 9 451.24 17.72
 0 8 10 6.3 2.45
 0 8 10 2.81 2.61
 0 8 11 112.36 5.23
 0 8 11 111.56 5.18
 0 8 11 106.57 5.01
 0 8 12 164.03 6.81
 0 8 12 157.78 6.65
 0 8 12 162.23 6.82
 0 8 13 24.49 1.93
 0 8 13 26.83 2.27
 0 8 13 21.85 2.21
 0 8 14 20.33 1.76
 0 8 14 12.85 1.54
 0 8 15 6.03 1.18
 0 -8 -15 5.28 0.97
 0 -9 0 -1.46 2.75
 0 -9 1 88.9 5.11
 0 -9 -1 82.46 5.03
 0 -9 -2 0.57 2.87
 0 -9 -3 411.65 17.09
 0 9 4 5.92 2.96
 0 9 4 2.64 2.67
 0 -9 -4 3.09 3.14
 0 9 5 13.73 2.85
 0 -9 -5 8.49 3.45
 0 9 6 896.78 33.9
 0 -9 -6 913.29 35.29
 0 9 6 865.59 33.88
 0 9 7 33.91 3.32
 0 9 7 37.37 3.2
 0 9 8 11.33 2.78
 0 9 8 6.79 2.84
 0 9 9 151.3 6.69
 0 9 9 149.82 6.75
 0 9 10 6.94 2.54
 0 9 10 3.61 2.44
 0 9 11 200.29 8.12
 0 9 11 188.97 8.06
 0 9 12 49.16 3.02
 0 9 12 52.28 3.02
 0 9 13 0.43 1.68
 0 9 13 2.49 1.7
 0 -9 -14 0.1 1.04
 0 9 14 2.96 1.29
 0 -9 -14 0.11 1.16
 0 10 0 43.37 3.82
 0 -10 0 56.89 4.17
 0 10 0 51.43 3.48
 0 10 1 62.31 3.8
 0 -10 -1 62.26 4.48
 0 10 1 60.35 4.11
 0 10 -1 50.62 4.04
 0 -10 -2 43.68 4.11
 0 10 2 48.08 3.47
 0 10 2 43.32 3.68
 0 10 -2 41.24 3.78
 0 -10 -3 -2.89 3.36
 0 10 3 0.25 3.09
 0 -10 -3 -1.07 2.31
 0 10 3 0.09 2.87
 0 10 4 260.14 10.57
 0 -10 -4 264.89 11.78
 0 10 4 252.79 10.51
 0 10 5 5.17 2.72
 0 10 6 109.78 5.4
 0 10 7 25.69 3.21
 0 10 7 28.55 3.04
 0 10 8 37.72 3.33
 0 10 8 40.99 3.35
 0 10 9 29.52 2.98
 0 10 9 25.61 2.89
 0 10 10 -1.57 2.36
 0 10 10 -2.2 2.37
 0 10 11 44.33 2.85
 0 10 11 48.04 2.98
 0 10 12 2.46 1.78
 0 10 12 5.34 1.82
 0 -10 -13 37.31 1.85
 0 10 13 31.81 2.05
 0 10 13 40.18 2.11
 0 -10 -14 37.95 1.74
 0 -11 0 -1.59 3.08
 0 11 0 -2.65 2.87
 0 11 0 2.55 3.23
 0 -11 -1 5.87 3.04
 0 11 1 6.01 3.18
 0 11 -1 1.49 3.25
 0 11 1 0.47 2.85
 0 11 -1 2.94 2.87
 0 11 2 134.81 6.16
 0 -11 -2 150.13 7.38
 0 11 2 129.67 6.33
 0 11 -2 132.38 6.42
 0 11 3 4.75 3.07
 0 11 -3 5.01 3.25
 0 11 3 6.53 2.86
 0 11 4 195.47 8.26
 0 11 -4 183.49 8.29
 0 11 4 189.16 8.19
 0 -11 -4 194.79 7.88
 0 11 5 232.88 9.74
 0 11 -5 238.59 9.7
 0 11 5 229.78 9.67
 0 -11 -5 231.68 9.48
 0 11 6 117.35 5.63
 0 11 7 178.75 7.62
 0 11 7 180 7.75
 0 11 8 1.62 2.55
 0 11 8 5.03 2.54
 0 -11 -8 -0.37 1.77
 0 11 9 1.11 2.31
 0 11 9 -1.3 2.25
 0 -11 -9 1.68 1.69
 0 -11 -10 -0.62 1.54
 0 11 10 -0.04 2.01
 0 11 10 -0.13 2.18
 0 -11 -10 1.25 1.96
 0 -11 -11 3.15 1.29
 0 11 11 3.39 1.77
 0 -11 -11 2.87 1.66
 0 11 11 3.07 1.9
 0 11 12 42.78 2.19
 0 11 12 37.61 2.22
 0 -11 -12 46.52 2.17
 0 -11 -12 32.71 1.8
 0 -11 -13 2.4 0.89
 0 12 0 3.72 2.78
 0 12 0 1.97 2.9
 0 12 1 29.99 3.29
 0 12 -1 34.38 3.49
 0 12 1 31 3.44
 0 12 2 0.8 2.86
 0 12 2 5 3.05
 0 12 -2 1.99 3.05
 0 12 3 36.44 3.28
 0 12 3 42.4 3.48
 0 12 4 48.73 3.5
 0 -12 -4 44.21 2.85
 0 12 -4 44.22 3.61
 0 12 4 45.48 3.65
 0 -12 -5 459.47 17.68
 0 12 5 448.61 17.81
 0 12 5 437.13 17.87
 0 12 -5 476.74 17.82
 0 12 6 13.05 2.74
 0 -12 -6 11.27 2.17
 0 12 7 83.62 4.61
 0 -12 -7 101.8 4.4
 0 12 8 24.26 2.54
 0 -12 -8 24.62 2.2
 0 12 8 19.34 2.46
 0 12 9 6.22 2.06
 0 -12 -9 9.42 1.84
 0 12 9 8.36 2.2
 0 12 10 4.93 1.69
 0 -12 -10 3.79 1.56
 0 12 10 3.74 1.9
 0 12 11 9.43 1.42
 0 -12 -11 10.3 1.38
 0 12 11 7.37 1.58
 0 -12 -12 7.71 0.92
 0 13 0 -2.49 2.91
 0 13 1 1.82 2.61
 0 13 1 0.22 2.92
 0 13 -1 2.79 2.88
 0 13 2 74.44 4.16
 0 13 -2 81.44 4.35
 0 13 2 71.65 4.35
 0 13 3 27.96 2.98
 0 13 3 32.71 3.21
 0 13 -3 33.03 3.23
 0 13 4 -1.38 2.51
 0 13 4 1.39 2.72
 0 13 -4 2.48 2.63
 0 13 5 50.99 3.23
 0 -13 -5 47.08 2.67
 0 13 5 46.77 3.35
 0 -13 -6 130.38 5.25
 0 13 6 121.57 5.48
 0 13 6 115.01 5.59
 0 13 7 105.45 5.11
 0 -13 -7 121.83 4.9
 0 13 8 3.24 1.83
 0 13 8 2.74 2.05
 0 -13 -8 0.09 1.47
 0 13 9 27.72 2.3
 0 13 9 28.34 2.04
 0 13 10 5.02 1.15
 0 -13 -10 5.04 1.11
 0 13 10 5.96 1.51
 0 14 0 70.78 4.01
 0 14 1 9.18 2.64
 0 14 -1 9.74 2.66
 0 14 -2 16.84 2.68
 0 14 2 16.99 2.58
 0 14 3 15.86 2.61
 0 14 -3 15.82 2.54
 0 14 3 17.45 2.37
 0 14 4 89.08 4.35
 0 14 4 89.56 4.56
 0 14 5 3.64 2.19
 0 14 5 -2.95 1.87
 0 14 6 0.04 2.07
 0 14 6 -0.52 1.7
 0 14 7 20.52 1.73
 0 14 8 -0.34 1.2
 0 14 9 -0.28 1.31
 0 15 0 1.11 2.22
 0 15 -1 6.6 2.12
 0 15 1 9.26 2.21
 0 15 2 6.22 2.17
 0 15 -2 10.16 2.11
 0 15 3 0.51 2.05
 0 15 -3 1.91 1.86
 0 15 4 16.12 2.11
 0 15 5 1.92 1.77
 0 15 6 11.35 1.73
 0 15 7 -0.22 1.33
 0 16 0 3.54 1.5
 0 16 1 24.93 1.83
 0 16 -1 19.61 1.7
 0 16 2 19.13 1.75
 0 16 3 1.59 1.46
 0 16 4 27.43 1.78
 0 16 5 0.38 1.1
 -1 0 17 1.34 1.27
 -1 0 16 109.44 4.77
 -1 0 15 -0.64 2.1
 -1 0 14 5.13 2.41
 -1 0 13 -2.97 2.63
 -1 0 13 -0.4 2.64
 -1 0 13 0.06 2.5
 1 0 -12 280.57 12.63
 -1 0 12 287.44 11.34
 -1 0 12 275.84 11.3
 -1 0 12 275.73 11.34
 -1 0 11 0.36 2.69
 1 0 -11 -1.77 3.24
 1 0 -11 2.28 3.56
 -1 0 11 0.17 2.89
 -1 0 11 -0.67 2.49
 1 0 -10 57.14 4.44
 1 0 -9 -0.71 2.79
 1 0 -4 47.33 2.09
 -1 0 3 -0.93 1.9
 -1 0 2 36.74 2.16
 1 0 -1 -0.79 1.23
 1 0 -1 0.56 0.88
 -1 0 0 46.28 1.69
 1 0 0 50.43 1.65
 -1 0 -1 1.01 1.51
 1 0 1 -0.39 1.21
 -1 0 -1 -0.09 0.71
 -1 0 -2 1429.97 54.13
 -1 0 -3 0.81 1.97
 -1 0 -4 256.67 10.41
 -1 0 -5 -0.07 2.35
 -1 0 -6 -1.44 2.46
 -1 0 -7 0.55 2.55
 -1 0 -8 120.54 6.2
 -1 0 -9 -0.31 3.07
 1 0 10 152.02 6.56
 1 0 10 154.89 6.47
 1 0 10 145.11 6.43
 -1 0 -10 137.69 7.7
 1 0 11 -0.61 2.48
 1 0 11 0.1 2.67
 1 0 11 0.9 2.38
 -1 0 -11 0.2 3.47
 -1 0 -12 78.07 5.48
 1 0 12 80.83 4.08
 1 0 12 76.74 4.23
 1 0 12 79.62 4.31
 1 0 13 -2.73 2.49
 1 0 13 -0.15 2.49
 1 0 13 2.72 2.1
 1 0 14 40.17 2.67
 1 0 14 39.37 2.92
 1 0 15 1.1 1.87
 1 0 16 73.75 3.39
 1 0 17 -0.16 0.89
 -1 -1 17 1.04 1.22
 -1 -1 16 1.33 1.68
 -1 -1 15 32.22 2.57
 -1 1 14 17.94 2.74
 -1 1 14 19.05 2.55
 -1 1 14 18.57 2.42
 -1 -1 14 24.26 2.66
 -1 -1 13 493.76 18.83
 -1 1 13 489.7 18.85
 -1 1 13 499.2 18.93
 -1 -1 13 489.46 18.92
 -1 1 13 471.54 18.83
 -1 -1 13 468.41 18.82
 1 1 -12 61.51 4.88
 -1 1 12 61.78 3.88
 -1 -1 12 67.36 3.67
 -1 -1 12 74.3 3.99
 -1 1 12 65.3 3.69
 -1 -1 12 62.17 4.02
 -1 1 12 62.83 3.92
 -1 -1 12 63.5 3.89
 -1 1 11 59.18 3.84
 -1 -1 11 59.11 3.9
 -1 -1 11 63.57 3.83
 -1 -1 11 67.01 3.54
 -1 1 11 64.15 3.62
 -1 1 11 57.78 3.68
 1 1 -11 61.71 4.71
 1 1 -11 64.67 4.89
 1 -1 -11 49.98 4.78
 -1 -1 11 63.5 3.79
 -1 1 10 106.8 5.19
 1 1 -10 111.84 6.04
 1 1 -10 92.53 5.94
 1 -1 -10 97.31 6.12
 -1 1 10 107.03 5.02
 -1 -1 10 109.98 4.95
 -1 -1 10 114.96 5.09
 -1 1 10 109.45 4.96
 1 1 -9 2.13 2.51
 1 -1 -9 0.3 2.98
 1 1 -9 -2.75 2.84
 1 -1 -8 229.34 10.01
 -1 1 4 727.91 27.98
 -1 1 3 3020.39 112.12
 1 1 -3 2923.5 112.05
 1 1 -2 2.85 1.1
 1 1 -2 3.15 1.6
 -1 -1 1 39.02 2.11
 -1 -1 0 2418.78 92.53
 1 -1 0 2425.11 92.51
 1 -1 0 2457.61 92.42
 -1 1 0 2484.8 92.43
 -1 -1 0 2439.48 92.52
 1 1 1 654.95 8.63
 -1 -1 -1 658.58 8.09
 -1 1 -1 687.94 8.31
 -1 1 -2 70.67 3.08
 1 1 2 62.82 3.09
 1 1 3 29.6 1.97
 -1 -1 -3 32.56 2.64
 -1 1 -3 29.91 2.22
 -1 1 -4 51.77 3.01
 -1 -1 -4 48.01 3.3
 -1 1 -5 4.24 2.21
 -1 -1 -5 2.1 2.52
 -1 1 -6 270.59 11.27
 -1 -1 -6 276.51 11.45
 -1 -1 -7 206.97 9.23
 -1 1 -7 207.91 9.06
 -1 1 -8 40.02 3.53
 -1 -1 -8 31.67 3.66
 -1 1 -9 697.21 27.14
 -1 -1 -9 664.48 27.24
 1 -1 10 296.77 11.64
 1 -1 10 291.33 11.61
 1 1 10 290.35 11.59
 1 -1 10 287.11 11.55
 1 1 10 296.81 11.58
 -1 -1 -10 283.29 12.9
 -1 1 -10 274.97 12.71
 1 1 11 23.48 2.64
 1 -1 11 19.32 2.69
 1 -1 11 19.39 2.86
 1 -1 11 14.17 2.45
 1 1 11 15.01 2.59
 -1 1 -11 15.27 3.53
 -1 -1 -11 15.73 3.87
 -1 1 -11 13.49 3.34
 1 1 12 120.23 5.36
 1 -1 12 113.51 5.25
 1 1 12 118.41 5.29
 1 -1 12 122.76 5.43
 1 1 13 16.3 2.64
 1 -1 13 18.22 2.64
 1 1 13 17.74 2.42
 1 -1 13 14.49 2.3
 1 1 13 13.09 2.6
 1 -1 14 18.86 2.38
 1 1 14 20.54 2.34
 1 1 14 18.63 2.26
 1 -1 14 26.63 2.13
 1 1 14 16.16 2.51
 1 -1 15 8.62 1.9
 1 1 15 9.17 1.94
 1 1 15 9.64 1.78
 1 1 16 33.01 2.1
 1 -1 16 29.89 2
 1 1 17 25.07 1.4
 -1 2 17 21.63 1.62
 -1 -2 17 20.12 1.45
 -1 2 16 1.71 1.74
 -1 -2 16 3.66 1.63
 -1 -2 15 -0.48 2.04
 -1 2 15 -0.46 2.06
 -1 2 14 8.79 2.3
 -1 2 14 6.94 2.39
 -1 2 14 6.72 2.25
 -1 2 14 6.31 2.49
 -1 -2 14 10.83 2.38
 -1 2 13 36.58 3.14
 -1 2 13 43.53 3.29
 -1 -2 13 38.21 3.09
 -1 2 13 37.49 3.18
 -1 2 13 39.41 3
 -1 2 12 119.89 5.77
 -1 -2 12 123.33 5.61
 -1 2 12 124.41 5.47
 -1 -2 12 122.62 5.4
 1 -2 -12 107.07 6.77
 -1 2 12 118.04 5.64
 -1 -2 12 112.52 5.67
 1 2 -12 122.86 6.81
 -1 2 11 130.83 5.82
 -1 -2 11 114.09 5.87
 -1 -2 11 127.47 5.64
 -1 2 11 125.78 5.73
 1 2 -11 131.67 6.97
 1 2 -11 119.52 6.73
 1 -2 -11 126.35 7.14
 -1 -2 11 126.55 5.8
 -1 2 11 137.78 5.96
 -1 2 10 458.47 16.87
 -1 -2 10 427.37 16.76
 1 2 -10 442.68 17.79
 1 -2 -10 419.81 18
 1 2 -10 402.3 17.71
 -1 2 10 420.05 16.74
 -1 -2 10 437.06 16.82
 -1 -2 10 423.01 16.68
 1 2 -9 36.76 3.44
 1 -2 -9 34.08 3.74
 1 2 -9 35.84 3.36
 1 2 -8 209.43 8.9
 1 -2 -8 189.76 8.96
 1 2 -7 73.42 4.19
 1 2 -6 992.68 38.14
 -1 2 5 98.7 5.22
 1 2 -5 111.39 4.93
 -1 2 4 0.84 0.6
 1 2 -4 2.22 1.76
 1 2 -3 249.29 9.89
 1 2 -2 18.04 1.18
 -1 2 2 18.75 2.36
 -1 -2 2 18.1 1.84
 1 2 -2 18.44 1.85
 1 2 -1 3818.84 146.02
 -1 -2 1 3920.94 146
 1 -2 0 136.12 2.91
 -1 -2 0 133.56 3.1
 1 -2 0 120.6 2.46
 -1 -2 -1 1861.17 70.52
 -1 -2 -1 1867.75 70.4
 1 2 2 407.17 15.72
 -1 2 -2 417.24 15.53
 -1 -2 -2 399.51 15.81
 -1 -2 -2 399.55 15.54
 1 2 3 10.7 1.58
 -1 2 -3 13.83 1.62
 -1 -2 -3 10.17 1.4
 -1 2 -4 111.09 4.77
 1 2 4 106.68 4.64
 -1 2 -5 523.96 19.52
 1 2 5 485.32 19.29
 -1 2 -6 92.85 4.7
 -1 -2 -6 91.53 5.01
 -1 2 -7 55.56 3.6
 -1 -2 -7 53.56 3.91
 -1 -2 -8 -0.29 2.94
 -1 2 -8 2.14 2.53
 -1 2 -9 160.76 7.81
 -1 -2 -9 167.84 8.23
 -1 2 -10 127.92 6.85
 -1 -2 -10 127.24 7.34
 -1 2 -10 124.81 6.92
 1 2 10 133.1 6.05
 1 -2 10 136.37 5.95
 1 -2 10 133.75 5.98
 1 2 10 139.69 5.9
 1 2 10 127.79 5.9
 1 -2 10 132.99 5.8
 -1 2 -11 332.07 14.49
 1 2 11 338.06 13.33
 1 -2 11 345.31 13.27
 1 -2 11 331.01 13.39
 1 2 11 333 13.46
 1 -2 11 336.94 13.37
 1 2 12 445.57 16.97
 1 -2 12 429.74 16.89
 1 -2 12 427.24 16.98
 1 2 12 434.5 17.06
 1 -2 13 46.1 2.99
 1 2 13 51.79 3.27
 1 2 13 45.08 3.33
 1 -2 13 49.59 3.23
 1 2 14 0.4 2.23
 1 -2 14 1.67 2.11
 1 2 14 0.97 2.11
 1 -2 15 3.19 1.77
 1 -2 16 0.51 1.26
 -1 3 17 0.63 1.15
 -1 -3 16 136.93 5.61
 -1 3 16 140.16 5.76
 -1 3 15 17.8 2.14
 -1 3 15 21.53 2.38
 -1 -3 15 19.24 2.13
 -1 3 14 36.71 2.78
 -1 3 14 30.01 2.61
 -1 3 14 33.86 2.87
 -1 -3 14 30.11 2.65
 -1 -3 13 140.23 6.13
 -1 3 13 139.4 6.39
 -1 3 13 141.89 6.22
 -1 3 13 138.74 6.2
 1 3 -12 3.34 2.93
 1 -3 -12 0.78 3.44
 -1 3 12 1.42 2.42
 -1 -3 12 2.44 2.61
 -1 3 12 0.69 2.86
 -1 3 12 -1.18 2.78
 -1 3 11 15.14 2.54
 -1 3 11 13.05 2.64
 -1 3 11 5.16 2.89
 -1 -3 11 13.73 2.69
 1 3 -11 18.27 3.44
 1 -3 -11 15.73 3.65
 -1 3 11 13.43 2.99
 1 3 -10 321.33 13.79
 -1 -3 10 313.72 12.77
 -1 3 10 326.74 12.89
 -1 3 10 329.67 12.8
 -1 -3 10 319.79 12.69
 -1 3 10 328.86 12.78
 1 3 -10 307.83 13.6
 -1 3 10 324.91 12.81
 1 3 -9 12.11 2.79
 1 3 -9 9.75 2.56
 1 3 -8 72.14 4.24
 1 -3 -8 69.14 4.61
 1 3 -7 4.46 2.3
 1 -3 -7 4.34 2.55
 1 3 -6 123.52 5.67
 1 -3 -6 116.42 5.82
 1 3 -5 3.76 2.07
 1 -3 -5 4.51 2.44
 -1 3 5 4.34 0.83
 1 3 -4 27.7 2.34
 -1 3 4 28.7 1.69
 -1 3 4 29.38 2.87
 1 3 -3 19.27 2.03
 -1 3 3 24.39 2.53
 1 -3 -3 19.63 2.27
 1 3 -2 155.26 6.5
 -1 -3 2 154.15 6.38
 -1 3 2 163.04 6.75
 1 -3 -2 165.04 6.62
 -1 -3 1 9999 366.95
 -1 -3 1 9914.3 366.79
 1 -3 -1 9853.26 366.94
 1 3 -1 9665.57 366.65
 1 -3 -1 9561.03 366.75
 1 -3 0 685.51 25.52
 1 3 0 697.96 25.42
 1 -3 0 678.36 25.28
 1 -3 0 638.79 25.28
 -1 -3 0 695.11 25.52
 1 -3 1 6030.79 220.55
 -1 3 -1 5623.79 220.37
 -1 -3 -1 5995.92 220.62
 1 3 1 6017.29 220.58
 -1 -3 -1 6022.32 220.57
 -1 3 -2 4059.98 145.33
 -1 3 -2 3760.03 145.16
 -1 -3 -2 4028.19 145.55
 -1 3 -2 3840.27 145.17
 -1 -3 -2 3962.31 145.39
 -1 3 -3 1.01 1.66
 1 3 3 1.06 1.73
 -1 3 -3 2.08 1.28
 -1 -3 -3 0.24 2.08
 -1 -3 -3 -2.05 1.56
 1 3 4 382.55 15.4
 -1 -3 -4 388.21 15.76
 -1 -3 -4 389.65 15.33
 -1 3 -4 420.44 15.37
 1 3 5 35.74 2.43
 -1 -3 -5 40.04 3.33
 -1 3 -5 41.95 2.53
 -1 -3 -5 39.52 2.44
 -1 3 -6 1051.45 39.06
 -1 -3 -6 996.96 38.79
 -1 3 -7 3.02 1.92
 -1 3 -8 -0.44 2.17
 -1 -3 -8 -0.61 3.04
 -1 3 -8 0.71 2.24
 1 3 9 15.01 2.51
 -1 3 -9 9.95 2.6
 -1 -3 -9 13.28 3.34
 1 3 9 10.02 2.46
 1 3 10 79.22 4.35
 1 -3 10 83.08 4.19
 -1 -3 -10 79.23 5.68
 -1 3 -10 82.07 5.05
 1 -3 10 77.17 3.92
 1 3 10 73.3 4.09
 1 3 10 81.87 4.15
 -1 3 -11 187.06 9.25
 1 3 11 202.87 8.39
 1 -3 11 191.82 8.19
 1 3 11 196.16 8.18
 1 3 11 199.08 8.23
 1 -3 11 198.05 8.08
 1 3 12 0.29 2.6
 1 -3 12 4.51 2.44
 1 3 12 3.33 2.43
 1 -3 12 3.27 2.19
 1 3 12 4.03 2.4
 1 -3 13 1.6 2.13
 1 3 13 2.68 2.3
 1 3 13 -0.05 2.24
 1 3 13 -3.83 2.3
 1 -3 14 145.61 6.31
 1 3 14 148.96 6.47
 1 3 14 150.26 6.44
 1 3 14 158.65 6.34
 1 3 15 3.01 1.82
 1 -3 15 2.71 1.54
 1 3 15 2.59 1.61
 1 3 15 1.88 1.79
 1 3 16 13.65 1.59
 1 -3 16 13.07 1.2
 -1 4 16 3.57 1.6
 -1 -4 16 3.9 1.27
 -1 -4 15 92.39 4.26
 -1 4 15 95.42 4.35
 -1 4 14 91.73 4.05
 -1 -4 14 77.09 3.99
 -1 4 14 83.81 4.3
 -1 4 14 82.53 4.13
 -1 4 13 160.74 6.69
 -1 4 13 146.26 6.59
 -1 4 13 154.39 6.64
 -1 4 13 152.6 6.76
 -1 -4 13 153.77 6.55
 -1 4 12 14.98 2.74
 -1 -4 12 17.92 2.58
 -1 4 12 18.64 3.02
 -1 4 12 19.65 2.71
 -1 4 12 23.13 2.79
 1 4 -11 68.22 4.8
 -1 4 11 64.65 4.06
 -1 -4 11 63.07 3.75
 -1 4 11 68.16 3.98
 -1 4 11 64 3.8
 -1 4 11 65.68 3.82
 -1 4 10 24.17 2.77
 -1 4 10 26.1 3.15
 -1 -4 10 24.63 2.79
 1 4 -10 24.79 3.37
 1 -4 -10 24.89 3.7
 -1 4 10 29.57 3.04
 -1 4 10 29.31 2.8
 1 -4 -9 7.77 3.39
 1 4 -9 13.2 2.82
 1 -4 -8 214.36 9.13
 1 -4 -8 196.75 9.5
 1 4 -8 221.35 9.35
 1 -4 -7 11.01 2.45
 1 -4 -7 7.33 2.57
 1 4 -7 6.31 2.35
 1 -4 -6 3.26 2.3
 -1 4 6 4.5 2.86
 1 -4 -6 5.59 2.38
 1 4 -6 4.09 2.18
 1 -4 -5 304.7 12.31
 1 -4 -5 301.66 12.18
 -1 4 5 313.19 12.53
 1 4 -5 319.69 12.17
 -1 4 5 289.73 11.64
 1 -4 -4 808.4 31.41
 -1 4 4 820.29 31.59
 1 -4 -4 811.01 31.42
 1 4 -4 826.92 31.34
 1 -4 -3 150.9 6.55
 1 -4 -3 143.64 6.4
 -1 4 3 143.28 6.63
 1 4 -3 159.16 6.31
 1 -4 -2 1299.47 48.54
 1 -4 -2 1248.87 48.36
 -1 4 2 1272.6 48.55
 -1 -4 2 1253.94 48.27
 -1 -4 2 1338.09 48.62
 1 -4 -1 6900.8 258.84
 1 4 -1 6867.76 258.5
 -1 4 1 6780.29 258.83
 -1 -4 1 6884.04 258.61
 1 -4 -1 6763.62 258.57
 -1 -4 1 7027.61 258.85
 1 -4 -1 6901.25 258.75
 1 4 0 4.31 1.37
 -1 -4 0 3.08 1.6
 1 -4 0 2.27 0.67
 -1 -4 0 2.02 2.26
 1 -4 0 1.26 1.82
 1 4 1 753.71 28.44
 -1 -4 -1 718.62 28.49
 1 -4 1 763.09 28.45
 -1 -4 -1 737.68 28.63
 -1 -4 -2 354.87 13.49
 -1 4 -2 335.6 13.12
 -1 -4 -2 341.88 13.37
 -1 4 -3 152.13 5.74
 -1 -4 -3 195.16 6.77
 -1 4 -3 132.74 5.73
 -1 -4 -3 200.05 6.39
 -1 4 -3 197.24 6.25
 -1 -4 -4 -0.28 1.69
 -1 -4 -4 -0.08 2.54
 -1 4 -4 0.81 1.24
 -1 4 -4 1.23 1.68
 1 4 4 2.69 2.08
 -1 4 -5 60.69 3.01
 -1 -4 -5 56.3 3.88
 -1 -4 -5 59.69 3.11
 -1 4 -5 57.44 3.29
 1 4 5 58.28 3.06
 -1 -4 -6 199.26 9.06
 -1 4 -6 210.75 8.38
 -1 -4 -6 202.07 8.3
 -1 4 -6 209.42 8.59
 1 4 6 195.7 8.27
 -1 4 -7 57.27 3.53
 -1 -4 -7 60.29 4.25
 -1 -4 -8 28 3.51
 -1 4 -8 33.21 2.83
 1 4 9 86.89 4.6
 1 4 9 94.86 4.59
 -1 4 -9 95.94 5.17
 1 4 9 95.7 4.73
 1 4 10 52.77 3.5
 1 -4 10 58.01 3.17
 -1 4 -10 56.04 4.05
 1 4 10 50.4 3.62
 1 4 10 51.5 3.69
 1 -4 10 50.25 3.31
 1 4 10 56.06 3.44
 1 4 11 213.37 8.89
 1 -4 11 207.58 8.7
 1 4 11 213.52 8.77
 1 4 11 215.09 8.78
 1 4 11 215.53 8.7
 -1 4 -11 200.23 9.7
 1 4 12 8.25 2.46
 1 4 12 3.51 2.47
 1 4 12 4.11 2.43
 1 -4 12 2.22 2.27
 1 4 12 6.31 2.64
 1 -4 13 1.21 2.04
 1 4 13 -0.42 2.45
 1 4 13 1.9 2.32
 1 4 13 2.16 2.09
 1 4 14 37.32 2.75
 1 -4 14 32.19 2.33
 1 4 14 37.33 2.64
 1 4 14 39.13 2.5
 1 -4 15 3.89 1.4
 1 4 15 3.22 1.8
 1 4 15 3.38 1.73
 1 4 15 3.71 1.6
 1 4 16 3.57 1.25
 -1 5 16 19.76 1.69
 -1 5 15 37.69 2.52
 -1 5 15 42.32 2.67
 -1 -5 14 30.88 2.31
 -1 5 14 34.42 2.5
 -1 5 14 29.45 2.57
 -1 5 14 35.45 2.69
 -1 5 14 34.27 2.79
 -1 5 13 0.37 2.22
 -1 -5 13 -1.5 2.01
 -1 5 13 4.84 2.61
 -1 5 13 4.81 2.44
 -1 5 13 1.24 2.38
 -1 5 12 88.52 4.77
 -1 -5 12 94.2 4.36
 -1 5 12 87.06 4.52
 -1 5 12 89.08 4.41
 -1 5 12 90.03 4.64
 -1 5 11 88.19 4.73
 1 5 -11 93.33 5.49
 -1 5 11 93.28 4.61
 -1 5 11 87.86 4.54
 -1 5 11 90.12 4.7
 -1 -5 11 86.66 4.4
 -1 5 10 80.62 4.44
 -1 5 10 91.32 4.49
 -1 5 10 89.77 4.71
 -1 5 10 88.9 4.7
 1 -5 -10 80.58 5.69
 1 5 -10 89.34 5.28
 1 5 -9 26.53 3.1
 -1 5 9 23.96 2.77
 -1 5 9 27.75 2.95
 -1 5 9 24.69 3.13
 1 -5 -9 29.6 3.9
 1 -5 -8 134.91 6.68
 1 5 -8 146.6 6.8
 1 -5 -8 144.29 7.21
 1 5 -7 212.19 9.12
 1 -5 -7 212.16 9.42
 1 -5 -7 209.21 9.13
 1 -5 -6 0.82 2.2
 -1 5 6 -2.5 2.77
 1 5 -6 -0.8 2.15
 1 -5 -6 0.66 2.35
 -1 5 5 696.41 28.26
 1 5 -5 778.3 28.61
 -1 5 5 764.83 28.98
 1 -5 -5 743.34 28.74
 1 -5 -5 761.93 28.71
 1 5 -4 74.73 3.87
 1 -5 -4 79.38 4.07
 -1 5 4 74.81 4.42
 1 -5 -4 74.76 4.11
 1 -5 -3 1.96 2.3
 -1 5 3 1.77 2.63
 1 -5 -3 1.27 1.88
 -1 5 2 21.69 2.71
 1 5 -2 21.01 1.37
 1 -5 -2 22.13 2.52
 -1 -5 2 25.37 2.83
 -1 -5 2 19.09 1.74
 1 -5 -2 23.63 1.97
 1 5 -1 6.06 1.24
 1 -5 -1 8.38 2.42
 -1 5 1 6.94 2.28
 -1 -5 1 6.69 2.4
 1 -5 -1 9.64 2.29
 -1 -5 1 6.83 1.43
 1 -5 -1 6.83 1.29
 1 5 0 20.78 1.73
 1 -5 0 20.82 2.51
 -1 -5 0 21.17 2.62
 1 -5 0 19.22 2.32
 1 -5 0 12.66 0.89
 1 -5 0 14.96 0.89
 -1 -5 0 23.93 1.96
 1 5 1 0.58 1.72
 -1 -5 -1 2.28 2.45
 1 -5 1 0.43 2.02
 -1 -5 -1 2.75 1.8
 1 5 2 242.91 9.7
 -1 -5 -2 236.51 9.97
 -1 -5 -2 232.4 9.7
 -1 -5 -3 3.3 2.04
 -1 5 -3 3.81 1.33
 -1 -5 -3 2.25 2.15
 1 5 4 242.22 10.31
 -1 -5 -4 249.32 10.12
 -1 5 -4 251.27 10
 -1 -5 -4 260.68 10.49
 -1 -5 -5 16.36 2.09
 -1 5 -5 16.78 1.93
 1 5 5 14.05 1.89
 -1 -5 -5 11.68 2.7
 -1 5 -6 111.58 5.07
 1 5 6 105.2 4.86
 -1 -5 -6 106.71 5.7
 -1 5 -7 13.85 2.13
 -1 -5 -7 12.74 3.02
 -1 -5 -8 72.05 5.15
 -1 5 -8 75.82 4.19
 1 5 9 28.77 3.24
 -1 5 -9 38.94 3.04
 -1 -5 -9 28.97 4.07
 1 5 9 28.88 3.12
 1 5 9 32.19 2.95
 1 5 10 1.81 2.49
 1 5 10 1.38 2.82
 1 5 10 1.55 2.77
 1 5 10 1.67 2.54
 1 5 11 646.31 25.45
 1 5 11 677.95 25.47
 1 5 11 660.13 25.51
 1 5 11 658.75 25.39
 1 5 12 246.35 9.86
 1 5 12 243.24 9.86
 1 5 12 235.58 9.95
 1 5 12 241.62 9.78
 1 5 13 69.4 4
 1 5 13 74.88 3.91
 1 5 13 83.06 3.86
 1 5 14 1.51 2.09
 1 5 14 3.45 1.95
 1 5 14 4.81 1.73
 1 5 15 59.65 3.16
 1 5 15 60.25 3.13
 1 5 16 44.98 2.1
 -1 6 15 11.77 1.85
 1 -6 -15 9.11 1.43
 -1 6 15 7.32 1.58
 -1 6 14 9.64 2.15
 -1 6 14 9.71 2.15
 -1 6 14 10.01 2.11
 -1 6 14 9.23 1.85
 -1 6 13 5.97 2.2
 -1 6 13 4.99 2.35
 -1 6 13 4.35 2.13
 -1 6 13 0.54 2.29
 -1 6 12 62.94 3.68
 -1 6 12 59.37 3.51
 -1 6 12 57.71 3.76
 -1 6 12 59.45 3.6
 -1 6 11 175.76 7.5
 -1 6 11 177.55 7.62
 -1 6 11 172.65 7.73
 -1 6 11 185.34 7.64
 -1 6 10 129.68 6.3
 -1 6 10 137.04 6.06
 -1 6 10 139.61 6.2
 -1 6 10 137.38 6.14
 1 -6 -9 8.67 3.16
 -1 6 9 4.22 2.62
 1 6 -9 6.57 2.66
 -1 6 9 7.61 2.91
 -1 6 9 4.13 2.65
 -1 6 8 68.67 3.92
 1 6 -8 78.52 4.38
 1 -6 -8 67.05 4.8
 -1 6 8 67.47 4.08
 1 -6 -7 144.34 7.27
 1 6 -7 154.02 7.02
 1 -6 -7 151.64 7.03
 1 -6 -6 -0.63 2.33
 -1 6 6 -2.63 2.95
 1 -6 -6 -0.23 2.4
 1 6 -6 2.67 2.09
 1 -6 -5 519 20.48
 1 6 -5 556.04 20.38
 -1 6 5 503.32 20.78
 1 -6 -5 521.08 20.51
 -1 6 5 495.29 20.08
 1 -6 -4 107.28 5.45
 -1 6 4 114.51 5.72
 1 -6 -4 111.94 5.22
 -1 6 3 39.68 3.41
 1 -6 -3 48.08 3.34
 1 -6 -3 40.65 2.75
 -1 -6 2 5.4 2.62
 1 -6 -2 2.71 2.45
 -1 6 2 3.19 2.35
 1 6 -2 2.93 0.99
 1 -6 -2 5.9 2.44
 -1 -6 2 3.1 1.25
 1 -6 -2 7.35 1.57
 -1 -6 1 234.31 9.76
 1 -6 -1 235.14 9.54
 -1 6 1 241.51 9.58
 1 6 -1 219.44 9.01
 1 -6 -1 238.81 9.78
 1 -6 -1 233.79 9
 -1 -6 1 226.48 9.09
 1 -6 0 390.43 15.47
 -1 -6 0 387.9 15.65
 1 6 0 382.72 15.16
 -1 6 0 403.17 15.51
 -1 -6 0 394.22 15.22
 -1 -6 -1 78.78 4.62
 1 -6 1 82.17 4.21
 1 6 1 83.13 3.95
 -1 -6 -1 79.6 3.94
 -1 -6 -2 234.45 10.06
 -1 -6 -2 235.46 9.64
 -1 -6 -3 854.85 33.74
 -1 -6 -3 878.97 33.52
 1 6 4 123.99 5.82
 -1 -6 -4 118.26 5.53
 -1 -6 -4 123.53 5.86
 1 6 5 323.19 13.04
 -1 -6 -5 318.97 12.95
 -1 -6 -5 329.28 13.45
 -1 -6 -6 4.99 2.78
 -1 -6 -7 269.9 11.86
 1 6 8 62.2 3.75
 1 6 8 64.72 3.87
 -1 -6 -8 58.26 4.74
 1 6 8 64.01 3.95
 1 6 8 65.74 3.76
 -1 -6 -9 15.81 3.66
 1 6 9 14.4 3
 1 6 9 19.03 2.78
 1 6 9 15.34 2.9
 1 6 10 197.98 8.29
 1 6 10 191.92 8.4
 1 6 10 202.11 8.31
 1 6 11 367.77 14.39
 1 6 11 390.19 14.34
 1 6 12 -0.8 2.55
 1 6 12 0.86 2.2
 1 6 12 -1.33 2.38
 1 6 13 97.93 4.74
 1 6 13 95.74 4.52
 1 6 13 107.64 4.67
 1 6 13 102.48 4.64
 1 6 14 -4.36 1.92
 1 6 14 -2.08 1.69
 1 6 15 1.89 1.47
 1 6 15 2.98 1.32
 1 -7 -15 -0.51 1.29
 -1 7 15 -1.91 1.62
 -1 7 15 -0.18 1.34
 -1 7 14 120.94 4.84
 -1 7 14 129.13 4.93
 -1 7 13 11.72 2.28
 -1 7 13 12.97 2.27
 -1 7 13 9.58 2.31
 -1 7 13 10.7 1.99
 -1 7 12 19.81 2.72
 -1 7 12 23.66 2.66
 -1 7 12 21.27 2.44
 -1 7 12 24.33 2.79
 -1 7 11 226.65 9.58
 -1 7 11 227.79 9.35
 -1 7 11 239.11 9.5
 -1 7 10 73.67 4.29
 -1 7 10 77.45 4.2
 -1 7 9 13.99 2.93
 -1 7 9 15.41 2.82
 1 -7 -9 18.83 3.48
 -1 7 8 1.6 2.9
 -1 7 8 2.05 2.64
 1 -7 -8 0.49 2.84
 1 -7 -7 33.2 3.46
 -1 7 7 39.53 3.33
 1 -7 -7 39.12 3.38
 1 -7 -6 43.75 3.53
 1 -7 -6 47.12 3.62
 1 -7 -5 41.17 3.11
 1 -7 -5 41.49 3.38
 -1 7 5 40.04 3.73
 1 -7 -4 965.96 37.03
 1 -7 -4 967.69 37.38
 1 -7 -4 946.74 37.29
 -1 7 4 968.91 37.41
 1 -7 -3 550.28 21.69
 1 -7 -3 574.32 22.16
 -1 7 3 550.79 22.09
 1 -7 -3 566.95 22.14
 1 -7 -2 879.15 34.81
 -1 -7 2 982.46 35.5
 1 -7 -2 916.73 35.34
 -1 7 2 912.63 35.29
 1 -7 -2 927.07 35.42
 1 -7 -1 417.74 16.56
 -1 -7 1 414.08 16.76
 -1 7 1 413.48 16.51
 -1 -7 0 1130.86 44.11
 -1 -7 0 1200.39 44.7
 1 -7 0 1170.68 44.5
 1 7 0 1158.44 44.14
 -1 7 0 1173.77 44.46
 -1 -7 -1 42.5 2.64
 -1 -7 -1 40.02 3.55
 1 -7 1 44.66 3.13
 1 7 1 38.28 2.69
 -1 7 -1 50.36 3.14
 -1 -7 -2 178.58 8.23
 -1 -7 -2 179.54 7.63
 -1 -7 -3 4.59 2.87
 -1 -7 -3 0.09 1.93
 -1 -7 -4 68.24 4.64
 1 7 4 70.59 4.19
 -1 -7 -4 66.17 4.06
 -1 -7 -5 97.19 5.7
 1 7 5 94.16 4.96
 -1 -7 -5 102.56 5.36
 -1 -7 -6 430.8 17.73
 1 7 7 32.11 3.17
 1 7 7 30.02 3.08
 -1 -7 -7 31.19 3.71
 1 7 8 48.16 3.41
 -1 -7 -8 45.02 4.32
 1 7 8 42.22 3.46
 1 7 8 43.69 3.28
 1 7 9 73.05 4.08
 1 7 9 72.07 4.17
 1 7 9 75.83 4.12
 1 7 10 44.29 3.14
 1 7 10 38 3.44
 1 7 10 45.45 3.36
 1 7 10 45.11 3.23
 1 7 11 111.23 4.99
 1 7 11 108.44 4.92
 1 7 12 7.52 2.29
 1 7 12 9.63 2.42
 1 7 12 7.64 2.24
 1 7 13 10.23 1.93
 1 7 13 9.71 1.89
 1 7 13 6.12 2.02
 1 7 14 28.8 1.84
 1 7 14 22 1.93
 -1 -7 -15 0.42 1.02
 1 7 15 1.45 1.23
 1 -8 -15 128.38 5.26
 -1 8 15 139.35 5.36
 1 -8 -15 132.27 5.28
 1 -8 -14 0.8 1.52
 -1 8 14 -0.53 1.66
 -1 8 14 -1.57 1.76
 -1 8 13 6.11 2.05
 -1 8 13 9.17 2.12
 -1 8 12 81.82 4.24
 -1 8 12 83.77 4.11
 -1 8 11 6.65 2.62
 -1 8 11 9.77 2.41
 -1 8 10 65.64 3.88
 -1 8 10 63.16 4.03
 -1 8 9 59.6 3.86
 -1 8 9 64.63 4.04
 -1 8 8 7.08 2.83
 -1 8 8 2.04 2.67
 1 -8 -8 2 2.81
 -1 8 7 7.82 2.76
 1 -8 -7 9.01 2.78
 1 -8 -6 15.47 3.01
 1 -8 -6 12.51 2.44
 -1 8 6 11.64 2.77
 1 -8 -6 12.57 3.55
 -1 8 5 6.61 2.97
 1 -8 -5 8.49 2.77
 1 -8 -5 5.19 3.1
 1 -8 -5 7.1 2.06
 1 -8 -4 171.22 7.99
 -1 8 4 161.36 7.88
 1 -8 -4 166 7.82
 1 -8 -3 639.45 25.45
 -1 8 3 645.92 25.41
 1 -8 -2 106.83 5.43
 -1 8 2 101.11 5.31
 1 -8 -1 8.96 2.52
 -1 -8 1 17.03 2.87
 -1 8 1 11.65 2.32
 1 -8 0 552.7 21.8
 -1 -8 0 553.23 22.02
 -1 8 0 549.09 21.63
 -1 -8 -1 30.14 3.32
 1 -8 1 29.44 2.94
 -1 8 -1 27.74 2.62
 -1 -8 -2 9.26 3.07
 -1 -8 -2 8.1 1.9
 -1 -8 -3 267.8 11.65
 -1 -8 -3 264.44 11.02
 1 8 4 50.96 3.77
 -1 -8 -4 50.28 4.38
 -1 -8 -4 45.97 3.34
 -1 -8 -5 41.01 3.54
 1 8 5 45.21 3.21
 -1 -8 -5 38.09 4.18
 1 8 5 37.76 3.37
 -1 -8 -6 13.52 3.01
 1 8 6 6.72 2.65
 -1 -8 -6 4.03 3.77
 1 8 6 11.27 2.94
 -1 -8 -7 6.61 3.17
 -1 -8 -7 15.41 4.16
 1 8 7 11.53 2.97
 1 8 7 12.63 2.77
 1 8 8 205.78 8.59
 1 8 8 198.63 8.68
 1 8 8 217.11 8.72
 1 8 9 2.76 2.67
 1 8 9 -0.1 2.65
 1 8 9 -0.38 2.57
 1 8 10 3.83 2.49
 1 8 10 6.37 2.52
 1 8 10 6.57 2.4
 1 8 11 14.36 2.44
 1 8 11 16.8 2.56
 1 8 11 10.31 2.34
 1 8 12 -0.49 1.98
 1 8 12 0.22 1.89
 1 8 12 -1.3 2.09
 1 8 13 14.56 1.86
 1 8 13 18.6 1.9
 1 8 13 17.5 1.79
 -1 9 14 0.24 1.37
 1 -9 -14 1.08 1.2
 -1 9 14 0.41 1.39
 1 -9 -14 -0.02 1.24
 -1 9 13 36.6 2.52
 1 -9 -13 38.3 2.39
 -1 9 13 39.11 2.47
 -1 9 12 5.58 2.19
 -1 9 12 6.02 2.13
 -1 9 11 46.15 3.08
 -1 9 11 40.97 3.23
 -1 9 10 5.83 2.57
 -1 9 10 10.84 2.48
 -1 9 9 146.01 6.4
 -1 9 9 135.76 6.29
 -1 9 8 17.43 3.06
 -1 9 8 19.91 2.95
 -1 9 7 47.29 3.46
 1 -9 -6 22.94 3.98
 -1 9 6 19.94 3.2
 -1 9 6 22.24 3.03
 1 -9 -5 22.92 3.56
 -1 9 5 20.35 2.95
 -1 9 5 22.08 3.24
 -1 9 4 125.66 5.96
 -1 9 4 121.96 6.54
 1 -9 -4 131.21 6.7
 -1 9 3 64.14 4.29
 1 -9 -3 61.08 4.37
 -1 9 2 67.82 4.2
 1 -9 -2 72.64 4.56
 1 -9 -1 88.81 4.92
 -1 -9 1 80.72 5.17
 1 -9 0 48.29 3.69
 -1 -9 0 51.53 4.13
 -1 -9 -1 16.94 3.24
 -1 -9 -2 2.15 3.03
 -1 -9 -3 145.68 7.48
 1 9 4 23.62 3.2
 1 9 4 22.64 2.99
 -1 -9 -4 19.35 3.65
 1 9 4 22.53 3.34
 1 9 5 104.61 5.14
 1 9 5 103.97 5.06
 -1 -9 -5 89.95 6.19
 1 9 6 104.83 5.39
 1 9 6 111.85 5.32
 -1 -9 -6 119.66 6.99
 1 9 7 108.5 5.24
 1 9 7 99.37 5.1
 1 9 8 248.61 10.31
 1 9 8 254.68 10.31
 1 9 9 19.47 2.9
 1 9 9 22.14 2.8
 1 9 10 2.48 2.23
 1 9 10 4.5 2.4
 1 9 10 4.02 2.44
 1 9 11 68.26 3.58
 1 9 11 62.12 3.35
 1 9 11 68.12 3.58
 1 9 12 7.29 1.94
 1 9 12 3.98 1.94
 1 9 13 9.83 1.58
 1 9 13 8.52 1.42
 -1 -9 -14 0.06 1.02
 1 9 14 3.11 1.11
 -1 -9 -14 0.77 0.8
 1 -10 -14 2.33 0.89
 1 -10 -13 0.39 1.36
 -1 10 13 -0.63 1.54
 1 -10 -13 0.34 1.17
 -1 10 13 0.79 1.46
 1 -10 -12 71.94 3.23
 -1 10 12 65.09 3.37
 -1 10 12 64.34 3.49
 -1 10 11 4.38 2.25
 -1 10 11 5.15 2.11
 -1 10 10 75.54 4.02
 -1 10 10 69.84 3.91
 -1 10 9 5.6 2.64
 -1 10 9 4.73 2.53
 -1 10 8 18.51 2.89
 -1 10 7 83.78 4.57
 -1 10 6 359.99 14.44
 1 -10 -6 374.38 14.27
 -1 10 6 354.78 14.5
 1 -10 -5 49.02 4.48
 -1 10 5 48.73 3.54
 -1 10 5 47.62 3.75
 1 -10 -5 50.83 3.02
 1 -10 -4 6.7 3.24
 -1 10 4 4.51 2.84
 1 -10 -4 0.18 2.32
 -1 10 4 0.56 3.15
 -1 10 3 68.08 4.39
 1 -10 -3 73.87 3.8
 -1 10 3 70.99 4.16
 1 -10 -3 70.39 4.9
 -1 10 2 30.35 3.46
 1 -10 -2 28.62 3.38
 -1 10 1 6.77 3.2
 1 10 -1 6.43 3.11
 1 -10 -1 4.71 2.74
 -1 -10 1 3.61 3.19
 1 10 0 66.33 4.14
 -1 10 0 60.45 4.32
 1 10 0 64.71 3.97
 -1 -10 0 70.61 4.95
 1 -10 0 70.18 4.51
 -1 10 -1 8.56 3.34
 1 10 1 7.68 3.13
 -1 -10 -1 4.57 3.18
 1 10 1 5.65 2.85
 1 10 2 25.69 3.35
 -1 10 -2 27.34 3.43
 -1 -10 -2 31.62 3.96
 1 10 2 27.11 3.02
 -1 -10 -3 170.48 8.57
 1 10 3 172.35 7.44
 -1 -10 -4 3.43 3.53
 1 10 4 3.12 2.79
 1 10 5 16.38 3.03
 1 10 5 14.42 2.93
 1 10 6 276.74 11.35
 1 10 6 282.74 11.37
 1 10 7 3.54 2.67
 1 10 7 0.56 2.69
 1 10 8 180 7.72
 1 10 8 180.08 7.75
 1 10 9 -3.88 2.55
 1 10 9 -0.1 2.38
 1 10 10 31.83 2.73
 1 10 10 31.1 2.75
 1 10 11 5.2 2
 1 10 11 6.05 2.03
 1 10 12 30.65 2.08
 1 10 12 27.87 2.09
 1 10 13 24.23 1.58
 -1 -10 -13 18.58 1.17
 -1 11 13 155.97 6.15
 -1 11 12 0.61 1.46
 -1 11 12 0.4 1.66
 1 -11 -12 1.33 1.41
 1 -11 -12 -0.94 1.15
 -1 11 11 1.63 1.82
 -1 11 11 -2.77 2.06
 1 -11 -11 -0.11 1.73
 1 -11 -11 1.54 1.41
 -1 11 10 4.64 2.02
 1 -11 -10 4.46 1.98
 -1 11 10 5.14 2.3
 1 -11 -10 4.61 1.69
 -1 11 9 63.88 3.68
 1 -11 -9 71.88 3.4
 1 -11 -9 68.94 3.67
 -1 11 9 64.76 3.86
 -1 11 8 56.57 3.54
 1 -11 -8 53.08 3.31
 1 -11 -8 53.54 3.05
 -1 11 7 195.54 8.61
 1 -11 -7 210.73 8.33
 1 -11 -7 211.93 8.51
 -1 11 7 200.62 8.74
 -1 11 6 41.56 3.32
 1 -11 -6 37.89 2.85
 -1 11 6 33.32 3.4
 1 -11 -6 37.5 2.61
 1 -11 -5 311.08 12.1
 -1 11 5 297.94 12.34
 -1 11 5 301.46 12.22
 -1 11 4 4.46 2.75
 -1 11 4 0.44 3.08
 1 -11 -4 4.41 2.23
 1 11 -3 51.31 3.99
 -1 11 3 43.94 3.63
 -1 11 3 54.88 3.92
 1 -11 -3 52.71 3.13
 -1 11 2 6.06 3.08
 1 11 -2 5.87 3.17
 1 11 -1 95.01 4.9
 1 11 -1 86.27 5.08
 -1 11 1 100.4 5.12
 -1 11 0 62.89 4.24
 1 11 0 69.02 4.2
 -1 -11 0 63.66 4.95
 1 11 0 63.56 3.93
 1 11 1 34.05 3.27
 -1 -11 -1 25.73 4.13
 -1 11 -1 32.06 3.48
 1 11 1 34.3 3.54
 1 11 2 186.55 7.86
 1 11 2 183.1 8.03
 -1 11 -2 180.47 8.04
 1 11 3 58.21 3.95
 1 11 3 58.74 3.97
 -1 11 -3 68.57 4.23
 1 11 4 -0.76 2.77
 1 11 5 99.88 5
 1 11 5 100.71 5.14
 1 11 6 67.84 4.02
 1 11 6 64.85 4.06
 1 11 7 -0.65 2.67
 1 11 7 -1.26 2.61
 1 11 8 105.88 5
 1 11 8 100.13 5.01
 1 11 9 24.88 2.54
 1 11 9 24.41 2.55
 -1 -11 -10 8.85 1.47
 1 11 10 9.98 2.06
 1 11 10 6.67 2.1
 -1 -11 -11 2.65 1.54
 1 11 11 1.51 1.63
 1 11 11 0.66 1.69
 1 11 12 27.41 1.73
 -1 -11 -12 31.47 1.67
 1 -12 -12 55.07 2.13
 -1 12 12 32.89 2.21
 1 -12 -11 1.21 0.88
 -1 12 11 1.52 1.68
 -1 12 11 2.02 1.4
 1 -12 -11 1.32 1.34
 1 -12 -10 14.3 1.41
 -1 12 10 16.05 2.11
 -1 12 10 14.66 1.89
 1 -12 -10 15.73 1.78
 -1 12 9 -0.51 1.96
 1 -12 -9 1.46 1.44
 1 -12 -9 1.17 1.79
 -1 12 8 18.04 2.38
 1 -12 -8 19.7 2.19
 1 -12 -8 19.69 1.83
 -1 12 7 3.32 2.4
 1 12 -7 4.24 2.59
 -1 12 7 1.22 2.58
 1 -12 -7 4.48 2.02
 1 12 -6 312.03 12.33
 -1 12 6 301.57 12.39
 -1 12 6 304.3 12.27
 1 -12 -6 312.98 12.2
 -1 12 5 2.15 2.7
 1 12 -5 -1.32 2.97
 -1 12 5 0.39 2.87
 1 -12 -5 0.58 2
 1 -12 -4 232.29 9.14
 1 12 -4 221.35 9.47
 -1 12 4 221.3 9.52
 -1 12 4 227.7 9.35
 1 12 -3 0.05 2.63
 -1 12 3 0.79 3.1
 1 12 -3 -0.48 3.13
 1 12 -2 119.99 5.93
 -1 12 2 123.15 5.9
 1 12 -2 125.25 5.74
 1 12 -1 5.75 2.97
 -1 12 1 4.1 3.03
 1 12 -1 8.1 2.75
 1 12 0 15.14 3.12
 -1 12 0 14.83 3.26
 1 12 0 13.57 2.98
 1 12 1 -1.4 3.11
 -1 12 -1 3.15 3.15
 1 12 1 -1.98 2.76
 1 12 2 21.21 3.17
 -1 12 -2 20.67 3.22
 1 12 2 18.71 3.02
 1 12 3 5.33 2.68
 -1 12 -3 1.01 2.98
 1 12 3 3.83 2.92
 1 12 4 0.59 2.71
 -1 -12 -5 68.86 3.53
 1 12 5 68.05 3.96
 1 12 6 106.43 5.05
 -1 -12 -6 104.42 4.68
 1 12 6 98.19 4.99
 1 12 7 43.32 3.16
 1 12 7 40.02 3.21
 1 12 8 104.96 5.24
 -1 -12 -8 121.83 5.05
 1 12 8 117.2 5.17
 -1 -12 -9 16.91 1.89
 1 12 9 17.01 2.08
 1 12 9 13.94 2.11
 1 12 10 45.32 2.68
 1 12 10 47.1 2.58
 -1 -12 -10 51.01 2.52
 1 12 11 3.02 1.35
 1 12 11 -0.11 1.24
 -1 -12 -11 0.34 1.12
 -1 13 11 9.57 1.27
 1 -13 -11 11.31 0.96
 -1 13 10 0.53 1.59
 1 -13 -10 0.45 1.21
 -1 13 9 28.25 1.98
 1 -13 -9 36.48 2.05
 1 -13 -8 2.59 1.63
 -1 13 8 5.52 2.18
 -1 13 8 6.75 1.81
 -1 13 7 30.97 2.81
 -1 13 7 31.45 2.53
 1 -13 -6 -1.79 1.78
 -1 13 6 -0.57 2.15
 -1 13 6 2.13 2.4
 1 13 -6 2.78 2.37
 1 -13 -5 37.33 2.43
 1 13 -5 35.64 2.77
 1 13 -5 38.7 3.05
 -1 13 5 33.41 3.07
 1 -13 -4 102.84 4.37
 -1 13 4 105.98 4.98
 1 13 -4 100.87 4.94
 1 13 -3 0.95 2.86
 -1 13 3 3.06 2.79
 1 13 -3 4.68 2.53
 1 13 -2 0.1 2.84
 -1 13 2 0.69 2.88
 1 13 -2 5.09 2.53
 -1 13 1 -2.35 2.95
 1 13 -1 -3.79 2.89
 1 13 -1 0.57 2.55
 1 13 0 3.96 2.79
 -1 13 0 4.15 2.83
 1 13 0 2.34 2.64
 1 13 1 23.78 2.87
 -1 13 -1 14.82 3.09
 1 13 1 17.8 2.79
 1 13 2 19.63 2.93
 -1 13 -2 17.08 2.97
 1 13 2 17.76 2.74
 1 13 3 61.9 3.86
 1 13 3 63.04 3.79
 1 13 4 103.45 4.97
 1 13 4 99.24 4.91
 1 13 5 6.26 2.38
 1 13 6 81.38 4.13
 1 13 6 77.53 4.13
 -1 -13 -6 83.98 3.69
 1 13 7 6.5 2.11
 1 13 7 6.85 2.14
 -1 -13 -7 9.92 1.61
 1 13 8 12.37 1.91
 1 13 8 14.06 2.13
 -1 -13 -8 14.61 1.52
 1 13 9 4.08 1.56
 1 13 9 2.5 1.61
 -1 -13 -9 2.75 1.21
 1 13 10 1.09 1.11
 1 13 10 0.36 1.28
 -1 -13 -10 1.74 0.85
 -1 14 8 31.49 2.26
 -1 14 7 28.09 2.34
 -1 14 6 77.4 3.89
 1 14 -5 292.48 11.33
 -1 14 5 281.56 11.44
 1 14 -4 4.97 2.35
 -1 14 4 6.86 2.38
 1 14 -3 8.76 2.55
 -1 14 3 5.31 2.52
 1 14 -2 4.99 2.24
 1 14 -2 6.39 2.59
 -1 14 2 9.36 2.62
 1 14 -1 -0.32 2.25
 1 14 -1 -2.62 2.59
 -1 14 1 2.28 2.59
 1 14 0 4.38 2.29
 -1 14 0 5.33 2.64
 1 14 0 3.84 2.58
 1 14 1 2.43 2.25
 1 14 1 1.45 2.45
 -1 14 -1 1.27 2.53
 1 14 2 53.71 3.25
 -1 14 -2 54.64 3.31
 1 14 2 48.21 3.39
 1 14 3 19.6 2.42
 1 14 3 18.86 2.6
 1 14 4 0.54 2.11
 1 14 4 -1.72 2.24
 1 14 5 81.24 3.92
 1 14 6 14.9 1.96
 1 14 7 -0.88 1.54
 1 14 7 -0.29 1.75
 1 14 8 6.7 1.24
 1 14 8 6.68 1.54
 1 14 9 1 1.12
 -1 15 8 4.66 1.09
 -1 15 7 29.86 1.98
 -1 15 6 1.53 1.64
 -1 15 5 48.52 2.77
 1 15 -4 244.95 9.61
 -1 15 4 245.78 9.74
 -1 15 3 59.84 3.18
 1 15 -3 52.78 3.08
 -1 15 2 34.1 2.56
 1 15 -2 30.02 2.54
 -1 15 1 39.3 2.77
 1 15 -1 39.65 2.77
 -1 15 0 13.58 2.2
 1 15 0 15.11 2.3
 -1 15 -1 19.54 2.18
 1 15 1 21.91 2.38
 1 15 2 2.03 1.79
 1 15 2 4.44 2.11
 1 15 3 34.13 2.26
 1 15 3 40.37 2.6
 1 15 4 1.34 1.42
 1 15 4 -0.13 1.86
 1 15 5 8.05 1.4
 1 15 5 10.67 1.84
 1 15 7 20.18 1.54
 -1 16 4 25.99 1.74
 -1 16 3 56.1 2.71
 -1 16 2 35.83 2.01
 1 16 -2 32.76 2.01
 -1 16 1 2.45 1.43
 1 16 -1 2.27 1.53
 1 16 0 4.78 1.61
 1 16 1 4.04 1.57
 1 16 2 6.79 1.53
 1 16 3 1.55 1.42
 1 16 4 -0.7 1.26
 -2 0 17 2.3 1.44
 -2 0 16 45.56 2.72
 -2 0 15 -1.23 2.15
 -2 0 15 1.16 2.15
 -2 0 14 81.81 4.24
 -2 0 14 77.33 4.14
 -2 0 13 6.15 2.8
 -2 0 13 1.59 2.65
 -2 0 13 0.4 2.39
 -2 0 13 2.15 2.62
 -2 0 12 15.3 2.52
 -2 0 12 13.94 2.93
 -2 0 12 18.11 2.85
 -2 0 11 0.57 2.78
 -2 0 11 -0.82 2.85
 2 0 -11 -3.93 3.29
 -2 0 11 -0.45 2.42
 2 0 -10 62.11 4.59
 -2 0 5 0.19 2.23
 2 0 -5 0.09 0.49
 2 0 -4 380.97 14.8
 -2 0 4 377.01 14.83
 2 0 -3 0.32 0.94
 2 0 -3 -1.91 1.82
 -2 0 3 0.14 1.75
 2 0 -2 4326.5 162.26
 2 0 -2 4275.7 162.36
 -2 0 2 4302.97 162.36
 2 0 -1 -0.15 1.43
 2 0 -1 -1.21 1.26
 -2 0 1 1.79 1.87
 2 0 0 665.4 25.47
 -2 0 0 680.61 25.33
 -2 0 0 647.46 25.49
 -2 0 -1 -0.38 1.82
 2 0 1 0.15 0.83
 -2 0 -2 18.55 2.21
 -2 0 -2 17.65 1.12
 2 0 2 13.21 2.13
 -2 0 -3 2.74 2.01
 -2 0 -4 246.31 10.15
 -2 0 -5 -2.13 2.54
 -2 0 -6 827.37 32.15
 -2 0 -7 3.12 2.7
 -2 0 -8 6.81 2.93
 -2 0 -9 -2.63 3.08
 2 0 10 18.22 2.58
 2 0 10 18.28 2.54
 -2 0 -10 15.44 3.57
 2 0 10 17.82 2.76
 2 0 11 -1.63 2.57
 2 0 11 1.65 2.48
 2 0 11 2.67 2.26
 2 0 12 32.72 3.05
 2 0 12 36.26 3.01
 2 0 12 39.82 2.85
 2 0 13 -1.23 2.35
 2 0 13 4.63 2.34
 2 0 13 2.32 2.09
 2 0 14 47.84 2.74
 2 0 14 45.13 2.88
 2 0 15 -1.15 1.74
 2 0 16 34.92 1.97
 -2 -1 17 129.24 5.27
 -2 -1 16 32.09 2.31
 -2 1 15 0.37 2.14
 -2 -1 15 2.13 2.1
 -2 -1 14 36.38 3.08
 -2 1 14 41.11 3.09
 -2 -1 14 41.7 3.1
 -2 -1 13 57.44 3.83
 -2 1 13 63.76 3.62
 -2 1 13 64.88 3.83
 -2 -1 13 66.33 3.96
 -2 -1 12 4.51 2.78
 -2 1 12 3.62 2.77
 2 1 -12 9.23 3.5
 2 -1 -12 6.6 3.61
 -2 1 12 6.99 2.79
 -2 -1 12 1.05 2.89
 -2 -1 12 9.85 2.79
 -2 1 12 5.62 2.39
 -2 -1 11 10.72 2.8
 -2 1 11 8.65 2.65
 -2 -1 11 12.3 2.8
 -2 1 11 7.36 2.79
 -2 1 11 11.04 2.4
 -2 -1 11 8.4 2.87
 -2 1 11 13.74 3.02
 2 -1 -11 11.57 3.39
 2 1 -11 11.97 3.34
 2 1 -11 3.45 3.36
 2 -1 -11 5.01 3.63
 2 -1 -10 60.67 4.33
 2 1 -10 59.91 4.6
 2 -1 -10 66.66 4.77
 2 1 -10 62.2 4.35
 2 1 -9 -0.27 2.53
 2 1 -8 226.07 9.76
 2 1 -7 349.59 14.14
 -2 1 6 274.35 11.36
 -2 1 5 564.13 21.97
 -2 1 4 91.94 4.65
 -2 -1 4 102.62 4.43
 -2 1 3 330.03 12.95
 -2 -1 3 329.59 12.73
 -2 -1 2 2769.09 6.62
 2 -1 -2 2741.43 7.49
 -2 -1 1 35.28 2.11
 -2 1 1 37.13 1.84
 -2 -1 0 0.9 1.65
 2 -1 0 0.45 1.57
 -2 1 0 0.93 1.39
 2 1 1 4330.76 164.04
 2 -1 1 4375.47 163.92
 -2 1 -1 4332.33 163.95
 2 1 2 214.57 8.68
 -2 -1 -2 206.89 8.81
 -2 1 -2 224.61 8.63
 2 1 3 35.29 2.26
 -2 -1 -3 28.06 1.24
 -2 -1 -3 33.23 2.76
 -2 1 -3 31.44 2.41
 2 1 4 261.17 10.42
 -2 -1 -4 252 10.68
 -2 1 -4 266.2 10.55
 -2 -1 -5 3.69 2.66
 -2 1 -5 1.97 2.36
 -2 1 -6 4.76 2.36
 -2 -1 -6 3.51 2.75
 -2 1 -7 170.19 7.55
 -2 -1 -7 151.25 7.61
 -2 1 -8 178.98 8.38
 -2 -1 -8 182.49 8.54
 2 1 9 5.69 2.56
 -2 1 -9 3.89 3.07
 -2 -1 -9 5.86 3.35
 2 1 9 5.9 2.37
 -2 -1 -10 192.24 9.63
 -2 1 -10 186.17 9.37
 2 1 10 204.36 8.11
 2 -1 10 201.36 8.15
 2 1 10 192.29 8.17
 2 -1 10 192.79 8.1
 2 -1 10 195.5 8.24
 2 1 10 197.84 8.24
 2 -1 11 241.65 10.11
 2 1 11 247.72 10.2
 2 -1 11 259.35 10.24
 2 1 11 267.46 10.17
 2 -1 11 251.25 10.26
 2 1 11 242.47 10.29
 2 -1 12 8.27 2.58
 2 1 12 14.36 2.48
 2 1 12 17.59 2.49
 2 -1 12 13.27 2.42
 2 1 12 14.76 2.61
 2 -1 12 10.5 2.62
 2 1 13 39.38 2.77
 2 1 13 37.61 2.86
 2 -1 13 38.21 2.68
 2 -1 13 38.65 2.95
 2 1 13 31.48 2.95
 2 -1 14 -0.49 1.75
 2 1 14 1.09 1.85
 2 -1 14 2.42 1.99
 2 1 14 0.05 2.11
 2 1 15 8.37 1.65
 2 1 15 7.81 1.82
 2 -1 15 6.95 1.76
 2 1 16 7.04 1.37
 2 -1 16 8.02 1.24
 -2 -2 17 -0.06 1.23
 -2 2 17 -1.14 1.35
 -2 2 16 1.7 1.6
 -2 -2 16 3.77 1.69
 -2 2 16 3.35 1.78
 -2 2 15 6.92 2.18
 -2 -2 15 6.13 2.09
 -2 2 15 7.62 2.17
 -2 -2 14 -0.25 2.37
 -2 2 14 2.81 2.39
 -2 2 14 -0.34 2.13
 -2 -2 14 4.72 2.41
 -2 2 14 0.88 2.49
 -2 -2 13 120.52 5.5
 -2 2 13 118.85 5.64
 -2 -2 13 106.46 5.57
 -2 2 13 118.9 5.55
 -2 2 13 124.13 5.51
 -2 2 13 115.78 5.4
 -2 2 12 25.9 3.22
 -2 -2 12 24.5 2.93
 2 -2 -12 25.31 4.01
 2 2 -12 29.37 3.65
 -2 2 12 25.9 2.86
 -2 2 12 22.63 3.12
 -2 -2 12 21.6 3.22
 -2 2 12 26.73 2.74
 -2 2 11 -0.93 2.4
 -2 -2 11 0.8 2.35
 -2 2 11 2.84 2.56
 -2 2 11 2.24 2.89
 -2 -2 11 -1.65 2.67
 2 2 -11 -0.88 3.03
 2 -2 -11 -2.28 3.26
 -2 -2 11 -2 2.95
 -2 2 11 0.87 2.79
 2 -2 -11 2.38 3.36
 2 2 -11 0.53 3.12
 -2 2 10 182.13 7.39
 -2 2 10 167.63 7.25
 -2 -2 10 168.1 7.15
 -2 2 10 167.39 7.19
 -2 -2 10 175.42 7.39
 2 2 -10 185.6 8.28
 2 2 -10 153.56 8.15
 2 -2 -10 177.85 8.51
 2 2 -9 20.2 2.95
 2 2 -8 5.56 2.55
 2 2 -7 390.08 15.72
 2 2 -6 189.14 7.97
 -2 2 6 177.05 8.12
 2 2 -5 1011.38 38.34
 -2 2 5 988.81 38.44
 2 2 -4 573.91 22.06
 -2 2 4 567.12 22.17
 2 2 -3 530.56 18.04
 -2 -2 3 525.5 18.04
 2 2 -2 57.49 3.15
 -2 -2 2 61.34 3.21
 2 -2 -1 199.44 7.82
 -2 -2 1 219.08 8.3
 2 -2 -1 202.35 8.23
 -2 -2 1 216.88 8.22
 -2 -2 0 1928.47 74.3
 2 -2 0 1941.01 74.04
 2 -2 0 2000.65 74.29
 -2 -2 0 1993.26 74.31
 -2 2 0 1993.84 74.12
 -2 2 -1 2.71 0.97
 2 2 1 2.5 2.21
 2 -2 1 4.44 1.88
 2 2 1 -0.91 0.75
 -2 -2 -1 3.27 2.24
 -2 2 -1 1.99 1.15
 2 2 2 68.24 3.56
 -2 2 -2 70.86 3.18
 2 2 3 22.42 2.11
 -2 -2 -3 21.44 1.16
 -2 2 -3 27.08 1.93
 2 2 4 64.01 3.2
 -2 2 -4 62.04 3.29
 -2 -2 -4 59.23 2.56
 -2 2 -5 -0.34 2.1
 -2 -2 -5 -0.19 2.67
 2 2 5 -3.32 1.79
 -2 -2 -5 0.76 1.01
 -2 -2 -6 712 28.67
 -2 2 -6 748.23 28.45
 -2 2 -7 504.84 19.97
 -2 -2 -7 496.44 20.25
 -2 2 -8 29.32 3.14
 -2 -2 -8 20.18 3.51
 -2 -2 -9 130.57 6.95
 -2 2 -9 117.59 6.46
 2 2 9 120.92 5.5
 2 2 9 128.46 5.72
 2 -2 10 173.38 7.39
 2 2 10 171.07 7.54
 2 -2 10 177.47 7.29
 2 -2 10 173.53 7.42
 2 2 10 177.74 7.36
 -2 -2 -10 172.25 8.9
 2 2 11 6.87 2.84
 2 -2 11 8.32 2.59
 -2 2 -11 3.97 2.84
 2 -2 11 4.28 2.23
 2 2 11 10.34 2.35
 2 -2 12 8.17 2.53
 2 -2 12 8.27 2.21
 2 2 12 9.57 2.43
 2 -2 13 0.78 2.26
 2 2 13 0.38 2.21
 2 -2 13 0.25 2.03
 2 2 13 0.79 2.26
 2 -2 14 -0.5 1.97
 2 2 14 -0.69 1.87
 2 2 14 1.44 2.05
 2 -2 15 8.07 1.67
 2 2 15 15.84 1.61
 2 -2 16 0.63 0.98
 -2 3 17 99.3 3.84
 -2 -3 17 84.59 3.69
 -2 3 16 0.17 1.81
 -2 -3 16 3.43 1.61
 -2 3 16 0.69 1.64
 -2 3 15 10.41 2.3
 -2 -3 15 8.82 2.03
 -2 3 15 8.97 2.11
 -2 3 15 9.37 2.23
 -2 3 14 83.15 4.64
 -2 -3 14 93.06 4.44
 -2 3 14 94.27 4.52
 -2 3 14 94.37 4.64
 -2 3 14 89.87 4.4
 -2 3 13 23.61 2.75
 -2 3 13 32.15 3.18
 -2 -3 13 25.6 2.74
 -2 3 13 25.86 2.69
 -2 3 13 27.2 2.92
 -2 -3 12 66.33 3.75
 -2 3 12 65.41 4.02
 -2 3 12 61.16 3.86
 -2 -3 12 52.83 3.84
 2 3 -12 60.28 4.81
 -2 3 12 67.44 3.62
 -2 3 12 58.78 3.77
 2 -3 -12 61.38 4.81
 -2 3 11 83.05 4.47
 -2 -3 11 78.77 4.2
 -2 -3 11 74.06 4.41
 -2 3 11 77.83 4.29
 2 -3 -11 73.96 5.21
 -2 3 11 79.1 4.23
 -2 3 11 78.86 4.14
 2 3 -11 72.52 5.15
 2 3 -10 215.19 9.56
 -2 -3 10 207.22 8.52
 -2 3 10 218.62 8.71
 2 3 -10 194.27 9.32
 -2 3 10 210.3 8.66
 -2 -3 10 198.11 8.66
 -2 3 10 201.94 8.54
 -2 3 10 208.85 8.51
 2 -3 -9 15.16 3.18
 2 3 -9 21.76 2.97
 2 -3 -8 6.08 2.81
 2 3 -8 5.1 2.46
 -2 3 7 173.88 8.24
 2 3 -7 182.28 7.93
 -2 3 6 263.7 11.78
 2 3 -6 293.78 11.54
 2 3 -5 147.58 6.55
 2 3 -4 93.2 4.41
 2 -3 -3 9.17 2.14
 -2 3 3 6.82 2.23
 -2 -3 3 9.43 1.99
 2 3 -3 6.49 1.94
 -2 3 2 984.16 38.29
 -2 -3 2 1013.24 38.11
 -2 -3 1 2423.87 88.73
 -2 -3 1 2250.62 88.82
 2 -3 0 1093.4 41.81
 -2 -3 0 1145.17 41.78
 2 -3 0 1069.4 41.44
 -2 -3 0 1163.29 41.85
 2 -3 0 1107.69 41.55
 -2 -3 -1 3815.59 129.26
 2 -3 1 3750.66 129.24
 -2 -3 -1 3731.97 129.28
 2 3 2 1997.95 72.33
 -2 3 -2 1856.65 71.91
 -2 -3 -2 2029.68 72.39
 2 3 3 56.39 3.3
 -2 3 -3 57.5 2.68
 -2 -3 -3 63.17 3.79
 2 3 4 500.03 19.57
 -2 -3 -4 493.09 19.18
 -2 3 -4 526.36 19.41
 -2 -3 -4 502.31 19.87
 2 3 5 349.57 13.79
 -2 -3 -5 339.79 13.36
 -2 3 -5 368.75 13.76
 2 3 6 63.84 3.46
 -2 3 -6 68.43 3.66
 -2 3 -7 51.72 3.33
 -2 -3 -7 45.38 4.03
 -2 -3 -8 124.89 6.69
 2 3 9 67.9 3.82
 2 3 9 69.17 3.97
 2 -3 9 73.44 3.7
 -2 3 -9 61.44 4.27
 2 -3 9 68.77 3.5
 2 3 9 68.21 3.85
 -2 -3 -9 63.1 5.16
 2 3 10 14.34 2.45
 2 3 10 13.42 2.86
 2 -3 10 9.74 2.48
 -2 3 -10 13.75 2.79
 2 -3 10 16.51 2.22
 2 3 10 14.52 2.64
 -2 -3 -10 17.17 4.18
 2 -3 11 49.12 3.26
 2 3 11 44.86 3.39
 2 3 11 46.37 3.26
 -2 3 -11 46.04 4.02
 2 -3 11 45.61 3.01
 2 3 11 48.02 3.38
 2 3 12 369.66 14.2
 2 3 12 352.49 14.2
 2 -3 12 359.53 14.06
 2 3 12 360.47 14.29
 2 -3 12 358.83 14.16
 2 3 13 86.02 4.33
 2 -3 13 86 4.21
 2 3 13 90.31 4.42
 2 3 14 0.09 2.05
 2 -3 14 -0.24 1.78
 2 3 14 -0.92 1.87
 2 -3 15 3.57 1.41
 2 3 15 4.91 1.66
 2 3 16 39.23 2.06
 -2 4 17 45.69 2.16
 -2 4 16 -0.3 1.57
 -2 4 16 -0.7 1.66
 -2 -4 16 -0.4 1.4
 -2 4 15 14.18 2.19
 -2 4 15 13.01 2.25
 -2 -4 15 18.21 1.95
 -2 4 15 17.53 2.27
 -2 4 14 4.67 2.35
 -2 4 14 3.98 2.14
 -2 4 14 10.16 2.45
 -2 -4 14 1.21 2.09
 -2 4 14 3.33 2.44
 -2 -4 13 116.22 5.55
 -2 4 13 130.37 5.79
 -2 4 13 131.24 5.7
 -2 4 13 126.42 5.64
 -2 4 13 120.34 5.76
 -2 4 12 920.34 35.19
 -2 -4 12 904.87 35.06
 -2 4 12 903.23 35.14
 -2 4 12 930.77 35.08
 -2 4 12 932.07 35.12
 2 4 -11 291.35 12.57
 -2 -4 11 282.69 11.33
 -2 4 11 287.78 11.53
 -2 4 11 294.21 11.48
 2 -4 -11 273.35 12.52
 -2 4 11 281.87 11.37
 -2 4 11 274.85 11.41
 -2 4 10 36.48 2.95
 -2 4 10 31.99 2.94
 -2 -4 10 28.02 2.96
 -2 4 10 31.61 3.35
 2 4 -10 35.81 3.61
 -2 -4 10 27.89 3.28
 2 -4 -10 34.85 4.12
 -2 4 10 36.24 3.28
 2 -4 -9 0.82 3.21
 2 -4 -9 1.63 2.75
 2 4 -9 -0.97 2.58
 2 -4 -8 181.25 8.22
 2 -4 -8 170.38 7.94
 2 4 -8 173.32 7.97
 2 -4 -7 114.61 5.93
 2 -4 -7 118.09 5.83
 2 4 -7 119.83 5.77
 2 -4 -6 45.95 3.52
 2 -4 -6 49.19 3.62
 2 4 -6 55.36 3.41
 -2 4 5 1464.71 47.06
 2 -4 -5 1407.51 46.84
 2 4 -5 1507.74 46.81
 2 4 -4 554.2 20.88
 -2 4 4 517.86 21.1
 2 -4 -4 530.78 20.96
 -2 4 3 66.24 4.17
 2 -4 -3 67.57 3.79
 2 4 -3 65.73 3.58
 -2 -4 3 73.72 3.5
 -2 -4 2 2170.81 81.55
 -2 4 2 2191.62 81.78
 2 -4 -2 2099.85 81.71
 -2 -4 1 4.51 1.85
 2 -4 -1 1.5 1.64
 -2 -4 0 784.19 28.88
 2 -4 0 732.02 28.98
 2 -4 0 744.16 28.69
 -2 -4 -1 167.13 7.31
 -2 -4 -1 168.89 7.1
 -2 4 -2 254.69 9.98
 -2 -4 -2 285.77 10.7
 2 4 3 119.65 5.8
 -2 4 -3 123.99 5.19
 -2 -4 -3 132.45 5.9
 2 4 4 957.32 35.68
 -2 4 -4 958.2 35.48
 -2 4 -4 893.67 35.22
 -2 -4 -4 979.08 35.97
 2 4 5 378.71 15.26
 -2 4 -5 399.5 15.24
 -2 -4 -5 373.21 15.69
 2 4 6 203.57 8.69
 -2 4 -6 220.25 8.86
 -2 -4 -6 203.73 9.42
 -2 4 -7 213.24 8.93
 -2 -4 -7 194.19 9.4
 -2 4 -8 10.24 2.37
 2 4 9 206.31 8.87
 2 4 9 208.25 8.74
 -2 4 -9 225.17 9.53
 2 4 9 216.82 8.78
 2 -4 9 210.66 8.55
 2 4 10 89.96 4.31
 2 -4 10 84.94 4.03
 2 4 10 75.39 4.24
 2 4 10 79.85 4.5
 2 -4 10 80.08 4.17
 2 4 11 12.59 2.54
 2 -4 11 12.55 2.37
 2 4 11 5.23 2.76
 2 4 11 8.52 2.56
 2 4 12 22.57 2.59
 2 -4 12 18.32 2.38
 2 4 12 18.45 2.82
 2 4 12 21.14 2.5
 2 4 13 2.21 2.17
 2 -4 13 1.45 1.85
 2 4 13 -1.45 2.27
 2 4 13 -0.51 1.97
 2 4 14 0.19 1.91
 2 -4 14 -2.37 1.56
 2 4 14 -0.91 1.91
 2 4 14 1.09 1.72
 2 4 15 9.04 1.6
 2 4 15 8.37 1.72
 2 4 15 8.79 1.47
 2 4 16 -0.53 1.01
 2 -5 -17 6.38 0.78
 -2 5 16 10.28 1.57
 -2 5 16 8.48 1.51
 -2 -5 15 0.85 1.49
 -2 5 15 5 1.97
 -2 5 15 1.99 1.91
 2 -5 -15 3.15 1.5
 -2 5 15 1.96 1.95
 -2 5 14 9.48 2.3
 -2 5 14 5.74 2.38
 -2 -5 14 9.76 1.96
 -2 5 14 10.35 2.13
 -2 5 14 8.88 2.32
 -2 5 13 116.51 5.06
 -2 5 13 108.6 4.89
 -2 5 13 111.4 5.03
 -2 5 13 96.66 5.14
 -2 -5 13 97.67 4.82
 -2 5 12 15.69 2.68
 -2 5 12 10.65 2.74
 -2 -5 12 13.52 2.44
 -2 5 12 13.27 2.54
 -2 5 12 15.29 2.92
 2 5 -11 80.01 5.24
 -2 5 11 80.51 4.57
 -2 -5 11 78.81 4.16
 -2 5 11 81.6 4.41
 -2 5 11 79.26 4.19
 -2 5 11 83.4 4.33
 2 -5 -11 84.63 5.38
 -2 5 10 12.33 2.69
 -2 5 10 5.82 2.95
 -2 -5 10 8.79 2.5
 -2 5 10 13.1 2.61
 2 -5 -10 11.94 3.58
 -2 5 10 13.33 2.98
 2 5 -10 14.54 3.16
 -2 5 9 35.58 3.38
 -2 5 9 37.9 3.04
 2 -5 -9 42.89 3.67
 2 5 -9 39.42 3.7
 2 -5 -9 36.06 3.94
 2 -5 -8 1.47 2.69
 2 5 -8 2.26 2.54
 2 -5 -8 -0.59 2.97
 -2 5 7 8.34 3.15
 2 -5 -7 4.71 2.57
 2 5 -7 5.38 2.48
 2 -5 -7 5.76 2.71
 2 5 -6 291.06 12.03
 2 -5 -6 293.28 12.12
 -2 5 6 293.39 12.46
 2 -5 -6 290.16 12.1
 2 5 -5 218.87 9.23
 2 -5 -5 207.23 9.24
 -2 5 5 231.23 9.65
 2 -5 -5 223.8 9.43
 -2 5 4 9.47 2.97
 2 -5 -4 8.38 2.47
 2 5 -4 14.06 2.45
 2 -5 -4 8.04 2.16
 -2 5 3 3.16 2.67
 2 -5 -3 2.98 2.51
 -2 -5 3 0.79 1.75
 2 -5 -3 0.27 1.77
 2 -5 -2 468.5 18.22
 -2 5 2 468.58 18.73
 2 -5 -2 469.56 18.63
 -2 -5 2 495.18 18.73
 -2 -5 2 470.95 18.34
 2 -5 -1 277.38 10.84
 -2 -5 1 276.6 11.17
 2 -5 -1 264.08 10.46
 -2 -5 1 281.33 10.84
 2 -5 0 322.02 12.87
 -2 -5 0 334.02 13
 2 -5 1 148.26 6.32
 -2 -5 -1 153.36 6.6
 -2 -5 -2 5.51 2.33
 2 5 3 370.04 13.84
 -2 -5 -3 409.98 13.95
 2 5 4 485.01 19.02
 -2 5 -4 483.73 18.61
 -2 -5 -4 474.32 19.23
 2 5 5 201.1 8.77
 -2 5 -5 218.4 8.62
 -2 -5 -5 203.63 9.27
 2 5 6 233.02 9.94
 -2 5 -6 250.12 10
 -2 -5 -6 240.72 10.65
 -2 -5 -7 4.54 3.1
 2 5 8 33.53 3.2
 -2 -5 -8 41.99 4.4
 2 5 8 40.9 3.11
 2 5 9 50.23 3.44
 2 5 9 45.8 3.33
 -2 -5 -9 47.48 4.86
 2 5 9 47.45 3.34
 2 5 9 46.54 3.41
 2 5 10 185.41 8.03
 2 5 10 184.38 7.91
 2 5 10 195.88 7.98
 2 5 10 188.26 7.92
 2 5 11 207.5 8.6
 2 5 11 203.66 8.59
 2 5 11 209.98 8.72
 2 5 12 9.29 2.58
 2 5 12 9.51 2.45
 2 5 12 8.49 2.33
 2 5 13 7.48 2.28
 2 5 13 3.43 2.07
 2 5 13 4.99 1.91
 2 5 14 69.55 3.34
 2 5 14 69.03 3.38
 2 5 14 67.56 3.47
 2 5 15 40.88 2.33
 2 5 15 48.47 2.26
 2 5 15 40.99 2.33
 -2 6 16 4.42 1.18
 -2 6 15 18.18 1.93
 2 -6 -15 17.04 1.65
 -2 6 15 15.46 2.05
 -2 6 15 10.63 1.83
 -2 6 14 14 2.27
 -2 6 14 14.87 2.28
 -2 6 14 18.86 2.23
 -2 6 13 94.81 4.55
 -2 6 13 101.37 4.73
 -2 6 13 102.66 4.82
 -2 6 13 96.61 4.79
 -2 6 12 16.85 2.6
 -2 6 12 20.13 2.92
 -2 6 12 19.74 2.55
 -2 6 12 12.38 2.84
 -2 6 11 195.3 8.17
 -2 6 11 200.05 8.18
 2 -6 -11 178.47 9.06
 -2 6 11 189.5 8.07
 -2 6 11 196.03 8.02
 2 6 -11 173.81 9.02
 -2 6 10 170.64 7.24
 -2 6 10 159.22 7.35
 -2 6 10 178.19 7.13
 2 6 -10 164.37 8.21
 -2 6 10 166.09 7.38
 -2 6 9 5.42 2.65
 2 -6 -9 -1.4 3.17
 -2 6 9 2.79 2.92
 2 6 -9 7.49 2.96
 2 -6 -8 4.82 2.82
 2 -6 -8 2.62 2.78
 -2 6 8 6.3 2.91
 2 6 -8 5.95 2.76
 2 6 -7 29.46 3.05
 2 -6 -7 29.93 3.17
 -2 6 7 29.7 3.81
 2 -6 -7 28.14 3.21
 2 6 -6 2.29 2.3
 2 -6 -6 2.12 2.34
 -2 6 6 1.04 2.87
 2 -6 -6 4.41 2.55
 2 -6 -5 7.86 2.25
 2 -6 -5 9.45 2.65
 -2 6 5 11.89 2.9
 2 -6 -4 323.59 13.5
 2 -6 -4 327.05 13.16
 -2 6 4 336.87 13.65
 2 -6 -3 3.65 1.53
 -2 -6 3 0.54 1.59
 -2 6 3 3.56 2.56
 2 -6 -3 3.83 2.62
 2 -6 -2 874.14 33.79
 -2 -6 2 952.73 34.1
 2 -6 -2 843.66 33.43
 -2 -6 2 886.4 33.58
 2 -6 -2 869.35 33.98
 -2 6 2 902.57 34.02
 2 -6 -1 1319.41 50.55
 -2 -6 1 1334.5 50.85
 -2 -6 1 1310.58 50.47
 2 -6 -1 1354.8 50.84
 -2 6 1 1329.52 50.83
 2 -6 0 390.86 15.51
 -2 -6 0 406.13 15.94
 -2 -6 0 392.76 15.55
 2 -6 1 2.67 1.95
 -2 -6 -1 5.68 1.96
 -2 -6 -2 2347.02 89.13
 2 6 3 947.21 36.89
 -2 -6 -3 960.18 36.85
 -2 -6 -4 283.23 11.97
 2 6 4 272.83 11.66
 -2 -6 -4 284.01 11.79
 2 6 5 7.02 2.05
 -2 -6 -5 7.06 2.88
 2 6 6 60.28 3.46
 -2 -6 -6 53.31 4.31
 -2 -6 -7 45.92 4.42
 2 6 7 55.4 3.46
 2 6 8 244.54 10.05
 -2 -6 -8 242.87 11.48
 2 6 8 249.59 10.12
 2 6 8 252.01 10.14
 2 6 9 238.62 10.06
 2 6 9 248.69 9.98
 2 6 9 246.65 10.03
 2 6 9 249.15 10.06
 2 6 10 51.54 3.41
 2 6 10 46.16 3.51
 2 6 10 49.65 3.28
 2 6 10 42.6 3.35
 2 6 11 33.72 2.85
 2 6 11 33.6 2.86
 2 6 11 32.44 2.87
 2 6 11 34.85 2.98
 2 6 12 7.24 2.32
 2 6 12 6.74 2.16
 2 6 12 2.32 2.21
 2 6 13 1.66 2.05
 2 6 13 -3.14 1.85
 2 6 13 -0.45 1.89
 2 6 14 3.09 1.73
 2 6 14 1.98 1.53
 2 6 14 2.44 1.67
 2 6 15 12.89 1.25
 2 6 15 13.27 1.41
 2 6 15 14.7 1.23
 2 -7 -16 95.33 3.85
 2 -7 -15 18.64 1.58
 -2 7 15 21.3 1.93
 -2 7 15 19.49 1.84
 2 -7 -14 3.89 1.79
 -2 7 14 8.1 2.06
 -2 7 14 8.58 2.06
 -2 7 13 1.79 2.26
 -2 7 13 -1.85 2.24
 -2 7 12 16.33 2.69
 -2 7 12 22.71 2.62
 -2 7 11 4.36 2.71
 -2 7 11 -0.42 2.38
 -2 7 10 261.49 11
 -2 7 10 275.05 10.89
 -2 7 9 326.19 12.89
 2 -7 -9 319.55 13.97
 -2 7 9 317.99 12.78
 2 -7 -8 83.33 5.19
 -2 7 8 85.01 4.4
 2 -7 -8 82.09 5.07
 2 -7 -7 169.25 8.15
 -2 7 7 174.9 7.45
 2 -7 -7 174.66 8.13
 2 -7 -6 2.56 2.25
 -2 7 6 2.17 3.16
 2 -7 -6 1.31 2.69
 2 -7 -5 19.91 2.44
 2 -7 -5 21.94 3.03
 -2 7 5 20.65 3.27
 2 -7 -4 728.95 28.38
 2 -7 -4 741.64 28.76
 -2 7 4 742.64 28.96
 2 -7 -4 729.16 28.84
 2 -7 -3 88.7 4.24
 2 -7 -3 104.91 5.14
 2 -7 -3 102.03 5.27
 -2 7 3 92.74 5.19
 -2 -7 2 402.84 16.07
 2 -7 -2 413.34 16.46
 -2 -7 2 432.37 16.82
 2 -7 -2 398.49 16.68
 -2 7 2 428.79 16.71
 -2 -7 1 15.14 1.86
 -2 -7 1 19.92 2.97
 2 -7 -1 15.98 2.33
 -2 7 1 14.49 2.71
 2 -7 -1 17.14 2.77
 -2 -7 0 564.31 22.23
 -2 -7 0 578.89 22.78
 2 -7 0 569.11 22.33
 -2 7 0 587.26 22.63
 -2 -7 -1 768.6 30.24
 -2 -7 -1 774.85 29.86
 -2 -7 -2 25.15 3.28
 -2 -7 -2 28.66 2.68
 2 7 3 212.62 9.34
 -2 -7 -3 207.5 9.09
 2 7 4 10.79 2.84
 -2 -7 -4 15.78 2.73
 2 7 5 238.63 10.49
 -2 -7 -5 261.98 10.94
 -2 -7 -6 -6.07 3.74
 -2 -7 -6 1.43 3.03
 -2 -7 -7 0.19 3.6
 -2 -7 -7 -1.61 3.45
 2 7 7 5.17 2.7
 -2 -7 -8 111.27 6.91
 -2 -7 -8 129.79 7.55
 2 7 8 126.55 5.7
 2 7 9 5.16 2.64
 2 7 9 4.08 2.69
 2 7 9 6.93 2.48
 2 7 10 152.25 6.49
 2 7 10 151.73 6.45
 2 7 10 153.26 6.48
 2 7 11 36.72 2.91
 2 7 11 36.89 2.93
 2 7 11 33.95 2.74
 2 7 11 33.62 2.84
 2 7 12 22.23 2.45
 2 7 12 25.03 2.36
 2 7 12 25.07 2.5
 2 7 13 102.38 4.33
 2 7 13 100.74 4.41
 2 7 13 90.83 4.36
 2 7 14 1.05 1.32
 2 7 14 1.23 1.3
 2 7 14 3.19 1.51
 2 7 15 11.24 1.11
 2 -8 -15 7.66 1.23
 2 -8 -15 8.3 1.14
 2 -8 -15 6.89 0.9
 -2 8 15 9.44 1.41
 -2 8 15 7.29 1.37
 2 -8 -14 0.25 1.26
 2 -8 -14 -0.69 1.5
 -2 8 14 -0.74 1.81
 -2 8 14 -1.27 1.76
 -2 8 13 6.96 2.06
 -2 8 13 6.01 2.24
 -2 8 12 31.81 2.72
 -2 8 12 25.83 2.79
 -2 8 11 162.4 6.94
 -2 8 11 158.25 7.06
 -2 8 10 222.23 9.35
 -2 8 10 223.23 9.22
 -2 8 9 38 3.26
 -2 8 8 223.64 9.24
 2 -8 -7 406.42 17.18
 -2 8 7 420.28 16.28
 -2 8 7 413.53 16.36
 2 -8 -6 35.71 3.89
 -2 8 6 40.09 3.49
 -2 8 6 42.22 4.26
 2 -8 -6 36.24 3.69
 2 -8 -5 8.22 2.98
 -2 8 5 7.08 3.17
 2 -8 -5 10.45 3.03
 -2 8 4 0.15 2.83
 2 -8 -4 -1.37 2.75
 2 -8 -4 -1.78 2.67
 -2 8 3 650.8 25.96
 2 -8 -3 653.09 25.95
 2 -8 -3 656.15 25.74
 -2 8 2 298.18 12.57
 -2 -8 2 317.87 12.85
 2 -8 -2 284.96 12.32
 -2 8 1 1.03 2.55
 -2 -8 1 -1.99 2.93
 2 -8 -1 2.59 2.12
 -2 8 0 50.93 3.6
 -2 -8 0 41.14 3.82
 2 -8 0 47.01 3.09
 -2 8 -1 606.46 23.36
 -2 -8 -1 569.91 22.99
 -2 -8 -1 604.83 23.62
 -2 -8 -2 67.56 3.94
 -2 -8 -2 78.16 4.8
 -2 -8 -3 64.55 4.05
 2 8 3 74.01 4.6
 -2 -8 -3 60.68 4.75
 -2 -8 -4 13.38 2.79
 2 8 4 18.51 3.19
 -2 -8 -4 14.43 3.74
 -2 -8 -5 82.84 5
 2 8 5 75.99 4.31
 2 8 5 78.54 4.23
 -2 -8 -6 15.74 3.31
 2 8 6 8.52 2.89
 2 8 6 7.58 2.75
 -2 -8 -7 95.49 6.06
 2 8 7 102.96 5.03
 2 8 7 104.68 5.03
 2 8 8 11.79 2.6
 2 8 8 15.3 2.87
 2 8 9 125.14 5.81
 2 8 9 132.66 5.85
 2 8 10 1.13 2.41
 2 8 10 -0.47 2.25
 2 8 11 21.07 2.46
 2 8 11 24.07 2.45
 2 8 12 4.73 1.81
 2 8 12 4.28 1.82
 2 8 13 49.2 2.68
 2 8 13 48.44 2.5
 2 8 14 -0.21 0.85
 2 8 14 1.23 1.23
 2 -9 -15 1.13 0.77
 -2 9 14 24.21 1.91
 2 -9 -14 27.01 1.68
 -2 9 14 23.29 1.89
 2 -9 -14 25.54 1.71
 -2 9 13 10.55 2.07
 -2 9 13 10.94 1.89
 2 -9 -13 8.76 1.8
 2 -9 -13 10.98 1.3
 -2 9 12 8.28 2.28
 -2 9 12 9.98 2.22
 2 -9 -12 8.58 2.09
 2 -9 -12 10.38 1.61
 -2 9 11 39.62 2.98
 -2 9 11 35.04 3.11
 -2 9 10 10.31 2.59
 -2 9 10 13.78 2.9
 -2 9 9 116.7 5.49
 -2 9 8 25.16 3.11
 -2 9 8 25.35 3.21
 -2 9 7 17.8 3
 -2 9 7 19.51 3.04
 2 -9 -7 15.66 3.91
 -2 9 6 20.25 2.92
 2 -9 -6 25.91 3.55
 2 -9 -6 24 3.75
 -2 9 6 20.2 3.18
 -2 9 5 25.87 3.78
 2 -9 -5 21.12 3.58
 2 -9 -5 22.42 3.51
 2 -9 -5 23.6 2.42
 -2 9 5 21.71 3.29
 -2 9 4 12.38 3.21
 -2 9 4 17.81 3.18
 2 -9 -4 14.63 3.05
 2 -9 -4 16.48 2.42
 -2 9 3 33 3.53
 2 -9 -3 24.53 3.1
 -2 9 2 12.47 2.85
 2 -9 -2 13.86 2.6
 -2 9 1 122.93 6.36
 2 -9 -1 131.87 6.13
 -2 -9 1 124.34 6.7
 -2 -9 0 -2.34 3.21
 2 -9 0 -2.32 2.01
 -2 -9 -1 9.07 3.37
 2 9 2 221.42 9.2
 2 9 2 221.7 9.29
 -2 -9 -2 240.65 10.47
 2 9 3 96.35 4.81
 2 9 3 94.51 4.88
 -2 -9 -3 95.07 5.97
 2 9 3 88.65 5.7
 2 9 4 108.38 5.37
 2 9 4 117.52 5.48
 -2 -9 -4 120.57 6.78
 2 9 4 110.8 6.19
 2 9 5 59.32 3.76
 -2 -9 -5 59.91 5.11
 2 9 5 58.07 3.85
 2 9 6 22.05 3.01
 2 9 6 21.87 3.11
 2 9 7 1210.04 44.55
 2 9 7 1125.57 44.58
 2 9 8 -0.46 2.52
 2 9 8 1.01 2.55
 2 9 8 3.83 2.72
 2 9 9 107.56 4.93
 2 9 9 103.93 4.8
 2 9 10 231.75 9.21
 2 9 10 219.91 9.14
 2 9 10 228.65 9.21
 2 9 11 30.34 2.44
 2 9 11 30.08 2.34
 2 9 12 63.66 2.97
 2 9 12 61.89 3.04
 -2 -9 -14 1.14 0.8
 2 -10 -14 7.86 1.06
 2 -10 -14 8.11 0.94
 -2 10 14 8.01 1.25
 -2 10 13 2.4 1.7
 2 -10 -13 -0.67 1.41
 -2 10 13 2.22 1.5
 2 -10 -13 0.82 1.29
 -2 10 12 55.76 3.04
 2 -10 -12 64.04 3.07
 -2 10 12 50.49 3.22
 2 -10 -12 59.3 2.94
 -2 10 11 23.13 2.58
 2 -10 -11 26.33 2.2
 -2 10 11 24.49 2.49
 -2 10 10 88.79 4.4
 2 -10 -10 89.39 4.37
 -2 10 9 72.59 4.09
 2 -10 -9 77.8 4.01
 -2 10 8 91.39 4.59
 2 -10 -8 93.13 4.31
 2 -10 -8 88.16 4.53
 -2 10 8 81.35 4.8
 -2 10 7 29.18 3.16
 2 -10 -7 34.67 2.9
 -2 10 7 34.71 3.43
 2 -10 -7 37.89 2.73
 -2 10 6 90.82 4.8
 -2 10 6 77.95 4.56
 2 -10 -6 89.13 4.22
 2 -10 -6 85.87 4.45
 2 -10 -5 50.2 4.24
 -2 10 5 53.78 3.85
 2 -10 -5 53.33 3.22
 2 -10 -5 53.46 3.44
 2 -10 -4 153.14 7.86
 2 -10 -4 163.46 6.84
 2 -10 -4 162.97 6.92
 -2 10 4 170.86 7.29
 2 -10 -3 6.39 2.36
 -2 10 3 6.2 3.14
 2 -10 -2 78.25 4.03
 -2 10 2 82.72 4.58
 -2 10 1 2.96 3.28
 -2 -10 1 10.8 3.44
 -2 10 0 4.86 3.15
 2 10 0 1.82 3.12
 -2 -10 0 8.85 3.47
 2 10 0 2.28 2.87
 -2 -10 -1 104.56 6.22
 2 10 1 101.56 5.08
 -2 -10 -2 3.88 3.54
 2 10 2 1.09 2.75
 2 10 3 104.05 5.34
 2 10 3 107.59 5.2
 2 10 3 111.5 6.39
 -2 -10 -3 97.49 6.41
 2 10 4 188.69 8.11
 2 10 4 191.87 8.09
 2 10 5 27.11 3.07
 2 10 5 29.97 3.23
 2 10 6 178.05 7.61
 2 10 6 174.61 7.59
 2 10 7 2.09 2.54
 2 10 7 2.21 2.7
 2 10 8 0.71 2.44
 2 10 8 1.59 2.58
 2 10 9 41.17 3.04
 2 10 9 39.38 3
 2 10 10 43.68 2.79
 2 10 10 40.06 2.77
 2 10 11 1.89 1.75
 2 10 11 4.14 1.86
 2 10 12 45.83 2.24
 -2 -10 -12 32.74 1.8
 2 10 13 17.54 1.27
 -2 -10 -13 15.52 1.24
 -2 11 13 16.84 1.61
 2 -11 -13 21.13 1.27
 2 -11 -13 24.52 1.43
 -2 11 12 31.67 2.27
 2 -11 -12 33.98 1.8
 -2 11 12 24.7 1.98
 2 -11 -11 2.89 1.54
 2 -11 -11 4.23 1.75
 -2 11 11 1.5 1.82
 -2 11 11 1.33 2.02
 2 -11 -10 54.42 2.86
 2 -11 -10 54.13 3.05
 -2 11 10 49.77 3.01
 2 -11 -9 3.03 1.89
 -2 11 9 3.98 2.45
 -2 11 9 0.04 2.24
 2 -11 -9 3.93 2.12
 2 -11 -8 0.99 1.97
 -2 11 8 4.16 2.57
 -2 11 8 1.12 2.47
 2 -11 -8 1.48 2.19
 2 -11 -7 45.99 2.86
 -2 11 7 49.52 3.46
 -2 11 7 42.9 3.34
 2 -11 -7 42.83 3.02
 -2 11 6 16.15 3.13
 2 -11 -6 21.64 2.66
 2 -11 -6 21.44 2.31
 2 -11 -5 286.45 11.32
 -2 11 5 285.76 11.7
 2 -11 -5 286.29 11.47
 -2 11 4 317.02 12.71
 2 -11 -4 312.96 12.47
 -2 11 3 13.25 3.21
 2 -11 -3 18.55 2.36
 2 -11 -2 77.09 3.83
 2 11 -2 69.18 4.44
 -2 11 2 73.51 4.48
 2 11 -1 18.85 3.04
 2 11 -1 16.3 3.17
 -2 11 1 16.79 3.33
 2 11 0 22.11 3.02
 2 11 0 22.42 3.26
 -2 11 0 19.32 3.44
 2 11 1 81.28 4.39
 2 11 1 72.96 4.54
 -2 11 -1 77.28 4.56
 2 11 2 46.22 3.47
 2 11 3 98.06 4.97
 2 11 3 94.44 4.92
 2 11 4 57.31 3.86
 2 11 4 56.36 3.74
 2 11 5 68.28 4.07
 2 11 5 64.02 4.03
 2 11 6 3.34 2.66
 2 11 6 0.05 2.74
 2 11 7 4.57 2.55
 2 11 7 7.91 2.57
 2 11 8 48.22 3.15
 2 11 8 44.27 3.13
 2 11 9 38.62 2.74
 2 11 9 38.25 2.68
 2 11 10 16.06 2.03
 2 11 10 15.76 2
 2 11 11 24.29 1.75
 2 11 11 26.39 1.91
 -2 -11 -11 23.1 1.77
 -2 -11 -12 25.16 1.51
 2 11 12 27.71 1.58
 -2 12 12 12.17 1.52
 2 -12 -12 16.48 1.23
 2 -12 -11 0.71 1.08
 2 -12 -11 3.7 1.35
 2 -12 -10 -0.61 1.29
 -2 12 10 0.97 1.57
 2 -12 -10 1.29 1.61
 2 12 -9 180.75 6.96
 -2 12 9 160.4 7.16
 2 -12 -9 168.67 6.83
 2 -12 -9 178.43 7
 -2 12 9 159.22 6.91
 2 -12 -8 23.88 2.11
 -2 12 8 26.03 2.82
 2 12 -8 28.64 2.74
 2 -12 -8 28.23 2.42
 -2 12 7 4.27 2.77
 2 -12 -7 8.24 2.12
 2 -12 -7 9.73 1.81
 -2 12 6 24.92 2.92
 2 -12 -6 21.02 2.41
 2 -12 -6 19.24 2.02
 2 -12 -5 131.79 5.76
 2 12 -5 127.25 6.14
 -2 12 5 136.86 6.19
 2 -12 -4 166.2 6.72
 2 12 -4 147.55 7.08
 -2 12 4 159.69 7.18
 2 -12 -3 78.61 3.85
 2 12 -3 75.55 4.52
 -2 12 3 73.59 4.43
 2 12 -2 5.47 2.87
 2 12 -2 5.91 2.92
 -2 12 2 -0.69 2.95
 2 12 -1 12.75 2.91
 2 12 -1 6.49 3.08
 -2 12 1 13.35 3.1
 2 12 0 40.26 3.41
 2 12 0 39.06 3.57
 -2 12 0 39.84 3.65
 2 12 1 6.7 2.74
 2 12 1 1.4 2.96
 -2 12 -1 9.21 3.14
 2 12 2 18.61 3.04
 2 12 3 -2.08 2.77
 2 12 4 2.88 2.73
 2 12 4 4.8 2.73
 2 12 5 14.95 2.6
 2 12 5 14.86 2.64
 2 12 6 10.13 2.57
 -2 -12 -6 7.74 1.95
 2 12 6 4.53 2.48
 2 12 7 8.64 2.33
 -2 -12 -7 10.79 1.91
 2 12 7 10.32 2.37
 2 12 8 9.11 2.07
 -2 -12 -8 9.76 1.78
 2 12 8 5.63 2.12
 -2 -12 -9 89.64 3.82
 2 12 9 85.89 3.99
 2 12 9 82.16 3.95
 2 12 10 3.97 1.49
 -2 -12 -10 4.03 1.29
 2 12 10 3.16 1.55
 2 12 11 0.08 1.02
 -2 -12 -11 -0.61 0.85
 2 -13 -10 6.28 1.29
 -2 13 10 2.47 1.69
 2 -13 -9 2.26 1.46
 -2 13 9 2.51 2.01
 -2 13 8 120.31 5.45
 2 13 -8 118.02 5.23
 2 -13 -8 128.17 5.19
 2 -13 -7 1.6 1.72
 -2 13 7 -1.15 2.41
 2 13 -7 2.55 2.24
 2 -13 -6 54.92 2.91
 2 13 -6 50.99 3.29
 -2 13 6 50.33 3.5
 -2 13 5 38.29 3.06
 2 13 -5 32.8 3.1
 2 -13 -5 39.14 2.46
 2 13 -4 1.37 2.46
 -2 13 4 2.68 2.74
 2 13 -4 1.18 2.63
 2 13 -3 70.27 4.12
 2 13 -3 70.99 4.22
 -2 13 3 82.23 4.36
 2 13 -2 21.79 2.92
 2 13 -2 23.39 3.06
 -2 13 2 26.22 3.13
 2 13 -1 3.21 2.67
 2 13 -1 1.78 2.82
 -2 13 1 4.1 2.91
 2 13 0 -3.46 2.64
 2 13 0 2.87 2.76
 -2 13 0 -3.75 2.89
 2 13 1 0.31 2.65
 2 13 1 2.48 2.71
 2 13 2 -3.09 2.6
 2 13 2 -3.67 2.62
 2 13 3 22.33 2.65
 2 13 4 84.17 4.3
 2 13 5 1.53 2.34
 2 13 5 5.47 2.4
 2 13 6 1.36 2.15
 2 13 6 0.82 2.19
 2 13 7 28.61 2.34
 -2 -13 -7 28.36 1.84
 2 13 7 23.78 2.36
 -2 -13 -8 140.56 5.85
 2 13 8 152.89 6.09
 2 13 8 152.67 6.07
 -2 -13 -9 3.82 0.99
 2 13 9 4.72 1.44
 2 13 9 4.55 1.37
 2 13 10 27.74 1.54
 -2 14 9 38.26 2.24
 -2 14 8 24.68 2.07
 -2 14 7 160.22 6.48
 2 14 -7 153.28 6.27
 2 14 -6 3.7 1.74
 2 14 -6 -3 1.95
 -2 14 6 -0.2 2.17
 2 14 -5 4.8 1.98
 -2 14 5 3.64 2.29
 2 14 -5 7.28 2.21
 2 14 -4 150.86 6.16
 -2 14 4 149.7 6.26
 2 14 -3 20.37 2.4
 -2 14 3 24.58 2.74
 2 14 -3 20.86 2.53
 2 14 -2 1.18 2.27
 2 14 -2 -1.37 2.45
 -2 14 2 -3.58 2.47
 2 14 -1 -2.55 2.29
 -2 14 1 -0.82 2.52
 2 14 -1 0.84 2.42
 -2 14 0 7.45 2.5
 2 14 0 11.26 2.56
 2 14 0 8.5 2.41
 2 14 1 54.59 3.31
 2 14 1 51.39 3.27
 2 14 2 26.03 2.64
 2 14 2 24.28 2.59
 2 14 3 8.38 2.23
 2 14 4 40.87 2.79
 2 14 5 4.08 2
 2 14 5 2.82 1.89
 2 14 6 11.04 1.92
 2 14 6 11.47 1.78
 2 14 7 130.96 5.46
 2 14 7 135.92 5.51
 2 14 8 52.54 2.4
 2 14 8 51.3 2.52
 -2 15 7 148.64 5.97
 -2 15 6 -2.06 1.69
 2 15 -5 12.13 1.72
 -2 15 5 13.61 1.95
 -2 15 4 44.81 2.74
 2 15 -4 43.45 2.66
 -2 15 3 8.96 2.08
 2 15 -3 12.22 2.05
 2 15 -3 12.94 1.7
 -2 15 2 6.22 2
 2 15 -2 6.24 2.02
 2 15 -2 8.57 1.81
 -2 15 1 0.51 1.99
 2 15 -1 1.49 2.05
 2 15 -1 1.27 1.81
 2 15 0 -1 2.03
 2 15 0 -1.83 1.8
 2 15 1 22.55 2.24
 2 15 1 17.07 2.01
 2 15 2 2.36 1.88
 2 15 2 2.6 1.76
 2 15 3 2.62 1.88
 2 15 3 3.4 1.72
 2 15 4 0.88 1.52
 2 15 5 3.57 1.28
 2 15 6 6.63 1.36
 2 16 -3 4.18 1.3
 2 16 -2 10.81 1.57
 2 16 -1 8.58 1.56
 2 16 0 0.98 1.49
 2 16 1 52.91 2.65
 2 16 2 1.41 1.4
 2 16 3 7.08 1.32
 2 16 4 -0.51 1.07
 -3 0 17 0.51 1.48
 -3 0 16 278.46 10.99
 -3 0 15 1.4 2.24
 -3 0 15 1.94 2.24
 -3 0 14 125.11 5.9
 -3 0 14 131.49 5.88
 -3 0 13 3.86 2.81
 -3 0 12 69.06 3.96
 -3 0 12 55.01 3.98
 3 0 -12 68.36 5.07
 3 0 -11 -0.74 3.12
 -3 0 11 2.29 2.83
 3 0 -11 0.87 3.09
 -3 0 11 0.99 2.69
 -3 0 11 -0.18 2.37
 3 0 -10 31.02 3.45
 3 0 -9 -0.93 2.64
 3 0 -8 1806.26 69.05
 3 0 -7 -1.32 2.26
 -3 0 6 894.56 34.86
 3 0 -6 915.7 34.86
 -3 0 5 0.93 2.21
 3 0 -5 -0.77 2.17
 3 0 -5 -0.03 0.58
 -3 0 4 1148.73 42.58
 3 0 -4 1096.59 42.58
 3 0 -4 1114.09 42.25
 -3 0 3 0.89 1.94
 3 0 -3 1.39 1.72
 3 0 -3 0.97 1.19
 3 0 -2 256.33 9.64
 3 0 -2 233.83 9.71
 -3 0 2 248.97 9.96
 3 0 -1 -1.11 1.65
 -3 0 1 -1.47 2.05
 -3 0 0 1842.12 71.45
 3 0 0 1950.53 71.66
 -3 0 0 1953.1 71.69
 -3 0 -1 -0.62 1.35
 3 0 1 1.48 0.93
 -3 0 -1 -0.23 2.04
 -3 0 -2 163.34 7.14
 3 0 2 170.83 7.07
 -3 0 -3 1.38 2.42
 -3 0 -4 491.89 19.4
 -3 0 -5 1.15 2.48
 -3 0 -6 489.96 19.64
 -3 0 -7 -1.75 2.8
 -3 0 -8 16.8 3.34
 3 0 9 0.67 2.19
 3 0 9 0.83 2.32
 3 0 9 1.81 2.52
 -3 0 -9 2.33 3.25
 3 0 10 15.41 2.55
 3 0 10 14.13 2.48
 3 0 10 15.33 2.76
 -3 0 -10 15.41 3.78
 3 0 11 0.32 2.54
 3 0 11 -1.62 2.31
 3 0 11 1.77 2.23
 3 0 12 198.8 8.39
 3 0 12 205.56 8.28
 3 0 12 197.28 8.29
 3 0 13 -2.3 2.27
 3 0 13 -1.64 2.03
 3 0 14 187.61 7.84
 3 0 14 198.08 7.78
 3 0 15 -0.91 1.5
 3 0 16 -0.02 0.95
 -3 -1 17 -1.58 1.46
 -3 1 16 1.93 1.85
 -3 -1 16 -0.67 1.81
 -3 -1 15 6.49 2.29
 -3 1 15 7.83 2.36
 -3 1 15 11.81 2.24
 -3 -1 15 8.31 2.07
 -3 -1 14 91.81 4.69
 -3 1 14 96.83 4.64
 -3 1 14 96.35 4.71
 -3 -1 14 89.19 4.63
 -3 1 13 27.63 3.15
 -3 -1 13 26.09 2.94
 -3 -1 13 29.5 3.06
 -3 1 13 28.01 3.08
 -3 1 13 21.28 3.11
 3 -1 -12 64.16 4.91
 -3 -1 12 69.9 3.98
 -3 1 12 72.16 4.12
 -3 1 12 66.84 4.01
 -3 -1 12 62.22 4.1
 3 1 -12 58.61 4.75
 -3 1 12 56.67 3.99
 -3 1 12 67.59 3.74
 -3 -1 11 -3.64 2.74
 -3 1 11 1.27 2.58
 3 -1 -11 -0.19 3.32
 3 -1 -11 4.36 3.13
 -3 -1 11 3.11 2.85
 -3 1 11 0.8 2.84
 -3 1 11 2.84 2.91
 -3 -1 11 1.91 2.8
 -3 1 11 -0.36 2.36
 3 -1 -10 17.93 3.15
 -3 -1 10 16.84 2.71
 -3 -1 10 11.01 2.33
 3 -1 -9 6.02 2.61
 3 -1 -8 666.8 26.18
 -3 1 7 22.04 2.79
 3 -1 -7 18.29 2.62
 -3 1 6 75.41 4.34
 3 -1 -6 74.97 4.09
 -3 1 5 93.79 4.74
 -3 -1 5 95.48 4.38
 3 1 -5 90.3 4.58
 3 -1 -5 92.7 4.51
 -3 1 4 187.71 7.55
 -3 -1 4 176 7.24
 3 1 -4 178.17 7.41
 3 -1 -4 172.16 7.36
 -3 -1 3 464.92 17.88
 -3 1 3 468.37 18.15
 3 1 -3 466.88 18.06
 3 -1 -3 444.8 17.93
 -3 -1 3 499.98 18.21
 3 1 -2 808.92 30.78
 3 -1 -2 782.38 30.63
 3 1 -2 810.07 30.77
 -3 1 2 843.17 30.86
 3 1 -1 2891.29 9.36
 -3 -1 1 2889.5 8.69
 -3 -1 0 211.87 8.32
 3 1 0 196.5 8.43
 3 -1 0 213.37 8.23
 -3 -1 0 203.64 8.57
 -3 1 0 209.38 8.35
 -3 -1 -1 613.98 22.88
 -3 1 -1 578.55 22.57
 3 -1 1 602.3 22.77
 -3 1 -1 630.42 22.93
 -3 -1 -1 652.19 23.09
 3 1 2 243.18 9.91
 -3 -1 -2 254.96 10.06
 -3 1 -2 241.43 9.88
 -3 -1 -3 36.17 3.01
 -3 1 -3 34.59 2.72
 3 1 3 31.57 2.62
 -3 -1 -4 164.03 7.18
 -3 1 -4 149.6 6.93
 -3 -1 -5 12.44 2.73
 -3 1 -5 6.56 2.46
 -3 -1 -6 576.2 23.06
 -3 1 -6 581.66 22.93
 -3 1 -7 406.79 16.49
 -3 -1 -7 397.02 16.64
 -3 -1 -8 6.95 3.39
 -3 1 -8 4.58 3.08
 3 1 9 0.96 2.31
 -3 1 -9 3.87 3.13
 -3 -1 -9 -3.39 3.44
 3 -1 9 2.32 2.25
 3 1 9 2.86 2.37
 3 -1 9 -0.31 2.42
 3 1 9 4.5 2.58
 -3 -1 -10 53.39 5.08
 3 -1 10 57.14 3.44
 3 1 10 53.85 3.45
 3 1 10 64.04 3.4
 3 -1 10 57.47 3.46
 3 1 10 63.39 3.7
 3 -1 10 57.11 3.56
 3 1 11 126.21 5.81
 3 -1 11 122.22 5.79
 3 -1 11 129.06 5.72
 3 1 11 134.8 5.75
 3 1 11 131.38 5.93
 3 -1 11 130.6 5.87
 3 1 12 88.95 4.33
 3 1 12 90.29 4.25
 3 -1 12 90.04 4.17
 3 -1 12 81.2 4.38
 3 1 12 79.94 4.37
 3 -1 13 26.68 2.48
 3 1 13 17.53 2.51
 3 1 13 22.75 2.32
 3 1 13 22.51 2.3
 3 -1 13 22.99 2.22
 3 1 14 89.55 3.9
 3 -1 14 86.49 3.84
 3 -1 14 78.12 3.97
 3 1 14 82.28 4
 3 1 15 20 1.83
 3 -1 15 21.35 1.79
 3 -1 16 15.05 1.12
 3 1 16 17.07 1.25
 -3 2 17 57.87 2.9
 -3 -2 17 62.06 2.8
 -3 -2 16 -0.82 1.79
 -3 2 16 1.52 1.87
 -3 2 16 -0.83 1.83
 -3 -2 15 26.89 2.33
 -3 2 15 26.82 2.56
 -3 2 15 23.23 2.56
 -3 2 14 -0.22 2.63
 -3 -2 14 1.41 2.39
 -3 -2 14 -0.69 2.5
 -3 2 14 -1.27 2.54
 -3 2 14 2.65 2.4
 -3 -2 13 97.14 4.94
 -3 2 13 108.8 5.08
 -3 2 13 96.28 5.01
 -3 2 13 103.69 4.89
 -3 -2 13 90.62 5.07
 -3 2 13 105.48 5.04
 -3 2 12 19.28 3
 -3 2 12 35.09 3.15
 -3 -2 12 29.02 3.04
 3 2 -12 27.09 3.78
 3 -2 -12 26.56 3.78
 -3 2 12 31.9 2.81
 -3 2 12 28.96 3.24
 -3 -2 12 29.21 3.25
 3 2 -11 243.15 10.65
 3 -2 -11 225.5 10.58
 -3 2 11 240.06 9.64
 -3 -2 11 229.26 9.53
 -3 2 11 232.04 9.55
 -3 -2 11 230.3 9.61
 -3 2 11 235.36 9.53
 -3 2 11 230.87 9.44
 3 -2 -11 207.33 10.71
 -3 2 10 3.13 2.71
 -3 2 10 2.18 2.44
 3 -2 -10 3.36 2.69
 3 2 -10 5.78 3.08
 -3 2 10 4.04 2.79
 -3 -2 10 3.06 2.6
 3 2 -9 0.96 2.63
 3 -2 -9 5.76 2.73
 3 2 -8 61.16 3.92
 3 -2 -8 46.52 3.57
 -3 2 7 760.54 29.96
 3 2 -7 773.07 29.79
 3 -2 -7 761.36 29.71
 -3 2 6 627.66 24.52
 3 2 -6 633.45 24.39
 3 -2 -6 615.27 24.29
 -3 2 5 463.21 18.72
 3 2 -5 472.33 18.56
 3 -2 -5 481.58 18.46
 -3 2 4 16.2 2.55
 3 -2 -4 15.24 1.9
 -3 -2 3 447.25 17.19
 -3 2 3 474.06 17.73
 3 -2 -3 435.32 17.35
 -3 -2 3 473.13 17.65
 3 -2 -2 244.25 9.72
 -3 -2 2 269.15 10.15
 -3 -2 1 103.46 4.83
 3 -2 -1 109.73 4.77
 -3 -2 1 104.28 4.84
 -3 2 1 106.55 4.71
 -3 -2 0 1551.14 59.19
 3 -2 0 1613.63 59.15
 -3 -2 0 1554.52 59.27
 -3 2 0 1531.8 59.05
 -3 -2 -1 92.77 4.38
 3 2 1 93.49 4.43
 3 2 1 87.82 3.57
 3 -2 1 96.33 4.12
 -3 2 -1 92.41 3.97
 -3 2 -2 120.09 5.14
 3 2 2 121.89 5.46
 -3 2 -3 863.55 32.75
 -3 -2 -3 867.83 33.05
 3 2 3 838.22 32.85
 -3 -2 -4 157.81 7.05
 -3 2 -4 150.62 6.62
 3 2 4 146.63 6.6
 -3 -2 -5 437.32 17.64
 -3 2 -5 447.4 17.33
 3 2 5 426.72 17.25
 -3 -2 -6 17.36 3.22
 -3 2 -6 18.74 2.74
 -3 -2 -7 501.14 21.02
 -3 2 -7 531.33 20.74
 -3 -2 -8 21.95 3.65
 -3 2 -8 24.32 3.13
 3 2 9 27.41 2.67
 -3 -2 -9 23.86 4.15
 3 -2 9 27.16 2.49
 3 2 9 26.57 2.77
 3 -2 9 24.65 2.71
 -3 -2 -10 122.71 7.55
 3 2 10 138.47 5.8
 3 2 10 129.16 5.88
 3 -2 10 127.36 5.72
 3 -2 10 133.66 5.91
 3 -2 11 338.86 13.41
 3 2 11 339.34 13.48
 3 2 11 348.11 13.55
 3 -2 11 341.06 13.52
 3 -2 12 31.41 2.74
 3 2 12 30.44 2.77
 3 2 12 39.17 2.75
 3 -2 12 35.76 2.59
 3 2 13 104.31 4.51
 3 2 13 93.57 4.54
 3 -2 13 98.32 4.37
 3 -2 13 93.12 4.53
 3 2 14 7.2 1.75
 3 2 14 9.75 1.85
 3 -2 14 7.93 1.82
 3 2 15 -0.87 1.36
 3 -2 15 0.68 1.27
 -3 3 17 12.74 1.47
 -3 -3 17 10.64 1.29
 -3 3 16 2.97 1.82
 -3 3 16 3.32 1.9
 -3 -3 16 4.95 1.65
 -3 3 15 19.54 2.38
 -3 3 15 20.84 2.45
 -3 -3 15 19.19 2.31
 -3 -3 14 255.78 10.36
 -3 3 14 266.18 10.51
 -3 3 14 265.53 10.43
 -3 3 14 242.43 10.47
 -3 3 13 54.49 3.73
 -3 -3 13 55.73 3.47
 -3 3 13 52.48 3.55
 -3 -3 13 40.8 3.56
 -3 3 13 53.87 3.36
 -3 3 13 53.67 3.53
 -3 3 12 3.73 2.79
 -3 -3 12 6.66 2.52
 3 -3 -12 2.64 3.13
 3 3 -12 9.82 3.11
 -3 3 12 7.53 2.48
 -3 3 12 6.14 2.95
 -3 -3 12 6.64 2.91
 -3 3 12 6.28 2.65
 -3 -3 11 6.33 3.07
 -3 3 11 5.01 2.47
 -3 3 11 3.23 2.58
 3 3 -11 8.02 2.83
 3 -3 -11 4.23 3.48
 3 3 -11 4.85 2.94
 3 -3 -11 4.69 3.11
 -3 3 11 6.15 2.9
 -3 3 11 7.25 2.89
 -3 -3 11 1.52 2.56
 -3 3 10 66.73 4.07
 -3 -3 10 67.96 3.82
 -3 3 10 67.96 3.7
 -3 3 10 65 3.8
 -3 3 10 61.11 3.98
 -3 -3 10 68.83 4.14
 3 -3 -10 69.04 4.59
 3 3 -10 59.67 4.51
 3 -3 -10 56.59 4.76
 3 -3 -9 2.37 2.47
 3 3 -9 1.66 2.7
 -3 3 8 18.2 3.27
 3 3 -8 17.14 2.76
 -3 3 7 5.74 2.92
 3 3 -7 6.59 2.43
 3 3 -6 270.99 10.66
 -3 3 6 237.05 10.85
 3 3 -5 233.57 9.75
 -3 3 5 236.92 10
 3 3 -4 228.41 9.38
 3 -3 -4 221.45 9.09
 -3 -3 4 235.08 9.41
 3 -3 -3 348.49 13.9
 3 3 -3 375.4 14.25
 -3 -3 3 367.75 14.23
 3 -3 -2 64.23 2.78
 -3 -3 2 80.33 3.65
 -3 -3 2 74.49 3.92
 3 -3 -2 57.4 3.76
 -3 -3 1 88.58 2.83
 3 -3 -1 84.65 1.68
 -3 -3 1 87.53 3.07
 3 -3 -1 88.27 2.9
 -3 -3 0 660.49 24.97
 -3 3 0 633.28 24.59
 -3 -3 0 667.92 24.96
 3 -3 0 642.65 24.89
 -3 -3 -1 468.74 18.03
 -3 3 -1 452.17 17.54
 -3 -3 -1 458.45 18
 3 3 1 463.95 18.04
 3 -3 1 465.13 17.89
 -3 -3 -2 109.49 5.11
 -3 3 -2 98.58 4.35
 -3 -3 -2 110.82 5.21
 3 3 2 106.69 5.03
 -3 3 -3 451.05 17.7
 3 3 3 474.74 18.06
 -3 3 -4 3.86 1.75
 3 3 4 4.1 2.02
 -3 3 -5 611.67 23.2
 3 3 5 580.8 23.31
 -3 3 -6 76.05 4.09
 -3 -3 -6 68.62 4.72
 -3 -3 -7 43.24 4.05
 3 3 8 11.13 2.64
 -3 -3 -8 6.97 3.36
 3 -3 9 71.32 3.71
 3 3 9 75.89 3.92
 3 -3 9 67.76 3.89
 3 3 9 72.76 4.06
 -3 -3 -9 72.74 5.39
 3 -3 10 54.33 3.18
 3 3 10 55.2 3.4
 3 -3 10 53.9 3.46
 3 3 10 57.41 3.67
 3 3 11 342.56 13.67
 3 -3 11 352.71 13.59
 3 3 11 342.78 13.8
 3 -3 11 349.21 13.67
 3 -3 12 66.1 3.33
 3 3 12 64.58 3.62
 3 3 12 66.49 3.79
 3 -3 12 63.33 3.5
 3 3 13 8.51 2.06
 3 3 13 9.6 2.2
 3 -3 13 6.89 1.96
 3 3 14 0.64 1.74
 3 -3 14 0.76 1.52
 3 3 14 1.14 1.88
 3 -3 15 5.63 1.04
 3 3 15 6.07 1.53
 3 3 16 1.29 0.83
 3 -4 -17 35.81 1.81
 -3 4 17 45.25 2.02
 -3 -4 16 9.29 1.58
 -3 4 16 13.09 1.83
 -3 4 16 11.5 1.79
 -3 4 15 8.27 2.16
 -3 -4 15 6.7 1.87
 -3 4 15 12.54 2.34
 -3 4 15 5.8 2.18
 -3 -4 14 2.76 2.07
 -3 4 14 3.76 2.39
 -3 4 14 0.46 2.27
 -3 -4 13 51 3.18
 -3 4 13 47.83 3.21
 -3 4 13 47.65 3.38
 -3 4 13 48.42 3.41
 -3 4 13 48.14 3.54
 -3 -4 12 6.89 2.52
 -3 4 12 5.47 2.84
 3 -4 -12 4.99 3.38
 -3 4 12 4.19 2.58
 -3 4 12 6.48 2.71
 -3 4 12 7.12 2.43
 -3 4 11 1.54 2.42
 -3 4 11 -2.24 2.69
 -3 4 11 -3.08 3
 -3 -4 11 -0.41 2.62
 3 -4 -11 -1.89 2.98
 3 4 -11 -0.87 3.05
 -3 -4 11 3.29 2.98
 -3 4 11 4.48 3.01
 -3 4 10 59.94 3.89
 -3 -4 10 57.97 4.06
 -3 4 10 62.15 3.62
 -3 4 10 63.12 3.6
 3 -4 -10 55.64 4.47
 3 -4 -10 53.84 4.2
 -3 4 10 55.87 3.98
 -3 -4 10 59.27 3.55
 3 4 -10 60.24 4.36
 3 -4 -10 51.51 4.54
 3 -4 -9 12.55 3.21
 3 -4 -9 13.71 2.62
 3 4 -9 9.98 2.81
 3 -4 -9 10.48 3.13
 3 4 -8 260.92 10.84
 3 -4 -8 260 10.88
 3 -4 -8 236.46 10.94
 -3 4 8 243.99 11.17
 3 4 -7 424.77 16.84
 -3 4 7 411.55 17.21
 3 -4 -7 411.63 16.93
 3 4 -6 18.94 2.56
 3 -4 -6 18.51 2.81
 3 4 -5 1.01 2.26
 3 -4 -5 1.45 2.59
 3 -4 -4 323.67 12.95
 -3 -4 4 328.23 13.29
 3 4 -4 341.47 13.35
 3 -4 -4 340.46 13.42
 -3 4 4 329.92 13.54
 -3 -4 3 17.65 2.34
 3 -4 -3 15.3 1.38
 -3 4 3 15.9 3.03
 -3 -4 2 177.13 4.02
 -3 -4 2 165.22 3.33
 -3 -4 1 19.16 2.39
 -3 -4 1 18.85 2.89
 3 -4 -1 19.14 1.68
 3 -4 -1 15.03 2.45
 -3 -4 0 417.2 4.94
 -3 -4 0 393.54 5.13
 3 -4 0 399.33 2.96
 3 -4 0 403.81 4.99
 -3 -4 -1 360 14.27
 -3 -4 -1 353.14 14.36
 3 -4 1 356.74 14.21
 -3 -4 -2 168.6 6.89
 3 4 2 156.87 6.82
 -3 -4 -2 171.37 6.84
 -3 -4 -3 63.33 4.15
 -3 4 -3 61.39 2.95
 3 4 3 72.62 3.95
 -3 -4 -4 291.54 12.02
 3 4 4 279.9 11.62
 -3 -4 -5 2.82 2.94
 3 4 5 0.72 1.99
 3 4 6 0.1 1.82
 -3 4 -7 8.95 2.26
 3 4 8 4.02 2.71
 3 4 8 5.2 2.49
 3 4 9 119.45 5.75
 3 4 9 126.32 5.65
 3 4 9 124.61 5.64
 -3 -4 -9 121.87 7.28
 3 4 10 129.91 5.74
 3 -4 10 124.74 5.52
 3 4 10 130.15 5.8
 3 4 10 111.74 5.63
 3 4 11 68.65 3.79
 3 4 11 69.78 3.7
 3 -4 11 65 3.63
 3 4 11 65.43 3.88
 3 4 12 32.82 2.89
 3 4 12 34.96 2.73
 3 4 12 36.21 2.77
 3 -4 12 32.27 2.52
 3 -4 13 2.72 1.73
 3 4 13 4.98 2.12
 3 4 13 2.17 1.94
 3 4 13 6.12 2
 3 4 14 108.66 4.82
 3 4 14 106.87 4.75
 3 4 14 115.03 4.73
 3 4 15 15.3 1.58
 3 4 15 17.08 1.42
 3 -5 -17 2.45 0.83
 -3 5 16 -2.01 1.59
 -3 5 16 -2.7 1.56
 -3 5 15 3.15 2.04
 3 -5 -15 0.31 1.43
 -3 5 15 0.99 2.03
 -3 5 15 2.38 1.94
 -3 -5 15 3.57 1.66
 -3 5 14 -1.43 2.33
 -3 5 14 1.32 2.28
 -3 -5 14 1.07 1.9
 3 -5 -14 1.05 1.93
 -3 5 14 0.1 2.32
 -3 -5 13 43.62 2.95
 -3 5 13 43.18 3.2
 -3 5 13 42.78 3.28
 -3 5 13 41.53 3
 -3 5 13 49.75 3.26
 -3 5 12 125.06 5.51
 -3 5 12 129.08 5.64
 -3 -5 12 116.45 5.46
 -3 5 12 115.91 5.81
 -3 5 12 118.6 5.76
 -3 -5 11 419.89 17.11
 -3 5 11 457.35 17.29
 -3 5 11 441.12 17.27
 -3 5 11 446.51 17.13
 -3 5 11 444.57 17.22
 3 5 -11 450.37 18.4
 3 -5 -11 417.82 18.2
 3 5 -10 109.7 6.28
 -3 5 10 113.56 5.52
 -3 -5 10 101.39 5.18
 3 -5 -10 107.35 6.55
 3 -5 -10 112.68 6.29
 -3 5 10 109.82 5.27
 -3 5 10 131.97 5.14
 3 -5 -10 102.53 6.04
 -3 5 10 112 5.5
 3 -5 -9 150.52 7.54
 3 5 -9 180.14 7.9
 3 -5 -9 152.09 7.74
 3 -5 -9 156.15 8
 -3 5 9 160.6 6.83
 3 -5 -8 121.49 6.58
 3 -5 -8 133.79 6.62
 3 5 -8 133.33 6.52
 3 -5 -7 129.42 6.34
 3 -5 -7 125.64 6.42
 3 5 -7 125.4 6.21
 3 5 -6 1.25 2.43
 3 -5 -6 -0.41 2.26
 3 -5 -6 0.11 2.63
 -3 5 6 0.82 2.84
 -3 5 5 1079.43 42.02
 3 -5 -5 1071.3 41.82
 3 5 -5 1100.7 41.74
 3 -5 -4 82.73 3.82
 -3 -5 4 89.47 4.25
 -3 5 4 89.99 4.94
 3 -5 -4 86.77 4.68
 -3 -5 3 463.98 17.48
 3 -5 -3 460.5 17.74
 -3 5 3 485.57 17.93
 3 -5 -3 426.66 16.99
 -3 5 2 18.42 3.26
 3 -5 -2 24.37 2.13
 -3 -5 2 18.15 2.32
 3 -5 -1 5.68 2.44
 -3 -5 1 4.13 2.67
 3 -5 -1 4.84 1.57
 -3 -5 1 3.12 2.17
 3 -5 -1 2.43 0.96
 3 -5 0 73.95 4.31
 -3 -5 0 82.35 4.64
 3 -5 0 79.46 3.57
 -3 -5 0 81.3 4.25
 -3 -5 -1 12.16 2.98
 -3 -5 -1 16.67 2.54
 3 5 2 740.49 29.8
 -3 -5 -2 788.92 29.89
 -3 -5 -2 772.19 29.77
 -3 -5 -3 208.9 9.1
 3 5 3 200.03 8.93
 -3 -5 -3 207.96 8.99
 -3 -5 -4 127.32 6.51
 3 5 4 126.74 6.09
 -3 -5 -4 136.01 6.5
 3 5 5 105.81 5.27
 -3 -5 -5 108.67 5.78
 3 5 6 -1.65 1.82
 -3 -5 -6 -3.3 2.89
 -3 -5 -7 9.99 3.45
 3 5 7 13.33 2.61
 -3 -5 -8 64.98 5.19
 3 5 8 73.51 3.94
 3 5 8 70.66 4.12
 3 5 9 2.01 2.45
 3 5 9 6.11 2.74
 3 5 9 2.51 2.48
 3 5 10 259.3 11.01
 3 5 10 276.65 11.11
 3 5 10 284.44 11.06
 3 5 11 14.24 2.5
 3 5 11 12.87 2.77
 3 5 11 16.56 2.43
 3 5 12 47.81 3.18
 3 5 12 44.99 3.06
 3 5 12 48.67 3
 3 5 13 2.33 1.9
 3 5 13 2.35 2.07
 3 5 13 7.28 1.9
 3 5 14 5.66 1.6
 3 5 14 3.47 1.54
 3 5 14 3.75 1.69
 3 5 15 2.98 1.05
 3 5 15 2.96 1.14
 3 -6 -16 25.5 1.59
 3 -6 -16 26.25 1.57
 -3 6 16 21.02 1.71
 -3 6 15 18.3 2.1
 3 -6 -15 15.56 1.55
 -3 6 15 15.02 2.03
 -3 6 15 12.07 1.84
 -3 6 14 13.53 2.32
 -3 6 14 11.11 2.23
 3 -6 -14 15.13 2
 -3 6 14 11.15 2.33
 -3 6 13 45.66 3.22
 -3 6 13 45.75 3.07
 -3 6 13 41.37 3.23
 -3 6 12 274.07 11.25
 -3 6 12 286.8 11.22
 -3 6 12 273.11 11.28
 -3 6 11 28.37 3.24
 -3 6 11 27.33 2.9
 -3 6 11 29.05 3.22
 3 6 -11 25.12 3.76
 -3 6 10 8.69 2.59
 -3 6 10 9.69 2.94
 3 6 -10 6.48 3.28
 3 -6 -9 6.64 3.13
 -3 6 9 6.34 2.7
 3 -6 -9 7.59 3.1
 3 -6 -9 6.75 2.59
 3 6 -9 8.02 3.01
 3 -6 -8 305.9 12.97
 3 -6 -8 307.6 12.92
 -3 6 8 296.97 13.41
 -3 6 8 299.09 12.05
 3 -6 -8 279.65 12.43
 3 6 -8 321.65 12.89
 3 6 -7 171.09 7.8
 3 -6 -7 168.94 7.98
 -3 6 7 165.16 8.34
 3 -6 -7 164 7.77
 3 -6 -6 156.4 7.42
 -3 6 6 160.78 7.7
 3 -6 -6 150.5 7.07
 -3 6 5 31.92 3.4
 3 -6 -5 29.54 3.32
 3 -6 -5 28.39 2.51
 -3 6 4 18.72 3.11
 3 -6 -4 13.98 2.77
 3 -6 -4 14.35 1.98
 3 -6 -3 234.73 9.57
 3 -6 -3 238.82 9.93
 -3 6 3 229.53 10.07
 3 -6 -3 227.49 9.28
 -3 -6 3 228.54 9.5
 3 -6 -2 331.74 12.98
 -3 6 2 341.27 13.61
 3 -6 -2 314.24 12.61
 -3 -6 2 336.93 13.05
 3 -6 -1 34.64 2.38
 -3 -6 1 35.22 2.68
 3 -6 0 327.16 12.88
 3 -6 0 331.02 13.48
 -3 -6 0 327.74 13.24
 -3 -6 -1 38.06 3.41
 -3 -6 -1 38.1 3.15
 3 6 2 179.81 8.41
 -3 -6 -2 189.95 8.53
 -3 -6 -2 188.69 8.22
 -3 -6 -3 777.82 30.19
 3 6 3 761.74 30.05
 -3 -6 -3 764.63 30.01
 -3 -6 -4 -0.55 3.06
 3 6 4 1.57 2.45
 -3 -6 -4 -1.8 2.77
 -3 -6 -5 184.98 8.86
 3 6 5 186.66 8.28
 -3 -6 -5 186.68 8.73
 -3 -6 -6 440.43 18.2
 3 6 6 431.26 17.51
 -3 -6 -6 439.85 18.18
 3 6 7 133.88 5.93
 3 6 7 131.08 5.88
 -3 -6 -7 127.46 7.19
 3 6 7 129.22 5.99
 3 6 8 379.86 14.89
 3 6 8 377.95 14.8
 -3 -6 -8 380.41 16.41
 3 6 8 372.35 14.9
 3 6 9 516.08 19.98
 3 6 9 524.26 19.96
 3 6 9 498.55 19.94
 3 6 10 74.26 4.14
 3 6 10 75.21 4.07
 3 6 10 74.97 4.09
 3 6 11 20.38 2.51
 3 6 11 15.72 2.36
 3 6 11 16.35 2.69
 3 6 12 -0.65 2.06
 3 6 12 2.35 2.08
 3 6 12 -0.67 2.13
 3 6 13 1.38 1.78
 3 6 13 -1.21 1.71
 3 6 13 -2.19 1.92
 3 6 14 23.69 1.89
 3 6 14 26.22 1.84
 3 6 14 27.94 1.78
 3 -7 -16 17.96 1.14
 3 -7 -16 21.93 1.28
 3 -7 -15 8.78 1.28
 3 -7 -15 10.22 1.4
 -3 7 15 5.74 1.73
 -3 7 15 8.04 1.77
 3 -7 -14 251.87 9.99
 -3 7 14 252.7 10.08
 -3 7 14 255.52 10.1
 3 -7 -13 4.42 2.06
 -3 7 13 6.27 2.27
 -3 7 13 4.45 2.4
 -3 7 12 3.26 2.45
 -3 7 12 5.86 2.64
 -3 7 11 64.24 4.13
 -3 7 11 73.06 3.98
 -3 7 10 201.14 8.43
 -3 7 9 28.02 3
 3 -7 -9 22.9 3.59
 -3 7 8 42.8 3.26
 3 -7 -8 46.93 3.82
 -3 7 8 42.34 3.54
 3 -7 -8 43.17 4.03
 3 -7 -7 -0.93 2.47
 -3 7 7 -0.72 2.79
 -3 7 7 4.08 3.38
 3 -7 -7 1.07 2.88
 3 -7 -6 5.72 2.17
 3 -7 -6 7.19 2.9
 -3 7 6 6.76 3.25
 3 -7 -5 9.45 2.01
 -3 7 5 13.01 3.16
 3 -7 -5 10.97 3.04
 3 -7 -4 69.16 4.22
 3 -7 -4 74.07 4.62
 -3 7 4 75.89 4.84
 -3 -7 3 497.61 19.87
 3 -7 -3 527.38 20.06
 -3 7 3 493.77 20.46
 3 -7 -3 512.81 20.4
 -3 -7 2 9.94 2.05
 3 -7 -2 11.44 2.13
 -3 -7 2 15.19 3.12
 3 -7 -2 12.93 2.94
 -3 7 2 15.9 3.11
 -3 -7 1 170.73 7.15
 3 -7 -1 160.33 7
 -3 7 1 162.88 7.79
 -3 -7 0 106.36 5.09
 3 -7 0 106.6 4.83
 -3 -7 -1 230.42 9.79
 -3 -7 -2 443.31 17.48
 3 7 2 428.63 17.74
 -3 -7 -2 427.4 17.73
 -3 -7 -3 71.82 4.48
 -3 -7 -3 72.65 5.02
 3 7 3 76.13 4.7
 -3 -7 -4 335.02 14.35
 -3 -7 -4 346.79 14.63
 3 7 4 347.11 14.28
 -3 -7 -5 79.05 5.15
 3 7 5 86.66 4.3
 -3 -7 -5 79.3 5.5
 3 7 5 82.02 4.68
 3 7 6 2.76 2.53
 -3 -7 -6 4.46 3.77
 3 7 6 4.46 2.73
 -3 -7 -6 6.27 3.17
 3 7 7 22.54 2.9
 3 7 7 24.36 3.02
 -3 -7 -7 20.58 4.34
 3 7 7 27.55 2.93
 -3 -7 -7 24.81 3.79
 3 7 8 259.22 10.33
 3 7 8 262.75 10.41
 3 7 8 243.85 10.41
 3 7 9 39.21 3.31
 3 7 9 40.87 3.18
 3 7 9 41.52 3.12
 3 7 9 43.91 3.17
 3 7 10 5.82 2.41
 3 7 10 2.19 2.56
 3 7 10 10.65 2.41
 3 7 11 0.61 2.24
 3 7 11 2.36 2.25
 3 7 11 -0.22 2.33
 3 7 12 70.19 3.51
 3 7 12 69.36 3.53
 3 7 12 71.67 3.57
 3 7 13 1.38 1.65
 3 7 13 1.85 1.57
 3 7 13 2.41 1.6
 3 7 14 0.15 1.08
 3 7 14 1.14 1.19
 -3 8 15 26.04 1.87
 3 -8 -15 24.95 1.41
 3 -8 -15 27.26 1.56
 -3 8 14 -0.66 1.9
 -3 8 14 -1.59 1.81
 3 -8 -14 2.71 1.58
 3 -8 -14 -0.47 1.29
 -3 8 13 68.26 3.75
 -3 8 13 75.98 3.71
 3 -8 -13 74.87 3.61
 3 -8 -12 22.27 2.31
 -3 8 12 17.09 2.68
 -3 8 12 16.57 2.48
 -3 8 11 13.02 2.7
 -3 8 11 18.29 2.57
 -3 8 10 14.84 2.77
 -3 8 9 327.38 13.01
 -3 8 9 326.39 13.11
 3 -8 -8 19.86 3.52
 -3 8 8 17.61 3.11
 -3 8 8 15.23 2.85
 -3 8 7 1.25 2.98
 -3 8 7 1.7 3.8
 3 -8 -7 -1.49 3.19
 -3 8 6 176.78 7.73
 3 -8 -6 177.86 8.42
 3 -8 -6 189.28 8.66
 -3 8 6 172.06 8.91
 3 -8 -5 4.31 2.77
 -3 8 5 1.57 3.1
 3 -8 -5 1.69 2.86
 3 -8 -4 161.49 7.41
 3 -8 -4 158.61 7.84
 -3 8 4 162.1 7.98
 3 -8 -3 10.47 2.27
 -3 8 3 7.61 3.06
 3 -8 -3 9.33 2.85
 -3 -8 2 3.23 3.35
 3 -8 -2 9.59 2.13
 3 -8 -2 4.39 2.94
 -3 8 2 11.27 3.01
 -3 -8 1 434.01 17.55
 -3 8 1 416.73 17.45
 -3 -8 0 1.37 1.99
 -3 -8 0 2.63 3.1
 -3 8 0 0.55 2.96
 -3 -8 -1 158.1 7.11
 -3 -8 -2 1.77 2.52
 3 8 2 -1.22 3.47
 -3 -8 -3 18.8 2.97
 3 8 3 23.95 3.48
 3 8 4 63.14 3.78
 3 8 4 60.2 4.4
 -3 -8 -4 53.2 4.92
 -3 -8 -4 65.43 4.42
 3 8 5 1.8 2.45
 -3 -8 -5 5.11 3.73
 -3 -8 -5 0.65 2.95
 3 8 5 3.06 2.78
 3 8 6 158.46 6.76
 -3 -8 -6 144.92 7.82
 -3 -8 -6 151.65 8.28
 3 8 7 -0.83 2.6
 3 8 7 -3.34 2.69
 3 8 8 66.18 4
 3 8 8 68.04 3.84
 3 8 9 67.04 3.77
 3 8 9 66.21 3.83
 3 8 9 71.73 3.98
 3 8 10 74.44 3.84
 3 8 10 72.11 3.95
 3 8 10 79.41 3.98
 3 8 10 73.63 3.93
 3 8 11 25.95 2.35
 3 8 11 19.33 2.3
 3 8 11 21.41 2.34
 3 8 12 36.49 2.39
 3 8 12 41.02 2.44
 3 8 13 83.36 3.66
 3 8 13 88.64 3.75
 3 8 14 1.98 0.93
 -3 9 15 12.62 1.33
 3 -9 -15 21.26 1.17
 -3 9 14 43.13 2.54
 3 -9 -14 52.36 2.39
 -3 9 14 37.07 2.41
 3 -9 -14 52.91 2.39
 3 -9 -13 6.41 1.3
 3 -9 -13 5.53 1.72
 -3 9 13 7.4 1.86
 -3 9 13 5.52 2.11
 3 -9 -13 5.64 1.68
 3 -9 -12 22.79 2.27
 3 -9 -12 20.44 1.84
 -3 9 12 20.17 2.52
 -3 9 12 23.45 2.34
 3 -9 -11 104.07 4.46
 3 -9 -11 101.79 4.82
 -3 9 11 96.96 4.78
 -3 9 10 4.33 2.48
 3 -9 -10 4.42 2.43
 3 -9 -10 2.17 1.84
 -3 9 9 213.08 9.08
 -3 9 9 217.12 8.92
 -3 9 8 1.69 2.98
 3 -9 -8 -0.22 2.5
 -3 9 8 2.35 2.69
 3 -9 -7 22.18 2.78
 -3 9 7 27.85 3.34
 3 -9 -6 32.64 2.68
 3 -9 -6 26.43 3.62
 -3 9 6 32.66 3.52
 3 -9 -6 34.59 3
 -3 9 6 33.27 4.33
 3 -9 -6 35.55 3.93
 3 -9 -5 8.66 2.2
 3 -9 -5 7.12 2.84
 3 -9 -5 7.74 2.48
 3 -9 -5 6.85 3.1
 -3 9 5 5.75 3.42
 -3 9 5 7.26 3.12
 3 -9 -4 42.52 2.86
 -3 9 4 41.39 4.22
 3 -9 -4 41.03 4.07
 -3 9 4 35.01 3.55
 3 -9 -4 43.37 2.99
 3 -9 -3 53.74 3.3
 -3 9 3 58.79 4.5
 -3 9 2 564.23 22.81
 -3 9 1 77.54 5.06
 -3 -9 1 83.87 5.51
 -3 9 0 87.6 5.15
 -3 -9 0 79.81 5.42
 3 9 1 546.11 21.82
 -3 -9 -1 583.93 23.02
 -3 9 -1 576.97 22.71
 3 9 1 570.09 21.81
 -3 -9 -2 6.24 3.6
 3 9 2 10.12 3.74
 3 9 2 10.9 2.93
 3 9 2 8.89 2.73
 3 9 3 -2.24 3.52
 3 9 3 -0.68 2.88
 3 9 3 -5 2.75
 -3 -9 -4 139.33 7.16
 3 9 4 144.9 6.46
 3 9 4 146.98 6.49
 3 9 4 141.56 7.37
 -3 -9 -5 49.85 4.25
 3 9 5 48.02 3.63
 3 9 5 57.57 3.7
 3 9 6 145.09 6.43
 3 9 7 3.01 2.56
 3 9 8 20.29 2.68
 3 9 8 19.59 2.73
 3 9 9 80.55 4.12
 3 9 9 85.91 4.16
 3 9 10 7.53 2.05
 3 9 10 7.29 2.07
 3 9 10 8.77 2.19
 3 9 11 77.02 3.7
 3 9 11 82.62 3.8
 3 9 12 17.22 1.63
 3 9 12 20.48 1.81
 3 9 13 8.18 1.24
 3 -10 -14 1.49 0.91
 3 -10 -14 1.57 0.98
 -3 10 14 1.3 1.28
 3 -10 -13 36.34 1.95
 3 -10 -13 31.89 1.87
 -3 10 13 20.59 1.91
 -3 10 13 26.08 2.21
 3 -10 -12 6.63 1.66
 -3 10 12 5.96 1.81
 3 -10 -12 5.23 1.78
 -3 10 11 50.58 2.98
 3 -10 -11 48.58 2.83
 -3 10 10 41.39 2.93
 3 -10 -10 42.79 2.81
 -3 10 10 41.91 3.23
 -3 10 9 142.89 6.48
 -3 10 9 150.75 6.67
 3 -10 -9 153.01 6.39
 3 -10 -9 153.42 6.55
 -3 10 8 267.6 11.14
 3 -10 -8 273.38 10.93
 3 -10 -8 275.24 11.03
 -3 10 7 3.75 2.91
 3 -10 -7 4.5 2.21
 3 -10 -7 8.05 2.48
 -3 10 6 16.72 3.08
 3 -10 -6 19.51 2.3
 3 -10 -6 15.72 2.67
 -3 10 5 32.64 3.51
 3 -10 -5 27.4 2.5
 3 -10 -5 30.52 2.78
 3 -10 -4 40.14 2.8
 -3 10 4 38.28 4.29
 -3 10 4 46.74 3.65
 3 -10 -4 41.57 3.01
 3 -10 -3 318.58 12.11
 -3 10 3 312.13 13.34
 3 -10 -3 303.46 12.16
 -3 10 3 290.31 12.4
 3 -10 -2 0.58 2.07
 -3 10 2 0.27 3.2
 3 -10 -2 -1.21 2.13
 -3 10 1 212.17 9.15
 -3 -10 1 230.95 10.52
 -3 -10 0 -1.52 3.45
 3 10 0 -0.8 2.77
 3 10 1 76.56 4.45
 3 10 1 80.49 4.36
 -3 -10 -1 80.4 5.6
 3 10 2 -1.16 3.85
 -3 -10 -2 -0.39 3.65
 3 10 2 1.99 2.89
 3 10 2 -3.96 2.74
 3 10 3 94.63 4.94
 3 10 3 98.2 6.22
 3 10 3 99.5 4.98
 3 10 4 33.92 3.22
 3 10 4 34.64 3.24
 3 10 5 7.35 2.84
 3 10 5 10.4 2.88
 3 10 6 300.97 12.28
 3 10 6 309.07 12.25
 3 10 7 27.29 3.02
 3 10 7 28.44 2.79
 3 10 7 35.35 2.93
 3 10 8 14.08 2.34
 3 10 8 16.4 2.44
 3 10 9 234.61 9.68
 3 10 9 253.1 9.75
 3 10 10 4.21 1.84
 3 10 10 1.72 1.7
 3 10 11 28.01 1.75
 3 10 12 0.87 1.25
 3 -11 -13 18.86 1.27
 3 -11 -13 20.91 1.36
 -3 11 13 14.8 1.64
 3 -11 -12 28.83 1.84
 3 -11 -11 5.88 1.63
 -3 11 10 34.48 2.8
 3 -11 -10 41.51 2.62
 3 -11 -10 35.03 2.37
 -3 11 9 24.26 2.9
 3 -11 -9 26.78 2.42
 3 -11 -9 24.84 2.28
 -3 11 8 8.96 2.84
 3 -11 -8 9.53 2.29
 3 -11 -8 8.65 2.08
 3 -11 -7 97.96 4.64
 3 -11 -7 103.61 4.7
 -3 11 7 96.75 5.13
 -3 11 6 1.86 2.93
 3 -11 -6 3.6 2.33
 3 -11 -6 5.08 1.92
 3 -11 -5 10.12 2.3
 3 -11 -5 10.56 2.06
 3 -11 -4 181.64 7.58
 3 -11 -4 184.42 7.68
 -3 11 4 187.69 7.99
 -3 11 3 5.5 3.1
 3 -11 -3 3.49 2.31
 3 -11 -3 4.26 2.02
 -3 11 2 122.26 5.93
 3 11 -1 29.43 3.17
 3 11 -1 31.27 3.41
 -3 11 1 33.64 3.55
 3 11 0 58.12 3.83
 3 11 1 46.37 3.72
 3 11 1 50.35 3.72
 3 11 2 6.77 2.75
 3 11 2 3.37 2.89
 3 11 3 4.64 2.82
 3 11 3 0.32 2.79
 3 11 4 1.57 2.66
 3 11 4 -0.68 2.61
 3 11 5 16.22 2.79
 3 11 5 19.2 2.91
 3 11 6 177.95 7.87
 3 11 6 192.29 7.81
 3 11 7 13.24 2.41
 3 11 7 9.6 2.46
 3 11 8 4.32 2.18
 3 11 8 -0.67 2.17
 3 11 9 2.67 1.95
 3 11 9 0.19 1.85
 3 11 10 27.43 1.95
 3 11 10 28.91 2.14
 -3 -11 -11 0.04 1.17
 3 -12 -12 26.99 1.55
 -3 12 11 30.06 2.36
 3 -12 -11 33.96 1.86
 3 -12 -11 39.35 2.06
 3 -12 -10 2.11 1.36
 -3 12 10 1.42 2.11
 3 12 -10 2.94 1.7
 3 -12 -10 3.92 1.61
 3 -12 -9 15.82 1.77
 -3 12 9 14.76 2.45
 3 -12 -9 13.87 1.94
 3 -12 -8 2.89 1.7
 -3 12 8 4.18 2.52
 3 -12 -8 -0.04 1.98
 3 -12 -7 29.86 2.31
 -3 12 7 28.4 3.13
 3 -12 -7 33.57 2.6
 3 -12 -6 143.81 6.11
 3 -12 -6 146.76 6.29
 -3 12 6 149.29 6.6
 3 -12 -5 57.79 3.15
 -3 12 5 61.84 4
 3 -12 -5 61.49 3.44
 3 12 -4 104.29 5.31
 -3 12 4 107.8 5.39
 3 -12 -4 106.33 4.87
 -3 12 3 216.7 8.76
 3 12 -3 194.05 8.67
 3 12 -2 284.5 12.42
 -3 12 2 317.73 12.42
 3 12 -2 320.15 12.41
 3 12 -1 21 3.23
 -3 12 1 16.48 3.05
 3 12 -1 17.23 3
 3 12 0 192.33 8.16
 3 12 1 125.29 5.89
 3 12 2 1.5 2.85
 3 12 2 4.32 2.8
 3 12 3 190.82 8.27
 3 12 3 199.56 8.29
 3 12 4 12.68 2.7
 3 12 4 16.73 2.73
 3 12 5 16.17 2.6
 3 12 5 10.69 2.51
 3 12 6 37.41 2.87
 -3 -12 -6 33.15 2.31
 3 12 6 35.04 2.79
 3 12 7 15.96 2.31
 -3 -12 -7 17.65 1.88
 3 12 7 16.64 2.25
 3 12 8 2.96 1.82
 -3 -12 -8 2.54 1.52
 3 12 8 -2.53 1.9
 3 12 9 11.1 1.73
 -3 -12 -9 9.19 1.39
 3 12 9 8.9 1.64
 -3 -12 -10 29.6 1.65
 3 12 10 34.24 1.89
 -3 13 11 21.22 1.61
 3 -13 -10 -0.43 0.8
 -3 13 10 -0.2 1.64
 3 13 -10 2.79 1.04
 3 -13 -10 1.57 1.18
 3 13 -9 10.02 1.7
 -3 13 9 16.22 2.15
 3 -13 -9 19.42 1.64
 3 -13 -9 12.32 1.3
 -3 13 8 49.35 3.11
 3 13 -8 46.32 2.85
 3 -13 -8 51.38 2.66
 3 -13 -8 45.45 2.34
 3 13 -7 84.72 4.29
 -3 13 7 93.3 4.38
 3 -13 -7 97.69 4.07
 3 -13 -7 83.49 3.83
 3 -13 -6 51.33 2.88
 3 13 -6 47.86 3.26
 -3 13 6 54.33 3.44
 -3 13 5 7.46 2.66
 3 13 -5 9.95 2.57
 3 13 -5 7.76 2.47
 -3 13 4 21.85 3.03
 3 13 -4 17.16 2.84
 3 13 -4 19.65 2.69
 -3 13 3 -0.1 2.8
 3 13 -3 2.26 2.71
 3 13 -3 1.92 2.54
 3 13 -2 69.07 4.1
 -3 13 2 70.75 4.13
 3 13 -2 72.13 4.05
 3 13 -1 3.49 2.7
 -3 13 1 1.59 2.7
 3 13 -1 2.81 2.45
 3 13 0 214.54 8.89
 3 13 0 215.63 8.99
 3 13 1 0.1 2.65
 3 13 2 -2.44 2.45
 3 13 3 1.95 2.28
 3 13 3 8.39 2.56
 3 13 4 10.29 2.38
 3 13 4 12.93 2.37
 3 13 5 3.4 2.14
 3 13 5 2.43 2.23
 3 13 6 6.71 1.96
 3 13 6 8.2 2.03
 3 13 7 19.93 2.02
 3 13 7 20.12 2.08
 3 13 8 10.79 1.63
 3 13 8 11.47 1.64
 3 13 9 25.27 1.57
 3 13 9 18.45 1.42
 -3 14 9 -0.41 1.42
 3 14 -8 14.32 1.53
 -3 14 8 18.2 1.93
 -3 14 7 24.77 2.27
 3 14 -7 23.16 2.04
 -3 14 6 12.78 2.34
 3 14 -6 16.62 2.13
 3 14 -6 15.12 1.93
 3 14 -5 56.6 3.14
 -3 14 5 54.07 3.29
 3 14 -5 50.71 3
 3 14 -4 7.21 2.34
 -3 14 4 10.55 2.39
 3 14 -4 8.97 2.21
 3 14 -3 61.16 3.45
 -3 14 3 60.49 3.5
 3 14 -3 55.38 3.32
 3 14 -2 69.41 3.69
 -3 14 2 63.7 3.67
 3 14 -2 64.61 3.59
 3 14 -1 0.36 2.29
 3 14 -1 -0.26 2.16
 3 14 0 14.9 2.39
 3 14 0 9.24 2.35
 3 14 1 61.23 3.47
 3 14 1 65.34 3.55
 3 14 2 18.12 2.38
 3 14 3 3.72 2.11
 3 14 3 -2.45 2.09
 3 14 4 4.09 1.95
 3 14 4 0.37 1.96
 3 14 5 5.77 1.83
 3 14 5 4.84 1.85
 3 14 6 70.03 3.43
 3 14 6 77.6 3.43
 3 14 7 7.21 1.34
 3 14 7 8.67 1.41
 3 14 8 44.05 2.03
 -3 15 7 -0.43 1.3
 -3 15 6 44.09 2.37
 3 15 -6 37.33 2.16
 -3 15 5 91.86 3.72
 3 15 -5 91.87 3.63
 -3 15 4 197.14 7.84
 3 15 -4 179.42 7.74
 3 15 -3 0.52 1.67
 -3 15 3 3.52 1.69
 3 15 -3 0.03 1.77
 3 15 -2 1.54 1.71
 3 15 -2 1.05 1.9
 3 15 -1 16.78 2.02
 3 15 -1 19.77 2.16
 3 15 0 102.17 4.64
 3 15 0 112.37 4.77
 3 15 1 1.55 1.71
 3 15 1 0.76 1.85
 3 15 2 25.03 2.04
 3 15 3 13.22 1.72
 3 15 4 1.17 1.45
 3 15 4 -0.96 1.55
 3 15 5 2.18 1.21
 3 15 5 0.13 1.36
 3 15 6 2.34 1.06
 3 16 -3 177.3 6.95
 3 16 -2 19.56 1.63
 3 16 -1 35.62 2.07
 3 16 0 1.96 1.4
 3 16 1 1.98 1.34
 3 16 2 58.02 2.68
 -4 0 17 -0.3 1.54
 4 0 -17 0.18 1.05
 -4 0 16 21.55 2.22
 -4 0 15 1.83 2.35
 -4 0 14 2.64 2.7
 -4 0 13 -0.43 2.65
 -4 0 12 30.49 3.24
 4 0 -12 35 3.69
 -4 0 11 0.93 2.93
 -4 0 11 0.77 2.74
 4 0 -11 0.17 3.05
 -4 0 10 8.82 2.91
 -4 0 10 1.27 2.66
 4 0 -10 4.78 2.9
 4 0 -9 2.68 2.51
 4 0 -8 305.22 12.72
 4 0 -7 -0.1 2.22
 -4 0 7 2.79 2.36
 -4 0 6 58.35 3.74
 4 0 -6 66.94 3.8
 4 0 -5 1.49 2.04
 -4 0 5 -1.47 2.21
 4 0 -5 0.62 0.94
 4 0 -4 424.72 16.25
 -4 0 4 432.78 16.57
 4 0 -4 411.65 16.52
 4 0 -3 1.17 1.85
 -4 0 3 3.66 2.46
 4 0 -3 0.85 1.45
 -4 0 2 2080.08 76.02
 4 0 -2 1953.03 75.81
 -4 0 1 0.68 2.17
 4 0 -1 -0.81 1.79
 -4 0 0 127.9 5.64
 4 0 0 130.28 5.5
 -4 0 0 118.42 5.04
 -4 0 -1 0.76 1.38
 -4 0 -1 0.89 2.46
 4 0 1 0.72 1.02
 -4 0 -2 113.58 5.4
 4 0 2 110.48 5.22
 -4 0 -3 0.49 2.5
 -4 0 -4 413.11 16.59
 -4 0 -5 -2.8 2.69
 -4 0 -6 169.2 8.02
 -4 0 -7 -1.36 3.08
 4 0 8 7.76 2.55
 4 0 8 7.95 2.26
 -4 0 -8 7.02 3.27
 4 0 9 0.24 2.51
 4 0 9 -2.86 2.34
 -4 0 -9 -3.22 3.46
 4 0 10 280.96 11.41
 4 0 10 290.29 11.35
 4 0 10 286.05 11.49
 4 0 11 -0.73 2.4
 4 0 11 -0.16 2.13
 4 0 11 2.55 2.25
 4 0 12 248.71 10.71
 4 0 12 282.52 10.73
 4 0 12 277.04 10.82
 4 0 13 -0.11 1.76
 4 0 13 0.39 1.95
 4 0 14 53.08 2.61
 4 0 14 49.61 2.81
 4 0 15 -0.65 1.25
 4 1 -17 3.42 0.94
 4 -1 -17 4.85 1.15
 -4 1 17 7.74 1.55
 -4 -1 17 9.03 1.55
 -4 1 16 -0.71 1.93
 -4 -1 16 1.58 1.87
 -4 1 16 2.93 1.97
 -4 -1 15 32.12 2.7
 -4 1 15 32.42 2.75
 -4 -1 15 30.02 2.82
 -4 1 15 37.69 2.86
 -4 -1 14 52.75 3.62
 -4 1 14 55.36 3.61
 -4 -1 14 53.57 3.42
 -4 1 14 59.62 3.66
 -4 1 13 185.61 7.81
 -4 -1 13 174.77 7.85
 -4 -1 13 174.63 7.74
 -4 1 13 194.77 7.89
 -4 -1 12 5.53 2.84
 -4 1 12 2.56 2.74
 4 -1 -12 -1.3 3.26
 -4 -1 12 1.17 2.93
 -4 1 12 2.12 2.75
 -4 1 12 4.03 2.73
 4 -1 -11 111.03 6.35
 -4 -1 11 112.49 5.47
 -4 1 11 124.42 5.56
 -4 1 11 107.36 5.48
 -4 -1 11 117.31 5.56
 -4 1 11 117.91 5.56
 -4 -1 10 -0.79 2.66
 -4 1 10 0.91 2.82
 -4 1 10 -0.89 2.89
 -4 -1 10 -0.04 2.84
 4 1 -10 3.55 2.83
 4 -1 -10 4.13 2.87
 -4 1 10 -0.26 2.5
 -4 1 10 1.8 2.29
 4 -1 -9 79.86 4.81
 4 1 -9 88.37 4.98
 4 -1 -8 378.05 15.38
 4 1 -8 375.31 15.43
 -4 1 7 495.46 19.68
 4 -1 -7 499.68 19.52
 4 1 -7 482.62 19.55
 4 -1 -6 37.94 2.97
 4 1 -6 42.51 2.2
 4 1 -6 39.53 3.15
 -4 -1 6 38.39 2.83
 -4 1 6 40.32 3.2
 4 1 -5 71.15 3.28
 -4 1 5 66.92 3.96
 -4 -1 5 62.29 3.42
 4 -1 -5 65.54 3.65
 4 1 -5 65.53 3.77
 -4 -1 4 14.29 2.8
 4 1 -4 10.92 1.93
 4 1 -4 12.42 2.19
 4 -1 -4 10.15 1.95
 -4 -1 4 11 1.82
 -4 1 4 15.36 2.66
 4 1 -3 90.87 4.24
 -4 -1 3 88.7 4.1
 4 -1 -3 92.41 4.1
 4 1 -3 89.35 4.32
 -4 1 2 1347.99 50.09
 4 1 -2 1288.23 49.97
 -4 -1 1 3502.87 12.39
 -4 1 1 3549.14 11.55
 -4 -1 0 1.38 1.75
 4 1 0 3.88 2.04
 -4 1 0 0.05 2.13
 -4 -1 0 0.13 2.3
 4 -1 0 1.55 1.6
 -4 -1 -1 287.29 10.79
 -4 -1 -1 298.17 11.22
 -4 1 -1 281.61 10.93
 4 -1 1 288.28 10.64
 4 1 1 261.79 10.33
 -4 -1 -2 69.56 4.16
 -4 1 -2 79.23 3.83
 -4 1 -2 65.39 3.03
 -4 -1 -2 73.33 3.69
 4 1 2 74.31 3.89
 4 1 3 29.29 2.66
 -4 -1 -3 28.48 3.16
 -4 1 -3 28.25 2.96
 -4 -1 -4 1166.2 44.23
 -4 1 -4 1131.74 44.06
 -4 -1 -5 173.76 7.95
 -4 1 -5 168.4 7.75
 -4 -1 -6 23.24 3.4
 -4 1 -6 25.45 3.15
 -4 1 -7 100.66 5.57
 -4 -1 -7 88.37 5.71
 4 -1 8 3.57 2.41
 4 1 8 5.78 2.51
 -4 -1 -8 1.45 3.47
 -4 1 -8 3.19 2.97
 4 1 8 1.73 2.23
 -4 -1 -9 588.95 24.05
 4 -1 9 591.89 22.47
 4 1 9 576.64 22.52
 4 1 9 591.21 22.44
 4 -1 9 592.56 22.54
 4 1 9 561.03 22.59
 4 -1 10 0.79 2.41
 4 1 10 -0.69 2.43
 4 -1 10 -0.87 2.24
 4 1 10 2.99 2.33
 4 1 10 -1.89 2.28
 4 -1 11 99.96 4.55
 4 1 11 99.77 4.63
 4 1 11 94.12 4.58
 4 -1 11 94.5 4.72
 4 1 11 95.23 4.76
 4 -1 12 4.85 2.23
 4 1 12 0.71 2.31
 4 1 12 2.5 2.02
 4 -1 12 2.8 1.95
 4 1 12 4.37 2.04
 4 -1 13 78.1 3.93
 4 1 13 75.82 3.96
 4 -1 13 81.87 3.74
 4 1 13 86.87 3.86
 4 -1 14 29.45 2.12
 4 1 14 32.3 2.07
 4 1 14 28.63 2.21
 4 -1 15 20.16 1.54
 4 1 15 25.27 1.67
 4 -2 -17 11.09 1.25
 -4 -2 17 12.08 1.51
 -4 2 17 11.66 1.59
 -4 2 16 5.04 1.97
 -4 2 16 1.64 1.92
 -4 -2 16 4.38 1.81
 -4 2 15 26.66 2.66
 -4 -2 15 26.73 2.52
 -4 2 15 29.43 2.58
 -4 -2 14 17.85 2.74
 -4 2 14 19.18 2.75
 -4 -2 14 15.13 2.64
 -4 2 14 20.29 2.75
 -4 2 13 342.99 13.01
 -4 -2 13 306.26 13.04
 -4 2 13 303.09 13.06
 -4 -2 13 326.54 12.95
 -4 2 13 341.01 13.02
 4 -2 -12 120.66 6.97
 4 2 -12 133.67 7.09
 -4 2 12 135.38 6
 -4 -2 12 135.33 5.9
 -4 2 12 118.43 5.92
 -4 2 12 133.29 5.99
 -4 -2 12 116.38 6.08
 -4 -2 11 35.87 3.08
 -4 2 11 39.63 3.38
 4 -2 -11 30.76 3.79
 4 2 -11 31.13 3.64
 -4 -2 11 32.02 3.48
 -4 2 11 33.01 3.28
 -4 2 11 36.44 2.93
 -4 2 11 30.4 3.09
 -4 2 10 5.09 2.55
 -4 -2 10 4.01 2.65
 -4 2 10 7.72 2.88
 -4 -2 10 4.66 3.02
 -4 2 10 8.67 2.96
 -4 2 10 7.69 2.43
 4 -2 -10 8.97 2.96
 4 2 -10 -0.31 2.82
 4 -2 -9 193.31 8.77
 4 -2 -8 1.57 2.34
 -4 2 8 0.83 2.87
 4 -2 -7 5.65 2.25
 -4 2 7 7.79 2.79
 4 -2 -6 257.03 10.44
 -4 2 6 249.52 10.73
 4 -2 -5 919.57 35.41
 -4 2 5 919.17 35.66
 -4 -2 5 929.4 35.22
 -4 -2 4 139.74 6.25
 4 -2 -4 132.31 5.63
 -4 -2 4 129.02 5.41
 -4 2 4 131.37 6.24
 4 2 -3 89.21 4.35
 -4 -2 3 87.23 4.5
 4 -2 -3 83.86 3.89
 -4 -2 3 85.98 3.68
 -4 -2 2 361.14 14.01
 -4 2 2 355.63 13.86
 4 2 -2 336.78 13.91
 4 2 -1 1562.13 59.45
 -4 -2 1 1573.7 59.39
 -4 2 1 1532.93 59.35
 4 -2 -1 1583.57 59.35
 -4 -2 0 92.6 4.51
 4 2 0 93.81 4.63
 -4 2 0 88.9 4.32
 4 -2 0 94.28 4.32
 -4 -2 -1 317.67 12.15
 -4 2 -1 281.99 12.02
 4 -2 1 313.97 11.99
 -4 -2 -2 51.11 3.57
 -4 2 -2 46.42 3.15
 4 2 2 55 3.43
 -4 -2 -2 46.68 3.36
 -4 -2 -3 543.95 20.49
 -4 2 -3 506.93 20.11
 4 2 3 505.66 20.25
 -4 -2 -4 223.68 9.58
 -4 2 -4 206.7 9.13
 4 2 4 225.08 9.23
 -4 -2 -5 38.45 3.68
 -4 2 -5 37.23 3.14
 -4 -2 -6 11.23 3.33
 -4 2 -6 6.06 2.64
 -4 2 -7 63.59 4.35
 -4 -2 -7 67.63 5.04
 4 -2 8 32 2.75
 4 2 8 30.71 2.61
 -4 -2 -8 33.36 4.22
 4 -2 9 85.15 4.24
 4 2 9 93.89 4.36
 4 2 9 89.77 4.41
 -4 -2 -9 76.17 5.95
 4 -2 9 85.94 4.37
 4 -2 10 8.83 2.51
 4 -2 10 5.03 2.21
 4 2 10 7.1 2.43
 4 2 10 7.13 2.38
 4 -2 11 185.73 7.45
 4 2 11 170.87 7.39
 4 2 11 179.29 7.49
 4 -2 11 175.28 7.33
 4 -2 12 9.77 2.13
 4 2 12 10.61 2.14
 4 2 12 12.22 2.16
 4 -2 12 12.36 1.97
 4 -2 13 0.89 1.84
 4 2 13 2.04 1.85
 4 2 13 0.16 1.8
 4 -2 13 0.41 1.56
 4 2 14 6.54 1.51
 4 -2 14 3.61 1.47
 4 2 14 6.82 1.75
 4 -2 15 -0.44 0.97
 4 2 15 0.96 1.25
 -4 3 17 0.46 1.34
 -4 -3 17 -0.08 1.16
 -4 3 17 1.1 1.34
 4 -3 -17 2.4 1.07
 -4 3 16 8.45 1.93
 -4 3 16 8.53 2.02
 -4 -3 16 8.44 1.76
 -4 3 15 64.55 3.59
 -4 -3 15 66.97 3.52
 -4 3 15 69.72 3.69
 -4 -3 14 0.66 2.23
 -4 3 14 2.02 2.52
 -4 3 14 3.31 2.4
 -4 3 14 2.94 2.55
 -4 -3 13 4.73 2.52
 -4 3 13 7.12 2.9
 -4 3 13 13.38 2.87
 -4 -3 13 5.3 2.76
 -4 3 13 6.48 2.84
 -4 -3 12 4.54 2.63
 -4 3 12 5.93 2.82
 4 -3 -12 3.82 3.24
 4 3 -12 9.9 3.44
 -4 -3 12 7.29 3.04
 -4 3 12 5.12 2.87
 -4 3 12 5.69 2.62
 -4 3 11 183.06 8.06
 -4 3 11 194.55 7.98
 4 -3 -11 189.11 9.14
 4 3 -11 195 9.19
 -4 3 11 199.17 8.18
 -4 -3 11 190.16 8.05
 4 -3 -11 188.29 9.46
 -4 3 11 198.5 8.2
 -4 -3 11 179.74 8.22
 -4 -3 10 2.11 2.63
 -4 3 10 -0.05 2.88
 -4 -3 10 2.41 2.92
 4 -3 -10 1.36 2.74
 4 3 -10 4.8 2.98
 -4 3 10 -0.81 2.39
 -4 3 10 1.44 2.51
 4 3 -9 71.47 4.45
 4 -3 -9 61.94 4.22
 4 -3 -8 -0.56 2.3
 4 3 -8 1.13 2.59
 -4 3 8 4.89 3
 4 -3 -7 789.9 31.51
 4 3 -7 834.09 31.72
 -4 3 7 822.88 31.91
 4 3 -6 569.35 21.72
 4 -3 -6 549.07 21.5
 -4 3 6 529.77 21.87
 4 3 -5 171.53 7.33
 4 -3 -5 159.32 6.95
 -4 3 5 168.44 7.61
 4 3 -4 9.11 2.46
 4 -3 -4 7.67 1.66
 -4 -3 4 6 2.7
 -4 3 4 4.62 2.73
 4 -3 -3 0.23 1.19
 -4 -3 3 2.87 2.5
 4 -3 -3 1.69 2.36
 -4 -3 2 1425.47 54.28
 -4 -3 2 1412.36 54.21
 4 -3 -2 1427.86 54.18
 4 3 -1 227.85 9.61
 -4 -3 1 232.32 9.52
 -4 -3 1 230.48 9.49
 4 -3 -1 219.98 9.38
 -4 -3 0 30.29 2.87
 -4 3 0 32.31 2.26
 -4 -3 0 28.32 3.03
 4 -3 0 28.16 2.51
 4 3 1 13.37 2.61
 -4 -3 -1 15.34 2.76
 -4 -3 -1 14.85 2.78
 -4 3 -1 15.82 1.81
 4 -3 1 13.99 2.1
 -4 3 -2 204.42 8.63
 -4 -3 -2 227.57 9.18
 4 3 2 224.48 9.11
 -4 3 -3 52.71 3.1
 -4 -3 -3 55 3.71
 4 3 3 57.86 3.55
 -4 3 -4 201.87 8.56
 4 3 4 213.51 8.88
 -4 -3 -5 481.7 19.21
 -4 3 -5 471.66 18.59
 4 3 5 466.4 18.81
 -4 -3 -6 552.6 22.39
 -4 -3 -7 18.84 3.73
 4 -3 8 5.91 2.34
 4 3 8 7.16 2.59
 4 3 8 7.2 2.45
 -4 -3 -8 8.56 3.49
 4 -3 9 337.58 13.4
 4 3 9 344.58 13.54
 4 3 9 341.07 13.39
 4 3 9 337.14 13.5
 -4 -3 -9 344.75 15.17
 4 -3 10 130.6 5.74
 4 3 10 130.69 5.98
 4 -3 10 128.35 5.63
 4 3 10 127.83 5.88
 4 3 10 134.15 5.76
 4 3 11 9.7 2.39
 4 -3 11 13.18 2.29
 4 3 11 10.26 2.32
 4 -3 11 8.06 1.92
 4 3 11 13.03 2.34
 4 3 12 -2.8 2.2
 4 -3 12 1.67 2
 4 3 12 3.64 2.15
 4 -3 12 1.02 1.68
 4 3 12 2.67 1.93
 4 3 13 16.54 2.15
 4 -3 13 13.75 1.87
 4 3 13 18.77 2.03
 4 3 13 16.16 1.99
 4 3 14 67.14 3.27
 4 -3 14 56.78 2.98
 4 3 15 30.73 1.9
 4 3 15 36.14 1.76
 -4 4 17 51.58 2.01
 -4 4 17 26.86 2.02
 -4 -4 16 3.27 1.5
 -4 4 16 3.51 1.74
 -4 4 16 6.54 1.81
 -4 4 15 -1 2.23
 -4 -4 15 -2.25 1.96
 -4 4 15 -0.84 2.05
 -4 4 14 51.08 3.49
 -4 4 14 51.41 3.4
 -4 -4 14 48.75 3.17
 -4 4 14 58.82 3.44
 4 -4 -13 106.69 4.91
 -4 -4 13 103.9 5.08
 -4 4 13 115.66 5.37
 -4 4 13 112.55 5.26
 -4 4 13 108.82 5.29
 -4 -4 12 126.95 5.86
 -4 4 12 141.88 6.07
 -4 4 12 132.18 6.12
 -4 4 12 121.29 5.95
 -4 4 11 18.98 2.6
 -4 4 11 18.7 2.83
 -4 4 11 22.68 3.12
 -4 -4 11 17.72 2.75
 4 -4 -11 21.37 3.32
 4 4 -11 24.34 3.61
 -4 -4 11 17.39 3.18
 -4 4 11 16.66 2.97
 4 -4 -11 19.89 3.76
 -4 4 10 23.8 2.62
 -4 4 10 12.17 2.62
 -4 -4 10 11.99 2.69
 -4 4 10 8.74 3.02
 -4 -4 10 10.88 3.06
 4 -4 -10 13.7 3.54
 4 4 -10 10.56 3.21
 4 -4 -10 8.23 2.91
 4 -4 -10 8.07 3.2
 -4 4 9 19.04 3.01
 4 -4 -9 22.85 2.97
 4 4 -9 18.75 3.08
 -4 -4 9 24.29 3.19
 4 -4 -9 18.83 3.53
 4 -4 -8 5.19 2.99
 -4 4 8 2.36 3.02
 4 -4 -8 6.12 2.25
 4 4 -8 8.1 2.69
 4 -4 -7 51.47 3.83
 -4 4 7 46.59 3.96
 4 4 -7 49.5 3.66
 4 -4 -7 38.64 3.07
 4 -4 -6 0.11 2.62
 -4 4 6 -0.13 2.86
 4 -4 -6 0.3 1.81
 4 4 -6 1.67 2.45
 4 -4 -5 229.76 10.21
 4 -4 -5 237.77 9.67
 4 4 -5 253.04 10.17
 -4 -4 4 4.25 2.45
 4 -4 -4 0.87 1.31
 4 -4 -3 59.66 3.73
 -4 -4 3 56.89 3.53
 4 -4 -3 48.26 2.35
 4 -4 -2 27.69 3.02
 -4 -4 2 30.32 3.2
 -4 -4 2 27.76 2.82
 4 -4 -1 46.56 3.13
 -4 -4 1 50.96 3.49
 -4 -4 1 44.9 3.28
 4 -4 0 46.18 3.1
 -4 -4 0 36.13 3.34
 -4 -4 0 40.23 3.3
 4 -4 1 4.38 2.31
 4 4 1 5.97 2.75
 -4 -4 -1 7.85 2.74
 -4 -4 -1 8.21 2.6
 -4 -4 -2 258.34 11.07
 4 4 2 262.82 10.99
 -4 -4 -2 266.59 11.1
 -4 -4 -3 23.69 3.21
 4 4 3 24.41 2.82
 -4 -4 -3 25.37 3.21
 4 4 4 127 6.26
 -4 -4 -4 130.41 6.57
 -4 -4 -4 147.13 6.76
 4 4 5 15.97 2.49
 4 4 6 229.95 9.94
 4 4 7 0.28 2.59
 -4 -4 -7 1.49 3.45
 4 4 7 -0.8 2.38
 4 4 8 207.97 8.45
 4 4 8 207.56 8.35
 -4 -4 -8 210 10.09
 4 -4 8 191.19 8.17
 4 4 9 -0.16 2.67
 4 4 9 4.24 2.41
 4 4 10 55.74 3.29
 4 -4 10 50.43 3.07
 4 4 10 51.85 3.55
 4 4 11 11.98 2.44
 4 -4 11 14.95 2.24
 4 4 11 14.8 2.35
 4 4 12 1.76 2.21
 4 -4 12 -0.81 1.8
 4 4 12 -0.76 1.91
 4 4 13 3.26 1.98
 4 4 13 9.6 1.77
 4 4 14 44.26 2.41
 4 4 14 40.3 2.24
 4 4 15 21.49 1.38
 4 -5 -17 1.29 0.78
 4 -5 -16 0.21 1.31
 -4 -5 16 -0.39 1.17
 -4 5 16 0.07 1.52
 -4 5 16 2.2 1.65
 4 -5 -16 0.3 1.24
 -4 5 15 0.81 2
 -4 -5 15 1.6 1.69
 -4 5 15 1.18 2.09
 -4 -5 14 78.07 3.89
 -4 5 14 80.79 4.16
 -4 5 14 87.18 4.24
 4 -5 -14 81.03 3.78
 -4 5 14 79.2 4.2
 -4 5 13 1.29 2.6
 -4 -5 13 0.84 2.3
 -4 5 13 1.91 2.73
 4 -5 -13 1.41 2.06
 -4 5 13 3.38 2.49
 -4 5 12 77.49 4.01
 -4 5 12 66.96 4.26
 -4 5 12 74.1 4.25
 -4 -5 12 74.78 3.9
 -4 -5 11 96.1 4.71
 -4 5 11 98.71 4.99
 4 5 -11 107.73 6.09
 4 -5 -11 95.32 5.65
 -4 5 11 95.25 4.9
 -4 -5 10 398.9 16.13
 -4 5 10 423.83 16.29
 -4 5 10 416.87 16.18
 4 5 -10 426.72 17.36
 4 -5 -10 398.75 17.02
 4 -5 -10 421.39 17.45
 4 -5 -10 427.22 17.57
 -4 5 9 0.48 2.99
 4 -5 -9 6.84 3.25
 -4 5 9 6.64 3.65
 4 -5 -9 3.09 2.42
 4 5 -9 1.09 2.9
 -4 5 9 5.37 2.6
 -4 -5 9 0.78 2.46
 4 -5 -9 2.99 2.97
 4 5 -8 51.83 3.92
 4 -5 -8 48.98 3.51
 4 -5 -8 50.42 4.18
 4 -5 -8 54.83 4.02
 -4 5 8 49.68 4.54
 4 -5 -7 46.94 3.14
 4 5 -7 52.8 3.81
 4 -5 -7 54.37 4.23
 4 -5 -6 7.34 1.87
 4 5 -6 7.16 2.63
 4 -5 -6 8.3 2.9
 4 -5 -5 419.6 17.11
 -4 5 5 456.8 18.02
 4 -5 -5 483.33 17.91
 4 -5 -4 2.67 2.57
 -4 5 4 0.87 2.89
 -4 -5 4 -0.74 2.35
 -4 5 3 245.13 10.78
 -4 -5 3 248.99 10.31
 -4 -5 2 0.42 2.24
 4 -5 -2 6.26 2.66
 -4 -5 2 7.02 2.94
 4 -5 -2 2.31 1.42
 -4 -5 1 181.77 7.58
 4 -5 -1 180.69 7.69
 4 -5 -1 162.92 6.77
 -4 -5 1 187.02 7.83
 -4 -5 0 217.52 9.17
 4 -5 0 209.31 9.17
 -4 -5 0 216.92 9.35
 -4 -5 -1 34.77 3.28
 4 5 1 27.31 3.46
 -4 -5 -1 36.22 3.35
 -4 -5 -2 434.2 17.4
 -4 -5 -2 429.58 17.41
 4 5 2 428.45 17.37
 -4 -5 -3 92.14 5.12
 -4 -5 -3 87.17 5.08
 4 5 3 82.44 4.79
 -4 -5 -4 368.46 15.36
 4 5 4 367.58 15.1
 -4 -5 -4 373.64 15.39
 -4 -5 -5 486.12 19.78
 -4 -5 -5 481.63 19.7
 4 5 5 481.75 19.37
 -4 -5 -6 136.61 7.27
 -4 -5 -6 136.89 7.27
 4 5 6 136.73 6.58
 4 5 7 104.38 5.15
 4 5 7 112.01 5.04
 -4 -5 -7 101.36 6.52
 -4 -5 -7 92.42 6.27
 -4 -5 -8 0.76 3.7
 4 5 8 -3.28 2.54
 4 5 8 -3.26 2.6
 4 5 9 47.58 3.54
 4 5 9 55.84 3.52
 4 5 9 52.11 3.29
 4 5 10 58.56 3.64
 4 5 10 58.83 3.46
 4 5 10 55.88 3.58
 4 5 11 13.02 2.3
 4 5 11 14.01 2.35
 4 5 11 15.29 2.54
 4 5 12 0.08 1.95
 4 5 12 0.83 1.97
 4 5 12 3.64 2.03
 4 5 13 -0.44 1.6
 4 5 13 -3.24 1.66
 4 5 14 62.26 3.03
 4 5 14 72.12 2.98
 4 5 14 61.22 2.91
 4 -6 -16 0.77 1.1
 4 -6 -16 1.19 1.12
 -4 6 16 0.9 1.49
 4 -6 -15 1.85 1.34
 -4 6 15 -0.88 1.66
 -4 6 15 -0.32 1.9
 -4 6 14 2.35 2.11
 -4 -6 14 2.65 1.79
 -4 6 14 -0.63 2.21
 4 -6 -14 2.46 1.73
 -4 6 14 2.11 2.17
 -4 -6 13 -2.79 2.06
 -4 6 13 2.34 2.48
 -4 6 13 -0.26 2.52
 -4 6 13 0.86 2.26
 4 -6 -13 0.95 2.01
 -4 6 12 42.92 3.4
 -4 -6 12 34.96 2.86
 -4 6 12 39.55 3.26
 4 -6 -12 39.83 2.99
 -4 6 12 39.96 3.1
 -4 -6 11 44.39 3.11
 -4 6 11 48 3.27
 -4 -6 10 165.74 7.2
 -4 6 10 176.58 7.47
 -4 6 10 169.71 7.31
 4 6 -10 179.46 8.58
 4 -6 -9 28.89 4
 -4 6 9 31.11 2.95
 -4 6 9 31.16 3.37
 4 6 -9 26.87 3.58
 4 -6 -9 34.98 3.81
 -4 6 8 95.92 5.03
 4 -6 -8 106.02 5.95
 4 -6 -8 93.32 5.52
 4 -6 -7 -2.29 3.05
 -4 6 7 1.28 3.37
 4 -6 -7 0.26 2.51
 -4 6 6 -2.16 3.3
 4 -6 -6 2.27 2.92
 4 -6 -6 -0.32 2.22
 4 -6 -5 708.88 27.49
 -4 6 5 707.76 28.13
 4 -6 -5 704.87 27.97
 4 -6 -4 298.71 12.6
 4 -6 -4 294.54 11.9
 -4 6 4 295.46 12.73
 -4 -6 4 298.19 12.23
 -4 -6 3 35.95 2.97
 4 -6 -3 38.73 2.56
 4 -6 -3 38.09 2.29
 -4 6 3 42.64 3.9
 -4 -6 2 47.94 3.26
 4 -6 -2 44.62 2.55
 -4 -6 2 53.62 3.96
 4 -6 -2 39.36 3.38
 -4 6 2 42.37 4.06
 -4 -6 1 138.67 6.32
 -4 -6 1 130.94 6.66
 4 -6 -1 138.71 6.61
 -4 -6 0 67.88 3.99
 -4 -6 0 61.65 4.26
 4 -6 0 65.11 4.18
 -4 -6 -1 292.27 12.08
 4 6 1 284.02 12.28
 -4 -6 -1 285.65 12.18
 -4 -6 -2 467.19 18.7
 -4 -6 -2 473.27 18.8
 4 6 2 449.17 18.73
 -4 -6 -3 350.51 14.34
 -4 -6 -3 346.04 14.39
 4 6 3 332.3 14.19
 -4 -6 -4 216.69 10.05
 -4 -6 -4 227 10.27
 4 6 4 228.45 9.84
 -4 -6 -5 1.98 3.24
 4 6 5 -0.13 2.51
 -4 -6 -5 -1.31 3.41
 4 6 6 2.17 2.53
 -4 -6 -6 0.53 3.48
 -4 -6 -6 0.55 3.27
 4 6 6 1.45 2.3
 4 6 6 1.48 2.77
 4 6 7 27.33 2.94
 -4 -6 -7 27.87 4.37
 -4 -6 -7 25.86 4.27
 4 6 7 25.03 2.9
 4 6 8 96.58 4.78
 4 6 8 88.78 4.7
 4 6 9 9.11 2.54
 4 6 9 5.57 2.49
 4 6 9 7.93 2.67
 4 6 10 3.11 2.38
 4 6 10 4.09 2.33
 4 6 10 5.72 2.61
 4 6 11 165.81 6.93
 4 6 11 170.94 6.97
 4 6 11 158.79 7.02
 4 6 12 -3.01 1.91
 4 6 12 -0.88 1.82
 4 6 12 -1.8 1.96
 4 6 13 1.59 1.52
 4 6 13 0.57 1.5
 4 6 13 -1.22 1.63
 4 6 14 38.8 2.03
 4 6 14 35.96 1.97
 4 -7 -16 16.91 1.09
 4 -7 -16 18.15 1.16
 -4 7 16 14.02 1.44
 4 -7 -15 127.04 4.77
 4 -7 -15 123.3 4.83
 -4 7 15 106.03 4.93
 4 -7 -15 107.1 4.68
 4 -7 -14 130.72 5.12
 4 -7 -14 124.7 5.12
 -4 7 14 117.41 5.3
 4 -7 -13 19.78 2.19
 -4 7 13 16.66 2.52
 -4 7 13 17.26 2.47
 -4 7 12 19.41 2.67
 4 -7 -12 17.98 2.44
 -4 7 11 69.46 3.76
 4 -7 -11 61.85 3.71
 -4 7 10 10.88 3.03
 -4 7 10 8.99 2.58
 -4 7 9 58.45 3.82
 4 -7 -9 47.23 4.15
 4 -7 -9 43.76 4.51
 -4 7 9 49.65 3.42
 4 -7 -8 116.86 6.67
 -4 7 8 114.89 7.17
 4 -7 -8 120.49 6.17
 -4 7 8 114.33 5.73
 -4 7 7 89 5.99
 4 -7 -7 94.3 5.02
 4 -7 -7 95.32 5.68
 -4 7 7 87.54 4.85
 4 -7 -6 470.1 19.35
 -4 7 6 470.74 19.62
 -4 7 5 -1.37 3.19
 4 -7 -5 1.04 2.77
 -4 -7 4 252.68 10.86
 4 -7 -4 266.22 10.89
 -4 7 4 267.9 11.69
 4 -7 -4 266.31 11.44
 -4 -7 3 244.04 10.25
 -4 7 3 243.29 10.92
 -4 -7 2 13.66 2.31
 -4 7 2 9.54 3.29
 -4 -7 1 21.88 2.61
 -4 -7 1 17.43 3.28
 4 -7 -1 18.09 3.16
 -4 -7 0 92.47 5.4
 -4 -7 0 91.46 4.92
 4 7 1 104.45 5.91
 -4 -7 -1 93.3 5.54
 -4 -7 -1 93.5 5.15
 -4 -7 -2 185.28 8.9
 4 7 2 192.37 8.92
 -4 -7 -2 193.89 8.73
 -4 -7 -3 63.28 4.59
 4 7 3 58.13 4.32
 -4 -7 -3 55.89 4.34
 -4 -7 -4 109.56 6.14
 4 7 4 89.79 5.41
 -4 -7 -4 98.17 5.78
 4 7 4 98.17 4.7
 4 7 5 144.22 6.19
 4 7 5 147.49 7.02
 -4 -7 -5 135.23 7.56
 -4 -7 -5 126.67 7.32
 4 7 5 144.48 6.28
 4 7 6 11.38 2.66
 4 7 6 9.3 2.7
 -4 -7 -6 8.43 3.96
 4 7 6 7.89 2.63
 -4 -7 -6 4 3.38
 4 7 7 111.69 5.26
 4 7 7 114.61 5.19
 4 7 7 103.84 5.3
 4 7 8 16.02 2.76
 4 7 8 17.25 2.75
 4 7 9 13.79 2.62
 4 7 9 13.54 2.54
 4 7 9 9.76 2.71
 4 7 10 115.17 5.59
 4 7 10 128.38 5.59
 4 7 10 127.14 5.5
 4 7 11 54.15 3.01
 4 7 11 54.22 3.11
 4 7 11 50.59 3.14
 4 7 12 23.84 2.13
 4 7 12 20.63 2.06
 4 7 12 26.84 2.07
 4 7 13 4.9 1.33
 4 7 13 8.79 1.37
 4 7 13 8.14 1.41
 4 7 14 63.49 2.64
 4 -8 -15 8.44 0.99
 4 -8 -15 11.94 1.26
 -4 8 15 9.27 1.61
 4 -8 -15 9.32 1.09
 4 -8 -14 18.47 1.58
 4 -8 -14 16.46 1.68
 -4 8 14 17.98 2.1
 -4 8 14 12.12 1.9
 4 -8 -13 18.46 1.82
 4 -8 -13 18.64 2.04
 -4 8 13 14.87 2.43
 -4 8 13 16.61 2.21
 4 -8 -12 25.93 2.44
 4 -8 -12 27.01 2.2
 -4 8 12 26.82 2.61
 4 -8 -11 -1.98 2.32
 -4 8 11 -2.07 2.41
 -4 8 11 -0.06 2.57
 -4 8 10 90.2 4.6
 -4 8 10 91.84 4.81
 4 -8 -10 92.43 4.54
 -4 8 9 34.56 3.52
 4 -8 -9 39.34 3.08
 -4 8 8 212.21 8.88
 4 -8 -8 209.55 8.45
 4 -8 -8 203.4 8.63
 -4 8 7 9.8 3.08
 4 -8 -7 7.52 3.43
 -4 8 7 7.31 3.84
 -4 8 6 67.15 4.28
 4 -8 -6 68.99 3.87
 4 -8 -6 71.67 5.06
 -4 8 6 78.35 5.57
 4 -8 -6 69.27 3.78
 -4 8 5 1.91 3.41
 4 -8 -5 3.33 3.09
 4 -8 -5 -2.02 2.39
 -4 8 5 0.13 2.94
 4 -8 -5 -0.25 2.13
 -4 8 4 -2.85 3.43
 4 -8 -4 -2.55 2.85
 4 -8 -3 301.08 13.38
 -4 8 3 325.35 13.64
 -4 8 2 1.81 3.16
 -4 8 1 1.48 3.11
 -4 -8 1 1.27 2.09
 -4 -8 0 41.98 3.31
 -4 -8 0 41.86 4.11
 -4 -8 -1 38.97 3.22
 -4 -8 -1 33.31 3.92
 4 8 1 28.77 4.04
 -4 -8 -2 15.82 2.99
 4 8 2 17.38 3.67
 -4 -8 -2 21.52 3.6
 4 8 2 16.89 2.61
 4 8 3 0.49 2.59
 4 8 3 0.09 2.39
 4 8 3 3.58 2.79
 -4 -8 -3 5.79 2.98
 4 8 3 3.25 3.17
 -4 -8 -3 3.02 3.43
 -4 -8 -4 53.97 4.47
 4 8 4 55.23 4.3
 -4 -8 -4 55.01 4.87
 4 8 4 61.62 3.65
 4 8 4 56.2 3.62
 4 8 5 22.54 2.86
 4 8 5 23.64 2.92
 -4 -8 -5 18.39 3.8
 4 8 5 18.39 3.03
 -4 -8 -5 26.22 4.4
 4 8 6 8.24 2.59
 4 8 6 7.35 2.67
 4 8 7 152.9 6.63
 4 8 7 153.63 6.78
 4 8 8 6.68 2.42
 4 8 8 7.86 2.64
 4 8 8 10.95 2.55
 4 8 9 -1.34 2.42
 4 8 9 0.25 2.34
 4 8 9 -1.28 2.37
 4 8 10 3.62 2.13
 4 8 10 2.91 2.05
 4 8 10 3.32 2.18
 4 8 11 7.38 1.93
 4 8 11 10.55 1.88
 4 8 11 10.59 1.94
 4 8 12 24.16 1.88
 4 8 12 21.41 1.78
 4 8 13 7.56 1.18
 4 8 13 9.17 1.1
 -4 9 15 9.88 1.25
 4 -9 -14 0.92 1.27
 4 -9 -14 -0.74 0.84
 -4 9 14 -1.69 1.68
 4 -9 -14 0.87 1.27
 4 -9 -13 21.42 1.91
 4 -9 -13 22.87 1.93
 4 -9 -13 17.82 1.55
 -4 9 12 74.9 3.93
 4 -9 -12 80.9 3.66
 4 -9 -12 86.04 3.96
 4 -9 -12 86.03 3.95
 4 -9 -11 3.63 1.68
 4 -9 -11 -0.2 2.15
 -4 9 11 2.29 2.55
 4 -9 -11 0.87 2.1
 -4 9 11 -0.04 2.23
 4 -9 -10 104.5 4.87
 -4 9 10 98.25 5.16
 4 -9 -10 105.76 4.85
 4 -9 -10 99.26 4.51
 -4 9 9 44.47 3.61
 4 -9 -9 41.79 2.71
 4 -9 -9 46.83 3.07
 4 -9 -9 41.71 3.13
 -4 9 8 296.49 12
 4 -9 -8 294.77 11.82
 4 -9 -7 1.21 2.29
 4 -9 -7 -0.11 2.4
 -4 9 7 0.49 3.04
 -4 9 6 -1.44 2.92
 4 -9 -6 1.01 2.31
 4 -9 -6 3.91 3.5
 -4 9 6 0.44 3.51
 4 -9 -6 0.36 2.36
 -4 9 5 5.1 3.11
 4 -9 -5 3.82 2.26
 -4 9 5 5.98 3.5
 4 -9 -5 7.3 3.46
 4 -9 -5 2.48 2.49
 -4 9 4 5.22 3.21
 -4 9 4 3.33 3.4
 4 -9 -4 5.55 3.19
 4 -9 -4 2.99 2.26
 4 -9 -4 7.91 2.24
 4 -9 -3 64.8 3.5
 4 9 -3 61.35 3.56
 -4 9 3 60.06 4.86
 4 -9 -3 65.09 4.97
 -4 9 3 54.1 4.12
 4 -9 -3 60.73 3.42
 4 -9 -2 -0.12 2.05
 4 -9 -2 1.7 2.21
 -4 9 2 -1.6 3.34
 -4 9 1 371.92 15.98
 4 -9 -1 375.33 14.6
 4 -9 0 18.89 2.2
 4 9 0 17.71 2.63
 -4 9 0 16.31 3.62
 -4 9 -1 16.81 3.71
 4 9 1 26.51 4.25
 4 9 1 17.86 2.7
 4 9 1 22.55 3.13
 -4 -9 -2 14.08 3.82
 4 9 2 15.31 3.88
 4 9 2 16.14 2.91
 4 9 2 14.23 2.56
 4 9 3 14.02 2.54
 -4 -9 -3 6.74 2.81
 4 9 3 11.1 2.84
 4 9 3 7.84 3.52
 -4 -9 -3 9.7 3.85
 -4 -9 -4 192.06 9.05
 4 9 4 192.51 8.09
 4 9 4 185.02 9.02
 4 9 5 825.24 31.67
 4 9 5 825.42 31.6
 4 9 6 54.94 3.66
 4 9 6 56.81 3.57
 4 9 7 12.94 2.55
 4 9 7 14.46 2.62
 4 9 8 3.96 2.25
 4 9 8 1.14 2.41
 4 9 8 5.59 2.33
 4 9 9 73.97 3.77
 4 9 9 75.61 3.89
 4 9 9 80.3 3.96
 4 9 10 5.44 1.96
 4 9 10 2.84 1.9
 4 9 11 13.63 1.71
 4 9 11 11.48 1.78
 4 9 12 10.79 1.2
 4 9 12 7.77 1.36
 4 -10 -14 2.79 0.94
 -4 10 14 1.3 1.34
 4 -10 -14 3.09 0.95
 4 -10 -13 26 1.86
 4 -10 -13 27.59 1.81
 4 -10 -12 0.22 1.69
 -4 10 12 -1.39 2.1
 4 -10 -12 1.96 1.6
 4 -10 -11 11.21 2.04
 -4 10 11 8.38 2.44
 4 -10 -11 9.91 1.96
 -4 10 10 35.43 3.2
 4 -10 -10 43.01 2.77
 4 -10 -9 54.24 3.18
 -4 10 9 52.14 3.74
 4 -10 -8 39.51 3.02
 -4 10 8 40.56 3.58
 4 -10 -8 40.37 2.9
 4 -10 -7 7.26 2.5
 4 -10 -7 6.75 2.32
 -4 10 7 3.88 2.95
 4 -10 -6 92.68 4.47
 -4 10 6 91.51 4.89
 4 -10 -6 91.51 4.59
 4 -10 -5 2.75 2.35
 4 -10 -5 3.54 2.28
 -4 10 5 4.36 3.18
 4 -10 -4 67.41 3.67
 -4 10 4 62.08 5.29
 4 -10 -4 63.89 3.5
 -4 10 4 66.82 4.3
 4 -10 -3 282.08 11.21
 -4 10 3 268.8 11.39
 -4 10 3 291.05 12.79
 4 -10 -3 283.45 11.14
 -4 10 2 58.2 4.94
 4 -10 -2 61.27 3.36
 4 -10 -1 176.58 7.41
 -4 -10 1 190.53 9.31
 4 10 0 133.59 7.74
 -4 -10 0 127.21 7.48
 4 10 0 134.52 6.06
 4 10 0 128.98 6.16
 4 10 1 51.22 3.41
 4 10 1 52.08 5.36
 4 10 1 55.49 3.72
 4 10 1 54.46 3.77
 4 10 2 162.04 6.91
 4 10 2 168.98 6.9
 4 10 3 281.71 11.4
 4 10 4 95.48 4.82
 4 10 5 11.01 2.71
 4 10 6 32.27 2.79
 4 10 7 253.44 10.2
 4 10 7 250.43 10.13
 4 10 8 28.89 2.66
 4 10 8 25.13 2.49
 4 10 8 28.34 2.53
 4 10 9 19.77 2.22
 4 10 9 16.62 2.08
 4 10 9 18.53 2.12
 4 10 10 18.71 1.8
 4 10 10 20.12 1.94
 4 10 11 63.91 3.04
 4 10 11 82.88 3.25
 4 10 12 120.37 4.78
 4 -11 -13 2.42 0.99
 4 -11 -13 1.97 0.93
 4 -11 -12 67.79 3
 4 -11 -12 65.29 3.03
 -4 11 12 61.73 3.3
 4 -11 -11 70.21 3.27
 -4 11 11 67.59 3.61
 -4 11 10 0.19 2.2
 4 -11 -10 0.56 1.9
 4 -11 -10 -1.64 1.77
 -4 11 9 1.39 2.59
 4 -11 -9 6.59 2.11
 4 -11 -9 3.4 1.9
 -4 11 8 18.61 2.88
 4 -11 -8 15.7 2.41
 4 -11 -8 14.36 2.13
 -4 11 7 49.23 3.69
 4 -11 -7 47.5 3.14
 4 -11 -7 48.33 2.99
 -4 11 6 39.41 3.5
 4 -11 -6 40.65 2.96
 4 -11 -6 39.02 2.82
 4 -11 -5 100.63 4.75
 4 -11 -5 104.77 4.84
 -4 11 5 102.78 5.34
 4 -11 -4 82.18 4.06
 4 -11 -4 82.78 4.17
 -4 11 4 85.02 4.67
 4 -11 -3 24.17 2.39
 -4 11 3 20.49 3.31
 4 -11 -2 4.69 2.06
 4 11 -1 3.01 2.84
 4 -11 -1 -0.45 2.03
 4 11 0 78.26 4.41
 4 11 0 79.59 4.49
 4 11 1 47.08 3.55
 4 11 1 49.9 3.58
 4 11 2 9.66 2.95
 4 11 2 8.54 2.67
 4 11 3 65.39 3.96
 4 11 3 68.83 3.98
 4 11 4 80.68 4.3
 4 11 4 80.15 4.24
 4 11 5 11.31 2.67
 4 11 5 11.68 2.58
 4 11 6 3.35 2.36
 4 11 7 8.09 2.2
 4 11 7 6.08 2
 4 11 8 50.1 2.79
 4 11 8 43.95 2.63
 4 11 9 15.59 1.74
 4 11 10 46.87 2.44
 -4 -11 -11 1.79 0.83
 4 11 11 1.32 1.03
 4 -12 -12 1.19 0.8
 -4 12 12 1 1.31
 4 12 -11 2.32 1.39
 -4 12 11 5.23 1.82
 4 -12 -11 6.25 1.37
 4 -12 -11 4.86 1.14
 4 -12 -10 71.72 3.34
 4 -12 -10 77.9 3.47
 -4 12 10 72.92 3.71
 -4 12 9 1.09 2.32
 4 -12 -9 -1.77 1.77
 4 -12 -9 2.42 1.57
 4 -12 -8 95.88 4.29
 4 -12 -8 96.82 4.4
 -4 12 8 94.15 4.72
 -4 12 7 -0.75 2.66
 4 -12 -7 2.19 2.04
 4 -12 -7 -1.63 1.81
 4 -12 -6 75.54 3.68
 4 -12 -6 77.85 3.86
 -4 12 6 73.1 4.34
 4 -12 -5 101.96 4.73
 4 -12 -5 112.28 4.9
 -4 12 5 105.69 5.32
 4 -12 -4 3.22 1.84
 -4 12 4 0.35 2.98
 4 -12 -3 2.35 1.88
 -4 12 3 1.51 2.97
 4 12 -3 1.69 2.75
 4 12 -2 41.67 3.25
 4 12 -2 35.49 3.28
 4 12 -1 1.97 2.64
 4 12 0 44.78 3.46
 4 12 0 48.14 3.41
 4 12 1 18.65 2.77
 4 12 1 18.57 2.76
 4 12 2 3.51 2.51
 4 12 2 5.32 2.67
 4 12 3 5.94 2.64
 4 12 3 10.72 2.53
 4 12 4 8.67 2.35
 4 12 4 9.99 2.47
 4 12 5 55.4 3.6
 4 12 5 68.97 3.55
 4 12 6 43.75 2.98
 4 12 6 43.67 2.87
 4 12 7 71.31 3.54
 -4 -12 -7 66.09 3.18
 4 12 7 73.09 3.44
 -4 -12 -8 15.54 1.51
 4 12 8 18.22 1.73
 -4 -12 -9 5.23 1.03
 -4 13 11 1.19 1.2
 4 -13 -10 1.73 0.9
 4 13 -10 3.18 1.15
 -4 13 10 0.93 1.61
 4 13 -10 0.71 1.22
 4 13 -9 2.45 1.65
 -4 13 9 0.33 1.93
 4 -13 -9 1.95 1.07
 -4 13 8 12.77 2.23
 4 13 -8 10.76 2.08
 4 -13 -8 10.01 1.43
 -4 13 7 33.39 2.76
 4 13 -7 34.35 2.64
 4 -13 -7 29.26 2.03
 4 13 -6 43.9 3.05
 4 -13 -6 46.19 2.5
 -4 13 6 43.21 3.21
 4 -13 -5 31.38 2.15
 -4 13 5 30.95 3.06
 4 13 -5 35.29 2.91
 4 13 -5 38.78 2.78
 -4 13 4 -0.74 2.63
 4 13 -4 -0.82 2.35
 4 13 -4 1.13 2.42
 -4 13 3 7.35 2.68
 4 13 -3 2.49 2.51
 4 13 -3 2.79 2.41
 4 13 -2 82.35 4.34
 4 13 -2 83.83 4.32
 4 13 -1 31.83 2.86
 4 13 0 261.14 10.55
 4 13 1 7.18 2.41
 4 13 1 10.34 2.42
 4 13 2 108.79 5.02
 4 13 2 108.33 5.09
 4 13 3 54.9 3.25
 4 13 3 52.54 3.27
 4 13 4 8.74 2.23
 4 13 4 8.97 2.29
 4 13 5 4.26 2
 4 13 5 3.27 2.04
 4 13 6 18.81 2.02
 4 13 6 22.3 2.13
 4 13 7 2.91 1.48
 4 13 7 1.87 1.58
 4 13 8 241.24 7.94
 4 13 8 178.53 7.78
 4 13 9 29.46 1.55
 -4 14 9 27.31 1.77
 4 14 -8 3.15 1.45
 -4 14 8 4.39 1.74
 4 14 -8 4.34 1.31
 4 14 -7 80.65 3.73
 4 14 -7 82.59 3.79
 -4 14 7 88.89 3.88
 -4 14 6 3.22 2.07
 4 14 -6 1.72 1.84
 4 14 -6 2.77 1.72
 4 14 -5 88.67 4.06
 -4 14 5 84.93 4.13
 4 14 -5 87.17 4.11
 -4 14 4 -1.74 2.14
 4 14 -4 1.13 2.13
 4 14 -4 1.09 2
 4 14 -3 29.1 2.61
 4 14 -3 34.33 2.59
 4 14 -2 1.53 2.22
 4 14 -2 2.51 2.04
 4 14 -1 96.09 4.68
 4 14 -1 105.02 4.68
 4 14 0 2.53 2.16
 4 14 1 4.46 2.08
 4 14 1 1.78 2.14
 4 14 2 9.54 2.11
 4 14 2 12.57 2.1
 4 14 3 -0.64 1.95
 4 14 3 0.75 1.9
 4 14 4 2.16 1.75
 4 14 4 1.18 1.79
 4 14 5 51.91 2.83
 4 14 5 60.28 2.86
 4 14 6 1.56 1.33
 4 14 6 -0.53 1.39
 4 14 7 19.87 1.35
 4 15 -6 0.32 1.09
 4 15 -6 -0.86 1.29
 4 15 -5 3.77 1.33
 4 15 -5 1.43 1.54
 4 15 -4 26.35 2.07
 4 15 -4 30.28 2
 4 15 -3 14.57 1.74
 4 15 -3 15.35 1.92
 4 15 -2 1.29 1.76
 4 15 -2 -0.23 1.64
 4 15 -1 13.05 1.94
 4 15 -1 11.57 1.76
 4 15 0 26.87 2.07
 4 15 1 48.18 2.63
 4 15 2 117.93 5.03
 4 15 2 121.82 5.01
 4 15 3 22.04 1.83
 4 15 3 24.23 1.79
 4 15 4 24.14 1.72
 4 15 4 25.96 1.67
 4 15 5 9.1 1.12
 4 15 5 10.86 1.11
 4 16 -3 10.46 1.2
 4 16 -2 12.55 1.35
 4 16 -1 1.77 1.24
 4 16 0 48.57 2.32
 4 16 2 18.96 1.3
 5 0 -17 -0.11 0.96
 -5 0 16 30.53 2.44
 -5 0 15 3.25 2.29
 -5 0 14 8.07 2.69
 -5 0 13 0.17 2.89
 -5 0 12 104.64 5.18
 5 0 -12 96.02 5.98
 5 0 -11 -3.23 2.91
 -5 0 11 4.45 2.88
 -5 0 11 -2.53 3.02
 5 0 -10 99.34 5.76
 -5 0 10 108.22 5.18
 5 0 -9 -0.4 2.56
 5 0 -8 866.42 33.74
 5 0 -7 -0.8 2.27
 -5 0 7 -1.39 2.13
 5 0 -6 12.61 2.33
 -5 0 6 10.39 2.36
 5 0 -5 1.42 2.1
 -5 0 5 1.78 2.11
 5 0 -5 -0.41 1.25
 5 0 -4 395.82 15.24
 5 0 -4 387.81 14.99
 -5 0 4 370.28 15.28
 -5 0 3 -2.21 2.88
 5 0 -3 0.05 1.54
 5 0 -2 1026.11 38.75
 -5 0 2 997.53 38.93
 -5 0 1 -2.79 2.64
 5 0 -1 -2.12 2.2
 -5 0 0 1024.81 39.72
 5 0 0 1034.32 39.67
 5 0 0 1039.44 39.3
 -5 0 -1 -1.23 2.55
 -5 0 -1 1.85 1.39
 5 0 1 -1.04 2.27
 5 0 1 0.87 1.14
 -5 0 -2 14.75 1.74
 -5 0 -2 19.38 2.94
 -5 0 -3 0.29 1.74
 -5 0 -3 -0.71 2.59
 -5 0 -4 35.16 3.45
 -5 0 -5 0.13 2.81
 -5 0 -6 553.26 22.35
 5 0 7 -0.64 2.49
 -5 0 -7 -1.17 3.1
 5 0 8 417.61 16.47
 -5 0 -8 436.82 17.92
 5 0 8 426.17 16.56
 5 0 9 1.06 2.29
 5 0 9 -0.6 2.39
 5 0 10 379.37 14.57
 5 0 10 363.28 14.66
 5 0 11 0.17 1.98
 5 0 11 -0.55 2.28
 5 0 12 699.43 26.9
 5 0 12 708.23 26.98
 5 0 13 1.07 1.52
 5 0 13 0.55 1.8
 5 0 14 59.57 2.88
 5 0 15 0.49 0.83
 -5 -1 17 8.15 1.56
 -5 1 17 7.24 1.6
 5 -1 -17 6.87 1.13
 5 1 -16 7.2 1.41
 -5 -1 16 6.45 2.04
 -5 1 16 10.19 2.06
 -5 1 15 1.69 2.28
 -5 -1 15 -1.78 2.23
 -5 -1 15 2.4 2.28
 -5 1 15 -0.8 2.24
 -5 -1 14 37.04 3.03
 -5 1 14 33.35 3.06
 -5 1 14 35.96 3.13
 -5 -1 14 35.54 3.19
 -5 1 13 89.78 4.77
 -5 -1 13 92.39 4.82
 -5 1 13 88.44 4.78
 -5 -1 13 91.69 4.68
 -5 1 12 279.37 11.13
 -5 -1 12 269.37 11.19
 -5 -1 12 271.17 11.1
 -5 1 12 275.27 11.17
 5 1 -12 267.39 12.2
 5 -1 -12 271.07 12.14
 -5 -1 11 4.04 2.95
 5 1 -11 1.73 3.14
 5 -1 -11 1.51 3.02
 -5 -1 11 3.69 2.84
 -5 1 11 2.44 3
 -5 1 11 6.57 2.84
 -5 -1 10 248.9 9.83
 -5 1 10 249.96 9.88
 5 -1 -10 250.4 10.73
 5 1 -10 241.2 10.7
 -5 -1 10 249.99 9.92
 5 -1 -9 255.44 11
 5 1 -9 250.53 11.03
 5 1 -8 0.36 2.44
 5 -1 -8 0.57 2.37
 -5 1 8 -0.65 2.6
 5 1 -7 6.19 2.37
 5 -1 -7 10.09 2.25
 -5 -1 7 5.1 2
 -5 1 7 7.58 2.64
 5 1 -6 218.04 8.4
 -5 1 6 208.59 9.11
 -5 -1 6 198.92 8.74
 5 1 -6 220.86 9.04
 5 -1 -6 202.85 8.87
 5 1 -5 94.46 4.09
 -5 -1 5 86.01 4.28
 -5 1 5 87.45 4.73
 5 1 -5 91.26 4.6
 5 -1 -5 84.57 4.35
 5 1 -4 70.59 3.64
 5 -1 -4 76.17 3.72
 5 1 -4 73.53 3.96
 -5 1 4 66.89 4.22
 -5 -1 4 69.17 3.61
 -5 1 3 90.38 4.9
 5 1 -3 92.77 4.41
 -5 -1 2 177.65 8.14
 -5 1 2 193.31 8.17
 5 1 -2 192.52 7.92
 -5 -1 1 131.11 6.47
 -5 1 1 137.6 6.31
 5 -1 -1 140.12 5.93
 5 1 -1 140.02 6.17
 -5 -1 0 541.86 21.34
 -5 1 0 540.98 21.18
 5 -1 0 540.75 20.9
 5 1 0 568.28 21.23
 -5 -1 0 530.45 20.93
 -5 1 -1 23.14 2.83
 -5 -1 -1 23.43 3.17
 5 1 1 16.76 0.97
 5 -1 1 26.7 1.81
 -5 -1 -1 25.76 2.16
 -5 -1 -2 53.64 3.78
 -5 1 -2 46.83 3.54
 -5 -1 -2 52.35 3.08
 5 1 2 45.42 3.48
 -5 -1 -3 289.09 12.35
 -5 1 -3 290.44 12.22
 -5 -1 -3 295.62 11.9
 5 1 3 306.21 12.22
 -5 1 -4 49.9 3.77
 -5 -1 -4 49.94 3.88
 -5 -1 -5 33.48 3.72
 -5 1 -5 34.04 3.43
 -5 -1 -6 53.39 4.42
 -5 1 -6 49.96 4.04
 5 -1 7 109.3 5.04
 -5 -1 -7 116.62 6.52
 -5 1 -7 107.6 6.31
 5 1 7 108.42 5.1
 5 -1 7 116.84 5.11
 5 -1 7 112.04 5.11
 5 1 7 111.22 5.26
 -5 -1 -8 85.11 5.89
 5 -1 8 91.92 4.41
 5 1 8 85.8 4.44
 5 -1 8 85.17 4.22
 5 1 8 85.53 4.35
 5 1 9 74.05 4.11
 5 -1 9 76.61 4.07
 5 -1 9 79.99 3.87
 5 1 9 71.46 3.95
 5 -1 10 -1.1 2.19
 5 1 10 2.33 2.16
 5 -1 10 1.03 2.36
 5 1 10 -1.48 2.49
 5 -1 11 4.07 1.86
 5 1 11 5.72 2.16
 5 -1 11 4.99 2.35
 5 1 11 3.04 2.39
 5 1 12 1.29 1.92
 5 -1 12 3.2 1.75
 5 -1 12 3.65 2.07
 5 1 12 3.9 2.08
 5 -1 13 6.45 1.45
 5 1 13 5.27 1.66
 5 1 13 5.43 1.78
 5 -1 13 3.71 1.78
 5 -1 14 36.66 2.09
 5 1 14 39.34 2.23
 5 1 14 38.18 2.03
 5 1 15 2.2 0.91
 -5 2 17 -0.56 1.46
 -5 -2 17 1.11 1.37
 -5 2 17 0.97 1.41
 5 -2 -17 0.34 1.1
 -5 2 16 12.24 2.11
 -5 2 16 16.21 2.08
 -5 -2 16 15.87 1.92
 -5 2 15 40.35 2.82
 -5 -2 15 32.68 2.75
 -5 2 15 34.9 2.71
 -5 2 14 191.97 7.83
 -5 -2 14 173.32 7.82
 -5 -2 14 176.92 7.74
 -5 2 14 193.83 7.81
 -5 2 13 599.41 23.18
 -5 -2 13 592.85 23.18
 -5 -2 13 593.14 23.14
 -5 2 13 608.17 23.22
 -5 2 12 58.52 3.88
 -5 -2 12 55.12 4
 5 -2 -12 55.1 4.57
 -5 2 12 57.51 3.86
 -5 -2 12 58.66 3.82
 -5 2 12 62.61 3.96
 -5 -2 11 237.74 9.79
 -5 2 11 252.1 9.93
 -5 2 11 220.77 9.84
 -5 -2 11 247.07 9.97
 5 -2 -11 235.31 10.76
 5 -2 -10 39.38 3.68
 -5 2 10 39.61 3.45
 -5 -2 10 36.04 3.53
 -5 -2 10 38.34 3.2
 -5 2 10 37.44 3.44
 -5 2 10 35.22 3.28
 5 -2 -9 97.43 5.21
 -5 2 9 92.23 5.63
 -5 2 8 35.44 3.56
 5 -2 -8 33.54 3.01
 5 2 -8 32.59 3.23
 5 -2 -7 1053.93 40.96
 5 2 -7 1092.58 41.15
 -5 2 7 1046.82 41.25
 -5 2 6 -1.78 2.44
 5 2 -6 -0.62 1.86
 5 2 -6 0.2 2.4
 5 -2 -6 1.1 1.95
 5 2 -5 55.63 3.55
 5 -2 -5 56.1 3.18
 -5 -2 5 53.32 2.85
 -5 2 5 57.03 3.84
 5 2 -5 57.9 3.3
 -5 -2 4 676.3 25.08
 5 -2 -4 636.5 24.54
 -5 -2 4 609.67 24.39
 -5 2 4 690.12 25.08
 5 2 -4 630.25 24.72
 -5 -2 3 362.84 14.39
 -5 -2 3 378.05 15.01
 5 2 -3 379.03 14.77
 5 -2 -2 -1.54 2.4
 -5 2 2 0.53 2.26
 5 2 -2 -2.73 2.39
 5 -2 -1 1934.43 73.29
 -5 2 1 1898.68 73.35
 -5 -2 1 1931.85 73.36
 5 2 -1 1965.33 73.45
 5 -2 0 2.75 2.04
 -5 2 0 3.81 2.09
 5 2 0 4.06 2.36
 -5 -2 0 7.07 2.37
 5 -2 1 9.35 1.82
 -5 2 -1 10.07 2.44
 -5 -2 -1 11.86 3.16
 -5 -2 -1 7.27 2.3
 -5 -2 -2 280.55 10.92
 -5 2 -2 242.75 10.34
 5 2 2 249.14 10.58
 -5 -2 -2 249.1 10.35
 -5 -2 -3 126.52 6.35
 -5 2 -3 126.11 5.86
 -5 -2 -3 124.97 5.9
 5 2 3 122.72 6.01
 -5 -2 -4 186.15 8.4
 -5 2 -4 189.48 8.01
 -5 -2 -4 173.05 7.93
 5 2 4 172.74 8.03
 -5 -2 -5 149.3 7.48
 -5 2 -5 150.93 7.03
 -5 -2 -6 355.37 14.73
 -5 2 -6 331.69 14.15
 5 -2 7 4.47 2.29
 -5 -2 -7 7.52 3.61
 5 -2 7 4.57 2.21
 5 -2 7 1.93 2.25
 -5 -2 -8 84.55 6.01
 5 -2 8 89.3 4.39
 5 -2 8 88.06 4.24
 5 2 8 87.94 4.25
 5 -2 9 0.77 2.04
 5 2 9 0.39 2.37
 5 2 9 -0.94 2.24
 5 -2 9 2.21 2.42
 5 -2 10 408.69 15.85
 5 -2 10 401.4 15.73
 5 2 10 401.05 15.75
 5 2 10 411.31 15.87
 5 2 11 2.22 2.21
 5 -2 11 -0.29 1.74
 5 2 11 4.66 2.04
 5 -2 11 7.09 2.09
 5 2 11 3.86 2.37
 5 -2 12 50.81 2.73
 5 2 12 55.17 3.01
 5 2 12 52.99 2.87
 5 -2 12 50.6 3
 5 2 12 50.14 3.1
 5 2 13 5.61 1.8
 5 -2 13 5.21 1.68
 5 2 13 8.07 1.71
 5 -2 14 -0.56 1.12
 5 2 14 -0.66 1.43
 5 2 14 -0.23 1.22
 5 2 15 14.15 1.07
 5 -3 -17 7.16 1.09
 -5 -3 17 6.06 1.21
 -5 3 17 8.75 1.42
 -5 3 17 5.3 1.45
 5 -3 -16 9.05 1.56
 -5 -3 16 8.72 1.8
 -5 3 16 7.09 1.93
 -5 3 16 8.67 1.97
 5 -3 -16 5.89 1.32
 -5 -3 15 2.3 2.07
 -5 3 15 4.23 2.27
 -5 3 15 2.12 2.21
 -5 3 14 222.29 8.93
 -5 -3 14 206.79 8.87
 -5 3 14 222.92 9.01
 -5 -3 13 107.45 5.1
 -5 3 13 100.29 5.06
 -5 -3 13 101.49 4.95
 -5 3 13 104.74 5.11
 -5 3 13 94.07 5.07
 -5 -3 12 27.45 3.29
 5 -3 -12 31.75 3.8
 -5 -3 12 35.87 3.2
 -5 3 12 38.81 3.31
 -5 3 12 33.49 3.15
 -5 -3 11 110.77 5.42
 -5 3 11 119.56 5.59
 -5 3 11 108.31 5.48
 -5 -3 11 107.76 5.65
 5 -3 -11 121.52 6.34
 5 3 -11 123.34 6.61
 -5 -3 10 9.35 2.75
 -5 3 10 9.75 3
 5 -3 -10 10.12 2.77
 5 3 -10 12.27 3.31
 -5 -3 10 11.18 3.07
 -5 3 10 6.43 3.05
 -5 3 10 10.7 2.77
 -5 3 9 64.05 3.97
 -5 -3 9 70.53 4.18
 5 3 -9 60.39 4.49
 5 -3 -9 68.73 4.23
 -5 3 9 63.71 4.85
 5 -3 -8 5.85 2.23
 -5 3 8 5.06 2.95
 5 -3 -7 263.79 10.78
 -5 3 7 254.25 11.34
 5 -3 -6 109.19 5.18
 5 3 -6 121.59 5.39
 -5 3 6 105.18 5.92
 5 -3 -5 833.75 32.74
 -5 3 5 848.67 33.32
 5 3 -5 891.17 33.05
 5 -3 -4 4.86 2.87
 -5 3 4 8.64 3.01
 -5 -3 4 3.36 2.83
 5 3 -4 3.96 2.37
 5 -3 -4 6.49 1.51
 5 -3 -3 11.14 2.52
 -5 -3 3 7.61 0.99
 -5 -3 3 9.92 2.77
 5 3 -3 12.05 2.8
 5 -3 -2 623.03 24
 -5 -3 2 628.41 24.14
 5 3 -2 595.77 24.11
 5 -3 -1 552.85 22.12
 -5 -3 1 573.54 22.33
 -5 3 1 567.75 22.06
 5 3 -1 581.48 22.35
 -5 -3 1 566.77 22.22
 5 -3 0 337.91 13.28
 -5 -3 0 329.03 13.58
 -5 3 0 330.36 13.15
 -5 -3 0 320.53 13.4
 5 3 0 341.46 13.56
 5 -3 1 32.57 2.66
 -5 3 -1 34.47 2.52
 -5 -3 -1 32.54 3.06
 -5 3 -2 13.3 2.12
 5 3 2 16.58 2.73
 -5 -3 -2 16.4 2.82
 -5 -3 -3 163.28 7.7
 -5 3 -3 155.62 6.93
 5 3 3 169.02 7.4
 -5 -3 -3 159.69 7.41
 -5 -3 -4 141.97 7.21
 -5 3 -4 144.87 6.46
 -5 -3 -4 141.55 6.92
 5 3 4 151.23 6.87
 -5 -3 -5 218.87 9.94
 -5 -3 -5 210.93 9.58
 5 3 5 219.7 9.58
 -5 -3 -6 0.71 3.19
 -5 -3 -6 1.09 2.91
 5 3 7 26.83 2.74
 -5 -3 -7 38.76 4.37
 5 -3 7 29.44 2.63
 5 -3 7 32.27 2.72
 5 3 7 36.96 3.06
 5 -3 7 29.05 2.63
 -5 -3 -8 150.07 8.22
 5 -3 8 151.37 6.46
 5 3 8 149.51 6.46
 5 -3 8 152.01 6.52
 5 3 8 154.56 6.7
 5 3 9 1.16 2.2
 5 3 9 -1.24 2.62
 5 -3 9 0.13 2.29
 5 3 9 0.2 2.38
 5 -3 10 598.75 23.32
 5 3 10 604.32 23.45
 5 3 10 625.22 23.42
 5 3 10 600.21 23.29
 5 3 11 29.53 2.35
 5 -3 11 28.13 2.49
 5 3 11 33.51 2.76
 5 3 11 32.17 2.52
 5 3 12 59.98 2.95
 5 3 12 49.5 2.87
 5 3 12 49.03 3.15
 5 -3 12 53.9 2.89
 5 3 13 32.15 2.14
 5 3 13 41.32 2.33
 5 -3 13 38.05 2.12
 5 3 14 56.72 2.62
 5 -4 -17 -0.07 0.88
 -5 4 17 0.71 1.24
 5 -4 -16 44.7 2.29
 -5 4 16 43.57 2.67
 -5 4 16 46.3 2.6
 -5 -4 16 47.53 2.46
 -5 4 15 3.48 2.15
 -5 4 15 7.36 2.24
 -5 -4 15 5.71 1.96
 -5 4 14 9.85 2.52
 -5 -4 14 8.23 2.32
 -5 4 14 11.97 2.63
 -5 -4 13 54.78 3.43
 -5 4 13 57.09 3.7
 -5 4 13 55.46 3.61
 -5 4 13 47.89 3.66
 5 -4 -12 320.15 12.76
 -5 -4 12 319.03 12.88
 -5 4 12 331.09 13.03
 -5 4 12 328.58 12.98
 -5 4 11 32.19 3.29
 -5 -4 11 35.15 3.35
 5 -4 -11 42.27 3.74
 5 4 -11 32.89 4.02
 -5 4 11 41.73 3.55
 -5 -4 11 38.67 3.19
 -5 4 11 42.05 3.49
 5 -4 -11 35.59 2.88
 5 -4 -10 26.57 2.62
 -5 4 10 29.39 3.37
 -5 4 10 30.11 2.94
 -5 4 10 33.09 3.3
 -5 -4 10 29.25 3.08
 5 -4 -10 32.2 4.15
 -5 -4 10 27.07 3.36
 5 -4 -10 30.08 3.21
 5 4 -10 36.8 3.84
 -5 -4 9 64.81 3.87
 -5 4 9 60.69 5.09
 5 -4 -9 77.23 5.26
 -5 4 9 68.55 4.09
 -5 -4 9 68.85 4.2
 5 4 -9 71.89 4.66
 5 -4 -9 68.09 4.24
 5 -4 -9 65.09 3.62
 -5 4 8 141.76 7.61
 5 -4 -8 144.36 7.56
 5 4 -8 162.68 7.39
 5 -4 -8 147.47 6.83
 5 4 -7 24.39 3.07
 5 -4 -7 19.2 2.39
 5 -4 -7 21.68 3.23
 -5 4 7 24.76 3.44
 5 4 -6 12.51 2.83
 5 -4 -6 14.65 2.02
 -5 4 6 13.54 3.16
 5 -4 -6 17.44 3.1
 -5 4 5 160.53 7.73
 -5 -4 5 170.32 7.44
 5 -4 -5 155.74 6.64
 -5 4 4 178.03 8.3
 5 -4 -4 180.86 7.97
 5 -4 -4 172.21 7.12
 -5 -4 4 188.11 8.05
 -5 -4 3 516.43 20.58
 5 -4 -3 505.56 20.54
 5 4 -3 536.44 20.64
 -5 -4 2 556.31 21.77
 5 -4 -2 555.97 21.72
 5 4 -2 541.64 21.84
 -5 -4 1 840.65 32.91
 5 -4 -1 878.41 32.82
 5 4 -1 836.26 32.97
 -5 -4 1 834.46 32.86
 -5 -4 0 126.88 6.12
 5 -4 0 127.54 5.89
 -5 -4 0 122.44 6.07
 -5 4 -1 39 2.22
 -5 -4 -1 27.63 3.32
 5 -4 1 30.19 2.77
 5 4 1 27.31 3.26
 -5 -4 -1 33.68 3.22
 -5 -4 -2 6.27 2.86
 5 4 2 7.52 2.58
 -5 -4 -2 8.03 2.82
 -5 -4 -3 29.88 3.29
 5 4 3 19.29 2.85
 -5 -4 -3 28 3.27
 5 4 4 42.12 3.44
 -5 -4 -4 50.03 3.89
 -5 -4 -5 334.78 13.78
 5 4 5 315.62 13.59
 -5 -4 -6 4.46 3.43
 5 4 6 3.38 2.64
 -5 -4 -6 3.96 3.24
 -5 -4 -7 83.27 5.86
 5 4 7 73.42 4
 5 4 7 77.92 4.24
 -5 -4 -7 86.53 5.44
 5 -4 7 74.55 3.87
 5 -4 7 76.91 3.86
 5 -4 8 9.74 2.05
 5 4 8 13.08 2.45
 5 4 8 8.21 2.7
 5 4 9 70.84 3.82
 5 4 9 71.9 4.13
 5 4 9 74.37 4.02
 5 4 10 87.98 4.63
 5 4 10 96.22 4.5
 5 4 10 90.48 4.39
 5 4 11 0.04 1.95
 5 4 11 2.37 2.28
 5 4 11 1.61 2.17
 5 4 12 14.7 1.87
 5 4 12 13.5 2.01
 5 4 13 123.48 5.2
 5 4 13 126.48 5.14
 5 4 13 119.76 5.01
 5 4 14 9.86 1.19
 5 4 14 7.33 1.34
 5 -5 -17 0.79 0.77
 5 -5 -16 63.19 2.75
 5 -5 -16 67.65 2.81
 -5 5 16 55.21 2.99
 -5 -5 16 60.31 2.69
 -5 5 16 51.79 2.78
 5 -5 -15 116.37 4.74
 5 -5 -15 108 4.7
 -5 5 15 113.82 4.89
 -5 -5 15 106.5 4.69
 -5 5 15 104.76 4.78
 -5 -5 14 15.52 2.21
 -5 5 14 15.96 2.57
 -5 5 14 16.36 2.49
 5 -5 -14 22.13 1.92
 5 -5 -13 -0.36 2.07
 -5 -5 13 1.94 2.17
 -5 5 13 2.34 2.66
 -5 5 13 2.03 2.57
 5 -5 -12 353.12 13.74
 -5 -5 12 352.89 13.79
 -5 5 12 352.49 13.91
 -5 5 12 339.53 13.9
 -5 5 11 1.4 2.61
 -5 -5 11 3.93 2.51
 -5 5 11 4.29 2.88
 5 5 -11 7.81 3.06
 5 -5 -11 3.75 2.4
 -5 5 11 4.63 3.01
 -5 5 10 496.81 19.09
 -5 5 10 468.9 18.97
 5 -5 -10 474.34 18.93
 -5 -5 10 477.26 18.96
 -5 5 10 506.65 19.07
 5 -5 -10 522.03 20.37
 5 -5 -10 505.26 20.41
 5 5 -10 520.39 20.31
 -5 5 9 7.61 3.03
 -5 -5 9 8.03 2.6
 5 5 -9 13.3 3.45
 -5 5 9 7.95 3.63
 5 -5 -9 12.62 3.51
 5 -5 -9 6.97 2.31
 5 -5 -9 6.86 3.07
 5 5 -8 -1.53 2.88
 -5 5 8 -0.76 2.85
 5 -5 -8 -1.32 3.24
 -5 5 8 -0.77 3.44
 5 -5 -8 0.46 2.26
 5 -5 -7 47.82 4.16
 -5 5 7 47.28 4.39
 -5 5 6 3.06 3.02
 5 -5 -6 -3.91 3.05
 5 -5 -4 136.8 6.86
 -5 -5 4 139.97 6.67
 5 -5 -3 178.57 8.16
 -5 5 3 177.87 8.62
 -5 -5 3 185.66 8.14
 5 -5 -2 22.94 2.9
 -5 -5 2 26.74 3.01
 -5 -5 2 28.26 3.41
 5 5 -2 27.6 3.53
 5 -5 -1 145.45 7.01
 -5 -5 1 157.08 7.08
 5 5 -1 156 7.31
 -5 -5 1 149.97 7.18
 5 -5 0 25.88 2.83
 -5 -5 0 24.15 3.04
 -5 -5 0 20.65 3.04
 -5 -5 -1 269.24 11.23
 -5 -5 -1 253.32 11.16
 5 5 1 260.75 11.25
 -5 -5 -2 1.72 2.78
 5 5 2 3.84 2.77
 -5 -5 -2 2.3 2.74
 -5 -5 -3 37.57 3.65
 5 5 3 37.03 3.37
 -5 -5 -3 36.68 3.77
 -5 -5 -4 190.73 9.05
 5 5 4 186.63 8.69
 -5 -5 -4 197.09 8.99
 5 5 5 6.8 2.54
 -5 -5 -5 -0.16 3.24
 -5 -5 -5 6.89 3.47
 -5 -5 -6 72.5 5.47
 5 5 6 70.37 4.01
 5 5 6 82.21 4.27
 -5 -5 -6 74.21 5.25
 5 5 6 73.31 4.7
 5 -5 6 78.18 3.78
 5 -5 6 75.01 3.77
 5 5 7 3.39 2.37
 5 5 7 -0.46 2.54
 -5 -5 -7 3.5 3.65
 5 -5 7 1.46 2.02
 5 -5 7 4.01 2.12
 5 5 8 317.19 12.17
 5 5 8 309.53 12.1
 5 -5 8 290.04 11.91
 5 5 9 7.82 2.35
 5 5 9 5.6 2.51
 5 5 10 16.76 2.22
 5 5 10 19.05 2.52
 5 5 11 -2.99 1.97
 5 5 11 -0.29 2.2
 5 5 12 44.44 2.83
 5 5 12 47.13 2.58
 5 5 13 41.24 2.32
 5 5 13 37.2 2.06
 5 5 14 0.82 1.03
 -5 6 16 144.01 6.52
 5 -6 -16 160.64 6.42
 -5 6 15 52.32 3.01
 5 -6 -15 52.5 2.74
 5 -6 -15 58.98 2.76
 -5 6 14 10.59 2.29
 5 -6 -14 10.28 1.73
 5 -6 -14 11.57 1.85
 -5 6 14 13.53 2.13
 -5 -6 14 10.43 1.87
 -5 6 13 8.43 2.57
 5 -6 -13 12.9 2.11
 -5 6 13 11.38 2.5
 -5 -6 13 13.82 2.17
 5 -6 -12 -0.6 2.17
 -5 -6 12 -1.8 2.3
 -5 6 12 3.42 2.55
 -5 6 12 -3.51 2.63
 -5 -6 11 81.29 4.04
 -5 6 11 82.65 4.58
 -5 6 11 76.03 4.23
 5 -6 -11 79.72 4.13
 -5 -6 10 0.8 2.54
 -5 6 10 6.96 2.83
 5 -6 -10 1.55 2.42
 -5 -6 9 184.73 7.65
 -5 6 9 183.21 7.96
 5 -6 -9 182.83 9.19
 5 -6 -9 181.28 8.75
 -5 6 9 185.67 9.65
 5 -6 -9 181.51 7.74
 5 -6 -8 8.51 2.73
 5 -6 -8 9.27 3.43
 -5 -6 8 3.63 2.55
 5 -6 -8 4.08 2.37
 -5 6 8 6.67 3.02
 5 -6 -7 94.46 4.5
 5 -6 -7 92.55 5.76
 5 -6 -7 91.44 5.07
 -5 6 6 1.81 3.46
 5 -6 -6 -0.16 3.26
 -5 6 5 99.6 6.05
 5 -6 -5 107.7 5.9
 -5 -6 4 268.83 11.37
 -5 6 4 265.46 11.87
 -5 -6 3 128.61 6.25
 5 -6 -3 127.39 6.54
 -5 6 3 129.95 6.95
 -5 -6 2 906.71 35.43
 5 -6 -2 904.91 35.53
 -5 -6 2 929.44 35.78
 -5 -6 1 187.18 8.05
 5 -6 -1 166.48 8.02
 5 6 -1 177.26 8.36
 -5 -6 1 176.33 8.27
 -5 -6 0 416.38 16.74
 5 -6 0 408.75 16.74
 -5 -6 0 409.63 16.88
 -5 -6 -1 34.04 3.53
 -5 -6 -1 34.5 3.68
 5 6 1 27.18 3.55
 -5 -6 -2 38.16 3.94
 -5 -6 -2 49.59 4.06
 5 6 2 46.12 3.97
 -5 -6 -3 5.62 3.23
 5 6 3 -0.84 2.67
 -5 -6 -3 1.05 3.02
 -5 -6 -4 208.07 9.84
 5 6 4 206.07 9.44
 -5 -6 -4 208.79 9.73
 5 6 4 208.1 8.52
 5 6 5 45.18 3.2
 5 6 5 43.77 3.79
 -5 -6 -5 44.47 4.33
 5 6 5 45.78 3.48
 -5 -6 -5 51.3 4.49
 -5 -6 -6 -2.64 3.81
 5 6 6 3.11 2.53
 5 6 6 1.95 2.68
 -5 -6 -6 2.99 3.67
 5 6 6 -1.67 2.52
 5 -6 6 -0.15 2.05
 5 6 7 46.65 3.34
 5 6 7 42.12 3.28
 5 6 8 13.57 2.45
 5 6 8 18.78 2.82
 5 6 9 31.54 2.75
 5 6 9 29.86 2.72
 5 6 9 31.43 2.92
 5 6 10 22.19 2.48
 5 6 10 21.12 2.41
 5 6 10 19.03 2.56
 5 6 11 63.51 3.14
 5 6 11 56.83 3.19
 5 6 11 59.42 3.32
 5 6 12 9.83 1.71
 5 6 12 9.78 1.62
 5 6 12 7.35 1.81
 5 6 13 42.04 2.21
 5 6 13 45.22 2.2
 5 6 13 38.5 2.07
 5 6 14 1.72 0.75
 5 -7 -16 21.03 1.12
 5 -7 -16 19.54 1.18
 -5 7 16 14.19 1.49
 5 -7 -15 9.52 1.3
 5 -7 -15 9.45 1.37
 -5 7 15 5.7 1.8
 5 -7 -15 6.2 1.05
 5 -7 -14 19.88 1.79
 5 -7 -14 18.81 1.78
 5 -7 -14 18.6 1.93
 5 -7 -13 3.35 1.95
 5 -7 -13 4.82 1.79
 5 -7 -13 3.41 1.97
 -5 7 13 3.26 2.23
 -5 7 12 27.22 2.82
 -5 7 12 21.49 2.69
 5 -7 -12 26.34 2.27
 5 -7 -12 24.39 2.49
 -5 7 11 32.46 3.45
 5 -7 -11 38.35 3
 -5 7 10 28.1 3.38
 5 -7 -10 28.3 2.69
 -5 7 9 160.36 7.35
 5 -7 -9 169.55 7.08
 -5 7 8 203.53 8.77
 5 -7 -8 212.28 8.43
 5 -7 -8 212.95 9.98
 -5 7 8 203.1 10.37
 5 -7 -8 201.65 8.55
 5 -7 -7 -0.18 3.32
 -5 7 7 -0.21 3.73
 5 -7 -7 0.71 2.36
 5 -7 -7 1.96 2.35
 5 -7 -7 1.96 2.12
 -5 7 7 2.71 3.1
 -5 7 6 28.4 4.18
 5 -7 -6 20.88 3.75
 5 -7 -6 25.9 2.65
 5 -7 -6 29.09 2.76
 -5 7 6 25.78 3.26
 -5 7 5 25.58 3.82
 5 -7 -5 20.84 3.54
 -5 -7 4 21.25 2.74
 -5 7 4 14.38 3.72
 -5 -7 3 58.25 4
 5 -7 -3 59.77 4.51
 -5 7 3 62.43 4.77
 -5 -7 2 117.71 5.88
 5 -7 -2 108.56 6.13
 -5 7 2 124.25 6.76
 -5 -7 1 490.99 20.44
 -5 -7 1 520.13 20.14
 5 -7 -1 489.13 20.26
 -5 -7 0 -0.77 3.2
 5 7 0 1.12 3.2
 -5 -7 0 -2.83 2.67
 -5 -7 -1 128.31 6.83
 5 7 1 127.94 6.87
 -5 -7 -1 123.28 6.49
 5 7 2 42.04 4.11
 -5 -7 -2 40.16 4.14
 -5 -7 -2 39.07 3.87
 5 7 3 249.45 10.17
 5 7 3 251.56 10.19
 -5 -7 -3 258.98 11.43
 5 7 3 250.1 11.22
 -5 -7 -3 260.75 11.44
 5 7 4 18.33 2.89
 5 7 4 15.56 2.72
 5 7 4 14.79 2.67
 5 7 4 14.84 3.14
 -5 -7 -4 19.38 3.96
 5 7 4 18.43 2.59
 -5 -7 -4 16.8 3.66
 5 7 5 174.7 7.41
 5 7 5 173.47 7.34
 -5 -7 -5 178.69 8.87
 5 7 5 167.26 8.2
 -5 -7 -5 161.95 8.72
 5 7 6 22.06 2.81
 5 7 6 24.01 2.98
 5 7 7 52.3 3.45
 5 7 7 42.32 3.25
 5 7 8 5.63 2.42
 5 7 8 3.36 2.5
 5 7 9 27.35 2.64
 5 7 9 23.24 2.79
 5 7 10 146.05 6.32
 5 7 10 149 6.31
 5 7 10 150.55 6.3
 5 7 11 163.78 6.56
 5 7 11 161.86 6.63
 5 7 11 153.48 6.6
 5 7 12 23.05 1.92
 5 7 12 27.84 1.8
 5 7 12 27.02 1.92
 5 7 13 2.23 1.05
 5 7 13 2.09 0.92
 5 -8 -15 77.62 3.28
 -5 8 15 70.41 3.55
 5 -8 -14 73 3.24
 5 -8 -14 68.99 3.11
 5 -8 -14 66.32 3.15
 -5 8 13 45.68 3.1
 5 -8 -13 48.84 2.74
 5 -8 -13 49.49 2.8
 5 -8 -13 49.2 2.62
 -5 8 12 3.3 2.46
 5 -8 -12 4.18 2
 5 -8 -12 5.29 1.8
 -5 8 11 11.43 2.86
 5 -8 -11 14.08 2.11
 5 -8 -11 15.37 2.26
 -5 8 10 19.64 3.09
 5 -8 -10 15.43 2.53
 5 -8 -10 19.07 2.17
 -5 8 9 -0.4 3.1
 5 -8 -9 -1.24 2.19
 5 -8 -9 -0.17 1.91
 5 -8 -9 2.98 2.47
 -5 8 8 65.82 4.25
 5 -8 -8 62.33 3.73
 5 -8 -8 60.12 3.55
 5 -8 -8 63.56 3.35
 5 -8 -7 -0.96 3.38
 -5 8 7 -2.79 3.77
 -5 8 7 4.35 3
 5 -8 -7 1.86 2.52
 5 -8 -7 0.35 2.41
 5 -8 -7 2.62 1.96
 -5 8 6 1.42 3.01
 -5 8 6 3.28 3.82
 5 -8 -6 4.45 3.54
 5 -8 -6 0.91 2.25
 -5 8 5 0.42 3.7
 5 -8 -5 -1.79 3.11
 -5 8 5 1.3 3.08
 5 -8 -5 2.06 2.39
 5 -8 -5 0.09 2.27
 5 -8 -4 -1.83 2.33
 -5 8 4 -3.55 3.46
 5 -8 -4 1.89 3.3
 5 -8 -4 1.56 2.18
 5 -8 -3 13.74 2.38
 -5 8 3 17.15 3.85
 5 -8 -3 13.61 2.23
 -5 -8 2 113.87 5.84
 5 -8 -2 114.18 6.34
 -5 8 2 122.66 6.9
 -5 -8 1 130.6 7.19
 -5 -8 1 130.63 6.41
 -5 8 1 128.48 7.41
 -5 -8 0 2.85 2.56
 5 8 0 5.44 3.51
 -5 -8 0 1.92 3.31
 5 8 1 -0.18 2.53
 5 8 1 1.8 2.67
 -5 -8 -1 0.14 2.82
 5 8 1 2.75 2.36
 -5 -8 -1 0.18 3.43
 5 8 1 -0.18 3.67
 5 8 2 13.66 2.68
 5 8 2 15.46 2.83
 -5 -8 -2 9.04 3.11
 5 8 2 12.27 2.6
 -5 -8 -2 17.36 3.92
 5 8 2 10.06 3.6
 5 8 3 1.27 2.54
 5 8 3 2.42 2.71
 5 8 3 0.86 3.18
 -5 -8 -3 3.61 3.46
 5 8 3 0.47 2.51
 -5 -8 -3 -1.54 3.12
 5 8 4 8.14 2.71
 5 8 4 9.13 2.73
 -5 -8 -4 8.84 3.46
 5 8 4 6.47 3.11
 -5 -8 -4 12.65 3.97
 5 8 5 0.99 2.49
 5 8 5 3.45 2.59
 5 8 6 34.9 3.2
 5 8 6 45.02 3.12
 5 8 7 32.57 2.95
 5 8 7 31.57 2.93
 5 8 8 7.25 2.37
 5 8 8 9.26 2.35
 5 8 9 44.31 2.98
 5 8 9 46.79 3
 5 8 9 49.32 3.05
 5 8 10 72.04 3.8
 5 8 10 86.88 3.86
 5 8 10 79.05 3.79
 5 8 11 38 2.41
 5 8 11 42.64 2.41
 5 8 11 44.28 2.46
 5 8 12 0.42 1.17
 5 8 12 0.72 1.21
 5 -9 -15 0.37 0.76
 5 -9 -14 -0.44 0.86
 5 -9 -14 1.1 1.16
 -5 9 13 55.96 3.01
 5 -9 -13 49.81 2.54
 5 -9 -13 55.1 2.73
 -5 9 12 107.53 5.08
 5 -9 -12 113.45 4.83
 5 -9 -12 110.32 4.85
 5 -9 -12 108.11 4.63
 5 -9 -11 6.49 2.11
 5 -9 -11 6.99 1.73
 5 -9 -11 8.85 2.11
 -5 9 11 6.61 2.57
 5 -9 -10 38.74 2.85
 5 -9 -10 34.77 2.41
 5 -9 -10 36.83 2.94
 -5 9 10 41.56 3.38
 5 -9 -9 27.68 2.67
 5 -9 -9 31.7 2.38
 5 -9 -9 28.07 2.83
 -5 9 9 31.5 3.15
 -5 9 8 -0.73 3
 5 -9 -8 2.59 2.2
 -5 9 7 8.14 3.19
 5 -9 -7 4.09 2.36
 -5 9 6 123.33 6.21
 5 -9 -6 132.86 5.89
 5 -9 -6 133.83 5.86
 -5 9 5 1.09 3.17
 5 -9 -5 3.91 2.33
 -5 9 5 6.98 3.82
 5 -9 -5 6.01 3.44
 5 -9 -5 4.84 2.31
 5 -9 -4 111.97 5.15
 -5 9 4 106.73 6.88
 5 -9 -4 121.52 6.63
 5 -9 -4 110.94 5.18
 5 9 -3 2.35 2.45
 5 -9 -3 0.05 2.3
 -5 9 3 5.16 3.67
 5 -9 -3 1.72 2.18
 5 9 -2 182.96 7.76
 -5 9 2 188.43 9.41
 5 -9 -2 185.01 7.65
 -5 -9 1 8.53 3.88
 5 9 -1 7.27 4.16
 -5 9 1 2.65 3.77
 5 -9 -1 4.11 2.22
 5 9 -1 6.64 2.62
 5 9 0 44.36 3.23
 5 9 0 50.03 3.44
 -5 9 0 46.88 4.98
 5 9 0 47.63 5.11
 -5 -9 0 44.77 4.51
 5 9 0 46.11 3.52
 5 -9 0 43.61 2.93
 5 9 1 0.34 2.66
 5 9 1 -0.14 2.52
 5 9 1 -0.54 2.8
 -5 -9 -1 -1.39 3.73
 5 9 1 -3.98 3.71
 -5 -9 -2 314.47 13.77
 5 9 2 312.69 13.71
 5 9 2 312.75 12.26
 -5 -9 -2 307.36 13.21
 5 9 2 287.05 12.19
 5 9 2 316.82 12.29
 5 9 3 78.83 4.29
 5 9 3 84.82 4.42
 5 9 3 86.9 4.49
 5 9 4 172.4 7.44
 5 9 4 173.64 7.4
 5 9 5 26.29 2.89
 5 9 5 30.31 2.95
 5 9 6 9.98 2.35
 5 9 6 9.41 2.64
 5 9 7 29.42 2.62
 5 9 7 25.38 2.78
 5 9 8 3.75 2.24
 5 9 8 3.83 2.26
 5 9 9 0.28 2.02
 5 9 9 1.73 1.87
 5 9 10 9.87 1.79
 5 9 10 13.36 1.82
 5 9 11 10.93 1.43
 5 9 11 12.08 1.46
 5 9 12 12.5 1.06
 5 -10 -14 0.04 0.88
 -5 10 14 -0.39 1.24
 5 -10 -13 17.4 1.53
 5 -10 -13 17.13 1.53
 -5 10 13 17.31 1.95
 5 -10 -12 93.4 4.02
 -5 10 12 87.82 4.23
 5 -10 -12 87.03 3.97
 5 -10 -11 8.2 1.94
 -5 10 11 6.41 2.4
 5 -10 -11 7.61 1.88
 5 -10 -10 69.54 3.65
 5 -10 -10 68.38 3.58
 -5 10 10 69.69 3.95
 5 -10 -9 60.02 3.45
 -5 10 9 67.71 3.89
 5 -10 -8 114.59 5.36
 5 -10 -8 122.35 5.29
 -5 10 8 109.3 5.63
 5 -10 -7 103.53 4.91
 -5 10 7 100 5.27
 5 -10 -7 99.63 4.78
 5 -10 -6 2.46 2.36
 -5 10 6 2.21 3.14
 5 -10 -6 1.26 2.2
 5 -10 -5 233.5 9.51
 5 10 -5 233.79 9.48
 -5 10 5 228.85 9.69
 5 -10 -5 232.5 9.47
 5 -10 -4 37.99 3
 -5 10 4 44.38 3.65
 5 -10 -4 42.76 2.99
 5 10 -4 41.48 3.1
 5 -10 -3 25.2 2.55
 5 10 -3 24.53 2.82
 5 -10 -2 7.87 2.26
 5 10 -2 7.53 2.56
 5 10 -1 106.77 5.15
 5 -10 -1 110.37 5.01
 5 10 0 31.12 3.27
 5 10 0 27.45 2.91
 5 10 1 375.98 14.31
 5 10 1 347.55 14.18
 5 10 2 94.75 4.84
 5 10 2 95.79 4.91
 5 10 2 104.72 4.91
 5 10 3 80.27 4.4
 5 10 3 78.91 4.31
 5 10 4 4.58 2.59
 5 10 4 5.91 2.65
 5 10 5 4.25 2.44
 5 10 5 4.07 2.6
 5 10 6 13.81 2.38
 5 10 6 12.25 2.58
 5 10 7 23.49 2.32
 5 10 7 17.2 2.47
 5 10 8 -0.19 1.98
 5 10 8 -1.15 2
 5 10 9 5.33 1.71
 5 10 9 4.18 1.8
 5 10 10 3.83 1.34
 5 10 10 3.96 1.46
 5 10 11 13.07 1.2
 5 -11 -13 9.04 1
 -5 11 13 7.53 1.39
 5 -11 -12 9.23 1.32
 5 -11 -12 8.1 1.35
 -5 11 12 9.96 1.8
 5 -11 -11 40.87 2.35
 -5 11 11 34.71 2.7
 5 -11 -11 36.15 2.24
 5 -11 -10 39.09 2.46
 -5 11 10 41.67 2.9
 5 -11 -9 31.23 2.54
 -5 11 9 35.95 3.02
 5 -11 -9 29.36 2.37
 5 -11 -8 -0.2 2.14
 -5 11 8 -3.7 2.82
 5 -11 -8 1.6 1.87
 5 -11 -7 0.96 2.2
 -5 11 7 -0.05 2.85
 5 -11 -7 -4.02 1.91
 5 -11 -6 21.47 2.56
 5 -11 -6 18.18 2.39
 -5 11 6 25.54 3.27
 5 -11 -5 15.44 2.45
 5 -11 -5 18.63 2.37
 -5 11 5 15.55 3.18
 -5 11 4 67.6 3.99
 5 11 -4 62.1 3.48
 5 -11 -4 55.14 3.39
 5 11 -3 12.78 2.47
 5 -11 -3 15.1 2.24
 5 -11 -2 2.16 2.08
 5 11 -2 -0.18 2.41
 5 11 -2 0.6 2.68
 5 11 -2 0.48 2.93
 5 11 -1 0.09 2.45
 5 11 -1 1.59 2.78
 5 11 -1 3.77 2.84
 5 11 0 34.55 3
 5 11 0 40.5 3.19
 5 11 0 37.66 3.38
 5 11 1 -0.32 2.43
 5 11 1 3.14 2.78
 5 11 2 2.36 2.64
 5 11 3 55 3.5
 5 11 4 5.62 2.5
 5 11 5 18.97 2.65
 5 11 5 25.57 2.55
 5 11 6 -1.19 2.18
 5 11 6 1.19 2.06
 5 11 7 58.66 3.06
 5 11 7 56.87 3.07
 5 11 7 60.97 3.22
 5 11 8 11.05 1.65
 5 11 8 11.59 1.92
 5 11 9 9.34 1.33
 5 11 9 11.68 1.56
 5 11 10 32.82 1.78
 -5 12 12 0.63 1.2
 5 -12 -12 0.55 0.74
 5 12 -11 12.94 1.52
 -5 12 11 16.59 1.88
 5 -12 -11 19.48 1.35
 -5 12 10 130.44 5.81
 5 -12 -10 141.01 5.59
 -5 12 9 6.73 2.24
 5 -12 -9 7.91 1.59
 -5 12 8 4.95 2.54
 5 -12 -8 5.09 1.72
 -5 12 7 84.68 4.39
 5 -12 -7 84.98 3.95
 5 -12 -6 22.73 2.23
 -5 12 6 26.07 3.03
 5 -12 -5 0.08 1.91
 -5 12 5 2.45 2.78
 5 -12 -4 8.4 1.94
 5 -12 -3 22.68 2.13
 5 12 -3 20.89 2.72
 5 12 -2 20.82 2.92
 5 12 -2 22.11 2.8
 5 12 -1 38.21 3.14
 5 12 -1 38.73 3.18
 5 12 0 24.32 2.9
 5 12 0 24.05 2.76
 5 12 1 101.98 5.01
 5 12 1 104.91 5.02
 5 12 2 5.7 2.46
 5 12 2 -0.38 2.42
 5 12 3 31.54 2.81
 5 12 4 75.27 3.87
 5 12 5 0.11 1.98
 5 12 6 339.87 13.2
 5 12 7 91.19 3.86
 5 12 7 77.1 3.67
 5 12 8 3.5 1.44
 5 12 9 25.63 1.54
 5 13 -10 0.43 1.15
 5 -13 -10 0.29 0.84
 -5 13 10 2.9 1.46
 5 13 -10 0.32 1.17
 5 -13 -9 5 1.15
 5 13 -9 6.92 1.6
 -5 13 9 2.67 1.88
 5 13 -8 49.92 2.9
 -5 13 8 48.64 3.02
 5 -13 -8 54.33 2.49
 5 13 -7 98.58 4.43
 -5 13 7 96.01 4.53
 5 -13 -7 94.45 4.09
 5 13 -6 21.58 2.33
 -5 13 6 23.07 2.57
 5 13 -6 20.64 2.41
 5 -13 -6 18.63 1.79
 -5 13 5 35.3 2.94
 5 13 -5 30.76 2.71
 5 13 -5 39.02 2.76
 5 -13 -5 35.08 2.2
 5 13 -4 17.43 2.45
 5 13 -4 21.29 2.48
 5 13 -3 5.69 2.26
 5 13 -2 5.65 2.34
 5 13 -1 8.92 2.31
 5 13 -1 10.14 2.27
 5 13 0 8.06 2.28
 5 13 0 9.13 2.32
 5 13 1 32.52 2.73
 5 13 1 34.52 2.64
 5 13 2 11.43 2.33
 5 13 2 7.71 2.25
 5 13 3 1.83 2
 5 13 3 3.25 2.1
 5 13 4 5.15 1.91
 5 13 4 4.6 2.03
 5 13 5 22.48 2
 5 13 6 1.5 1.52
 5 14 -8 20.32 1.62
 5 14 -8 22.32 1.56
 5 14 -7 5.73 1.59
 -5 14 7 6.3 1.6
 5 14 -7 5.97 1.47
 5 14 -6 311.48 11.97
 5 14 -6 303.04 11.94
 5 14 -5 0.6 1.77
 5 14 -5 1.88 1.81
 5 14 -4 47.27 2.76
 5 14 -4 42.99 2.81
 5 14 -3 38.45 2.7
 5 14 -3 45.27 2.72
 5 14 -2 2.01 1.95
 5 14 -1 3.24 1.97
 5 14 -1 -3.23 2.01
 5 14 0 -2.72 1.94
 5 14 0 0.26 1.93
 5 14 1 123.93 5.36
 5 14 1 125.37 5.37
 5 14 2 128.01 5.43
 5 14 2 125.56 5.4
 5 14 3 3.67 1.78
 5 14 3 3.37 1.66
 5 14 4 16.73 1.79
 5 14 4 16.65 1.73
 5 14 5 31.84 1.85
 5 14 5 31.92 1.97
 5 14 6 2.5 1.11
 5 15 -6 47.55 2.27
 5 15 -6 47.85 2.18
 5 15 -5 9.45 1.31
 5 15 -5 8.34 1.44
 5 15 -4 22.79 1.7
 5 15 -4 21.46 1.8
 5 15 -3 1.71 1.43
 5 15 -3 1.46 1.53
 5 15 -2 3.27 1.49
 5 15 -1 24.91 1.89
 5 15 0 5.63 1.51
 5 15 0 4.51 1.6
 5 15 1 7.55 1.48
 5 15 1 6.93 1.53
 5 15 2 0.65 1.31
 5 15 2 0.93 1.36
 5 15 3 17.28 1.41
 5 15 3 13.46 1.36
 5 15 4 28.19 1.54
 6 0 -17 -0.32 0.84
 6 0 -16 15.12 1.52
 -6 0 16 12.9 2.07
 6 0 -15 -0.71 1.67
 -6 0 15 -2.71 2.31
 -6 0 14 2.76 2.63
 -6 0 14 2.91 2.56
 -6 0 13 -1.84 2.91
 -6 0 13 -3.11 2.72
 -6 0 12 74 4.37
 6 0 -12 69.35 5.02
 6 0 -11 -1.2 2.79
 -6 0 11 -1.55 2.91
 6 0 -10 683.89 27.3
 -6 0 10 682.86 26.37
 -6 0 10 685.73 26.36
 -6 0 9 0.65 2.65
 6 0 -9 -0.7 2.53
 6 0 -8 723.4 27.7
 -6 0 8 683.73 27.58
 6 0 -7 -0.33 2.32
 -6 0 7 -0.63 2
 6 0 -6 281.74 11.27
 -6 0 6 261.13 11.19
 6 0 -5 0.09 1.98
 -6 0 5 1.31 2.2
 6 0 -4 891.49 33.82
 -6 0 4 889.28 34.36
 -6 0 4 864.97 34.06
 -6 0 3 -0.42 2.78
 6 0 -3 1.74 1.94
 -6 0 2 17.74 3.06
 6 0 -2 22.02 2.47
 -6 0 1 -1.74 2.75
 6 0 -1 -2.11 2.14
 6 0 0 1728.47 65.06
 -6 0 0 1605.3 65.09
 6 0 0 1736.07 64.57
 -6 0 -1 -0.31 2.62
 -6 0 -2 13.43 2.88
 -6 0 -3 -0.13 2.91
 -6 0 -4 48.18 4.06
 -6 0 -5 1.86 3.17
 6 0 6 324.61 12.34
 -6 0 -6 300.91 13.56
 6 0 6 301.66 12.29
 6 0 7 0.93 2.44
 -6 0 -7 -2.04 3.51
 6 0 7 0.24 2.23
 6 0 8 58.41 3.45
 6 0 8 59.69 3.65
 6 0 9 1.09 2.21
 6 0 9 1.86 2.37
 6 0 10 8.12 2.11
 6 0 10 9.8 2.38
 6 0 11 1.68 1.86
 6 0 11 0.32 2.05
 6 0 12 199.24 7.99
 6 0 12 202.33 8.12
 6 0 13 -1.05 1.52
 6 0 13 1.11 1.21
 6 0 14 2.94 1.03
 6 -1 -17 1.26 0.95
 -6 -1 17 1.01 1.41
 -6 1 17 2.83 1.47
 -6 1 16 1.35 2
 -6 1 16 3.01 1.88
 -6 -1 16 0.04 1.82
 6 1 -16 -0.18 1.19
 6 -1 -16 -0.23 1.41
 -6 -1 15 65.84 3.36
 -6 1 15 65.86 3.5
 -6 -1 15 55.93 3.51
 -6 1 15 57.35 3.47
 6 1 -15 57.32 2.97
 6 -1 -15 60.69 3.1
 -6 -1 14 145.7 6.28
 -6 1 14 141.75 6.37
 -6 -1 14 139.38 6.4
 -6 1 14 143.96 6.36
 -6 -1 13 -0.79 2.82
 -6 1 13 -0.75 2.76
 -6 -1 13 2.06 2.7
 6 1 -12 -1.86 3.38
 6 -1 -12 -2.13 3.05
 -6 -1 12 2.66 2.91
 -6 1 12 0.29 2.9
 -6 1 11 304.73 12.12
 6 1 -11 318.28 13.23
 6 -1 -11 285.54 12.96
 -6 1 11 292.89 12.1
 -6 1 10 233.91 9.52
 -6 1 10 231.6 9.54
 -6 -1 10 233.35 9.57
 6 1 -10 225.35 10.4
 6 -1 -10 213.24 10.22
 6 1 -9 0.29 2.59
 6 -1 -9 -1.62 2.53
 -6 1 9 2.44 2.81
 -6 1 9 -0.56 2.78
 -6 -1 9 1.52 2.92
 -6 1 9 0.98 2.92
 -6 1 8 166.05 8.05
 6 1 -8 182.66 8.05
 6 -1 -8 171.25 7.88
 -6 1 7 8.99 2.58
 -6 -1 7 8.68 2.03
 6 1 -7 7.25 2.53
 6 -1 -7 5.47 2.2
 -6 1 6 1.85 2.37
 -6 -1 6 5.6 1.84
 6 1 -6 4.81 2.27
 6 -1 -6 3.7 2.13
 -6 -1 5 56.06 3.19
 -6 1 5 52.3 3.73
 6 -1 -5 60.52 3.39
 6 1 -5 59.06 3.1
 6 1 -4 259.19 10.44
 -6 1 4 251.2 10.84
 -6 -1 4 256.52 10.48
 -6 -1 3 1135.08 44.93
 -6 1 3 1179.45 44.94
 6 1 -3 1178.29 44.64
 -6 -1 2 149.75 7.02
 -6 1 2 138.72 6.89
 6 1 -2 154.76 6.64
 -6 1 1 14.26 2.92
 -6 -1 1 14.47 2.91
 6 -1 -1 21.26 2.14
 6 1 -1 15.16 2.43
 -6 -1 0 22.24 3.12
 -6 1 0 25.87 2.93
 6 -1 0 23.02 2.08
 6 1 0 26.32 2.88
 6 1 0 24.84 1.68
 -6 -1 -1 8.06 2.96
 -6 1 -1 6.88 2.81
 -6 -1 -1 8.9 1.81
 6 -1 1 11.75 1.46
 6 1 1 12.27 2.62
 -6 -1 -2 131.54 6.36
 -6 1 -2 128.04 6.01
 -6 -1 -2 112.66 5.33
 -6 -1 -3 171.47 8.34
 -6 1 -3 183.77 8.17
 -6 -1 -4 520.71 20.86
 -6 1 -4 504.83 20.68
 -6 -1 -5 16.31 3.47
 -6 1 -5 9.38 3.24
 -6 -1 -6 35.02 4.14
 -6 1 -6 31.72 3.78
 6 -1 6 31.2 2.64
 6 1 6 26.87 2.63
 6 -1 6 27.75 2.63
 6 1 6 24.64 2.88
 6 -1 6 23.79 2.78
 6 -1 7 137.31 6.5
 6 1 7 144.14 6.56
 -6 -1 -7 157.4 8.11
 6 -1 7 154.86 6.43
 6 1 7 149.85 6.45
 6 -1 7 148.87 6.41
 6 -1 7 151.9 6.32
 6 -1 8 70.46 3.63
 6 1 8 67.56 3.77
 6 -1 8 67.06 3.8
 6 1 8 67.97 3.89
 6 -1 9 525.36 19.95
 6 1 9 508.36 20.01
 6 1 9 511.66 20.11
 6 -1 9 521.82 20.05
 6 -1 10 73.46 3.62
 6 1 10 73.96 3.74
 6 -1 10 71.33 3.81
 6 1 10 65.03 3.84
 6 -1 11 23.29 2.36
 6 1 11 22 2.23
 6 -1 11 17.92 2
 6 1 11 18.62 2.2
 6 -1 12 1.47 1.8
 6 1 12 0.08 1.84
 6 1 12 0.91 1.63
 6 -1 12 0.25 1.44
 6 -1 13 30.82 1.94
 6 1 13 27.15 2.09
 6 1 13 30.84 1.83
 6 1 14 29.61 1.64
 6 -1 14 26.26 1.46
 6 -2 -17 11.14 1.15
 -6 -2 17 12.19 1.46
 -6 2 17 13.12 1.52
 6 -2 -16 15.08 1.59
 -6 -2 16 14.25 1.91
 -6 2 16 13.31 2.05
 -6 2 16 12.35 2.05
 6 -2 -15 18.16 2.03
 -6 -2 15 18.86 2.36
 -6 2 15 25.39 2.49
 6 2 -15 25.05 1.68
 -6 2 15 18.17 2.49
 6 2 -14 43.56 2.6
 -6 2 14 50.42 3.37
 -6 -2 14 45.34 3.28
 -6 -2 14 46.67 3.16
 -6 2 14 50.96 3.42
 -6 -2 13 151.23 6.57
 -6 2 13 155.6 6.58
 -6 -2 12 178.91 8.21
 -6 -2 12 192.18 8.13
 -6 2 12 197.88 8.22
 6 2 -11 71.06 5.16
 6 -2 -11 73.05 4.88
 -6 2 11 65.33 4.26
 -6 -2 11 68.24 4.16
 -6 2 11 73.29 4.3
 -6 2 10 0.55 3.07
 6 -2 -10 -4.72 2.86
 6 2 -10 1.01 2.83
 -6 -2 10 2.27 2.75
 -6 2 10 3.07 3.03
 -6 2 10 -2.57 2.9
 6 -2 -9 52.71 3.82
 -6 2 9 59.5 3.75
 6 2 -9 50.23 4.1
 -6 2 9 57.23 3.79
 -6 -2 9 53.53 3.92
 -6 -2 9 53.86 3.65
 -6 2 9 54.83 4.42
 6 2 -8 514.36 21.07
 6 -2 -8 529.14 20.84
 -6 2 8 526.14 21.23
 6 2 -7 85.65 4.8
 6 -2 -7 83.48 4.44
 -6 2 7 77.77 4.95
 6 -2 -6 85.44 4.52
 6 2 -6 91.35 5
 6 2 -6 97.17 4.39
 -6 2 6 87.29 5.06
 6 -2 -5 489.44 18.79
 6 2 -5 485.88 18.82
 -6 -2 5 502.55 19.43
 -6 -2 5 455.48 18.57
 -6 2 5 490.57 19.3
 6 2 -4 38.28 2.86
 -6 -2 4 36.92 3.55
 -6 2 4 34.37 3.66
 -6 -2 4 33.29 2.25
 6 2 -3 27.6 2.76
 6 -2 -3 26.38 2.95
 6 2 -2 15.58 2.6
 -6 2 2 16.47 2.77
 6 -2 -2 16.61 2.34
 6 2 -1 85.54 4.35
 -6 -2 1 78.54 4.73
 -6 2 1 71.21 4.46
 6 -2 -1 79.44 4.1
 6 2 0 456.88 17.26
 -6 -2 0 434.58 16.95
 -6 -2 0 438.87 17.4
 -6 2 0 401.91 17.11
 6 -2 0 423.95 16.85
 -6 -2 -1 331.85 13.02
 -6 -2 -1 322.1 13.53
 -6 2 -1 300.43 13.17
 6 -2 1 334.34 12.84
 -6 -2 -2 293 12.32
 6 2 2 314.7 12.71
 -6 -2 -2 328.59 13.01
 -6 2 -2 293.22 12.45
 -6 -2 -3 1025.86 40.41
 6 2 3 1094.2 40.82
 -6 -2 -3 1086.2 41.01
 -6 2 -3 1024.44 40.55
 -6 -2 -4 1.76 2.48
 -6 2 -4 -0.11 2.71
 -6 -2 -4 0.47 2.89
 -6 -2 -5 42.44 4.36
 6 -2 6 306.7 12.29
 -6 -2 -6 324.42 13.9
 6 2 6 304.76 12.33
 6 -2 6 314.2 12.31
 6 -2 6 317.37 12.31
 6 -2 7 53.61 3.25
 6 -2 7 54.13 3.33
 -6 -2 -7 53.87 5.02
 6 -2 7 56.94 3.38
 6 2 8 26.65 2.82
 6 -2 8 20.63 2.64
 6 2 9 148.61 6.74
 6 -2 9 154.48 6.56
 6 2 9 156.37 6.61
 6 -2 10 159.46 6.62
 6 2 10 155.57 6.72
 6 -2 10 152.1 6.45
 6 2 10 159.59 6.69
 6 2 11 3.5 2.01
 6 -2 11 2.27 1.6
 6 -2 11 1.41 1.95
 6 2 11 -0.05 2.02
 6 2 12 74.1 3.45
 6 2 12 70.26 3.29
 6 -2 13 -0.09 1.29
 6 2 13 -1.96 1.56
 6 2 13 -0.6 1.3
 6 2 14 -1.44 1.07
 6 2 14 1.01 0.82
 -6 3 17 0.42 1.36
 6 -3 -17 0.76 0.93
 -6 -3 17 1.52 1.09
 -6 3 17 -1.16 1.23
 -6 3 16 4.5 1.9
 -6 -3 16 1.33 1.67
 -6 3 16 5.77 1.9
 6 -3 -16 2.87 1.39
 -6 3 15 41.28 2.89
 6 -3 -15 40.8 2.44
 6 -3 -15 46.54 2.62
 -6 -3 15 48.13 2.84
 -6 3 15 45.01 3
 -6 -3 14 28.37 2.68
 -6 3 14 30.2 2.93
 -6 -3 13 2.08 2.64
 -6 3 13 2.05 2.75
 -6 -3 12 322.71 12.86
 -6 3 12 326.6 12.93
 -6 3 12 323.89 12.93
 -6 -3 12 310.54 12.97
 -6 -3 11 57.12 3.84
 -6 3 11 63.18 4.06
 -6 3 11 65.86 3.93
 -6 -3 11 57.96 4.09
 6 -3 -11 67.98 4.43
 6 -3 -10 5.54 2.62
 -6 3 10 2.99 3.06
 -6 -3 10 4.03 2.76
 -6 3 10 5.75 2.93
 -6 -3 9 -0.92 2.77
 -6 3 9 0.57 2.92
 -6 -3 9 1.79 3.05
 -6 3 9 1.78 3.03
 6 -3 -9 1.76 2.4
 -6 3 9 0.19 3.25
 6 -3 -8 100.72 5.15
 -6 3 8 97.74 5.9
 6 -3 -7 207.04 8.92
 -6 3 7 215.49 9.69
 6 -3 -6 212.65 9.14
 6 3 -6 228.79 9.36
 -6 3 6 219.24 9.86
 -6 -3 5 11.54 3.1
 6 3 -5 15.3 2.59
 6 -3 -5 12.95 1.92
 -6 3 5 6.95 2.97
 -6 -3 4 192.89 8.79
 6 3 -4 200.16 8.53
 -6 3 4 181.09 8.93
 6 -3 -4 200.47 8.68
 -6 -3 3 701.58 27.12
 6 3 -3 667.88 26.89
 6 -3 -3 698.79 26.91
 -6 -3 2 10.86 2.97
 6 3 -2 3.53 2.48
 6 -3 -2 6.42 2.39
 -6 -3 1 461.96 18.5
 -6 3 1 439.95 18.15
 -6 -3 1 475.25 18.31
 6 3 -1 464.23 18.37
 6 -3 -1 456.26 18.15
 -6 3 0 148.94 6.82
 -6 -3 0 156.01 6.93
 6 3 0 161.86 7.18
 6 -3 0 149.82 6.75
 -6 3 -1 6.03 2.25
 -6 -3 -1 5.33 2.44
 6 -3 1 4.67 1.8
 -6 -3 -2 209.59 9.03
 -6 3 -2 174.88 8.16
 6 3 2 194.7 8.67
 -6 -3 -2 201.26 8.48
 -6 -3 -3 248.52 11.01
 -6 -3 -3 248.08 10.5
 6 3 3 239.5 10.6
 -6 -3 -4 27.33 3.78
 -6 -3 -4 19.72 2.97
 6 3 4 23.97 3.02
 -6 -3 -5 246.57 11.48
 -6 -3 -5 255.21 10.94
 6 -3 6 34.85 2.78
 6 3 6 34.11 3.12
 6 -3 6 38.6 2.75
 -6 -3 -6 34.93 4.29
 -6 -3 -7 21.81 4.44
 6 -3 7 20.46 2.4
 6 3 7 22.65 2.89
 6 -3 7 14.85 2.52
 6 -3 7 16.94 2.29
 6 -3 8 36.24 2.82
 6 3 8 36.04 3.14
 6 3 9 189.59 7.92
 6 -3 9 184.65 7.75
 6 3 9 191.42 7.93
 6 -3 10 113.05 5.24
 6 3 10 127.01 5.4
 6 -3 11 41.37 2.63
 6 3 11 46.66 2.83
 6 -3 12 30.8 2.08
 6 3 12 38.06 2.28
 6 3 13 62.24 2.87
 6 3 14 32.27 1.55
 -6 4 17 19.19 1.69
 6 -4 -17 31.97 1.47
 -6 4 16 4.55 1.86
 6 -4 -16 4.12 1.13
 -6 4 16 5.58 1.69
 -6 -4 16 3.51 1.48
 6 -4 -16 5.63 1.35
 -6 -4 15 31.34 2.44
 -6 4 15 36.32 2.62
 -6 4 15 29.7 2.6
 6 -4 -15 32.17 2.12
 6 -4 -14 27.54 2.33
 -6 -4 14 30.06 2.63
 -6 4 14 32.63 2.79
 -6 -4 13 168.09 7.4
 -6 4 13 181.92 7.55
 -6 4 13 173.5 7.49
 -6 -4 12 5.34 2.69
 -6 4 12 5.27 2.87
 -6 4 12 8.2 2.99
 -6 4 12 1.76 2.63
 -6 4 11 13.64 2.93
 6 4 -11 4.34 3.55
 -6 4 11 12.52 2.77
 6 -4 -11 12.79 2.21
 -6 4 11 9.72 3.08
 -6 -4 11 14.61 2.7
 6 -4 -10 12.14 3.89
 -6 4 10 11.05 3.77
 -6 4 10 12.34 3.1
 6 4 -10 12.2 3.77
 6 -4 -10 13.23 2.43
 -6 -4 10 13.66 2.74
 -6 4 10 13.4 2.93
 -6 -4 9 199.38 8.6
 -6 4 9 222.74 8.74
 -6 4 9 200.77 10.1
 6 -4 -9 220.64 10.05
 -6 4 9 212.32 8.76
 6 4 -9 219.4 9.77
 6 -4 -9 193.19 8.4
 6 -4 -8 28.43 4.15
 -6 4 8 17.67 3.68
 -6 -4 8 24.33 2.82
 -6 4 8 21.83 3.12
 -6 4 7 30.77 3.89
 6 4 -6 42.04 3.57
 -6 4 6 39.73 4.23
 6 -4 -6 50.57 4.16
 -6 4 5 242.64 11.28
 6 -4 -5 256.89 11.11
 6 4 -5 258.07 10.96
 -6 -4 5 264.78 11.21
 6 -4 -4 8.41 2.86
 -6 4 4 6.97 3.45
 6 4 -4 9.64 2.76
 -6 -4 4 9.63 2.97
 6 -4 -3 0.88 2.6
 6 4 -3 3.36 2.71
 -6 -4 3 1.84 3.07
 6 -4 -2 358.96 14.05
 6 4 -2 323.94 14.13
 -6 -4 2 342.2 14.18
 6 -4 -1 3.76 2.31
 -6 -4 1 -0.22 2.74
 6 4 -1 3.78 2.86
 -6 -4 1 2.07 2.82
 6 -4 0 304.16 12.2
 -6 -4 0 286.37 12.43
 6 4 0 297.65 12.52
 -6 -4 0 299.42 12.6
 6 -4 1 35.02 2.85
 -6 -4 -1 37.92 3.47
 -6 -4 -1 31.61 3.45
 6 4 2 -1.69 2.61
 -6 -4 -2 3 2.61
 6 4 3 8.92 2.66
 -6 -4 -3 10 2.96
 6 4 4 48.44 3.99
 -6 -4 -4 47.69 4.04
 -6 -4 -5 317.28 13.62
 6 -4 5 300.97 11.96
 -6 -4 -5 303.43 13.04
 6 4 5 311.63 13.16
 6 -4 5 302.22 12
 -6 -4 -6 27.08 4.12
 6 4 6 20.81 2.69
 6 -4 6 28.27 2.62
 6 4 6 27.4 3.07
 6 -4 6 28.26 2.5
 6 4 7 -0.49 2.27
 6 -4 7 1.3 2.03
 6 -4 7 4.4 2.02
 6 4 7 0.91 2.59
 6 -4 8 4.5 2.15
 6 4 8 4.87 2.24
 6 4 8 3.25 2.56
 6 4 9 91.9 4.48
 6 4 9 102.46 4.66
 6 4 9 98.06 4.74
 6 4 10 74.65 3.69
 6 4 10 70.9 3.57
 6 4 10 68.95 3.85
 6 4 11 -0.36 1.68
 6 4 11 -0.59 1.95
 6 4 11 2.21 2.08
 6 4 12 8.75 1.67
 6 4 12 5.34 1.81
 6 4 13 4.58 1.25
 6 4 13 2.59 1.4
 6 4 14 13.36 1.02
 -6 5 16 11.2 1.76
 -6 5 16 10.5 1.21
 -6 -5 16 16.89 1.28
 6 -5 -16 15.6 1.25
 6 -5 -16 15.15 1.38
 -6 5 15 16.05 1.96
 -6 -5 15 14.37 1.8
 6 -5 -15 13.5 1.72
 6 -5 -15 16.49 1.67
 -6 5 14 -0.56 2.27
 -6 -5 14 1.75 1.99
 6 -5 -14 -0.54 1.82
 6 -5 -14 0.23 1.76
 -6 -5 13 298.46 11.85
 -6 5 13 312.19 11.96
 6 -5 -13 281.04 11.73
 6 -5 -13 310.41 11.89
 -6 5 13 304.49 12
 -6 5 12 5.71 2.77
 -6 5 12 -1.44 2.82
 -6 -5 12 3.96 2.38
 -6 5 12 1.47 2.53
 6 -5 -12 1.18 2.08
 -6 -5 11 -0.1 2.64
 -6 5 11 0.95 2.97
 -6 5 11 0.57 2.83
 6 -5 -11 0.63 2.28
 -6 -5 10 17.35 2.87
 6 -5 -10 15.93 2.59
 -6 5 10 19.08 3.33
 -6 -5 9 4.85 2.59
 6 -5 -9 3.65 3.76
 -6 5 9 -1.56 3.59
 -6 5 9 1.07 2.98
 6 -5 -9 2.47 2.34
 -6 -5 8 1.54 2.68
 -6 5 8 4.23 3.1
 6 -5 -8 6.12 3.6
 -6 5 8 3.69 3.68
 6 -5 -8 4.21 2.28
 -6 5 7 8.04 3.52
 6 -5 -7 12.88 3.6
 6 -5 -7 10.13 2.22
 6 -5 -7 11.13 2.06
 6 5 -6 126.08 6.36
 -6 5 6 117.81 6.85
 6 5 -5 11.18 3.12
 -6 -5 5 14.05 3.16
 6 -5 -5 14.31 3.25
 -6 5 5 12.19 3.41
 6 5 -4 38.63 3.74
 -6 -5 4 31.99 3.55
 6 -5 -4 37.31 3.56
 6 5 -3 434.21 18.45
 -6 -5 3 451.16 18.42
 6 -5 -3 476.7 18.45
 6 5 -2 167.03 8.04
 -6 -5 2 183.81 8.05
 6 -5 -2 161.91 7.8
 -6 -5 1 4.65 2.89
 6 5 -1 8.11 3.29
 -6 -5 1 3.77 2.74
 6 -5 -1 3.61 2.48
 -6 -5 0 -2.28 3
 -6 -5 0 -2.56 2.92
 6 -5 0 -1.41 2.34
 -6 -5 -1 78.52 4.92
 6 5 1 76.48 4.83
 -6 -5 -1 80.79 4.99
 -6 -5 -2 73.15 4.69
 6 5 2 70.34 4.69
 -6 -5 -2 73.88 5.01
 6 5 3 31.45 3.48
 -6 -5 -3 30.24 3.64
 -6 -5 -3 35.52 3.91
 -6 -5 -4 6.55 3.22
 -6 -5 -4 2.8 3.64
 6 5 4 6.46 2.72
 6 5 5 28.62 3.59
 6 5 5 36.67 2.92
 -6 -5 -5 34.57 4.02
 6 -5 5 31.41 2.68
 6 -5 5 37.31 2.64
 6 5 6 72.25 3.83
 6 5 6 68.96 4.11
 -6 -5 -6 82.58 5.21
 6 -5 6 69.49 3.66
 6 -5 6 68.26 3.69
 6 5 7 2.37 2.29
 6 5 7 2.25 2.51
 6 -5 7 2.71 2.12
 6 -5 7 -0.29 2.05
 6 -5 8 83.56 4.01
 6 5 8 83.73 4.34
 6 5 8 82.87 4.12
 6 5 9 39.57 2.68
 6 5 9 38.31 3.08
 6 5 10 52.41 2.94
 6 5 10 49.37 3.08
 6 5 10 52.07 3.1
 6 5 11 11.09 2.03
 6 5 11 8.45 1.69
 6 5 11 9.82 1.95
 6 5 12 2.9 1.67
 6 5 12 3.6 1.31
 6 5 12 4.6 1.54
 6 5 13 7.42 1.26
 6 5 13 5.8 1.17
 6 -6 -16 0.3 0.97
 6 -6 -16 -0.88 0.85
 -6 6 16 0.29 1.46
 -6 -6 15 18.75 1.5
 6 -6 -15 21.43 1.67
 6 -6 -15 21.13 1.7
 -6 -6 14 121.33 5.08
 6 -6 -14 128.11 5.17
 6 -6 -14 123.73 5.12
 6 -6 -14 114.89 4.99
 -6 6 14 114.37 5.36
 -6 -6 13 218.82 8.66
 -6 6 13 221.08 8.92
 6 -6 -13 215.01 8.73
 6 -6 -13 222.44 8.72
 6 -6 -13 203.72 8.61
 -6 -6 12 9.32 2.36
 -6 6 12 9.86 2.78
 6 -6 -12 10.62 2.17
 6 -6 -12 10.07 2.15
 6 -6 -12 9.77 2.13
 -6 6 11 -2.81 2.95
 -6 -6 11 1.33 2.46
 6 -6 -11 0.15 2
 6 -6 -11 0.57 2.24
 -6 6 10 11.31 3.03
 -6 -6 10 6.66 2.59
 6 -6 -10 9.27 2.46
 6 -6 -10 5.34 2.12
 6 -6 -9 347.93 13.44
 6 -6 -9 349.59 13.41
 6 -6 -9 335.25 13.41
 -6 -6 9 333.08 13.43
 -6 6 9 331.27 13.64
 6 -6 -9 337.89 14.49
 6 -6 -8 92.03 4.48
 6 -6 -8 95.6 4.57
 -6 -6 8 93.07 4.64
 6 -6 -8 93.28 4.55
 -6 6 8 86.77 4.93
 6 -6 -8 109.53 6.16
 -6 6 8 95.04 6.45
 6 -6 -8 97.49 5.35
 6 -6 -7 51.44 3.27
 6 -6 -7 52.33 3.15
 6 6 -7 49.96 4.26
 -6 -6 7 56.31 3.5
 -6 6 7 59.89 5.09
 6 -6 -7 50.96 4.76
 -6 6 7 47.45 3.9
 6 -6 -7 56.16 3.36
 6 6 -6 21.26 3.55
 6 -6 -6 21.29 2.5
 6 -6 -6 19.85 2.44
 -6 -6 5 3.42 2.84
 6 -6 -5 -3.02 3.04
 6 6 -5 3.49 3.26
 -6 -6 4 28.97 3.47
 6 -6 -4 30.15 3.61
 -6 6 4 25.23 4.2
 6 6 -4 21.88 3.72
 -6 -6 3 9.31 2.95
 6 -6 -3 5.65 2.87
 -6 6 3 10.31 3.83
 6 6 -3 0.61 3.07
 -6 -6 2 575.84 22.38
 6 -6 -2 531.8 22.3
 6 6 -2 566.03 22.55
 -6 -6 1 14.14 3.12
 6 -6 -1 16.35 2.94
 -6 -6 1 17 3.37
 6 6 -1 14.83 3.39
 -6 -6 0 124.11 6.56
 6 -6 0 129.46 6.35
 -6 -6 0 123.05 6.64
 -6 -6 -1 34.32 3.73
 6 6 1 33.05 3.57
 -6 -6 -1 28.34 3.52
 -6 -6 -2 9.52 3.26
 6 6 2 11.53 3.02
 -6 -6 -2 8.43 3.37
 6 6 3 3.3 2.37
 6 6 3 5.95 3.08
 -6 -6 -3 8.45 3.29
 -6 -6 -3 6.73 3.68
 6 6 3 7.58 2.36
 -6 -6 -4 135.02 7.54
 6 6 4 141.51 5.95
 6 -6 4 134.38 5.73
 6 6 4 124.05 6.93
 -6 -6 -4 123.09 7.13
 6 6 4 135 5.97
 -6 -6 -5 212.32 10.89
 6 6 5 236.63 9.3
 6 6 5 238.5 9.43
 6 -6 5 224.69 9.15
 6 -6 5 223.39 9.17
 -6 -6 -5 217.44 10.65
 6 6 5 235.19 10.49
 6 -6 6 11.89 2.24
 6 6 6 11.97 2.52
 6 -6 6 11.21 2.14
 6 6 6 12.12 2.79
 6 -6 7 35.45 2.6
 6 6 7 41.38 2.93
 6 6 7 39.08 3.1
 6 -6 8 18.42 2.04
 6 6 8 16.69 2.35
 6 6 8 14.87 2.64
 6 6 9 3.62 2.09
 6 6 9 2.59 2.23
 6 6 9 1.86 2.32
 6 6 10 67.82 3.45
 6 6 10 73.74 3.69
 6 6 11 23.86 1.86
 6 6 11 26.43 2.22
 6 6 12 24.1 1.79
 6 6 12 22 1.47
 6 6 13 23.08 1.37
 6 -7 -15 51.13 2.39
 6 -7 -15 48.76 2.38
 -6 7 14 1.87 1.98
 6 -7 -14 1.84 1.56
 6 -7 -14 3.22 1.47
 6 -7 -14 4.85 1.44
 -6 7 13 40.45 3.08
 6 -7 -13 45.25 2.76
 6 -7 -13 46.26 2.63
 6 -7 -13 46.71 2.67
 -6 7 12 5.47 2.5
 6 -7 -12 7.7 2.17
 6 -7 -12 6.71 1.92
 6 -7 -12 7.33 2.1
 6 -7 -11 1.82 2.16
 -6 7 11 6.72 2.9
 6 -7 -11 5.32 2.26
 6 -7 -11 3.6 2.08
 6 -7 -10 3.95 2.3
 -6 7 10 4.72 2.93
 6 -7 -10 4.9 2.33
 6 -7 -10 4.46 2.12
 -6 7 9 192.13 8.25
 6 -7 -9 181.93 7.99
 6 -7 -9 196.25 8
 6 -7 -9 192.67 7.9
 6 -7 -8 7.73 2.18
 6 -7 -8 6.97 2.45
 6 -7 -8 5.04 2.21
 -6 7 8 3.24 3.01
 6 -7 -7 98.52 4.75
 -6 7 7 91.44 5.19
 6 7 -7 99.47 6.03
 6 -7 -7 108.18 6.31
 -6 7 7 88.07 6.44
 6 -7 -7 100.84 4.58
 6 -7 -6 350.99 13.66
 -6 7 6 323.72 13.79
 6 -7 -6 352.4 13.54
 6 7 -6 361.13 15.01
 6 -7 -6 350.54 15.02
 -6 7 6 346.59 15.35
 -6 7 5 8.52 3.87
 6 7 -5 9.84 3.67
 6 -7 -5 5.41 2.29
 6 -7 -5 8.32 2.05
 6 -7 -5 5.57 2.31
 6 -7 -4 103.72 5.87
 -6 7 4 110.46 6.71
 6 -7 -4 92.04 4.65
 6 7 -4 116.85 6.44
 -6 -7 4 96.83 5.67
 6 -7 -3 14.25 3.38
 -6 7 3 7.31 3.85
 6 -7 -3 12.42 2.24
 -6 -7 3 11.01 3.06
 6 7 -3 18.87 3.7
 6 -7 -2 335.3 14.19
 -6 7 2 325.98 14.77
 -6 -7 2 339.86 14.09
 6 7 -2 325.51 14.34
 6 -7 -1 5.25 2.8
 -6 -7 1 7.63 3.06
 -6 -7 1 10.56 3.54
 6 7 -1 7.86 3.44
 -6 -7 0 -1 3.39
 -6 -7 0 1.84 3.08
 6 -7 0 -0.58 2.1
 6 7 0 2.94 2.32
 -6 -7 -1 114.07 6.33
 6 7 1 104.26 6.3
 6 7 1 105.6 4.99
 6 7 1 108.04 4.94
 -6 -7 -1 96.19 6.02
 -6 -7 -2 3.1 3.3
 -6 -7 -2 -1.05 3.34
 6 7 2 5.81 3.06
 6 7 2 2.32 2.47
 6 7 2 2.81 2.42
 -6 -7 -3 115.47 6.57
 6 7 3 103.26 5.15
 6 7 3 109.44 5.14
 -6 -7 -3 109.51 6.52
 6 7 3 113.72 6.35
 6 7 4 3.7 3
 6 7 4 2.52 2.51
 -6 -7 -4 -1.83 3.91
 -6 -7 -4 0.19 3.64
 6 -7 5 27.63 2.45
 6 7 5 27.36 2.82
 6 7 5 27.44 2.88
 6 -7 6 38.49 2.67
 6 7 6 39.06 3.11
 6 7 6 43.23 3.19
 6 -7 7 39.98 2.52
 6 7 7 39.02 3.05
 6 7 7 38.81 3.16
 6 7 8 6.33 2.14
 6 7 8 4.38 2.38
 6 7 9 33.69 2.57
 6 7 9 36.35 2.67
 6 7 9 35.24 2.77
 6 7 10 46.72 2.66
 6 7 10 48.16 2.84
 6 7 10 45.41 2.82
 6 7 11 19.48 1.81
 6 7 11 14.96 1.83
 6 7 11 18.81 1.64
 6 7 12 15.63 1.39
 6 7 12 14.49 1.34
 6 7 12 12.89 1.15
 6 -8 -15 18.83 1.25
 6 -8 -15 13.96 1.04
 -6 8 15 18.01 1.6
 6 -8 -14 11.99 1.35
 6 -8 -14 10.2 1.51
 -6 8 14 11.68 1.99
 6 -8 -13 71.71 3.47
 6 -8 -13 75.58 3.51
 6 -8 -13 71.45 3.39
 -6 8 13 74.95 3.8
 6 -8 -12 43.8 2.66
 6 -8 -12 43.23 2.78
 6 -8 -12 40.66 2.55
 -6 8 12 44.23 3.19
 6 -8 -11 24.74 2.27
 6 -8 -11 26.09 2.51
 -6 8 11 25.2 2.99
 6 -8 -11 24.57 2.46
 6 -8 -10 1.23 1.96
 -6 8 10 -0.45 2.85
 6 -8 -10 1.23 2.13
 6 -8 -9 37.63 2.67
 -6 8 9 28.8 3.42
 6 -8 -9 32.1 2.87
 6 -8 -8 63.11 3.72
 6 -8 -8 68.09 3.47
 -6 8 8 65.73 4.29
 -6 8 7 33.79 3.57
 6 -8 -7 38.63 3.03
 6 -8 -7 33.65 2.78
 6 -8 -7 35.1 2.63
 6 8 -6 -1.9 3.88
 -6 8 6 0.94 3.19
 -6 8 6 -3.81 3.95
 6 -8 -6 -5.14 3.57
 6 -8 -6 0.2 2.23
 6 -8 -6 0.04 2.04
 6 8 -5 10.22 3.87
 -6 8 5 14.62 4.34
 6 -8 -5 17.15 2.46
 6 -8 -5 13.73 2.14
 -6 8 4 22.54 4.48
 6 -8 -4 16.01 3.81
 6 -8 -4 24.44 2.58
 6 -8 -4 21.09 2.47
 6 -8 -3 84.27 4.29
 6 8 -3 85.74 5.91
 6 -8 -3 78.3 5.61
 -6 8 3 99.37 6.57
 6 8 -3 87.7 4.4
 -6 -8 3 87.6 5.1
 -6 8 2 0.22 3.94
 6 -8 -2 5.9 3.42
 6 8 -2 5.07 4.09
 6 -8 -2 8.77 2.33
 6 8 -2 7.71 2.56
 -6 -8 2 10.15 2.91
 -6 8 1 24.94 4.68
 -6 -8 1 20.57 3.28
 -6 -8 1 23.95 4.2
 6 8 -1 22.22 2.71
 6 -8 -1 19.63 2.41
 -6 -8 0 24.58 4.02
 6 8 0 21.75 4.29
 6 8 0 22.35 2.79
 -6 -8 0 24.86 3.48
 6 8 0 22.25 2.84
 6 8 1 -1.98 2.63
 -6 -8 -1 -0.95 3.57
 6 8 1 3.8 3.72
 6 8 1 1.33 2.76
 6 8 1 2.92 2.48
 -6 -8 -1 -0.34 3.18
 -6 -8 -2 106.67 6.52
 6 8 2 111.93 6.32
 6 8 2 92.38 4.87
 -6 -8 -2 92.64 5.98
 6 8 2 106.18 4.89
 6 8 2 101.22 4.85
 -6 -8 -3 106.18 6.85
 6 8 3 112.47 5.31
 -6 -8 -3 112.93 6.61
 6 8 3 115.66 5.29
 6 8 3 112.58 5.29
 6 8 4 1.29 2.54
 6 8 5 104.78 4.83
 6 -8 5 101.33 4.43
 6 8 6 56.26 3.45
 6 8 6 54.19 3.51
 6 8 7 5.7 2.22
 6 8 7 8.26 2.43
 6 8 8 21.02 2.4
 6 8 8 21.24 2.4
 6 8 9 33.75 2.47
 6 8 9 32.18 2.5
 6 8 9 31.96 2.39
 6 8 10 0.42 1.65
 6 8 10 1.27 1.71
 6 8 10 -0.27 1.53
 6 8 11 1.16 1.19
 6 8 11 1.9 1.36
 6 8 11 -0.29 1.17
 6 8 12 88.45 3.58
 6 -9 -14 0.88 0.78
 6 -9 -14 2.99 1.11
 -6 9 14 1.49 1.56
 6 -9 -13 1.19 1.47
 6 -9 -13 2.22 1.2
 6 -9 -13 3.29 1.44
 -6 9 13 0.07 1.95
 6 -9 -12 0.81 1.42
 6 -9 -12 -1.48 1.69
 -6 9 12 1.57 2.32
 6 -9 -11 25.97 2.04
 6 -9 -11 24.23 2.37
 -6 9 11 27.49 2.86
 6 -9 -10 20.29 2.06
 6 -9 -10 21.24 2.44
 6 -9 -10 19.41 2.38
 -6 9 10 24.78 2.88
 6 -9 -9 46.6 3.19
 6 -9 -9 47.39 2.79
 6 -9 -9 45.67 3.17
 -6 9 9 50.15 3.61
 6 -9 -8 9.98 2.38
 -6 9 8 4.24 2.85
 6 -9 -8 8.28 2.32
 6 -9 -8 9.28 2
 -6 9 7 4.35 3.16
 6 -9 -7 1.8 2.18
 6 -9 -7 2.35 1.96
 6 -9 -6 39.27 3.06
 -6 9 6 43.57 3.58
 6 -9 -6 42.32 2.89
 6 -9 -5 231.83 9.41
 6 -9 -5 227.42 9.34
 6 -9 -4 2.88 2.25
 6 9 -4 1.67 2.55
 6 -9 -3 29.79 2.73
 6 9 -3 31.19 2.98
 -6 9 3 31.11 4.83
 6 9 -2 9.62 4.06
 6 9 -2 12.18 2.54
 -6 9 2 13.2 4.42
 6 -9 -2 13.22 2.3
 6 -9 -1 91.09 4.33
 -6 9 1 90.15 6.49
 6 9 -1 83.56 4.53
 6 9 0 -0.8 2.62
 -6 9 0 -0.24 4.3
 6 9 0 0.35 2.49
 6 9 0 -1.37 2.69
 6 9 1 230.58 9.44
 6 9 1 232.5 9.53
 6 9 1 230.09 9.51
 6 9 2 -2.1 2.43
 6 9 2 3.23 2.65
 6 9 2 1.68 2.6
 6 9 3 116.92 5.52
 6 9 3 119.59 5.6
 6 9 3 118.83 5.46
 6 9 4 31.58 2.86
 6 9 4 32.36 2.92
 6 9 5 112.63 5.23
 6 9 5 107.92 5.03
 6 9 6 34.41 2.99
 6 9 7 98.26 4.66
 6 9 8 0.68 1.98
 6 9 8 -1.37 2.02
 6 9 9 0.73 1.69
 6 9 9 3.78 1.74
 6 9 10 -0.45 1.34
 6 9 10 1.35 1.39
 6 9 11 5.67 0.94
 6 9 11 5.78 1.05
 -6 10 13 0.61 1.64
 6 -10 -12 22.69 1.81
 -6 10 12 19.45 2.25
 6 -10 -11 4.79 1.8
 -6 10 11 8.13 2.3
 6 -10 -11 8.23 1.78
 6 -10 -10 23.38 2.37
 6 -10 -10 28.97 2.37
 -6 10 10 27.03 2.88
 6 -10 -9 119.26 5.25
 6 -10 -9 116.33 5.31
 -6 10 9 115.44 5.59
 6 -10 -8 28.46 2.45
 -6 10 8 26.13 3.23
 6 -10 -7 33.39 2.72
 -6 10 7 41.37 3.51
 6 -10 -7 35.32 2.83
 6 10 -6 3.71 2.45
 6 -10 -6 2.33 2.11
 -6 10 6 -2.07 3.08
 6 -10 -6 -0.43 2.35
 6 10 -5 1.85 2.53
 6 -10 -5 1.69 2.07
 6 10 -4 12.35 2.69
 6 -10 -4 8.21 2.19
 6 -10 -3 77.62 3.98
 6 10 -3 74.55 4.13
 6 -10 -2 148.11 6.34
 6 10 -2 145.32 6.4
 6 10 -1 32.33 2.94
 6 10 -1 33.36 3.16
 6 10 -1 33.86 3.29
 6 10 0 3.3 2.4
 6 10 0 -1.11 2.67
 6 10 0 2.08 2.8
 6 10 1 4.02 2.26
 6 10 1 5.45 2.68
 6 10 1 4.36 2.68
 6 10 2 9.27 2.44
 6 10 2 6.22 2.47
 6 10 2 7.82 2.74
 6 10 3 80.61 4.28
 6 10 3 81.59 4.14
 6 10 4 3.87 2.46
 6 10 4 -0.04 2.31
 6 10 5 222.79 8.8
 6 10 5 207.1 8.66
 6 10 6 90.46 4.41
 6 10 7 48.27 2.95
 6 10 8 -1.02 1.8
 6 10 8 0.37 1.7
 6 10 9 5.07 1.53
 6 10 9 5.24 1.42
 6 10 10 22.79 1.43
 6 10 10 21.38 1.4
 6 -11 -13 2.17 0.78
 6 -11 -12 0.14 1.11
 -6 11 12 -0.88 1.67
 6 -11 -11 -0.62 1.4
 -6 11 11 -2.24 2.02
 6 -11 -10 3.64 1.66
 -6 11 10 2.91 2.32
 6 11 -10 4.17 1.53
 6 -11 -9 -0.58 1.83
 -6 11 9 1.47 2.45
 6 11 -9 -3.18 1.79
 6 -11 -8 7.46 1.88
 -6 11 8 3.94 2.69
 6 11 -8 4.85 2
 6 11 -7 59.09 3.33
 6 -11 -7 61.61 3.27
 -6 11 7 62.37 3.88
 6 -11 -6 2.16 2.12
 6 11 -6 0.43 2.22
 -6 11 6 4.19 2.89
 6 -11 -5 362.38 14.26
 6 11 -5 365 14.28
 6 -11 -4 2.4 2.07
 6 11 -4 6.24 2.41
 6 -11 -3 10.15 2.18
 6 11 -3 9.99 2.42
 6 11 -2 13.4 2.52
 6 11 -2 11.77 2.87
 6 11 -1 0.19 2.42
 6 11 -1 3.57 2.58
 6 11 0 219.27 9.26
 6 11 0 226.65 9.34
 6 11 0 235.64 9.38
 6 11 1 5.1 2.36
 6 11 1 0.94 2.41
 6 11 1 2.23 2.5
 6 11 2 7.03 2.51
 6 11 2 3.36 2.54
 6 11 3 76.16 4.08
 6 11 3 75.38 3.95
 6 11 4 48.64 3.11
 6 11 4 46.86 3.03
 6 11 5 0.2 1.99
 6 11 5 2.01 2.05
 6 11 6 93.23 4.33
 6 11 6 91.55 4.1
 6 11 7 1.1 1.63
 6 11 7 2.28 1.8
 6 11 8 0.27 1.33
 6 11 8 2.76 1.51
 6 11 9 41.27 2.05
 -6 12 11 3.31 1.47
 6 12 -11 0.96 1.24
 6 -12 -11 2.69 1
 -6 12 10 7.52 1.94
 6 -12 -10 11.9 1.45
 -6 12 9 9.91 2.12
 6 -12 -9 10.04 1.56
 -6 12 8 127.3 5.61
 6 -12 -8 127.06 5.36
 -6 12 7 39.46 3.07
 6 -12 -7 46.21 2.62
 6 -12 -6 24.77 2.16
 6 -12 -5 55.16 3.01
 6 12 -4 7.77 2.5
 6 12 -4 8.4 2.31
 6 -12 -4 7.05 1.95
 6 12 -4 14.63 2.05
 6 12 -3 23.27 2.38
 6 12 -3 25.88 2.83
 6 12 -3 24.76 2.77
 6 12 -2 2.48 2.1
 6 12 -2 3.59 2.47
 6 12 -1 10.92 2.17
 6 12 -1 12.28 2.55
 6 12 0 9.36 2.14
 6 12 0 13.08 2.5
 6 12 1 2.05 2.2
 6 12 2 35.89 2.67
 6 12 2 33.53 2.82
 6 12 3 20.18 2.28
 6 12 3 26.39 2.4
 6 12 4 110.75 4.8
 6 12 4 101.45 4.66
 6 12 5 36.71 2.46
 6 12 5 32.82 2.27
 6 12 6 4.16 1.45
 6 12 6 3.86 1.71
 6 12 7 9.74 1.52
 6 12 8 15.39 1.33
 6 13 -10 0.37 1.06
 6 13 -10 0.51 1.02
 6 13 -9 7.8 1.54
 6 13 -9 8 1.43
 -6 13 9 4.71 1.5
 6 -13 -9 7.52 1.13
 6 13 -8 12.47 1.78
 -6 13 8 14.98 1.87
 6 -13 -8 9.83 1.3
 6 13 -8 12.71 1.76
 6 -13 -7 54.45 2.67
 6 13 -7 55.35 2.97
 6 13 -7 54.96 2.94
 6 -13 -6 53.22 2.75
 6 13 -6 58.79 3.08
 6 13 -6 56.06 3.11
 6 13 -5 11.31 2.14
 6 13 -4 184.6 7.62
 6 13 -3 16.22 2.26
 6 13 -3 15.7 2.27
 6 13 -2 16.61 2.31
 6 13 -2 17.68 2.3
 6 13 -1 50.18 3.11
 6 13 -1 51.52 3.13
 6 13 0 18.42 2.25
 6 13 1 16.81 2.23
 6 13 2 -1.1 1.89
 6 13 3 23.17 2.09
 6 13 4 18.21 1.79
 6 13 5 13.4 1.69
 6 13 5 10.46 1.49
 6 13 6 2.73 1.29
 6 13 7 0.57 0.95
 6 14 -8 38.16 1.98
 6 14 -8 39.48 1.92
 6 14 -7 169.94 6.67
 6 14 -7 165.85 6.64
 6 14 -6 8.89 1.65
 6 14 -6 7.55 1.54
 6 14 -5 68.14 3.16
 6 14 -5 62.43 3.16
 6 14 -4 27.46 2.1
 6 14 -3 9.26 1.88
 6 14 -3 11.96 1.79
 6 14 -2 3.29 1.81
 6 14 -2 4.45 1.79
 6 14 -1 28.2 2.19
 6 14 -1 26.31 2.21
 6 14 0 0.72 1.67
 6 14 0 0.22 1.75
 6 14 1 0.42 1.7
 6 14 1 -0.17 1.63
 6 14 2 67.2 3.23
 6 14 2 67.31 3.17
 6 14 3 48.59 2.43
 6 14 4 -0.9 1.1
 6 15 -6 1.4 0.97
 6 15 -5 -0.07 1.02
 6 15 -5 0.7 1.09
 6 15 -4 0.96 1.17
 6 15 -3 6.08 1.3
 6 15 -2 8.06 1.32
 6 15 -2 5.54 1.38
 6 15 -1 10.77 1.37
 6 15 -1 7.61 1.41
 6 15 0 16.56 1.42
 6 15 0 12.25 1.44
 6 15 1 8.01 1.25
 6 15 1 7.36 1.21
 6 15 2 31.2 1.68
 -7 0 17 -1.76 1.41
 7 0 -16 5.22 1.24
 -7 0 16 7.14 1.9
 -7 0 15 -0.05 2.18
 -7 0 15 -2.43 2.24
 7 0 -15 0.23 1.55
 -7 0 14 12.05 2.52
 7 0 -14 10.57 1.87
 -7 0 13 -0.86 2.51
 7 0 -13 0.61 2.01
 -7 0 12 116.68 5.59
 7 0 -12 114.42 5.12
 -7 0 12 107.77 5.58
 7 0 -11 2.61 3.06
 -7 0 11 5.72 2.99
 -7 0 11 -0.8 2.94
 -7 0 10 418.94 16.86
 -7 0 10 433.03 16.88
 7 0 -10 438.9 17.8
 7 0 -9 -2.5 2.82
 -7 0 9 3.93 2.92
 -7 0 9 0.67 3.04
 7 0 -9 -1.03 2.08
 -7 0 8 -0.88 2.15
 7 0 -8 -0.4 2.56
 -7 0 7 -2.17 2.16
 7 0 -7 2.5 2.42
 -7 0 6 434.76 17.43
 -7 0 5 0.21 2.35
 -7 0 4 745.51 29.65
 -7 0 4 755.18 29.3
 -7 0 3 -2.08 3.12
 -7 0 2 386.51 15.92
 -7 0 1 -0.24 2.99
 7 0 -1 -0.3 1.62
 -7 0 0 1.24 2.87
 -7 0 -1 1.56 2.92
 -7 0 -2 556.12 22.35
 -7 0 -3 -2.97 3.17
 -7 0 -4 9.28 3.43
 7 0 5 -2.75 2.32
 -7 0 -5 5.01 3.46
 7 0 6 97.95 4.69
 7 0 6 96.96 4.83
 7 0 6 95.48 4.66
 7 0 7 0.3 2.46
 7 0 7 -0.61 2.24
 7 0 8 598.65 22.97
 7 0 8 591.19 22.85
 7 0 9 0.49 2.28
 7 0 9 0.12 2.01
 7 0 10 129.66 5.71
 7 0 10 129.66 5.5
 7 0 11 1.92 1.56
 7 0 11 -2.28 1.94
 7 0 12 6.31 1.24
 7 0 12 3.55 1.62
 7 0 13 -0.42 1.16
 7 -1 -17 7.03 0.92
 -7 1 17 10.95 1.43
 -7 -1 17 8.46 1.38
 -7 1 16 4.37 1.86
 7 -1 -16 1.7 1.3
 7 1 -16 0.93 1.1
 -7 -1 16 1.27 1.83
 -7 1 16 0.59 1.86
 -7 1 15 83.35 3.83
 7 1 -15 74.3 3.36
 7 -1 -15 72.45 3.45
 -7 1 15 67.18 3.74
 -7 1 14 82.58 4.26
 7 -1 -14 74.62 3.8
 7 1 -14 80.77 3.69
 -7 -1 14 79.84 4.12
 -7 1 13 367.26 13.77
 7 1 -13 338.55 13.46
 7 -1 -13 345.14 13.53
 -7 1 13 331.51 13.8
 -7 1 12 325.54 12.96
 -7 1 12 323.71 12.92
 -7 -1 12 324.65 12.95
 7 1 -12 314.47 12.6
 -7 1 11 6.45 3.06
 -7 -1 11 8.65 3.12
 7 1 -11 9.86 3.31
 7 -1 -11 8.57 3.06
 7 1 -11 5.39 2.1
 -7 1 11 7.19 3.03
 7 1 -10 219.3 9.05
 -7 1 10 233.5 9.43
 -7 1 10 228 9.47
 -7 -1 10 222.91 9.48
 7 1 -10 233.85 10.39
 7 -1 -10 221.83 10.14
 7 1 -9 224.62 9.88
 7 -1 -9 212.78 9.67
 -7 1 9 201.55 9.01
 7 1 -9 217.64 8.65
 7 -1 -9 216.25 8.71
 -7 1 9 219.59 9.02
 -7 -1 9 215.71 9.07
 -7 1 9 206.86 9.75
 -7 1 8 52.94 3.91
 7 -1 -8 45.47 3.65
 7 1 -8 51.15 3.84
 7 1 -7 13.12 2.81
 7 -1 -7 11.77 2.52
 -7 1 7 13.25 2.79
 -7 1 6 260.2 10.79
 -7 -1 6 242.09 10.31
 -7 1 5 1.92 2.67
 7 1 -5 3.29 1.93
 -7 -1 5 2.36 1.88
 -7 -1 4 400.54 16.86
 7 1 -4 403.33 16.25
 -7 -1 4 415.8 16.25
 -7 -1 3 1084.56 42.13
 -7 1 3 1048.21 42.07
 7 1 -3 1111.95 41.75
 -7 -1 2 1273.1 49.56
 -7 1 2 1183.95 49.42
 7 1 -2 1332.39 49.29
 7 -1 -2 1319.62 49.09
 -7 1 1 25.22 3.32
 -7 -1 1 23.61 3.4
 7 1 -1 27.17 2.01
 7 -1 -1 25.93 2.35
 7 1 -1 26.17 2.85
 -7 -1 0 61.2 4.32
 -7 1 0 55.79 4.08
 7 1 0 54.5 3.76
 7 -1 0 51.07 2.88
 -7 -1 -1 33.18 3.69
 -7 1 -1 27.73 3.31
 7 1 1 31.52 3.18
 -7 -1 -2 5.1 3.14
 -7 1 -2 2.19 2.83
 -7 -1 -3 12.58 3.48
 -7 1 -3 11.3 3.14
 -7 1 -4 23.16 3.44
 -7 -1 -4 20.67 3.74
 7 1 5 82.63 4.16
 7 -1 5 84.07 4.16
 7 1 5 80.71 4.15
 -7 -1 -5 87.77 5.85
 -7 1 -5 85.8 5.43
 -7 -1 -6 19.39 4.26
 7 -1 6 12.49 2.51
 7 -1 6 14.7 2.4
 7 1 6 11.81 2.63
 7 1 6 11.32 2.45
 7 -1 6 12.76 2.37
 7 -1 7 143.03 6.19
 7 1 7 138.77 6.21
 7 -1 7 148.55 6.29
 7 1 7 143.74 6.38
 7 -1 8 166.81 7.06
 7 1 8 180.9 7.21
 7 -1 8 158.69 6.91
 7 1 8 167.12 7.04
 7 1 9 787.81 29.13
 7 -1 9 756.75 29.06
 7 -1 9 747.9 28.95
 7 1 9 748.8 29.02
 7 -1 10 79.86 4.06
 7 1 10 89.29 4.12
 7 -1 10 80.49 3.82
 7 1 10 84.95 3.94
 7 1 11 1.07 1.6
 7 -1 11 -0.84 1.45
 7 -1 11 2.34 1.84
 7 1 11 -3.55 1.88
 7 1 12 3 1.32
 7 -1 12 0.03 1.47
 7 1 12 1.73 1.58
 7 1 13 0.98 0.86
 7 1 13 2.24 1.19
 7 -1 13 2.37 1.04
 7 -2 -17 3.3 0.9
 -7 -2 17 5.24 1.21
 -7 2 17 4.15 1.27
 7 -2 -16 3.73 1.33
 -7 2 16 2.51 1.93
 -7 -2 16 4.48 1.67
 -7 2 16 1.77 1.86
 7 -2 -15 1.79 1.62
 -7 2 15 -0.77 2.12
 -7 -2 15 3.88 1.98
 -7 -2 14 55.88 3.42
 -7 2 14 60.57 3.46
 7 2 -14 51 2.76
 7 -2 -14 53.98 3.06
 7 2 -13 7.7 1.83
 7 -2 -13 4.46 2.05
 -7 2 13 3.52 2.78
 -7 -2 13 8.24 2.7
 -7 2 13 4.21 2.8
 -7 2 12 190.18 8.08
 7 2 -12 176.59 7.59
 7 -2 -12 184.85 7.63
 -7 -2 12 193.32 8
 -7 2 12 198.92 8.11
 7 -2 -11 253.67 11.38
 7 2 -11 261.72 11.67
 -7 2 11 260.67 10.6
 -7 -2 11 261.28 10.62
 7 2 -11 247.35 10.16
 7 -2 -11 245.55 10.22
 -7 -2 11 260.7 10.52
 -7 2 11 279.99 10.6
 7 -2 -10 126.41 6.59
 7 2 -10 132.13 6.88
 -7 2 10 132.33 6.12
 -7 -2 10 132.95 6.16
 7 -2 -10 120.83 5.55
 7 2 -10 122.55 5.48
 -7 -2 10 129.36 5.99
 -7 2 10 134.24 6.09
 -7 2 9 218.58 9.99
 7 -2 -9 205.79 9.49
 7 2 -9 207.3 9.81
 -7 -2 9 205.1 8.86
 -7 2 9 216.15 8.95
 -7 2 9 211.39 8.92
 -7 -2 9 220.62 9.04
 7 -2 -9 218.9 8.63
 7 -2 -9 209.81 8.67
 7 2 -8 2.08 2.7
 7 -2 -8 1.67 2.35
 -7 -2 8 2.22 3.04
 7 -2 -8 2.7 2.01
 -7 -2 8 3.77 2.68
 -7 2 8 0.97 3.09
 7 -2 -7 30.14 2.89
 -7 2 7 34.56 3.66
 -7 2 6 4.91 2.89
 7 2 -5 80.85 4.23
 -7 -2 5 74.68 5.18
 -7 2 5 78.21 4.95
 7 2 -4 14.29 2.41
 7 -2 -4 10.27 2.89
 7 2 -3 1.02 2.28
 7 -2 -3 2.67 2.36
 7 2 -2 253.83 10.4
 -7 -2 2 251.79 10.75
 -7 2 2 225.65 10.57
 7 -2 -2 241.91 10.18
 7 2 -1 978.53 38.1
 -7 -2 1 989.97 38.32
 -7 2 1 937.49 38.05
 7 -2 -1 1015.39 37.79
 7 2 0 84.55 4.74
 -7 -2 0 79.84 5.14
 -7 2 0 78.44 4.75
 7 -2 0 81.66 4.01
 7 2 1 441.84 17.51
 -7 -2 -1 424.05 17.64
 -7 2 -1 420.87 17.36
 -7 -2 -2 17.29 3.48
 -7 2 -2 19.18 2.89
 -7 2 -3 24.09 3.23
 -7 -2 -3 38.07 4.23
 -7 -2 -4 46.2 4.64
 7 -2 4 39.11 2.75
 7 -2 4 39.02 2.75
 -7 -2 -5 5.05 3.7
 7 -2 5 3.25 2.25
 7 -2 5 7.36 2.47
 7 2 5 8.58 2.33
 7 -2 5 4.39 2.21
 7 -2 6 13.39 2.46
 -7 -2 -6 15.34 4.49
 7 2 6 16.6 2.75
 7 -2 6 13.02 2.44
 7 2 6 18.24 2.5
 7 -2 6 17.44 2.52
 7 -2 7 0.48 2.2
 7 -2 7 2.61 2.37
 7 2 7 1.17 2.42
 7 -2 7 2.34 2.14
 7 -2 8 10.05 2.35
 7 2 8 11.09 2.46
 7 2 8 4.97 2.35
 7 2 9 4.64 2.34
 7 -2 9 3.42 2.16
 7 2 9 3.07 2.19
 7 -2 10 2.88 2
 7 2 10 8.42 2.22
 7 2 10 4.67 1.98
 7 -2 11 16.3 1.87
 7 2 11 16.59 2.04
 7 2 11 16.53 1.86
 7 -2 12 4.82 1.4
 7 2 12 4.09 1.6
 7 2 12 5.07 1.39
 7 2 13 5.47 1.22
 7 2 13 8.01 0.98
 7 -3 -17 1.48 0.81
 -7 -3 17 -0.51 1
 -7 3 16 29.58 2.12
 -7 -3 16 24.2 1.94
 7 -3 -16 22.83 1.69
 -7 3 16 25.87 2.16
 -7 -3 15 76.09 3.84
 -7 3 15 82.22 3.94
 7 -3 -15 79.71 3.63
 -7 3 14 37.44 3.02
 7 -3 -14 36.47 2.36
 7 -3 -14 36.92 2.5
 -7 -3 14 39.94 2.92
 -7 3 14 42.18 3.1
 -7 3 13 -1.84 2.71
 7 -3 -13 2.77 1.93
 -7 -3 13 2.59 2.52
 -7 3 13 -0.32 2.78
 7 -3 -13 1.05 2.06
 -7 3 12 51.09 3.63
 7 -3 -12 51.56 2.99
 7 -3 -12 51.58 3.21
 -7 -3 12 53.68 3.65
 -7 3 12 47.4 3.75
 -7 3 11 10.31 3.06
 -7 -3 11 15.9 2.99
 -7 3 11 15.22 3.15
 -7 -3 11 10 3
 7 -3 -11 11.49 2.27
 7 -3 -11 14.09 2.29
 -7 -3 10 127.63 5.92
 -7 3 10 126.74 6.07
 -7 3 10 133.23 6.04
 -7 -3 10 128.12 6.15
 7 -3 -10 122.57 5.63
 7 -3 -10 127.71 5.67
 -7 3 10 132.68 7.36
 -7 3 9 39.23 4.4
 7 -3 -9 47.38 3.58
 -7 -3 9 43.34 3.45
 -7 3 9 44.5 3.68
 -7 3 9 41.93 3.73
 -7 -3 9 45.66 3.77
 7 -3 -9 42.32 2.91
 7 -3 -9 46.07 2.94
 7 -3 -8 100.44 5.25
 7 -3 -8 105.83 4.69
 -7 3 8 94.76 6.11
 -7 -3 8 100.22 5.05
 -7 3 8 105.39 5.14
 -7 3 8 92.64 5.17
 -7 -3 8 109.87 5.23
 -7 3 7 37.95 4.03
 7 -3 -7 45.91 3.11
 7 3 -6 2.82 2.18
 7 -3 -6 1.89 3.18
 -7 3 6 0.32 3.02
 7 3 -5 15.43 2.49
 7 -3 -5 12.78 3.11
 -7 3 5 13.47 3.39
 -7 -3 5 11.07 3.27
 7 3 -4 110.33 5.52
 -7 3 4 107.43 6.17
 7 -3 -4 109.59 5.77
 -7 -3 4 107.84 6.09
 7 3 -3 1109.05 42.22
 7 -3 -3 1081.6 42.18
 -7 -3 3 1086.15 42.48
 7 3 -2 0.59 2.52
 7 -3 -2 0.3 2.4
 7 3 -1 175.77 8.21
 7 -3 -1 189 7.89
 -7 3 1 173.48 8.09
 -7 -3 0 17.38 2.84
 7 -3 0 17.79 2.18
 7 3 0 18.35 2.79
 -7 3 0 14.72 2.81
 -7 -3 -1 19.44 2.59
 -7 -3 -1 16.1 3.55
 -7 3 -1 16.5 2.84
 7 3 2 -3.03 2.64
 -7 -3 -2 0.33 3.25
 7 3 3 26.79 3.14
 -7 -3 -3 18.55 3.63
 7 -3 4 6.87 2.2
 7 -3 4 4.37 2.18
 -7 -3 -4 11.01 3.82
 7 3 5 4.7 2.3
 7 -3 5 5.42 2.23
 7 -3 5 4.32 2.21
 -7 -3 -5 6.13 3.85
 7 -3 6 150.4 6.59
 7 3 6 158.7 6.86
 7 -3 6 157.85 6.65
 7 -3 6 152.8 6.62
 -7 -3 -6 165.74 8.73
 7 -3 7 52.91 3.14
 7 -3 7 55.53 3.23
 7 -3 7 47.27 3.17
 7 -3 8 29.53 2.62
 7 -3 9 36.53 2.63
 7 3 9 37.59 2.86
 7 -3 10 65 3.34
 7 3 10 71.73 3.56
 7 -3 11 28.64 2.08
 7 3 11 38.94 2.31
 7 3 12 11.09 1.47
 7 3 13 34.55 1.69
 7 -4 -17 2.98 0.73
 7 -4 -16 2.73 1.22
 -7 -4 16 3.47 1.37
 -7 4 16 3.19 1.4
 7 -4 -15 41.35 2.31
 7 -4 -15 45.68 2.48
 -7 4 15 47.06 2.76
 -7 -4 15 42.06 2.62
 -7 4 14 81.05 4.21
 7 -4 -14 81.67 3.79
 -7 -4 14 82.73 4.04
 -7 4 14 86.37 4.22
 -7 4 13 54.35 3.63
 7 -4 -13 55.26 3.11
 -7 -4 13 54.87 3.4
 -7 4 13 55.66 3.65
 -7 4 12 109.51 5.26
 -7 -4 12 104.87 5.11
 -7 4 12 103.39 5.24
 7 -4 -12 100.16 4.8
 -7 -4 11 22.36 3.03
 -7 4 11 24.16 3.27
 -7 4 11 23.68 3.29
 7 -4 -11 22.42 2.51
 -7 4 10 164.86 7.23
 7 -4 -10 156.56 6.83
 -7 -4 10 170.15 7.05
 -7 4 10 166.4 7.11
 7 -4 -10 152.17 6.76
 7 -4 -9 122.06 5.52
 -7 -4 9 119.9 5.76
 -7 4 9 128.34 5.9
 -7 4 9 127.4 7.32
 7 -4 -9 123.9 7.2
 -7 4 9 127.68 6
 7 -4 -9 126.82 5.5
 7 -4 -9 122.98 5.54
 -7 4 8 17.51 3.85
 -7 4 8 14.7 3.29
 -7 -4 8 11.71 2.87
 7 -4 -8 14.31 2.33
 7 -4 -8 15.4 2.41
 7 -4 -8 12.61 2.26
 -7 -4 7 119.62 5.6
 -7 4 7 120.46 6.95
 7 -4 -7 130.03 6.87
 7 -4 -7 117.22 5.32
 7 -4 -7 123.55 5.33
 7 4 -6 29.98 3.12
 -7 4 6 27.36 4.07
 7 -4 -6 34.03 3.77
 -7 -4 5 19.33 3.49
 7 4 -5 20.08 2.97
 7 -4 -5 16.52 3.13
 -7 4 5 18.25 3.74
 -7 -4 4 51.33 4.31
 7 4 -4 47.76 3.78
 7 -4 -4 48.38 3.87
 -7 4 4 47.31 4.53
 -7 -4 3 95.98 5.42
 7 4 -3 87.4 5.13
 7 -4 -3 86.69 5.08
 -7 -4 2 10.98 3.14
 7 4 -2 6.39 2.67
 7 -4 -2 6.1 2.5
 -7 -4 1 876.75 34.14
 7 4 -1 886.89 34.01
 7 -4 -1 847.44 33.71
 -7 -4 0 253.95 11.55
 -7 -4 0 261.97 11.32
 7 4 0 260.37 11.39
 7 -4 0 271.17 11
 -7 -4 -1 -0.74 2.69
 -7 -4 -2 4.04 2.66
 7 4 2 5.49 2.83
 -7 -4 -3 65.85 5.06
 7 4 3 63.49 3.59
 7 4 3 67.82 4.6
 -7 -4 -4 421.35 17.31
 7 -4 4 401.52 15.47
 7 4 4 389.01 15.47
 7 4 4 396.45 16.76
 7 -4 5 44.05 2.94
 7 4 5 44.26 2.99
 7 -4 5 44.27 3.02
 -7 -4 -5 50.31 5.04
 7 -4 6 221.58 8.94
 7 -4 6 217.26 8.94
 7 4 6 222.88 9.2
 7 -4 7 1.33 2.1
 7 -4 7 0.9 2.16
 7 4 7 0.82 2.56
 7 4 8 200.48 8.4
 7 4 9 32.12 2.67
 7 4 9 31.57 2.62
 7 4 10 8.69 2.02
 7 4 10 8.46 2.03
 7 4 11 23.29 1.95
 7 4 11 21.45 2.01
 7 4 12 121.9 5.21
 7 4 12 128.94 5.13
 7 4 13 1.07 0.77
 7 4 13 -0.84 0.98
 -7 -5 16 74.41 3.11
 -7 5 15 61.86 3.13
 7 -5 -15 58.96 2.72
 7 -5 -15 58.45 2.86
 -7 -5 15 59.04 2.87
 -7 5 15 53.85 2.77
 -7 5 14 291.55 11.65
 -7 -5 14 296.79 11.52
 -7 5 14 293.13 11.53
 7 -5 -14 290.32 11.47
 7 -5 -14 293.71 11.51
 -7 5 13 36.01 2.93
 -7 -5 13 34.56 2.78
 -7 5 13 32.45 3.02
 7 -5 -13 36.2 2.53
 7 -5 -13 32.57 2.47
 -7 5 12 28.6 3.05
 -7 -5 12 30.25 2.7
 -7 5 12 25.35 3.15
 7 -5 -12 28.37 2.49
 7 -5 -12 26.07 2.35
 7 -5 -12 28.22 2.5
 -7 -5 11 3.45 2.47
 -7 5 11 0.54 2.89
 -7 5 11 -0.85 2.77
 7 -5 -11 -0.49 2.15
 7 -5 -11 1.37 2.2
 7 -5 -11 1.47 2.09
 -7 -5 10 29.58 3.11
 -7 5 10 31.35 3.46
 7 -5 -10 33.18 2.69
 7 -5 -10 32.74 2.74
 7 -5 -10 33.92 2.67
 -7 5 9 5.04 3.02
 -7 -5 9 7.9 2.81
 7 -5 -9 8.69 2.18
 7 -5 -9 9.52 2.29
 7 -5 -9 11.38 2.37
 -7 5 8 134.84 7.71
 -7 -5 8 139.74 6.16
 -7 5 8 133.66 6.39
 7 -5 -8 136.84 5.95
 7 -5 -8 136.61 6
 7 -5 -8 138.38 5.97
 7 -5 -7 6.05 2.16
 7 -5 -7 3.36 2.23
 -7 -5 7 5.17 2.76
 -7 5 7 4.59 3.82
 7 -5 -7 5.47 3.43
 -7 5 7 5.9 3.23
 7 -5 -7 1.37 2.19
 -7 5 6 440.32 19.17
 7 -5 -6 458.73 18.95
 7 5 -6 438.79 18.6
 7 -5 -6 465.37 17.69
 7 -5 -6 467.17 17.68
 7 -5 -6 446.33 17.67
 -7 -5 5 30.64 3.79
 7 5 -5 25.66 3.52
 7 -5 -5 35.31 3.74
 -7 5 5 37.15 4.37
 -7 -5 4 8.17 3.14
 7 5 -4 5.2 2.96
 7 -5 -4 5.76 2.94
 -7 5 4 7.9 3.71
 -7 -5 3 14.04 3.41
 7 5 -3 12.41 3.12
 7 -5 -3 17.29 3.02
 -7 -5 2 26.22 3.51
 7 5 -2 24.26 3.47
 7 -5 -2 21.11 2.98
 -7 -5 1 56.98 4.61
 7 5 -1 60.62 4.29
 7 -5 -1 58.88 4.02
 -7 -5 0 138.4 6.88
 -7 -5 0 121.63 6.5
 7 5 0 117.95 6.48
 7 -5 0 123.13 6.16
 -7 -5 -1 2.38 3.44
 -7 -5 -1 -0.29 3.1
 -7 -5 -2 9.23 3.76
 -7 -5 -2 9.71 3.07
 7 5 2 7.09 2.41
 7 5 2 7.73 3.04
 7 5 3 -0.68 2.81
 7 5 3 2.5 2.36
 7 -5 3 3.16 2.03
 7 5 3 3.71 2.2
 -7 -5 -3 0.98 3.96
 -7 -5 -3 0.61 3.05
 7 5 4 89.51 4.43
 7 -5 4 90.72 4.31
 7 5 4 91.32 5.72
 7 -5 5 29.99 2.57
 7 -5 5 27.39 2.54
 7 5 5 31.48 2.8
 7 5 6 583.35 21.15
 7 -5 6 527.32 20.93
 7 -5 6 540.93 20.94
 7 5 6 533.87 20.93
 7 5 7 470.29 17.37
 7 5 7 426.29 17.15
 7 -5 7 436.37 17.15
 7 -5 7 445.36 17.15
 7 5 8 2.02 1.95
 7 5 8 0.05 2.25
 7 5 9 22.14 2.41
 7 5 9 22.57 2.1
 7 5 9 21.82 2.47
 7 5 10 149.77 6.28
 7 5 10 149.14 6.26
 7 5 11 40.7 2.47
 7 5 11 41.1 2.34
 7 5 12 1.57 1.29
 7 5 12 3.41 1.18
 7 -6 -16 32.95 1.6
 -7 6 16 29.2 1.9
 -7 6 15 43.72 2.51
 7 -6 -15 38.12 2.02
 7 -6 -15 41.71 2.12
 -7 -6 15 34.11 1.97
 -7 6 14 72.98 3.72
 7 -6 -14 72.71 3.36
 7 -6 -14 65.79 3.38
 -7 -6 14 74.44 3.36
 -7 6 13 12.8 2.51
 7 -6 -13 13.65 1.94
 7 -6 -13 15.74 1.92
 -7 -6 13 11.74 2.1
 7 -6 -13 12.52 1.79
 -7 6 12 0.92 2.65
 -7 -6 12 2.19 2.11
 7 -6 -12 1.87 2.01
 7 -6 -12 -2.1 2
 7 -6 -12 0.19 2.1
 -7 -6 11 55.8 3.38
 7 -6 -11 49.21 3.1
 7 -6 -11 49.95 3.1
 7 -6 -11 48.98 3.16
 -7 6 11 49.21 3.65
 -7 -6 10 291.99 11.73
 7 -6 -10 290.34 11.73
 7 -6 -10 291.12 11.71
 7 -6 -10 293.88 11.71
 -7 6 10 303.9 11.92
 -7 -6 9 84.43 4.33
 7 -6 -9 84.26 4.17
 7 -6 -9 77.79 4.22
 7 -6 -9 84.64 4.13
 -7 6 9 88.57 4.69
 -7 -6 8 37.13 3.11
 7 -6 -8 38.93 2.79
 7 -6 -8 38.37 2.84
 7 -6 -8 33.27 2.88
 -7 6 8 34.44 3.57
 -7 6 7 28.24 3.54
 7 -6 -7 28.1 2.71
 -7 -6 7 25.26 2.88
 7 -6 -7 28.29 2.56
 7 -6 -7 28.1 2.66
 -7 6 7 34.33 4.68
 7 -6 -6 36.99 2.86
 7 6 -6 34.22 3.91
 -7 -6 6 35.3 3.08
 -7 6 6 34.29 4.63
 7 -6 -6 39 4.08
 7 -6 -6 33.74 2.65
 7 -6 -6 34.31 2.78
 -7 -6 5 374.59 15.59
 -7 -6 5 372.82 14.41
 7 6 -5 349.2 15.48
 7 -6 -5 359.06 15.62
 7 -6 -5 372.44 14.36
 7 -6 -5 358.7 14.28
 7 -6 -5 366.73 14.37
 7 6 -4 97.97 5.86
 7 -6 -4 96.6 5.76
 -7 -6 4 89.18 5.69
 7 -6 -4 93.3 4.44
 7 6 -3 62.93 4.95
 7 -6 -3 60.15 4.48
 -7 -6 3 60.83 4.61
 7 -6 -3 60.38 3.4
 7 6 -2 25.73 3.79
 -7 -6 2 23.33 3.57
 7 6 -2 27.54 2.68
 7 -6 -2 21.6 3.2
 7 6 -1 0.17 3.26
 -7 -6 1 -1.98 3.2
 7 -6 -1 2.39 2.74
 7 6 -1 1.42 2.36
 -7 -6 0 363.45 15.09
 7 6 0 339.68 13.78
 -7 -6 0 376.64 15.06
 -7 -6 -1 65.1 4.77
 7 6 1 60.03 4.48
 -7 -6 -1 56.61 4.78
 7 6 1 60.53 3.49
 -7 -6 -2 -1.01 3.24
 7 6 2 1.06 3.15
 7 -6 2 0.99 2.03
 7 6 2 0.2 2.35
 -7 -6 -2 4.72 3.59
 7 6 3 4.44 2.36
 7 6 3 6.31 3.33
 -7 -6 -3 5.15 3.51
 -7 -6 -3 2.21 3.8
 7 -6 3 1.81 1.99
 7 -6 4 2.85 2.09
 7 6 4 5.87 3.04
 7 6 4 -0.17 2.45
 7 -6 5 9.2 2.04
 7 6 5 8.36 2.71
 7 -6 5 11.48 2.07
 7 6 5 9.02 2.51
 7 6 6 28.11 2.93
 7 -6 6 22.78 2.41
 7 -6 6 26.03 2.3
 7 6 6 20.85 2.58
 7 -6 7 9.18 1.98
 7 6 7 9.08 2.22
 7 6 7 10.17 2.44
 7 6 8 18.89 2.27
 7 6 8 26.82 2.62
 7 6 9 -1.7 1.73
 7 6 9 2.89 2.03
 7 6 10 1.44 1.44
 7 6 10 5.37 1.82
 7 6 11 15.35 1.71
 7 6 12 1.04 1.02
 7 6 12 0.84 0.98
 -7 7 15 -1.03 1.56
 7 -7 -15 1.08 1.01
 7 -7 -15 -0.37 1.01
 -7 7 14 18.01 2.16
 7 -7 -14 20.88 1.7
 7 -7 -14 18.67 1.65
 -7 7 13 5.71 2.37
 7 -7 -13 8.62 1.75
 7 -7 -13 7.6 1.79
 -7 7 12 10.81 2.47
 7 -7 -12 14.14 2.11
 7 -7 -12 10.61 1.98
 -7 -7 12 10.6 1.99
 7 -7 -12 11.65 2.02
 -7 7 11 7.25 2.71
 -7 -7 11 8.17 2.17
 7 -7 -11 10.2 2.17
 7 -7 -11 9.56 2.03
 7 -7 -11 11.07 2.22
 -7 -7 10 175.67 6.93
 -7 7 10 166.13 7.3
 7 -7 -10 155.29 6.95
 7 -7 -10 166.74 7.04
 7 -7 -10 158.41 6.92
 -7 7 9 21.32 3.3
 -7 -7 9 19.52 2.59
 7 -7 -9 24.83 2.58
 7 -7 -9 22.59 2.36
 7 -7 -9 23.77 2.55
 -7 -7 8 200.83 8.2
 -7 7 8 202.98 8.45
 7 -7 -8 197.18 8.21
 7 -7 -8 192.43 8.13
 7 -7 -8 194.87 8.23
 -7 -7 7 152.03 6.62
 7 -7 -7 151.89 6.6
 7 -7 -7 157.14 6.49
 -7 7 7 139 6.87
 7 -7 -7 156.35 6.62
 -7 -7 6 34.38 3.12
 7 -7 -6 44.29 2.84
 7 -7 -6 38.91 2.69
 7 7 -6 29.57 4.17
 7 -7 -6 35.09 2.8
 7 -7 -6 24.01 4.07
 7 7 -5 36.67 4.28
 7 -7 -5 37.19 2.69
 -7 -7 5 44.77 3.17
 -7 7 5 42.17 5.22
 7 -7 -5 36.93 4.43
 7 7 -4 0.55 3.43
 7 -7 -4 0.18 3.4
 -7 7 4 2.53 3.96
 -7 -7 4 2.25 3.24
 7 -7 -4 3.89 2.1
 7 -7 -3 1.1 1.95
 7 -7 -3 -0.28 2.24
 7 7 -3 1.49 3.28
 7 -7 -3 -3.94 3.39
 -7 7 3 5.1 4.06
 -7 -7 3 2.35 3.25
 7 7 -3 1.26 2.52
 7 -7 -2 28.91 2.68
 7 7 -2 28.53 4.09
 -7 7 2 24.78 4.92
 7 -7 -2 29.42 3.79
 7 7 -2 33.05 2.9
 -7 -7 2 22.14 3.74
 7 7 -1 51.51 3.37
 7 -7 -1 50.55 4.29
 7 -7 -1 51.89 3.26
 7 7 -1 57.44 4.8
 -7 -7 1 44.61 4.38
 7 -7 -1 51.53 3.02
 7 7 0 16.45 2.65
 7 7 0 16.38 2.66
 -7 -7 0 16.02 3.78
 -7 -7 0 16.25 3.62
 7 -7 0 17.21 2.24
 7 7 1 -0.17 2.46
 -7 -7 -1 2.02 3.35
 7 7 1 2.97 3.16
 7 -7 1 -0.18 2.03
 7 7 1 2.63 2.43
 -7 -7 -1 2.8 3.54
 -7 -7 -2 456.7 19.16
 7 -7 2 438.77 17.56
 7 7 2 464.74 17.7
 7 7 2 442.38 19.03
 -7 -7 -2 474.45 19.13
 7 7 2 468 17.77
 7 -7 3 78.32 3.73
 7 7 3 79.61 4.13
 -7 -7 -3 73.07 5.54
 7 7 3 74.71 4.18
 7 7 4 3.7 2.48
 7 7 4 6.37 2.68
 7 7 5 62.26 3.62
 7 7 5 57.54 3.43
 7 -7 5 53.57 3.21
 7 7 6 23 2.52
 7 -7 6 21.62 2.26
 7 7 6 24.22 2.72
 7 -7 7 14.17 1.87
 7 7 7 13.86 2.44
 7 7 8 19.08 2.37
 7 7 8 20.18 2.22
 7 7 9 8.2 1.95
 7 7 9 7.92 1.96
 7 7 9 7.69 1.71
 7 7 10 6.66 1.62
 7 7 10 6.3 1.65
 7 7 10 3.64 1.37
 7 7 11 13.44 1.41
 7 7 11 18.6 1.46
 7 7 12 6.7 0.83
 7 -8 -15 0.63 0.78
 -7 8 15 0.8 1.29
 7 -8 -14 6.64 1.27
 7 -8 -14 6.14 1.16
 -7 8 14 4.55 1.76
 7 -8 -13 -0.66 1.41
 7 -8 -13 0.58 1.56
 -7 8 13 -1.36 2.02
 7 -8 -12 12.67 1.82
 7 -8 -12 11.12 1.93
 7 -8 -12 14.88 1.89
 7 -8 -11 5.36 2.02
 7 -8 -11 2.9 1.88
 -7 8 11 2.92 2.63
 7 -8 -11 3.98 1.97
 -7 8 10 6.23 2.85
 7 -8 -10 1.83 2.17
 7 -8 -10 2.27 1.99
 7 -8 -10 3.16 2.12
 -7 8 9 199.25 8.41
 7 -8 -9 197.11 8.14
 7 -8 -9 190.05 8.01
 7 -8 -9 197.24 8.16
 -7 8 8 275.71 11.16
 7 -8 -8 277 10.86
 7 -8 -8 264.9 10.98
 -7 8 7 58.82 3.93
 7 -8 -7 59.46 3.29
 7 -8 -7 59.25 3.44
 7 -8 -6 76.92 3.88
 7 -8 -6 78.61 4.14
 7 -8 -5 38.74 2.74
 7 -8 -5 40.75 2.86
 7 8 -4 39.09 4.67
 7 -8 -4 44.01 4.61
 -7 8 4 42.88 5.16
 7 -8 -4 36.15 2.67
 7 -8 -4 41.17 2.99
 7 -8 -3 -0.15 2.24
 7 8 -3 2.03 3.74
 7 8 -3 -1.15 2.54
 7 -8 -3 0.38 3.53
 -7 8 3 11.12 4.81
 -7 -8 3 -0.17 2.9
 7 -8 -2 12.5 2.31
 7 8 -2 9.3 4.08
 7 8 -2 15.34 2.58
 -7 -8 2 13.18 3.29
 -7 8 2 13.96 4.66
 7 -8 -2 15.34 3.49
 7 -8 -1 56.14 3.43
 -7 -8 1 56.42 4.7
 7 8 -1 61.2 5.15
 -7 8 1 47.03 5.79
 7 8 -1 62.14 3.6
 7 8 0 110.1 5.06
 7 8 0 106.76 5.08
 7 8 0 105.57 5.09
 -7 -8 0 110.39 6.66
 7 8 0 101.24 6.52
 -7 -8 0 102.68 6.27
 7 8 1 0.97 2.43
 7 8 1 -1.65 2.49
 7 8 1 1.59 2.58
 7 8 2 3.81 2.38
 7 8 2 5.47 2.46
 7 8 3 362.13 13.97
 7 8 3 345.33 14
 7 8 4 737.43 28.39
 7 8 4 742.51 28.41
 7 8 5 141.93 6.08
 7 -8 5 132.62 5.82
 7 8 5 139.55 6.07
 7 -8 6 -0.45 1.74
 7 8 6 1.4 2.26
 7 8 6 1.41 2.24
 7 8 7 3.33 2.03
 7 8 7 1.18 2.12
 7 8 8 -1.99 1.84
 7 8 8 -2.82 1.96
 7 8 9 91.48 3.92
 7 8 9 82.78 3.76
 7 8 9 81.31 3.81
 7 8 10 35.47 1.98
 7 8 10 29.33 1.77
 7 8 10 29.44 1.87
 7 8 11 78.01 3.24
 7 -9 -14 4.34 0.97
 -7 9 14 5.28 1.42
 7 9 -14 3.36 0.88
 -7 9 13 0.75 1.82
 7 -9 -13 -0.1 1.08
 7 -9 -13 -0.17 1.33
 -7 9 12 87.28 4.15
 7 -9 -12 83.69 3.7
 7 -9 -12 86.87 3.89
 -7 9 11 49.74 3.26
 7 -9 -11 43.97 2.5
 7 -9 -10 10.06 1.77
 7 -9 -10 9.12 2.09
 -7 9 10 10.41 2.83
 7 -9 -9 58.07 3.11
 -7 9 9 54.44 3.89
 7 -9 -9 62.33 3.37
 7 -9 -8 50.24 2.9
 7 -9 -8 55.2 3.25
 -7 9 8 51.14 3.85
 7 -9 -8 49.04 3.23
 7 -9 -7 169.04 7.07
 7 -9 -7 182.17 7.32
 -7 9 7 167.38 7.53
 7 -9 -7 169.61 7.27
 7 -9 -6 48.53 2.9
 7 -9 -6 50.6 3.13
 7 9 -5 54.96 3.48
 7 -9 -5 50.85 3.2
 7 -9 -4 36.09 2.83
 7 9 -4 39.84 3.14
 7 9 -3 364.4 14.41
 7 -9 -3 365.22 14.39
 7 -9 -2 6.15 2.35
 7 9 -2 2.99 2.44
 7 9 -1 56.87 3.57
 7 9 -1 62.34 3.73
 7 9 0 46 3.34
 7 9 0 46.01 3.37
 7 9 0 53.67 3.51
 7 9 1 -0.8 2.48
 7 9 1 -0.21 2.53
 7 9 1 -0.63 2.5
 7 9 2 19.01 2.71
 7 9 2 17.01 2.63
 7 9 2 15.1 2.64
 7 9 3 35.9 2.98
 7 9 3 38.62 2.9
 7 -9 4 -0.64 1.84
 7 9 4 2.52 2.45
 7 -9 5 293.04 11.99
 7 9 5 330.98 12.24
 7 9 6 40.74 2.83
 7 9 7 13.78 2
 7 9 8 2.23 1.64
 7 9 8 7.42 1.68
 7 9 9 3.49 1.31
 7 9 9 3.55 1.43
 7 9 10 -2.08 1.1
 -7 10 13 2.21 1.41
 -7 10 12 5.69 1.87
 7 10 -12 5.89 1.34
 -7 10 11 24.24 2.5
 -7 10 10 27.33 2.79
 7 -10 -10 28.54 2.25
 -7 10 9 34.72 3.09
 7 -10 -9 38.25 2.67
 -7 10 8 -0.27 2.74
 7 -10 -8 2.79 2.14
 7 -10 -7 134.39 6.3
 7 10 -7 139.38 6.3
 7 10 -6 40.64 3.1
 7 -10 -6 42.24 2.93
 7 10 -5 0.74 2.45
 7 -10 -5 1.91 2.01
 7 10 -4 223.62 9.06
 7 -10 -4 215.63 8.97
 7 10 -3 127.82 5.67
 7 -10 -3 119.18 5.52
 7 10 -2 2.19 2.37
 7 10 -2 8.62 2.69
 7 10 -1 10.77 2.49
 7 10 -1 16.96 2.62
 7 10 -1 10.55 2.72
 7 10 0 86.98 4.47
 7 10 0 87.08 4.53
 7 10 0 84.96 4.38
 7 10 1 -1.58 2.5
 7 10 1 -0.94 2.55
 7 10 1 -2.34 2.54
 7 10 2 55.37 3.38
 7 10 2 54.59 3.36
 7 10 2 52.59 3.47
 7 10 3 179.72 7.4
 7 10 3 177.23 7.53
 7 10 4 10.97 2.35
 7 -10 4 9.66 1.7
 7 10 5 4.59 2.17
 7 10 6 45.75 2.82
 7 10 7 54.09 2.96
 7 10 7 58.09 2.97
 7 10 8 6.28 1.47
 7 10 8 7.85 1.43
 7 10 9 5.23 1.12
 7 10 9 3.98 0.99
 -7 11 12 0.41 1.3
 7 -11 -12 1.2 0.98
 -7 11 11 31.32 2.27
 7 11 -11 27.36 1.73
 7 -11 -11 36.19 1.9
 -7 11 10 82.66 4.16
 7 11 -10 87.81 3.84
 7 -11 -10 94.7 3.96
 -7 11 9 78.72 4.1
 7 11 -9 84.96 3.79
 7 -11 -9 83.33 3.84
 -7 11 8 125.27 5.68
 7 -11 -8 127.7 5.46
 7 11 -8 128.39 5.44
 7 11 -7 0.79 2
 7 -11 -7 0.72 1.91
 7 -11 -6 210.6 8.74
 7 11 -6 222.46 8.8
 7 -11 -5 48.53 3
 7 11 -5 47.47 3.07
 7 11 -4 24.43 2.6
 7 -11 -4 22.86 2.27
 7 11 -3 4.17 2.31
 7 11 -3 0.34 2.48
 7 11 -3 2.54 2.27
 7 11 -2 17.24 2.47
 7 11 -2 19.61 2.69
 7 11 -2 17.28 2.5
 7 11 -1 13.66 2.41
 7 11 -1 13.72 2.55
 7 11 -1 14.3 2.61
 7 11 0 19.25 2.39
 7 11 0 22.2 2.69
 7 11 0 28.19 2.61
 7 11 1 114.66 5.27
 7 11 1 118.2 5.3
 7 11 1 116.53 5.22
 7 11 2 533.32 20.59
 7 11 2 537.17 20.71
 7 11 3 11.7 2.12
 7 11 3 10.65 2.21
 7 -11 3 9.89 1.61
 7 11 4 28.73 2.24
 7 11 4 26.9 2.43
 7 11 5 29.46 2.28
 7 11 6 50.62 2.78
 7 11 7 -1.11 1.42
 7 11 7 0.02 1.29
 7 11 8 -0.16 1.02
 7 11 8 -0.55 0.94
 7 -12 -11 3.07 0.9
 7 12 -11 3.09 1.11
 7 -12 -10 4.59 1.17
 7 -12 -9 71.33 3.24
 7 12 -8 0.31 1.43
 7 -12 -8 0.63 1.47
 7 12 -7 6.61 1.68
 7 -12 -7 9.72 1.7
 7 12 -6 3.39 1.72
 7 -12 -6 2.12 1.66
 7 -12 -5 174.66 7.2
 7 12 -5 183.08 7.35
 7 12 -5 172.32 7.18
 7 12 -4 65.83 3.52
 7 12 -4 58.22 3.24
 7 12 -3 -1.96 2.28
 7 12 -3 3.17 1.99
 7 12 -3 1.47 2.22
 7 12 -2 12.54 2.35
 7 12 -2 11.82 2.06
 7 12 -2 11.21 2.35
 7 12 -1 6.12 2.13
 7 12 -1 5.59 2.01
 7 12 -1 6.4 2.29
 7 12 0 182.65 7.42
 7 12 0 175.19 7.48
 7 12 1 16.92 2.26
 7 12 1 19.58 2.32
 7 12 2 8.44 1.96
 7 12 2 6.99 2.12
 7 12 3 174.8 6.92
 7 12 3 160.43 6.75
 7 12 4 54.23 2.91
 7 12 4 51.46 2.64
 7 12 5 149.33 6.29
 7 12 5 170.37 6.45
 7 12 6 1.75 1.11
 7 12 6 2.04 1.31
 7 12 7 1.3 1.01
 7 13 -9 45.06 2.3
 7 13 -9 48.5 2.27
 7 13 -8 78.61 3.54
 7 13 -8 81.37 3.52
 7 13 -7 26.43 2.02
 7 13 -6 152.83 6.28
 7 13 -5 24.12 2.2
 7 13 -4 34.24 2.45
 7 13 -3 -1.51 1.94
 7 13 -2 -0.85 1.92
 7 13 -1 0.68 1.86
 7 13 0 4.15 1.93
 7 13 0 4.86 1.84
 7 13 1 23.11 2.13
 7 13 1 22.58 2.02
 7 13 2 9.36 1.77
 7 13 2 10.42 1.61
 7 13 3 6.11 1.65
 7 13 3 4.65 1.44
 7 13 4 173.21 6.92
 7 13 5 21.38 1.52
 7 13 6 0.29 0.83
 7 14 -7 67.24 2.98
 7 14 -7 69.84 2.95
 7 14 -6 14.1 1.43
 7 14 -5 152.88 6.47
 7 14 -5 171.65 6.48
 7 14 -4 4.97 1.55
 7 14 -4 8.2 1.55
 7 14 -3 0.55 1.53
 7 14 -3 -0.72 1.54
 7 14 -2 2.35 1.56
 7 14 -1 8.42 1.57
 7 14 0 5.09 1.5
 7 14 1 44.47 2.29
 7 14 2 0.89 1.08
 7 14 2 0.92 1.27
 7 14 3 51.77 2.41
 7 14 4 8.8 0.92
 7 15 -4 33.24 1.67
 7 15 -3 3.59 0.94
 7 15 -3 3.76 1.04
 7 15 -2 17.75 1.24
 7 15 -2 17.07 1.26
 7 15 -1 39.5 1.88
 7 15 0 4.11 0.95
 -8 0 17 0.93 1.18
 8 0 -16 3.57 1.04
 -8 0 16 2.14 1.73
 8 0 -15 -0.26 1.42
 -8 0 15 -2.86 2.15
 -8 0 14 31.22 2.79
 8 0 -14 29.24 2.17
 -8 0 14 29.14 2.88
 -8 0 13 -3.31 2.78
 8 0 -13 3.73 1.97
 -8 0 13 1.01 2.62
 -8 0 12 3.54 2.85
 8 0 -12 7.25 2.07
 -8 0 12 10.15 3.07
 -8 0 11 0.42 3.01
 -8 0 11 4.62 3.02
 8 0 -11 -0.9 2.08
 8 0 -10 80.8 4.02
 -8 0 10 82.45 4.76
 -8 0 10 86.8 4.66
 -8 0 9 -3.77 3.08
 -8 0 9 -0.87 3.07
 8 0 -9 0.55 2.13
 -8 0 8 45.28 3.56
 -8 0 8 50.3 3.74
 8 0 -8 42.66 2.9
 -8 0 7 3.81 2.94
 -8 0 6 28.21 2.94
 -8 0 5 -1.91 2.45
 -8 0 4 33.44 3.26
 -8 0 4 30 4.03
 -8 0 3 -0.16 3.21
 8 0 -2 15.17 2.04
 -8 0 2 11.81 3.38
 -8 0 1 -0.15 3.43
 -8 0 0 16.26 3.41
 -8 0 -1 -0.64 3.29
 -8 0 -2 10.84 3.51
 8 0 3 1.99 2.19
 8 0 3 -2.11 2.21
 -8 0 -3 1.76 3.46
 8 0 4 91.43 4.41
 8 0 4 87.56 4.33
 -8 0 -4 92.6 5.98
 8 0 5 0.33 2.34
 8 0 5 -2.76 2.27
 -8 0 -5 -3.89 3.7
 8 0 6 323.52 12.99
 8 0 6 329.15 12.92
 8 0 7 2.29 2.39
 8 0 7 -0.8 2.03
 8 0 7 -3.02 2.28
 8 0 8 26.59 2.6
 8 0 8 26.35 2.36
 8 0 9 1.34 2.03
 8 0 9 -0.69 1.73
 8 0 10 282.48 11.17
 8 0 10 294.74 11.34
 8 0 11 -2.07 1.59
 8 0 12 0.61 1.17
 -8 1 17 4.37 1.13
 8 -1 -16 3.77 1.14
 -8 1 16 8.13 1.77
 -8 1 15 32.94 2.52
 -8 1 15 26.08 2.52
 8 1 -15 28.88 1.78
 8 -1 -15 26 1.94
 -8 1 14 16.28 2.47
 -8 -1 14 18.03 2.51
 -8 1 14 16.26 2.44
 8 -1 -14 15.98 1.93
 8 1 -14 12.69 1.78
 -8 1 13 37.17 3.34
 8 1 -13 36.52 2.5
 8 -1 -13 39.6 2.64
 -8 -1 13 38.86 3.15
 -8 1 13 39.03 3.21
 8 1 -12 95.72 4.45
 8 -1 -12 99.19 4.58
 -8 1 12 99.02 5.08
 -8 -1 12 94.31 5.02
 -8 1 12 100.26 5.12
 8 1 -11 153.96 6.48
 8 -1 -11 149.41 6.58
 -8 1 11 148.14 7.01
 -8 -1 11 159.64 7
 -8 1 11 163.76 6.98
 -8 -1 10 152.59 6.96
 -8 1 10 158.31 7.07
 8 -1 -10 159.29 7.76
 8 1 -10 157.49 6.5
 8 -1 -10 150.01 6.58
 -8 1 10 152.54 7.02
 -8 -1 10 157.15 7.02
 -8 -1 9 0.55 3.02
 -8 1 9 3.16 2.98
 -8 1 9 0.1 3.08
 -8 -1 9 3.07 2.96
 8 1 -9 0.84 2.1
 8 -1 -9 -0.18 2.18
 -8 1 8 50.27 3.99
 -8 -1 8 56.87 3.89
 -8 1 8 51.39 3.92
 8 1 -8 60 3.22
 8 -1 -8 56.05 3.26
 -8 1 8 62.75 4.1
 -8 -1 8 61.71 3.97
 -8 -1 7 17.74 3.08
 -8 1 7 18.65 3
 -8 1 7 18.8 2.92
 8 -1 -7 19.45 2.23
 -8 1 6 62.63 4.33
 -8 1 5 10.84 2.99
 8 1 -5 9.82 2.18
 -8 -1 4 119.61 6.74
 8 1 -4 118.24 5.66
 -8 -1 4 109.67 5.55
 -8 1 3 -0.63 3.35
 -8 -1 3 2.76 3.33
 8 -1 -3 1.83 2.34
 8 1 -3 1.4 2.24
 -8 1 2 11.24 3.34
 -8 -1 2 10.78 3.5
 8 -1 -2 10.29 2.03
 8 1 -2 9.22 2.65
 -8 -1 1 4.09 3.3
 -8 1 1 2.49 3.19
 8 1 -1 1.73 2.5
 -8 1 0 24.77 3.61
 -8 -1 0 24.41 3.88
 -8 -1 -1 8.02 3.62
 -8 1 -1 4.49 3.15
 -8 -1 -2 2.45 3.33
 -8 1 -2 3.12 3.12
 -8 -1 -3 49.04 4.73
 -8 1 -3 45.8 4.33
 8 -1 3 45.15 3.13
 8 1 3 54.49 3.15
 8 -1 3 52.88 3.11
 8 1 3 48.77 3.1
 -8 -1 -4 224.66 10.86
 8 1 4 230.05 9.28
 8 1 4 235.59 9.3
 8 -1 4 221.67 9.28
 -8 -1 -5 24.12 4.3
 8 1 5 25.57 2.64
 8 -1 5 27.31 2.76
 8 1 5 26.97 2.63
 8 -1 6 7.65 2.32
 8 -1 6 9.31 2.58
 8 1 6 10.3 2.45
 8 1 6 6.82 2.59
 8 -1 7 355.74 14.06
 8 1 7 357.47 14.15
 8 1 7 358.34 14.01
 8 -1 8 87.25 4.2
 8 1 8 84.4 4.35
 8 1 8 87.52 4.18
 8 1 9 5.83 1.85
 8 1 9 3.98 1.97
 8 -1 9 4.54 2.07
 8 1 10 11.04 1.71
 8 -1 10 9.26 1.9
 8 1 10 12.72 2.01
 8 1 11 4.12 1.3
 8 -1 11 1.72 1.46
 8 1 11 3.11 1.6
 8 -1 12 13.77 1.22
 8 1 12 11.88 1.36
 -8 -2 17 10.19 1.13
 8 -2 -16 0.68 1.17
 -8 2 16 1.67 1.62
 -8 -2 16 0.43 1.54
 -8 -2 15 5.75 2.03
 -8 2 15 1.93 2.05
 8 -2 -15 3.8 1.53
 -8 2 15 2.9 2.15
 -8 2 14 155.48 6.98
 8 -2 -14 164.11 6.73
 -8 -2 14 164.87 6.92
 -8 2 14 167.27 7
 -8 2 13 66.56 4.23
 8 -2 -13 65.86 3.65
 -8 -2 13 64.72 4.05
 -8 2 13 71.92 4.18
 -8 2 12 16.34 3.03
 -8 -2 12 10.23 2.94
 -8 -2 12 15.76 2.87
 -8 2 12 15.17 3.17
 8 -2 -12 13.43 2.16
 8 2 -12 11.49 1.98
 -8 2 11 377.09 14.48
 -8 -2 11 359.62 14.53
 8 2 -11 348.27 14.14
 8 -2 -11 369.15 14.28
 -8 -2 11 371.56 14.47
 -8 2 11 363.59 14.52
 -8 2 10 187.4 8.15
 -8 -2 10 191.85 8.2
 8 -2 -10 177.37 8.68
 8 2 -10 178.56 7.67
 8 -2 -10 196.65 7.79
 -8 -2 10 188.55 8.07
 -8 2 10 197.66 8.19
 -8 2 9 408.67 16.29
 -8 -2 9 440.33 16.36
 -8 -2 9 392.09 16.29
 -8 2 9 413.49 16.33
 8 2 -9 409.74 16
 8 -2 -9 423.23 16.13
 -8 2 9 399.85 17.36
 -8 2 8 336.71 13.51
 -8 -2 8 359.02 13.58
 -8 -2 8 323.59 13.52
 -8 2 8 347.01 13.57
 8 -2 -8 337.59 13.34
 -8 2 8 327.15 14.52
 -8 -2 7 291.39 11.2
 -8 2 7 257.05 12.1
 -8 2 7 282.35 11.17
 8 -2 -7 266.27 10.93
 -8 2 6 243.89 10.99
 8 -2 -5 11.63 3
 -8 2 5 11.9 3.33
 8 2 -5 9.8 2.33
 8 -2 -4 3.45 2.73
 8 2 -4 4.7 2.4
 8 -2 -3 20.44 2.85
 8 2 -3 24.56 2.82
 -8 -2 3 20.91 3.83
 8 -2 -2 1.3 2.18
 8 2 -2 -1.03 2.44
 -8 -2 2 1.82 3.11
 -8 2 2 3.95 3.17
 8 -2 -1 58.54 3.46
 8 2 -1 58.7 4.15
 -8 2 1 59.76 4.36
 -8 -2 1 60.69 4.69
 -8 -2 0 -2.35 3.5
 -8 2 0 -0.56 3.02
 8 2 0 3.07 2.63
 -8 2 -1 58.36 4.4
 -8 -2 -1 58.35 4.66
 8 2 1 54.17 4.26
 -8 -2 -2 11.56 3.98
 -8 2 -2 16.72 3.04
 8 -2 2 12.17 2.18
 8 2 3 88.45 4.25
 8 2 3 86.54 4.26
 8 2 3 90.04 4.32
 8 -2 3 90.34 4.27
 -8 -2 -3 89.09 6.05
 8 2 4 7.89 2.3
 8 -2 4 10.11 2.21
 -8 -2 -4 4.55 4.01
 8 -2 5 143.01 6.2
 8 -2 5 146.14 6.25
 8 2 5 148.33 6.28
 8 -2 5 132.07 6.3
 8 -2 6 103.83 4.91
 8 2 6 101.5 4.91
 8 -2 6 101.38 4.86
 8 -2 6 104.9 4.92
 8 2 6 110.85 5.03
 8 -2 7 3.67 2.16
 8 -2 7 2.86 2.21
 8 2 7 2.46 2.46
 8 -2 7 4.76 2.18
 8 2 8 213.22 8.79
 8 -2 8 211.72 8.66
 8 2 8 214.2 8.66
 8 2 9 19.57 2.21
 8 2 9 19.92 2.29
 8 -2 9 21.87 2.17
 8 -2 10 38.78 2.42
 8 2 10 38.25 2.59
 8 2 10 41.86 2.42
 8 -2 11 8.26 1.38
 8 2 11 12.25 1.68
 8 2 11 11.87 1.45
 8 2 12 10.19 1.31
 8 2 12 6.57 0.95
 -8 3 16 42.83 2.48
 -8 -3 16 40.16 2.31
 -8 3 16 46.96 2.33
 8 -3 -16 41.95 2.12
 -8 3 15 2.45 2
 -8 -3 15 2.07 1.84
 -8 3 15 -0.87 2.04
 8 -3 -15 1.52 1.48
 -8 -3 14 9.75 2.24
 -8 3 14 4.07 2.45
 -8 3 14 9.69 2.45
 8 -3 -14 10.51 1.87
 -8 -3 13 5.49 2.54
 -8 3 13 4.93 2.74
 -8 3 13 6.66 2.72
 8 -3 -13 1.63 1.75
 8 -3 -13 2.86 2.03
 -8 -3 12 1.59 2.64
 -8 3 12 -1.1 2.73
 -8 3 12 -0.9 2.72
 8 -3 -12 -1.42 2.16
 8 -3 -12 0.75 1.94
 -8 -3 11 33.85 3.25
 -8 3 11 39.61 3.63
 -8 3 11 38.14 3.52
 8 -3 -11 37.8 2.82
 8 -3 -11 40.4 2.67
 -8 -3 10 6.28 2.81
 -8 3 10 4.1 3.17
 -8 3 10 1.89 2.91
 8 -3 -10 1.98 2.23
 8 -3 -10 1.57 2.12
 -8 3 9 26.32 3.98
 -8 -3 9 29.97 3.21
 -8 3 9 35.02 3.41
 -8 3 9 29.68 3.42
 8 -3 -9 28.85 2.62
 8 -3 -9 31.87 2.58
 -8 3 8 229.17 10.97
 8 -3 -8 248.34 11.07
 -8 -3 8 235.93 9.75
 -8 3 8 234.8 9.83
 -8 3 8 230.05 9.77
 8 -3 -8 235.11 9.47
 8 -3 -8 240.12 9.53
 8 -3 -7 12.07 2.17
 -8 3 7 15.73 3.71
 8 -3 -7 10.3 3.42
 -8 3 7 12.5 3.01
 -8 -3 7 10.57 2.91
 -8 -3 6 266.64 10.88
 8 -3 -6 273.79 11.97
 -8 3 6 270.86 12.14
 8 -3 -5 51.34 4.1
 -8 3 5 49.46 4.56
 8 3 -5 52.28 3.71
 -8 -3 5 48.13 4.74
 -8 3 4 645.06 28.29
 8 -3 -4 741.77 28.01
 8 3 -4 717.54 27.89
 -8 -3 4 714.67 28.42
 8 -3 -3 99.99 5.41
 8 3 -3 99.23 5.45
 8 -3 -2 90.83 4.93
 8 3 -2 90.84 5.2
 8 -3 -1 76.94 4.14
 8 3 -1 79.26 4.82
 -8 -3 1 69.83 5.19
 -8 3 1 61.61 4.53
 -8 -3 0 14.23 3.62
 8 3 0 16.28 3.06
 -8 -3 -1 52.31 4.72
 8 3 1 51.52 4.2
 8 -3 2 10.71 2.2
 8 3 2 12 2.29
 -8 -3 -2 12.48 3.63
 8 3 3 35.44 2.82
 8 3 3 36.4 2.86
 8 -3 3 37.16 2.74
 -8 -3 -3 33.33 4.6
 8 -3 4 299.28 11.61
 8 3 4 288.69 11.61
 -8 -3 -4 305.37 13.54
 8 -3 4 285.46 11.6
 8 3 5 23 2.45
 8 -3 5 23.87 2.48
 8 -3 5 21.65 2.48
 8 -3 5 23.35 2.48
 8 -3 6 9.43 2.35
 8 -3 6 9.04 2.09
 8 -3 6 8.59 2.22
 8 -3 7 159 6.83
 8 -3 7 164.34 6.8
 8 -3 7 158.92 6.72
 8 3 8 105.42 4.79
 8 -3 8 100.7 4.61
 8 -3 9 7.69 1.83
 8 3 9 11.73 1.99
 8 3 10 16.54 1.89
 8 3 11 27.65 1.83
 8 3 12 3.06 1.17
 8 3 12 4.53 0.9
 -8 -4 16 3.43 1.19
 8 -4 -16 2.6 1.07
 -8 4 16 3.62 1.55
 -8 -4 15 10.26 1.8
 -8 4 15 10.55 1.78
 8 -4 -15 11.96 1.55
 -8 4 15 9.73 2.09
 -8 4 14 19.41 2.4
 -8 -4 14 21.81 2.28
 8 -4 -14 16.51 2.03
 8 -4 -14 15.58 1.7
 -8 4 14 18.12 2.5
 -8 -4 13 54.81 3.28
 -8 4 13 53.8 3.44
 8 -4 -13 50.33 2.85
 8 -4 -13 49.15 3.01
 -8 4 13 51.18 3.5
 -8 -4 12 7.8 2.6
 -8 4 12 8.43 2.74
 8 -4 -12 2.39 1.99
 -8 4 12 6.98 2.68
 -8 -4 11 203.91 8.76
 -8 4 11 228.77 8.87
 8 -4 -11 201.73 8.5
 -8 4 11 205.92 8.8
 -8 4 10 13.71 3.19
 -8 -4 10 17.34 2.98
 8 -4 -10 17.32 2.35
 -8 4 10 12.29 3.09
 -8 -4 9 236.94 10.15
 -8 4 9 257.99 10.23
 -8 4 9 245.49 10.24
 8 -4 -9 247.64 9.93
 8 -4 -8 21.28 4.01
 -8 4 8 13.17 4
 -8 -4 8 15.19 2.98
 -8 4 8 21.39 3.37
 8 -4 -8 19.1 2.4
 8 -4 -8 18.31 2.41
 -8 -4 7 433.23 17.34
 8 -4 -7 439.15 17.19
 8 -4 -7 449.04 17.22
 -8 4 7 470.9 18.92
 8 -4 -7 441.91 18.6
 -8 -4 6 36.53 3.33
 8 -4 -6 39.91 4.18
 -8 4 6 36.46 4.62
 8 -4 -6 39.66 2.82
 8 -4 -6 38.77 2.82
 8 4 -5 -1.87 2.56
 -8 -4 5 2.09 3.81
 -8 -4 5 -2.71 2.77
 8 -4 -5 1.46 2.02
 8 -4 -5 1.92 2.11
 8 -4 -5 -0.79 3.15
 -8 4 5 -2.37 3.62
 8 -4 -4 5.16 2.85
 -8 4 4 8.99 3.87
 8 4 -4 4.47 2.78
 -8 -4 4 7.72 3.82
 8 -4 -3 381.28 15.79
 8 4 -3 394.34 15.88
 -8 -4 3 364.01 16.16
 8 -4 -2 1.75 2.61
 8 4 -2 -3.31 2.77
 -8 -4 2 -0.54 3.19
 8 -4 -1 15.66 2.58
 8 4 -1 14.09 3.02
 -8 -4 1 15.34 3.8
 8 4 0 358.92 15.22
 8 -4 1 122.55 5.46
 8 4 1 127.15 5.55
 8 -4 2 7.07 2.16
 8 4 2 12.1 2.41
 8 4 2 10.64 3.48
 -8 -4 -2 12.62 4.21
 8 -4 3 47.55 2.96
 8 4 3 45.18 3.02
 8 4 3 42.6 4.23
 -8 -4 -3 38.22 4.69
 8 4 3 43.64 3.09
 8 -4 4 9.35 2.23
 8 4 4 13.91 2.35
 -8 -4 -4 7.13 3.92
 8 -4 4 12.47 2.3
 8 -4 5 408.18 15.86
 8 -4 5 403.87 15.85
 8 -4 6 134.35 6.05
 8 -4 6 134.46 6.09
 8 -4 7 42.19 2.88
 8 -4 7 46.55 2.8
 8 4 7 45.29 3.2
 8 4 8 11.12 2.22
 8 4 8 15.59 2.25
 8 4 9 80.94 4.03
 8 4 9 85.48 3.97
 8 4 10 31.91 2.24
 8 4 10 31.73 2.23
 8 4 11 19.22 1.59
 8 4 11 16.18 1.7
 8 4 12 10.75 0.96
 8 4 12 10.09 1.19
 -8 5 16 4.17 1.37
 -8 -5 15 5.21 1.4
 -8 5 15 8.63 1.91
 8 -5 -15 6.27 1.11
 -8 -5 14 0.88 1.77
 -8 5 14 5.05 1.6
 -8 5 14 -1.3 2.2
 8 -5 -14 -1.84 1.48
 -8 -5 13 -0.21 2.05
 -8 5 13 2.55 2.16
 -8 5 13 2.92 2.43
 8 -5 -13 1.23 1.77
 8 -5 -13 1.58 1.82
 -8 5 12 1.33 2.45
 -8 -5 12 -1.41 2.38
 -8 5 12 -0.05 2.71
 8 -5 -12 2.42 2.1
 8 -5 -12 0.22 1.96
 -8 -5 11 8.45 2.63
 -8 5 11 10.6 2.88
 8 -5 -11 6.39 2.12
 8 -5 -11 5.94 2.15
 -8 -5 10 14.1 2.78
 -8 5 10 13.6 3.12
 8 -5 -10 13.79 2.37
 8 -5 -10 13.87 2.28
 -8 -5 9 702.33 27.5
 -8 5 9 722.64 27.54
 8 -5 -9 710.87 27.45
 8 -5 -9 724.26 27.47
 -8 -5 8 394.66 15.66
 8 -5 -8 390.34 15.54
 8 -5 -8 397.48 15.53
 -8 5 8 406.72 15.67
 -8 -5 7 18.45 2.86
 -8 5 7 24.19 4.33
 8 -5 -7 23.08 4.2
 8 -5 -7 19.84 2.4
 8 -5 -7 16.12 2.33
 -8 -5 6 37.96 3.43
 -8 5 6 47.15 5
 8 -5 -6 48.61 4.41
 8 -5 -6 45.78 2.98
 8 -5 -6 43.87 3
 -8 -5 5 3.29 2.8
 8 -5 -5 2.7 2.18
 8 -5 -5 2.42 2.14
 8 5 -5 4.33 2.9
 8 -5 -5 0.17 3.41
 -8 5 5 0.87 4.1
 -8 -5 5 2.12 3.63
 -8 -5 4 71.18 4.29
 8 5 -4 78.59 5.05
 -8 -5 4 83.23 5.71
 8 -5 -4 82.1 3.91
 8 -5 -4 82.42 3.99
 8 -5 -4 79.65 5.24
 -8 5 4 72.22 5.84
 8 5 -3 208.28 9.7
 -8 -5 3 215.29 10.02
 8 -5 -3 206.3 8.49
 8 -5 -3 212.61 8.58
 8 -5 -3 211.82 9.65
 8 5 -2 4.22 2.38
 8 5 -2 4.09 3.17
 -8 -5 2 4.27 3.55
 8 -5 -2 4.21 2.17
 8 -5 -2 6.63 2.66
 8 -5 -1 -0.74 2.02
 8 5 -1 1.8 2.38
 8 5 -1 -1.52 3.19
 8 -5 -1 2.5 2.52
 -8 -5 1 -0.37 3.65
 8 5 0 34.67 2.89
 8 5 0 37.53 4.16
 8 -5 0 32.7 2.66
 -8 -5 0 33.54 4.26
 8 -5 1 24.13 2.37
 8 5 1 19.14 2.58
 -8 -5 -1 16.13 3.77
 8 -5 2 9.04 2.22
 8 5 2 7.58 2.46
 8 5 2 10.18 3.47
 -8 -5 -2 3.33 4
 8 -5 3 348.03 13.5
 8 5 3 339.82 13.59
 8 5 3 340.83 14.99
 8 -5 4 26.97 2.45
 8 -5 4 22.19 2.31
 8 -5 5 360.19 14.2
 8 -5 5 359.26 14.18
 8 5 5 369.07 14.41
 8 -5 6 13.28 2.05
 8 5 6 13.92 2.64
 8 -5 6 13.17 2.19
 8 -5 7 2.77 1.91
 8 -5 7 3.73 1.96
 8 5 7 5.26 2.21
 8 5 8 0.85 2.05
 8 5 9 17.51 2.01
 8 5 9 18.78 2.08
 8 5 10 2.92 1.61
 8 5 10 2.36 1.49
 8 5 11 3.34 1.33
 8 5 11 5.02 1.23
 -8 -6 15 0.11 1.02
 8 -6 -15 2.59 1.14
 8 -6 -15 0.02 0.95
 -8 6 15 1.58 1.65
 -8 -6 14 28.42 1.96
 8 -6 -14 29.66 1.98
 8 -6 -14 28.92 1.93
 -8 6 14 30.13 2.47
 -8 -6 13 4.93 1.87
 8 -6 -13 9.63 1.78
 8 -6 -13 7.5 1.79
 -8 6 13 12.66 2.33
 -8 -6 12 10.85 2.15
 8 -6 -12 7.16 1.99
 8 -6 -12 9.75 1.94
 -8 6 12 11.37 2.58
 -8 -6 11 4.69 2.25
 8 -6 -11 1.2 2.07
 8 -6 -11 4.11 2.16
 -8 6 11 3.68 2.69
 -8 -6 10 41.43 3.18
 8 -6 -10 40.61 2.91
 8 -6 -10 45.26 2.95
 -8 6 10 43.06 3.58
 -8 -6 9 18.93 2.8
 -8 6 9 21.07 3.25
 8 -6 -9 18.74 2.43
 8 -6 -9 15.89 2.37
 -8 -6 8 490.91 18.62
 -8 6 8 470.48 18.65
 8 -6 -8 481.16 18.54
 8 -6 -8 466.38 18.52
 -8 -6 7 103.84 5.12
 8 -6 -7 106.64 4.89
 8 -6 -7 101.7 4.84
 -8 -6 6 4.22 2.67
 8 -6 -6 3.34 2.23
 8 -6 -6 5.87 2.19
 -8 6 6 5.71 4.38
 8 -6 -6 0.2 3.74
 -8 -6 5 148.07 6.57
 8 6 -5 151.41 7.63
 8 -6 -5 146.94 6.33
 8 -6 -5 147.5 6.41
 -8 -6 5 150.52 7.93
 8 -6 -5 163.47 8.04
 -8 6 5 130.39 8.38
 8 6 -4 203.46 9.2
 8 -6 -4 185.58 7.8
 8 -6 -4 192.83 7.89
 -8 -6 4 192.87 9.42
 8 -6 -4 186.06 9.18
 -8 6 4 176.78 10.02
 8 6 -3 7.35 3.22
 8 -6 -3 3.84 2.28
 8 -6 -3 4.81 3.14
 -8 -6 3 3.42 3.53
 -8 -6 2 334.3 14.14
 8 6 -2 342.32 13.95
 8 -6 -2 324.19 12.53
 8 -6 -2 302.86 12.6
 8 -6 -2 314.45 13.67
 8 6 -1 69.73 3.78
 -8 -6 1 73 5.36
 8 6 -1 64.31 4.91
 8 -6 -1 68.08 3.59
 8 -6 -1 70.89 4.61
 -8 -6 0 88.58 5.96
 8 -6 0 86.03 4.15
 8 6 0 86.23 4.34
 8 6 0 88.92 5.62
 8 -6 1 22.3 2.4
 -8 -6 -1 17.93 4.13
 8 6 1 27.01 2.65
 8 -6 2 161.78 6.88
 8 6 2 169.76 6.96
 8 6 2 163.59 7.09
 8 6 3 21.51 2.59
 8 6 3 22.12 2.66
 8 -6 3 20.71 2.24
 8 -6 4 55.78 3.06
 8 -6 4 54.85 3.14
 8 6 4 52.22 3.27
 8 -6 5 54.82 3.04
 8 -6 5 53.36 3.15
 8 6 5 58.5 3.31
 8 6 5 58.88 3.57
 8 -6 6 45.62 2.71
 8 6 6 51.16 3.23
 8 6 6 43.14 2.92
 8 -6 6 44.76 2.82
 8 -6 7 4.38 1.82
 8 6 7 0.57 2.2
 8 6 8 46.26 2.9
 8 6 8 42.28 2.85
 8 6 9 24.97 2.15
 8 6 9 24.59 2.09
 8 6 10 2.29 1.52
 8 6 10 4.78 1.47
 8 6 11 26.5 1.5
 8 6 11 20.23 1.49
 8 -7 -15 67.09 2.73
 -8 7 15 59.59 2.93
 8 -7 -14 1.98 1.29
 8 -7 -14 3.81 1.29
 -8 7 14 4.08 1.79
 -8 7 13 5.93 2.22
 8 -7 -13 2.14 1.5
 8 -7 -13 1.99 1.5
 -8 -7 13 2.76 1.56
 -8 7 12 25.76 2.68
 8 -7 -12 23.84 2.14
 8 -7 -12 25.38 2.15
 -8 -7 12 26.41 2.19
 -8 7 11 9.67 2.78
 8 -7 -11 7.67 1.92
 8 -7 -11 11.4 2.06
 -8 -7 11 7.86 2.12
 -8 7 10 2.7 2.93
 8 -7 -10 -1.18 2.04
 8 -7 -10 1.64 2.05
 -8 -7 10 2.85 2.2
 -8 7 9 10.74 3.12
 8 -7 -9 5.22 2.11
 8 -7 -9 8.56 2.12
 -8 -7 9 7.67 2.45
 -8 7 8 185.62 8.44
 -8 -7 8 206.72 8.26
 8 -7 -8 197.87 8.15
 8 -7 -8 200.66 8.27
 -8 -7 7 95.68 4.59
 8 -7 -7 88.39 4.43
 8 -7 -7 95.31 4.57
 -8 -7 6 3.47 2.62
 8 -7 -6 4.47 2.26
 8 -7 -6 2.25 2.15
 8 -7 -5 11.51 2.16
 8 -7 -5 16.14 2.34
 8 7 -4 15.97 2.59
 8 7 -4 13.98 3.85
 8 -7 -4 9.26 3.41
 -8 -7 4 17.55 3.81
 8 -7 -4 12.91 2.13
 8 -7 -4 14.5 2.41
 8 7 -3 238.95 11.03
 -8 -7 3 228.75 11
 8 7 -3 246.13 9.66
 8 -7 -3 219.3 10.77
 -8 7 3 226.96 11.83
 8 -7 -2 248.08 11.66
 -8 7 2 258.51 12.85
 -8 -7 2 260.55 11.98
 8 7 -2 268.47 10.56
 8 -7 -2 256.58 10.36
 8 7 -2 264.15 11.91
 8 -7 -1 294.38 11.66
 -8 -7 1 276.93 13.2
 8 7 -1 287.67 13.16
 8 7 -1 307.23 11.78
 8 7 -1 294.98 11.87
 8 7 0 129.45 5.93
 8 7 0 132.15 5.87
 8 -7 0 131.96 5.63
 8 7 1 -0.36 2.35
 8 -7 1 1.17 2.02
 8 7 1 1.2 2.37
 8 7 2 112.26 5.13
 8 -7 2 107.15 4.83
 8 7 2 108.77 5
 8 -7 3 226.39 9.01
 8 7 3 222.26 9.14
 8 -7 4 486.36 18.46
 8 7 4 487.63 18.59
 8 -7 4 457.6 18.36
 8 7 4 479.87 18.46
 8 -7 5 9.2 2.01
 8 7 5 15.71 2.64
 8 -7 5 7.52 1.88
 8 7 5 11.6 2.3
 8 -7 6 34.43 2.42
 8 7 6 40.11 2.89
 8 -7 6 32.12 2.25
 8 7 6 36.24 2.54
 8 7 7 -1.7 1.82
 8 -7 7 1.48 1.58
 8 7 7 0.89 1.97
 8 7 8 17.14 2.06
 8 7 8 16.28 1.71
 8 7 9 12.83 1.75
 8 7 10 16.41 1.46
 8 -8 -14 7.14 1
 8 -8 -14 6.36 1.06
 -8 8 14 7 1.65
 8 -8 -13 0.5 1.37
 8 -8 -13 1.52 1.29
 8 -8 -12 26.47 1.96
 8 -8 -12 22.01 2.04
 -8 8 12 25.44 2.57
 8 -8 -11 42.77 2.55
 8 -8 -11 42.57 2.72
 -8 8 11 42.03 3.19
 8 -8 -10 25.36 2.43
 8 -8 -10 25.47 2.23
 -8 8 10 25.34 3.02
 8 -8 -9 0.71 2.04
 8 -8 -9 -0.62 1.92
 -8 8 9 0.34 2.74
 8 -8 -8 157.57 6.95
 8 -8 -8 169.11 7.14
 -8 8 8 182.45 7.3
 8 -8 -7 56.17 3.25
 8 -8 -7 62.27 3.45
 8 -8 -6 46.57 2.87
 8 8 -5 42.42 3.27
 8 -8 -5 44.49 2.75
 8 8 -4 223.93 9.23
 8 8 -3 140.72 6.15
 8 -8 -3 135.27 5.83
 8 -8 -3 135.51 6.05
 8 8 -2 88.05 4.38
 8 -8 -2 81.53 4.25
 8 -8 -2 82.31 4.03
 8 -8 -1 11.03 2.05
 8 8 -1 7.68 2.53
 8 8 -1 7.5 2.56
 8 -8 0 9.45 1.88
 8 8 0 6.84 2.54
 8 8 0 7.28 2.61
 8 8 0 5.94 2.43
 8 8 1 316.23 12.57
 8 8 1 318.2 12.65
 8 8 2 227.51 8.98
 8 8 2 208.69 9.02
 8 8 3 43.05 3.26
 8 8 3 48.73 3.16
 8 -8 4 17.59 2.19
 8 8 4 17.04 2.61
 8 8 4 15.97 2.29
 8 -8 5 113.57 4.92
 8 8 5 119.78 5.2
 8 8 5 106.96 5.09
 8 -8 6 30.57 2.13
 8 8 6 35.99 2.59
 8 8 6 33.9 2.47
 8 8 7 1.11 1.89
 8 8 7 1.9 1.67
 8 8 8 76.27 3.35
 8 8 8 63.9 3.08
 8 8 8 66.28 3.23
 8 8 9 2 1.2
 8 8 9 -1.22 1.35
 8 8 10 30.56 1.61
 -8 9 13 0.67 1.68
 8 -9 -13 1.79 0.89
 8 -9 -13 1.48 1.14
 8 9 -13 1.14 1.19
 8 -9 -12 2.81 1.21
 8 -9 -12 2.95 1.47
 -8 9 12 3.6 1.98
 8 -9 -11 14.72 1.61
 8 -9 -11 14.96 1.9
 -8 9 11 14.42 2.4
 8 -9 -10 48.1 2.62
 8 -9 -10 47.81 2.86
 -8 9 10 48.66 3.3
 8 -9 -9 5.56 1.73
 -8 9 9 3.72 2.63
 8 -9 -8 12.53 1.94
 8 -9 -7 13.24 2.02
 8 9 -6 109.07 5.14
 8 -9 -6 111.66 5.16
 8 9 -5 46.57 3.11
 8 -9 -5 40.4 3.04
 8 -9 -4 68.41 3.62
 8 9 -4 81.03 4.04
 8 -9 -4 76.1 3.87
 8 9 -3 26.7 2.72
 8 -9 -3 22.54 2.43
 8 9 -2 49.63 3.37
 8 9 -2 50.19 3.3
 8 9 -1 191.18 8.17
 8 9 -1 194.62 8.08
 8 9 -1 195.11 8.04
 8 9 0 0.32 2.39
 8 9 0 5.03 2.46
 8 9 0 1.87 2.44
 8 9 1 196.27 8.21
 8 9 1 196.43 8.08
 8 9 1 198.65 8.17
 8 9 2 1.19 2.31
 8 9 2 -1.77 2.21
 8 9 3 5.3 2.24
 8 9 4 12.15 2.16
 8 -9 4 13.31 1.83
 8 -9 5 0.65 1.54
 8 9 5 4.98 1.9
 8 9 5 2.38 2.01
 8 -9 6 48.51 2.52
 8 9 6 54.21 2.87
 8 9 6 56.3 2.8
 8 9 7 104.6 4.45
 8 9 8 8.87 1.21
 8 9 8 10.64 1.54
 8 9 9 1.46 1.09
 8 -10 -13 0.68 0.8
 -8 10 12 4.72 1.61
 8 10 -12 7.18 1.23
 8 -10 -12 8.93 1.25
 -8 10 11 14.87 2.13
 8 10 -11 18.47 1.71
 -8 10 10 16.39 2.41
 8 10 -10 20.22 1.99
 8 10 -9 36.02 2.51
 8 10 -8 17.74 2.24
 8 -10 -8 21.06 2.24
 8 -10 -7 168 6.96
 8 10 -7 162.75 6.96
 8 -10 -6 205.58 8.42
 8 10 -6 204.44 8.44
 8 10 -5 6.13 2.31
 8 -10 -5 4.69 2.18
 8 10 -4 140.26 6.11
 8 -10 -4 136.47 6.05
 8 10 -3 149.78 6.41
 8 10 -3 145.65 6.47
 8 10 -2 2.24 2.48
 8 10 -2 -0.58 2.31
 8 10 -2 2.12 2.34
 8 10 -1 24.85 2.61
 8 10 -1 24.15 2.73
 8 10 -1 19.79 2.58
 8 10 0 35.42 2.84
 8 10 0 34.7 2.85
 8 10 0 32.91 2.78
 8 10 1 23.18 2.48
 8 10 1 22.95 2.49
 8 10 1 29.03 2.73
 8 10 2 195.33 8.07
 8 10 3 47.04 2.89
 8 -10 3 39.21 2.45
 8 10 4 11.19 2.01
 8 -10 4 11.49 1.62
 8 10 5 23.23 2.12
 8 10 6 37.54 2.23
 8 10 7 17.01 1.65
 8 10 7 16.68 1.46
 8 10 8 17.39 1.34
 8 11 -11 1.4 0.9
 8 -11 -11 4.51 1.12
 8 11 -10 2.46 1.34
 8 -11 -10 4.17 1.37
 8 11 -9 7.66 1.55
 8 -11 -9 10.38 1.64
 8 11 -8 -0.13 1.74
 8 -11 -8 -0.23 1.69
 8 11 -7 73.63 3.64
 8 -11 -7 75.04 3.63
 8 11 -6 5.73 2.03
 8 -11 -6 5.22 1.97
 8 -11 -5 195.73 8
 8 11 -5 195.77 8.01
 8 11 -4 114.75 5.16
 8 11 -4 118.96 5.24
 8 11 -4 111.48 5.23
 8 11 -3 5.79 2.17
 8 11 -3 5.73 2.34
 8 11 -3 11.01 2.33
 8 11 -2 0.36 2.12
 8 11 -2 0.18 2.25
 8 11 -2 -0.33 2.18
 8 11 -1 2.53 2.06
 8 11 -1 -0.77 2.13
 8 11 -1 2.72 2.25
 8 11 0 11.72 2.14
 8 11 0 10.19 2.15
 8 11 0 7.12 2.28
 8 11 1 286.43 11.57
 8 11 1 306.37 11.69
 8 11 2 9.35 1.92
 8 11 2 13.45 2.15
 8 11 3 135.49 5.47
 8 -11 3 121.59 5.14
 8 11 4 3.57 1.78
 8 11 5 5.86 1.6
 8 11 6 -0.63 1.26
 8 11 6 -1.39 1.25
 8 11 7 2.76 0.94
 8 11 7 2.3 0.85
 8 12 -10 42.72 2.15
 8 -12 -9 4.84 1.23
 8 12 -8 2.16 1.27
 8 12 -8 2.33 1.61
 8 -12 -8 2.09 1.37
 8 12 -7 29.24 1.87
 8 12 -7 28.79 2.2
 8 12 -7 24.16 2.15
 8 12 -6 70.83 3.38
 8 12 -6 69.32 3.53
 8 12 -6 77.62 3.56
 8 12 -5 9.39 1.79
 8 12 -5 10.65 2.03
 8 12 -5 5.75 2.02
 8 12 -4 142.05 5.98
 8 12 -4 145.41 6.07
 8 12 -4 145.32 6.08
 8 12 -3 13.71 1.97
 8 12 -3 15.24 2.14
 8 12 -3 14.86 2.13
 8 12 -2 1.76 1.8
 8 12 -2 6.07 1.96
 8 12 -2 4.74 1.98
 8 12 -1 2.42 2
 8 12 -1 2.24 1.79
 8 12 -1 -0.96 1.95
 8 12 0 23.08 2.24
 8 12 0 19.75 2.07
 8 12 1 -1.31 1.83
 8 12 1 -0.41 1.74
 8 12 2 50.6 2.62
 8 12 2 54.78 2.91
 8 12 3 1.74 1.65
 8 12 4 66.37 3.07
 8 12 5 4.83 1.07
 8 12 5 4.71 1.17
 8 13 -7 -0.27 1.36
 8 13 -6 -0.64 1.5
 8 13 -6 -1.5 1.49
 8 13 -5 -1.06 1.59
 8 13 -5 2.92 1.57
 8 13 -4 56.22 2.86
 8 13 -4 55.01 2.84
 8 13 -3 47.14 2.59
 8 13 -3 46.55 2.62
 8 13 -2 1.77 1.59
 8 13 -2 3.18 1.72
 8 13 -1 85.51 3.83
 8 13 -1 88.25 3.92
 8 13 0 18.09 1.75
 8 13 0 21.14 1.84
 8 13 1 9.91 1.38
 8 13 1 11.63 1.59
 8 13 2 9.38 1.49
 8 13 3 -1.14 1.21
 8 13 4 37.29 1.84
 8 14 -6 84.29 3.46
 8 14 -5 38.03 1.94
 8 14 -4 18.28 1.46
 8 14 -3 9.21 1.28
 8 14 -3 8.94 1.34
 8 14 -2 31.4 1.86
 8 14 -2 36.03 1.91
 8 14 -1 33.92 1.8
 8 14 -1 37.41 1.95
 8 14 0 1.44 1.11
 8 14 1 24.08 1.47
 -9 0 16 -0.68 1.49
 -9 0 15 0.3 1.91
 9 0 -15 0.8 1.2
 9 0 -14 74.29 3.4
 -9 0 14 78.26 3.87
 -9 0 13 3.72 2.62
 9 0 -13 0.08 1.81
 -9 0 13 1.04 2.57
 -9 0 12 34.32 3.3
 9 0 -12 36.56 2.55
 -9 0 12 33.95 3.32
 -9 0 11 0.66 3
 9 0 -11 0.76 2.09
 -9 0 11 -1.53 3.06
 -9 0 10 58.77 4.03
 9 0 -10 55.4 3.23
 -9 0 10 50.25 4.01
 -9 0 9 -3.06 3.02
 9 0 -9 2.55 2.09
 -9 0 9 -1.25 2.99
 9 0 -8 913.19 35.78
 -9 0 8 968.64 35.91
 -9 0 8 941.17 35.98
 -9 0 7 -1.73 2.99
 9 0 -7 -3.03 2.04
 -9 0 6 0.41 2.94
 9 0 -6 0.89 2.03
 -9 0 5 0.4 3.01
 9 0 -5 1.1 2.02
 -9 0 4 7.49 3.49
 9 0 -4 3.21 2.54
 -9 0 4 5.57 2.68
 -9 0 3 -0.58 3.79
 -9 0 2 8.75 3.77
 -9 0 1 1.29 3.52
 -9 0 0 4.68 3.55
 9 0 0 3.49 2.1
 9 0 1 -1.25 2.12
 -9 0 -1 3.01 3.54
 9 0 1 2.84 2.09
 9 0 2 292.25 11.85
 -9 0 -2 318.26 13.5
 9 0 2 301.52 11.86
 9 0 3 -1.2 2.13
 -9 0 -3 -1.2 3.82
 9 0 3 0.95 2.3
 9 0 4 267.73 11.04
 9 0 4 282.81 10.99
 9 0 5 -1.41 2.45
 9 0 5 3.45 2.24
 9 0 5 -1.54 2.11
 9 0 6 6.23 2.12
 9 0 6 7.25 2.43
 9 0 7 -2.59 2.21
 9 0 8 18.57 2.26
 9 0 9 -0.6 1.86
 9 0 10 17.54 1.79
 9 0 11 1.48 1.14
 -9 1 16 5.14 1.48
 9 -1 -16 2.74 0.9
 -9 1 15 17.82 2.07
 9 -1 -15 16.55 1.55
 -9 1 14 0.05 2.26
 -9 1 14 -1.14 2.23
 9 -1 -14 -0.21 1.54
 9 1 -14 0.11 1.43
 -9 1 13 5.21 2.46
 -9 1 13 9.67 2.69
 9 1 -13 7.21 1.74
 9 -1 -13 8.24 1.82
 -9 -1 12 8.22 2.77
 -9 1 12 4.74 2.88
 -9 -1 12 4.84 2.68
 -9 1 12 8.32 2.9
 9 -1 -12 5.54 2.01
 9 1 -12 8.44 1.91
 -9 -1 11 272.39 10.94
 -9 1 11 270.27 10.99
 9 1 -11 260.69 10.59
 9 -1 -11 266.1 10.68
 -9 -1 11 271.32 10.96
 -9 1 11 268.55 11
 -9 -1 10 35.23 3.51
 -9 1 10 37.43 3.52
 -9 -1 10 25.95 3.52
 -9 1 10 33.02 3.4
 9 1 -10 30.31 2.46
 9 -1 -10 36.52 2.69
 -9 -1 9 8.66 3.15
 -9 1 9 14.02 3.12
 -9 -1 9 13.42 3.26
 -9 1 9 12.79 3.13
 9 1 -9 9.85 2.19
 9 -1 -9 10.12 2.2
 -9 -1 8 603.9 22.25
 -9 1 8 568.16 22.25
 9 1 -8 557.66 22.04
 9 -1 -8 577.38 22.11
 -9 -1 8 559.85 22.3
 -9 1 8 579.73 22.31
 -9 -1 7 47.85 3.78
 -9 1 7 50.6 3.8
 -9 -1 7 48.49 3.89
 9 1 -7 46.98 3.03
 9 -1 -7 50.82 3.08
 9 1 -6 112.95 4.95
 9 -1 -6 113.21 5.01
 -9 1 6 113.32 6.11
 -9 -1 6 104.34 5.47
 -9 1 6 111.29 5.47
 9 -1 -5 267.33 10.31
 -9 1 5 268.2 11.5
 9 -1 -5 284.62 11.45
 -9 -1 5 234.35 10.58
 -9 1 5 251.75 10.56
 9 -1 -4 1.77 2
 9 -1 -4 -1.25 2.49
 -9 1 4 3.12 3.04
 -9 -1 4 -0.5 2.81
 -9 -1 4 0.81 3.68
 -9 -1 3 16.44 2.89
 -9 -1 3 9.19 4.18
 -9 1 3 16.07 3.76
 -9 1 2 13.36 3.69
 -9 -1 2 9.54 3.73
 -9 -1 1 65.96 5.09
 -9 1 1 53.8 4.93
 9 -1 -1 60.74 3.35
 -9 -1 0 80.86 5.59
 -9 1 0 79.78 5.59
 9 -1 0 79.96 3.99
 9 1 0 82.07 4.01
 9 1 1 17.58 2.37
 9 -1 1 18.41 2.32
 -9 1 -1 12.55 3.76
 -9 -1 -1 14.03 4.11
 9 -1 1 19.51 2.42
 9 1 1 19.58 2.37
 9 1 2 126.22 5.57
 9 -1 2 131.2 5.67
 9 1 2 129.56 5.61
 -9 -1 -2 124.82 7.48
 -9 1 -2 131.46 7.26
 9 -1 2 127.45 5.67
 9 1 2 128.79 5.65
 9 -1 3 267.87 10.52
 9 1 3 261.86 10.52
 -9 -1 -3 257.06 12.29
 9 1 3 267.01 10.55
 9 -1 3 254.31 10.52
 9 1 4 494.55 18.41
 9 -1 4 481.33 18.41
 9 -1 4 466.95 18.42
 9 1 4 454.53 18.41
 9 -1 5 163.95 7.34
 9 1 5 179.71 7.28
 9 -1 6 46.62 2.93
 9 1 6 44.66 3.07
 9 1 6 40.35 3
 9 1 7 0.34 2.09
 9 -1 7 0.35 2.05
 9 1 7 -2.14 1.92
 9 -1 8 1 1.86
 9 1 8 1.21 2.02
 9 1 8 0.21 1.74
 9 1 9 84.95 3.91
 9 -1 9 90.69 4.04
 9 1 9 94.6 4.15
 9 -1 10 17.15 1.62
 9 1 10 14.36 1.74
 9 1 10 16.6 1.44
 9 -1 11 40.77 2.15
 9 1 11 52.34 2.28
 9 -2 -16 2.17 0.95
 -9 -2 16 0.84 1.36
 -9 2 16 1.96 1.38
 -9 -2 15 19.04 2
 -9 2 15 17.92 2.09
 9 -2 -15 17.28 1.56
 -9 2 15 12.23 2.08
 -9 -2 14 2.03 2.14
 -9 2 14 2.15 2.35
 9 -2 -14 1.33 1.6
 -9 2 14 4.61 2.3
 -9 2 13 10.64 2.68
 -9 -2 13 5.44 2.51
 9 -2 -13 4.81 1.85
 -9 2 13 4.85 2.62
 -9 2 12 32.12 3.21
 -9 -2 12 26.92 3.04
 9 -2 -12 26.49 2.41
 -9 2 12 26.27 3.19
 -9 2 11 -1.93 2.98
 -9 -2 11 -1.71 2.82
 9 2 -11 4.31 1.73
 9 -2 -11 -0.1 2.15
 -9 2 11 -0.39 2.99
 -9 2 10 4.7 2.92
 9 -2 -10 1.48 2.22
 9 2 -10 4.43 1.94
 -9 2 10 4.75 3.13
 9 2 -9 74.03 3.87
 9 -2 -9 85.27 4
 -9 2 9 81.24 4.48
 -9 2 9 78.8 4.58
 9 -2 -8 10.03 2.21
 9 2 -8 5.5 1.98
 -9 2 8 3.31 3.05
 9 -2 -8 6.98 4.04
 -9 2 8 9.88 3.12
 -9 2 7 353.11 15.73
 9 2 -7 364.95 14.38
 9 -2 -7 366.93 14.48
 -9 2 7 372.65 14.73
 -9 2 6 3.8 3
 9 2 -6 2.8 2.05
 9 -2 -6 0.13 2.11
 9 -2 -6 -1.47 3.38
 -9 2 6 2.84 3.19
 9 -2 -5 1.16 2.07
 -9 2 5 6.24 2.9
 9 -2 -5 6.25 3.09
 -9 2 5 1.98 3.39
 9 -2 -4 41.05 2.88
 9 -2 -4 43.11 3.68
 -9 2 4 42.86 4.38
 9 2 -4 42.86 3.53
 -9 -2 4 44.27 5.14
 9 -2 -3 11.17 2.58
 9 2 -3 14.73 2.84
 -9 -2 3 17.32 4.15
 -9 -2 3 12.91 2.88
 9 -2 -2 -0.04 2.13
 -9 -2 2 -2.16 3.81
 -9 2 2 1.03 3.25
 9 2 -2 -3.26 3.01
 -9 -2 1 87.88 5.99
 -9 2 1 81.89 5.55
 9 -2 -1 82.62 4.08
 9 2 -1 83.77 5.21
 9 2 0 18.11 2.34
 9 2 0 21.69 2.42
 -9 -2 0 26.13 4.28
 -9 2 0 20.06 3.57
 9 2 1 -0.88 2.25
 9 2 1 1.77 2.2
 -9 -2 -1 -4.53 3.89
 9 2 1 -1.36 2.24
 9 2 2 1.02 2.19
 9 2 2 1.83 2.24
 -9 -2 -2 -3.2 4.09
 9 2 2 -1.02 2.2
 9 -2 2 -1.02 2.25
 9 2 3 17.09 2.49
 -9 -2 -3 24.11 4.52
 9 2 3 18.17 2.44
 9 -2 3 19.16 2.39
 9 2 4 59.25 3.39
 9 -2 4 59.49 3.45
 9 -2 5 20.59 2.46
 9 -2 5 16.21 2.33
 9 2 5 16.89 2.38
 9 -2 6 5.64 2.12
 9 -2 6 5.41 2.24
 9 2 6 6.35 2.44
 9 2 6 7.72 2.22
 9 -2 6 6.3 2.13
 9 2 7 106.33 4.81
 9 -2 7 104.24 4.75
 9 2 7 113.54 4.9
 9 -2 7 100.7 4.83
 9 -2 8 15.03 1.95
 9 2 8 14.63 2.2
 9 2 8 11.6 1.85
 9 2 9 58.23 2.95
 9 -2 9 59.82 2.95
 9 2 9 57.84 3.1
 9 2 10 0.32 1.29
 9 -2 10 -0.95 1.33
 9 2 10 1.64 1.58
 9 2 11 0.39 0.79
 9 2 11 1.29 1.19
 9 -3 -16 26.47 1.38
 -9 -3 16 25.16 1.59
 -9 3 16 19.55 1.38
 -9 -3 15 0.73 1.68
 -9 3 15 3.11 1.75
 9 -3 -15 -0.08 1.3
 -9 3 15 0.82 1.88
 -9 -3 14 16.72 2.29
 -9 3 14 24.52 2.42
 9 -3 -14 22.1 1.89
 -9 3 14 20.91 2.51
 -9 -3 13 11.64 2.37
 -9 3 13 14.21 2.7
 9 -3 -13 12.06 2.02
 -9 3 13 14.71 2.6
 -9 -3 12 32.22 3.02
 -9 3 12 34.51 3.16
 9 -3 -12 33.03 2.52
 -9 3 12 31.13 3.09
 9 -3 -11 64.37 3.54
 9 -3 -11 65.71 3.3
 -9 3 11 68 4.12
 -9 -3 11 56.08 3.81
 -9 3 11 67.71 4.08
 -9 -3 10 11.41 2.8
 -9 3 10 14.55 3.16
 9 -3 -10 13.06 2.39
 9 -3 -10 10.66 2.08
 -9 3 10 9.55 3.03
 9 -3 -9 470.18 18.08
 9 -3 -9 467.05 17.98
 -9 3 9 474.37 18.18
 -9 -3 9 466.32 18.25
 -9 3 9 440.86 18.28
 9 -3 -8 6.99 2.26
 9 -3 -8 6.36 2.2
 -9 -3 8 8.01 3.02
 -9 3 8 6.51 2.95
 -9 -3 7 156.76 7.49
 -9 3 7 175.61 7.52
 -9 3 7 173.24 8.81
 9 -3 -7 166.86 8.7
 9 -3 -7 182.38 7.22
 9 -3 -7 170.1 7.14
 -9 -3 6 72.78 4.33
 -9 3 6 77.29 4.24
 9 -3 -6 79.01 5.34
 -9 3 6 69.38 5.46
 9 -3 -6 75.29 3.8
 -9 3 5 4.61 2.25
 -9 -3 5 -0.63 2.86
 9 -3 -5 1.72 2.18
 -9 -3 5 -5.92 3.74
 9 -3 -5 2.23 3.06
 -9 3 5 4.62 3.76
 9 3 -4 57.92 3.91
 9 -3 -4 44.56 3.01
 9 -3 -4 51.48 4.01
 -9 3 4 50.23 5.02
 -9 -3 4 44.78 3.51
 9 3 -3 353.12 15.1
 9 3 -3 366.13 14.09
 9 -3 -3 352.05 14.05
 9 -3 -3 367.49 14.92
 9 3 -2 8.71 3.07
 9 3 -2 8.38 2.35
 -9 -3 2 16.02 4.16
 9 -3 -2 7.29 2.22
 9 3 -1 25.17 3.5
 9 3 -1 23.84 2.59
 -9 -3 1 22.66 4.28
 9 -3 -1 22.72 2.51
 9 3 0 3.04 3.02
 9 -3 0 -0.69 2.14
 9 3 0 1.66 2.2
 9 3 0 3.97 2.28
 -9 -3 0 -2.28 3.83
 9 3 1 40.26 4.12
 -9 -3 -1 40.55 4.58
 9 3 1 40.13 2.9
 9 3 1 37.91 2.82
 9 -3 1 36.99 2.79
 9 3 1 40.04 2.8
 9 3 2 296.24 11.93
 -9 -3 -2 327.49 13.84
 9 -3 2 290.25 11.92
 9 3 2 308.19 11.89
 9 -3 3 595.76 22.82
 9 3 3 588.74 22.79
 9 3 4 49.48 3.12
 9 -3 4 49.18 3.12
 9 -3 4 47.61 3.13
 9 3 5 254.69 10.14
 9 -3 5 258.75 10.16
 9 -3 5 258.5 10.15
 9 -3 5 240.59 10.1
 9 -3 6 17.49 2.3
 9 -3 6 18.23 2.25
 9 -3 6 21.2 2.21
 9 -3 7 52.24 2.92
 9 -3 7 51.22 2.99
 9 3 8 0.54 1.87
 9 3 9 73.14 3.44
 9 3 10 -1.16 1.52
 9 3 10 1.71 1.29
 9 3 11 3.4 1.16
 9 3 11 1.15 0.82
 -9 -4 16 9.09 1.06
 9 -4 -16 10.47 0.99
 9 -4 -15 51.33 2.32
 -9 -4 15 50.45 2.46
 -9 4 15 40.53 2.21
 -9 4 15 43.38 2.67
 9 -4 -14 172.97 6.94
 -9 4 14 169.99 7.13
 -9 -4 14 170.81 7.03
 -9 4 14 171.21 6.96
 -9 -4 13 0.88 2.12
 -9 4 13 2.27 2.22
 9 -4 -13 0.82 1.52
 9 -4 -13 -0.79 1.8
 -9 4 13 0.75 2.41
 -9 -4 12 20.59 2.62
 -9 4 12 22.43 2.79
 9 -4 -12 21.9 2.12
 9 -4 -12 22.43 2.34
 -9 4 12 24.35 2.97
 -9 -4 11 4.32 2.5
 -9 4 11 1.27 2.78
 9 -4 -11 2.77 1.98
 -9 4 11 4.47 3
 9 -4 -10 275.71 11.54
 -9 -4 10 288.53 11.78
 -9 4 10 309.38 11.81
 -9 4 10 302.5 11.85
 9 -4 -9 93.97 4.54
 -9 -4 9 89.42 4.96
 -9 4 9 102.75 4.86
 -9 4 9 98.59 4.99
 -9 -4 8 309.89 12.67
 -9 4 8 334.9 12.55
 9 -4 -8 301.21 12.42
 9 -4 -7 8 2.25
 9 -4 -7 12.81 2.27
 -9 -4 7 13.3 2.95
 9 -4 -6 14.11 2.37
 9 -4 -6 18.55 2.29
 9 -4 -6 12.83 3.57
 -9 4 6 11.35 4.04
 -9 -4 6 10.56 2.93
 9 -4 -5 51 4.48
 9 4 -5 45.7 4
 -9 4 5 53.86 5.17
 -9 -4 5 54.49 5.09
 9 -4 -5 58.33 3.19
 9 -4 -5 53.73 3.23
 -9 -4 5 47.91 3.62
 9 -4 -4 43.31 3.97
 -9 4 4 34.91 4.81
 9 4 -4 36.37 3.77
 -9 -4 4 36.59 3.35
 9 -4 -4 38.38 2.69
 9 -4 -4 35.02 2.72
 -9 -4 4 34.26 4.63
 9 -4 -3 9.84 2.84
 9 4 -3 8.72 3.13
 9 4 -3 6.03 2.43
 9 -4 -3 8.74 2.23
 9 4 -2 165.86 8.2
 -9 -4 2 162.15 8.69
 9 4 -2 161.68 6.98
 9 -4 -2 164.94 6.9
 9 4 -1 140.13 6.27
 9 4 -1 149.79 7.54
 9 -4 -1 145.58 6.21
 9 4 0 312.88 12.43
 9 4 0 326.26 13.84
 9 -4 0 309.99 12.39
 9 4 1 145.21 7.65
 9 -4 1 139.97 6.02
 -9 -4 -1 154.14 8.17
 9 4 1 133.24 6.09
 9 4 2 116.14 5.57
 9 -4 2 116.63 5.55
 9 -4 3 92.57 4.5
 9 -4 3 93.59 4.44
 9 4 3 91.66 4.42
 9 -4 4 -0.63 2.09
 9 4 4 3.24 2.2
 9 -4 4 2.68 2.22
 9 4 5 16.24 2.75
 9 -4 5 14.46 2.28
 9 -4 5 16.57 2.31
 9 -4 6 -0.31 2.04
 9 -4 6 3.46 1.99
 9 4 6 -1.96 2.17
 9 -4 7 0.66 1.8
 9 4 7 0.58 2.12
 9 4 8 5.39 1.95
 9 4 8 6.57 1.94
 9 4 9 7.87 1.78
 9 4 9 8.29 1.71
 9 4 10 0.23 1.42
 9 4 10 0.28 1.23
 9 4 11 7.18 1.11
 9 4 11 6.49 0.84
 -9 -5 15 10.89 1.29
 -9 5 15 8.62 1.74
 -9 -5 14 77.27 3.46
 -9 5 14 78.35 3.69
 9 -5 -14 69.79 3.19
 -9 5 13 6.38 2.39
 9 -5 -13 7.44 1.62
 -9 -5 13 10.08 2.05
 -9 -5 12 107.71 4.96
 9 -5 -12 110.86 4.85
 9 -5 -12 102.94 4.71
 -9 5 12 111.19 5.17
 -9 -5 11 95.58 4.89
 -9 5 11 98.41 5.06
 9 -5 -11 112.48 4.71
 9 -5 -11 100.37 4.68
 -9 5 10 38.37 3.39
 9 -5 -10 28.46 2.66
 9 -5 -10 29.64 2.56
 -9 -5 10 29.48 3.04
 9 -5 -9 171.98 7.33
 9 -5 -9 177.06 7.36
 -9 -5 9 172.15 7.51
 -9 5 9 182.16 7.67
 -9 -5 8 1000.09 37.9
 9 -5 -8 973.91 37.82
 9 -5 -8 998.62 37.8
 -9 -5 7 274.1 11.29
 9 -5 -7 283.57 11.16
 9 -5 -7 277.72 11.15
 -9 -5 6 5.79 2.74
 9 -5 -6 7.09 2.19
 9 -5 -6 4.18 2.18
 9 -5 -5 37.94 4.3
 -9 5 5 36.41 5.24
 9 5 -5 38.53 3.73
 -9 -5 5 33.4 3.25
 -9 -5 5 35.93 4.74
 9 -5 -5 30.12 2.69
 9 -5 -5 36.62 2.79
 9 -5 -4 25.61 2.51
 9 -5 -4 34.26 2.72
 9 5 -4 28.87 3.58
 9 -5 -4 28.16 3.73
 -9 5 4 36.43 5.31
 -9 -5 4 29.56 4.61
 9 5 -3 125.53 5.85
 9 -5 -3 135.93 5.81
 -9 -5 3 130.28 7.44
 9 5 -3 127.92 7.03
 9 -5 -3 135.36 6.89
 9 -5 -2 207.27 8.61
 9 5 -2 211.92 8.7
 -9 -5 2 221.62 10.46
 9 5 -2 210.15 10
 9 5 -1 0.14 2.42
 9 5 -1 3.58 3.38
 9 -5 -1 2.24 2.14
 -9 -5 1 4.33 4.13
 9 5 0 8.87 2.48
 9 5 0 8.13 3.47
 9 -5 0 3.88 2.2
 -9 -5 0 10.52 3.91
 9 5 1 1.87 2.34
 9 -5 1 2.62 2.2
 9 -5 2 118.97 5.33
 9 5 2 121.28 5.52
 9 -5 3 -0.68 2.11
 9 -5 3 -1 2.18
 9 -5 4 307.95 12.05
 9 -5 4 300.3 12.07
 9 5 5 5.51 2.48
 9 -5 5 5.76 2.09
 9 -5 5 2.85 2.04
 9 -5 6 64.61 3.43
 9 -5 6 61.85 3.43
 9 -5 7 -0.71 1.69
 9 5 7 -1.01 2.04
 9 5 8 75.9 3.79
 9 5 8 82.1 3.76
 9 5 9 1.34 1.61
 9 5 9 -1.54 1.53
 9 5 10 -0.39 1.29
 9 5 10 2.14 1.19
 9 5 11 100 3.99
 -9 6 15 11.91 1.5
 9 -6 -15 13.04 1.1
 -9 -6 14 44.82 2.22
 -9 6 14 37.58 2.62
 9 -6 -14 44.25 2.23
 9 -6 -14 40.73 2.09
 -9 -6 13 57.91 2.92
 -9 6 13 51.15 3.25
 9 -6 -13 60.72 2.9
 9 -6 -13 55.31 2.83
 -9 -6 12 36.17 2.52
 -9 6 12 33.53 2.92
 9 -6 -12 33.19 2.42
 9 -6 -12 34.58 2.36
 -9 -6 11 13.75 2.29
 -9 6 11 9.61 2.7
 9 -6 -11 8.34 2.03
 9 -6 -11 9.1 2.01
 -9 -6 10 1.35 2.42
 -9 6 10 -1.15 2.77
 9 -6 -10 0.24 2.09
 9 -6 -10 2.44 1.9
 -9 -6 9 86.25 4.75
 -9 6 9 98.86 4.99
 9 -6 -9 104.02 4.61
 9 -6 -9 96.04 4.57
 9 -6 -8 4.8 2.23
 9 -6 -8 -1.01 2.05
 -9 -6 8 5.78 2.61
 9 -6 -7 -0.31 2.24
 9 -6 -7 0.65 2.11
 -9 -6 7 1.05 2.71
 9 -6 -6 36.06 2.67
 9 -6 -6 35.4 2.81
 -9 -6 6 38.79 3.18
 9 -6 -5 3.52 2.11
 9 -6 -5 5.1 2.26
 9 6 -4 16.25 2.59
 9 -6 -4 15.95 2.44
 9 -6 -3 42.7 4.11
 9 -6 -3 42 2.91
 9 6 -3 43.52 3.14
 9 -6 -3 39.48 2.96
 9 6 -2 37.5 2.88
 9 -6 -2 38.42 2.77
 9 6 -2 41.47 3.05
 9 -6 -1 94.35 4.53
 9 6 -1 98.37 4.77
 9 -6 0 50.8 3.23
 9 6 0 61.11 3.56
 9 -6 1 8.48 2.07
 9 6 1 12.46 2.44
 9 6 2 -0.21 2.29
 9 -6 2 1.21 1.95
 9 -6 3 66.12 3.38
 9 -6 4 5.03 2.01
 9 -6 4 4.81 2.12
 9 -6 5 1.58 1.78
 9 -6 5 2.84 1.93
 9 6 5 0.91 2.19
 9 -6 6 12.27 1.77
 9 -6 6 13.4 1.94
 9 6 6 13.39 2.33
 9 6 7 11.28 1.97
 9 6 8 8.77 1.74
 9 6 8 8.93 1.72
 9 6 9 5.49 1.53
 9 6 9 3.37 1.43
 9 6 10 61.85 2.85
 9 6 10 70.82 2.86
 9 -7 -14 30.36 1.6
 9 -7 -14 26.64 1.52
 9 -7 -13 53.94 2.57
 9 -7 -13 51.12 2.52
 -9 7 13 45.65 2.93
 -9 -7 13 51.8 2.45
 9 -7 -12 19.62 1.86
 9 -7 -12 19.56 1.89
 -9 7 12 19.17 2.5
 -9 -7 12 20.98 1.94
 9 -7 -11 27.03 2.31
 9 -7 -11 30.45 2.27
 -9 7 11 31.55 2.87
 -9 -7 11 24.42 2.32
 9 -7 -10 194.96 7.8
 9 -7 -10 182.19 7.8
 -9 7 10 191.46 7.97
 -9 -7 10 191.24 7.82
 9 -7 -9 80.9 3.92
 9 -7 -9 74.68 3.92
 -9 -7 9 80.06 4.01
 9 -7 -8 382.21 15.22
 9 -7 -8 389.07 15.26
 -9 -7 8 396.42 15.26
 9 -7 -7 31.79 2.63
 9 -7 -7 35.71 2.67
 9 -7 -6 0.66 2.1
 9 -7 -6 0.37 2.09
 9 -7 -5 11.89 2.32
 9 -7 -4 0.68 2.22
 9 -7 -3 7.27 2.1
 9 -7 -3 5.42 2.29
 9 -7 -2 589.02 22.84
 9 7 -2 598.96 22.87
 9 -7 -1 -0.13 2.04
 9 7 -1 -0.41 2.39
 9 -7 0 0.46 1.93
 9 7 0 2.46 2.17
 9 -7 1 59.51 3.37
 9 7 1 67.43 3.56
 9 -7 2 4.86 1.97
 9 7 2 2.75 2.19
 9 -7 3 6.3 1.88
 9 7 3 9.17 2.18
 9 7 4 44.32 3.19
 9 -7 4 48.02 2.69
 9 -7 4 44.95 2.76
 9 7 4 42.48 2.8
 9 7 5 42.92 2.98
 9 -7 5 44.03 2.64
 9 -7 5 40.95 2.48
 9 7 6 11.82 2.04
 9 -7 6 10.73 1.73
 9 7 7 76.12 3.64
 9 7 8 5.35 1.52
 9 7 8 3.58 1.52
 9 7 9 9.25 1.28
 9 7 9 10.23 1.32
 9 7 10 4.76 0.82
 9 8 -14 2.75 0.9
 9 -8 -13 0.59 1.04
 9 -8 -13 -0.23 1.12
 -9 8 13 -0.38 1.69
 9 -8 -12 3.64 1.35
 9 -8 -12 3.66 1.42
 -9 8 12 5.37 2.1
 9 -8 -11 10.77 1.69
 9 -8 -11 13.81 1.79
 -9 8 11 10.09 2.34
 9 -8 -10 121.07 5.19
 9 -8 -10 118.6 5.27
 -9 8 10 125.2 5.49
 9 -8 -9 67.6 3.41
 9 -8 -9 68.97 3.55
 9 -8 -8 15.68 2.06
 9 -8 -8 11.19 2.21
 9 -8 -7 229.43 9.46
 9 -8 -7 243.83 9.58
 9 -8 -6 381.98 14.83
 9 8 -6 372.05 14.86
 9 -8 -5 395.17 15.52
 9 8 -5 394.9 15.52
 9 8 -4 3.14 2.46
 9 -8 -4 4.15 2.03
 9 8 -3 149.06 6.68
 9 -8 -3 152.61 6.44
 9 8 -3 155.69 6.56
 9 -8 -2 13.56 2
 9 8 -2 8.2 2.42
 9 8 -2 12.27 2.55
 9 -8 -1 13.6 2.06
 9 8 -1 12.1 2.49
 9 8 -1 12.89 2.38
 9 8 0 133.42 5.63
 9 -8 0 122.6 5.42
 9 8 0 124.57 5.68
 9 8 1 2.79 2.15
 9 -8 1 2.16 1.81
 9 8 1 3.63 2.38
 9 8 2 54.28 3.17
 9 -8 2 56.02 2.93
 9 8 2 50.61 3.36
 9 8 3 21.66 2.35
 9 -8 3 24.25 2.16
 9 8 3 26.79 2.52
 9 -8 3 23.68 2.03
 9 -8 4 19.19 1.99
 9 8 4 15.49 2.09
 9 8 4 19.24 2.4
 9 -8 5 6.44 1.61
 9 8 5 6.27 1.77
 9 8 5 6.21 2.02
 9 8 6 0.88 1.73
 9 -8 6 -0.68 1.38
 9 8 7 6.15 1.55
 9 8 8 1.14 1.15
 9 -9 -13 2.47 0.88
 9 9 -13 2.43 0.95
 9 -9 -12 48.98 2.39
 9 9 -12 48.27 2.43
 9 -9 -11 36.04 1.97
 9 -9 -11 36.14 2.16
 9 9 -11 33.78 2.24
 9 -9 -10 44.52 2.33
 9 -9 -10 41.3 2.55
 9 9 -10 40.89 2.62
 9 9 -9 17.88 2.19
 9 -9 -9 19.74 2.04
 9 -9 -9 16.82 1.79
 9 9 -8 3.45 2.12
 9 -9 -8 -0.09 1.87
 9 9 -7 24.5 2.52
 9 -9 -7 26.76 2.39
 9 9 -6 8.56 2.22
 9 -9 -6 11.24 1.86
 9 -9 -5 48.05 2.83
 9 9 -5 50.69 3.15
 9 -9 -4 54.79 2.94
 9 -9 -4 57.13 3.31
 9 9 -4 53.43 3.41
 9 9 -3 67.68 3.68
 9 9 -3 66.41 3.74
 9 -9 -3 64.87 3.31
 9 9 -2 189.15 7.93
 9 9 -2 193.41 8.03
 9 9 -2 194.01 7.95
 9 9 -1 2.73 2.19
 9 9 -1 -1.18 2.19
 9 9 -1 -2.33 2.23
 9 9 0 162.39 6.72
 9 9 0 155.94 6.82
 9 9 1 1.65 2.23
 9 9 1 3.26 2.2
 9 9 2 6.6 2.14
 9 9 2 5.13 2.08
 9 9 3 42.36 2.79
 9 -9 3 44.87 2.61
 9 9 3 46.33 2.8
 9 -9 4 3.09 1.6
 9 9 4 4.29 1.83
 9 9 4 7.33 1.8
 9 -9 5 1.02 1.36
 9 9 5 -0.3 1.66
 9 9 5 1.09 1.57
 9 9 6 2.16 1.24
 9 9 7 27.92 1.87
 9 9 8 0.81 1.04
 9 10 -12 16.87 1.18
 9 -10 -12 19.01 1.23
 9 10 -11 0.11 1.22
 9 -10 -11 1.56 1.21
 9 10 -10 4.11 1.52
 9 -10 -10 1.31 1.47
 9 10 -9 9.14 1.75
 9 -10 -9 7.69 1.35
 9 10 -8 1.1 1.82
 9 -10 -8 0.98 1.35
 9 10 -7 1.52 1.93
 9 10 -6 -0.7 1.99
 9 -10 -6 2.57 1.89
 9 10 -5 33.16 2.67
 9 10 -4 3.87 2.18
 9 10 -4 3.36 2.24
 9 10 -3 6.37 2.17
 9 10 -3 1.43 2.15
 9 10 -3 6.7 2.15
 9 10 -2 12.4 2.22
 9 10 -2 11.63 2.25
 9 10 -2 15.63 2.3
 9 10 -1 6.24 2.14
 9 10 -1 7.71 2.09
 9 10 -1 6.31 2.18
 9 10 0 77.2 3.86
 9 10 0 75.48 3.87
 9 10 0 78.62 3.74
 9 10 1 2.81 2.01
 9 10 2 4.71 1.9
 9 -10 3 57.46 2.8
 9 10 3 55.74 2.98
 9 -10 4 21.51 1.59
 9 10 4 20.49 1.86
 9 10 5 97.8 4.1
 9 10 6 -0.77 1.29
 9 10 6 -0.33 0.93
 9 10 7 1.41 0.94
 9 11 -11 -0.12 0.95
 9 11 -10 0.25 1.07
 9 -11 -9 28.02 1.83
 9 11 -9 25.86 1.78
 9 -11 -8 4.56 1.52
 9 11 -8 4.99 1.55
 9 11 -7 7.82 1.75
 9 11 -7 7.35 1.87
 9 11 -6 139.5 5.97
 9 11 -6 143.84 5.94
 9 11 -5 18.38 2.09
 9 11 -5 21.32 2.17
 9 11 -5 21.9 2.23
 9 11 -4 8.98 1.99
 9 11 -4 12.43 2.12
 9 11 -4 10.99 2.12
 9 11 -3 41.02 2.64
 9 11 -3 37.96 2.58
 9 11 -3 38.04 2.65
 9 11 -2 3.42 1.84
 9 11 -2 -2.06 1.92
 9 11 -2 -0.44 1.93
 9 11 -1 -0.95 1.87
 9 11 -1 0.4 1.82
 9 11 -1 3.22 1.85
 9 11 0 -0.76 1.87
 9 11 0 0.88 1.69
 9 11 1 149.44 6.2
 9 -11 2 5.9 1.33
 9 11 2 7.02 1.71
 9 -11 3 36.49 1.96
 9 11 3 45.36 2.28
 9 11 4 39.36 2.1
 9 11 5 11.78 1.18
 9 11 5 14.29 1.33
 9 11 6 13.84 1.06
 9 12 -9 1.57 1.14
 9 12 -9 0.5 1.07
 9 12 -8 9.15 1.09
 9 12 -8 7.33 1.42
 9 12 -8 11.55 1.37
 9 12 -7 5.76 1.2
 9 12 -7 7.46 1.54
 9 12 -7 4.79 1.48
 9 12 -6 44.27 2.3
 9 12 -6 48.62 2.49
 9 12 -6 41.54 2.45
 9 12 -5 102.12 4.47
 9 12 -5 111.68 4.56
 9 12 -5 106.44 4.56
 9 12 -4 2.67 1.54
 9 12 -4 -2.08 1.7
 9 12 -4 -0.25 1.65
 9 12 -3 215.86 8.64
 9 12 -3 223.74 8.7
 9 12 -3 217.23 8.64
 9 12 -2 105.84 4.46
 9 12 -2 103.41 4.55
 9 12 -2 103.69 4.46
 9 12 -1 0.68 1.67
 9 12 -1 2.72 1.53
 9 12 0 109.26 4.5
 9 12 0 101.6 4.35
 9 12 1 9.02 1.52
 9 -12 1 5.48 1.16
 9 12 2 98.74 4.16
 9 12 3 1.18 1.13
 9 13 -7 7.76 1.04
 9 13 -7 7.9 1.08
 9 13 -6 2.23 1.1
 9 13 -6 1.75 1.16
 9 13 -5 2.98 1.25
 9 13 -5 -0.93 1.26
 9 13 -4 6.12 1.35
 9 13 -4 4.33 1.29
 9 13 -3 5.18 1.31
 9 13 -3 2.94 1.25
 9 13 -2 49.63 2.28
 9 13 -2 39.26 2.12
 9 13 -1 16.53 1.46
 9 13 -1 11.21 1.26
 9 13 0 16.69 1.42
 9 13 1 26.7 1.59
 9 13 2 3.5 0.89
 -10 0 16 38.11 1.99
 10 0 -15 1.14 0.91
 -10 0 15 -0.96 1.73
 10 0 -14 2.08 1.33
 -10 0 14 1.57 2.09
 10 0 -13 0.68 1.6
 -10 0 13 -1.58 2.38
 -10 0 12 100.5 5.14
 10 0 -12 102.09 4.65
 -10 0 12 113.49 5.17
 -10 0 11 -0.77 2.8
 -10 0 11 -2.15 2.95
 10 0 -11 1.93 1.86
 -10 0 10 287.15 11.55
 10 0 -10 288.58 11.25
 -10 0 10 271.14 11.56
 -10 0 9 -2.09 2.86
 -10 0 9 -1.31 2.88
 10 0 -9 2.51 2.13
 -10 0 8 154.04 6.97
 10 0 -8 153.46 6.53
 10 0 -7 2.06 2.05
 -10 0 7 -0.95 3.08
 10 0 -6 499.98 19.34
 10 0 -6 510.66 20.49
 -10 0 6 495.35 19.59
 -10 0 5 3.75 2.99
 -10 0 4 202.89 8.66
 10 0 -3 0.68 2.16
 -10 0 3 -1.12 4.26
 -10 0 2 53.91 5.23
 10 0 -2 45.03 3.05
 -10 0 1 -4.09 4.09
 10 0 -1 0.69 2.06
 10 0 -1 0.44 2.2
 10 0 0 81.79 4.04
 -10 0 0 79.7 6.03
 10 0 0 80.67 4.03
 10 0 1 0.55 2.17
 -10 0 -1 3.05 3.82
 10 0 1 1.78 2.16
 10 0 2 109.7 5.1
 10 0 2 115.32 5.09
 10 0 3 0.68 2.15
 10 0 3 0.23 2.21
 10 0 4 720.53 27.55
 10 0 4 714.93 27.54
 10 0 5 0.1 2.06
 10 0 5 -0.39 2.38
 10 0 6 63.64 3.35
 10 0 6 64.89 3.53
 10 0 7 1.18 1.97
 10 0 8 439 16.94
 10 0 9 -0.69 1.44
 10 0 10 24.91 1.52
 -10 1 16 11.06 1.32
 -10 -1 16 14.97 1.32
 -10 -1 15 -1.61 1.69
 -10 1 15 0.15 1.67
 10 -1 -15 -0.19 1.09
 -10 -1 14 27.13 2.34
 -10 1 14 21.7 2.37
 10 1 -14 29.54 1.59
 10 -1 -14 21.99 1.85
 -10 -1 13 16.5 2.48
 -10 1 13 15.76 2.56
 -10 1 13 16.22 2.57
 10 1 -13 13.23 1.61
 10 -1 -13 15.05 1.8
 -10 -1 12 -0.22 2.4
 -10 1 12 3.17 2.53
 -10 1 12 4.28 2.72
 10 1 -12 -0.95 1.62
 10 -1 -12 0.04 1.83
 -10 -1 11 2.78 2.56
 -10 1 11 2.69 2.7
 -10 1 11 0.16 2.94
 10 1 -11 -0.04 1.81
 10 -1 -11 0.18 1.88
 -10 1 10 212.38 8.56
 10 1 -10 196.79 8.11
 10 -1 -10 200.07 8.22
 -10 -1 10 194.62 8.59
 -10 1 10 199.54 8.65
 -10 -1 9 0.68 2.9
 -10 1 9 3.57 3.09
 -10 1 9 -1.09 2.94
 10 1 -9 2.51 2.05
 10 -1 -9 -1.73 2.08
 -10 -1 8 351.19 14.43
 -10 1 8 346.89 14.45
 10 1 -8 360.03 14.11
 10 -1 -8 377.22 14.18
 10 1 -7 39.14 2.68
 10 -1 -7 39.04 2.79
 -10 -1 7 37.76 3.59
 -10 1 7 40.21 3.66
 10 1 -6 50.6 3.06
 10 -1 -6 51.18 3.12
 -10 -1 6 53.05 3.89
 -10 1 6 49.23 3.86
 10 -1 -6 51.09 4.34
 10 -1 -5 55.82 3.21
 -10 1 5 56.71 3.94
 -10 -1 5 51.38 3.94
 10 1 -4 3.12 2.12
 -10 1 4 2.58 3.32
 -10 1 4 0.81 2.97
 -10 -1 4 4.93 2.99
 -10 -1 4 -0.23 4.35
 10 -1 -3 20.56 2.49
 10 1 -3 23.45 2.49
 -10 -1 3 19.36 4.7
 10 -1 -2 58.85 3.37
 10 1 -2 59.21 3.31
 -10 1 2 57.78 5.39
 -10 -1 2 62.85 5.63
 -10 1 1 9 4.13
 -10 -1 1 4.45 3.99
 10 1 -1 8.48 2.17
 10 -1 -1 10.33 2.26
 10 1 -1 10.2 2.15
 10 1 0 68.12 3.53
 10 -1 0 67.45 3.65
 -10 -1 0 64.44 5.76
 -10 1 0 61.29 5.5
 10 1 0 67.58 3.63
 10 -1 0 70.82 3.66
 10 -1 1 968.85 37.46
 10 1 1 982.43 37.43
 -10 -1 -1 960.62 39.17
 10 1 1 995.57 37.46
 10 -1 1 988.53 37.48
 10 1 2 4.57 2.09
 10 -1 2 4.24 2.27
 10 -1 2 3.46 2.19
 10 1 2 3.82 2.21
 10 1 3 -0.09 2.13
 10 -1 3 2.72 2.21
 10 1 3 1.44 2.15
 10 -1 3 1.92 2.26
 10 -1 4 24.26 2.48
 10 -1 4 24.82 2.53
 10 1 4 28.59 2.58
 10 -1 5 60.57 3.4
 10 1 5 61.93 3.4
 10 -1 5 66.46 3.45
 10 -1 5 62.11 3.43
 10 1 5 53.84 3.6
 10 1 6 93.01 4.12
 10 -1 6 84.35 4.16
 10 1 6 81.52 4.22
 10 1 6 83.8 3.94
 10 1 7 25.05 2.4
 10 -1 7 27.31 2.23
 10 1 7 28.81 2.07
 10 -1 8 -0.06 1.56
 10 1 8 2.56 1.77
 10 -1 9 52.01 2.59
 10 1 9 54.95 2.7
 10 -1 10 7.6 1.02
 10 1 10 9.55 1.22
 -10 -2 16 12.51 1.18
 -10 -2 15 17.67 1.78
 -10 2 15 19.45 1.77
 10 -2 -15 15.62 1.39
 -10 2 14 2.4 2.06
 -10 2 14 -0.37 2.04
 10 -2 -14 0.4 1.42
 -10 2 13 2.43 2.39
 -10 2 13 1.41 2.44
 10 -2 -13 4.43 1.69
 -10 2 12 -0.47 2.55
 -10 2 12 -2.04 2.75
 10 -2 -12 -1.73 1.81
 -10 2 11 18.43 2.98
 -10 2 11 26.42 3.04
 10 -2 -11 25.6 2.34
 -10 2 10 106.06 5.42
 -10 2 10 109.54 5.53
 10 2 -10 115.3 4.81
 10 -2 -10 109.32 5.04
 -10 2 9 634.74 24.41
 10 2 -9 618.74 24.2
 10 -2 -9 629.31 24.34
 -10 2 9 656 24.52
 10 2 -8 -0.86 1.83
 10 -2 -8 -1.39 2.22
 -10 2 7 35.73 3.46
 10 -2 -7 37.8 2.84
 10 -2 -6 84.38 4.19
 -10 2 6 78.18 4.68
 10 -2 -5 223.76 9.42
 10 2 -5 238.16 9.34
 -10 2 5 230.3 9.6
 -10 -2 5 228.38 9.73
 -10 2 5 222.44 10.9
 10 -2 -5 257.9 10.58
 -10 -2 4 100.54 5.48
 10 2 -4 112.13 5.02
 -10 -2 4 109.57 7.32
 -10 2 4 105.74 6.8
 10 2 -4 113.35 4.97
 10 -2 -3 172.08 7.06
 10 2 -3 164.66 6.99
 -10 -2 3 183.78 9.28
 10 2 -3 161.56 7.02
 10 -2 -2 156.68 6.69
 10 2 -2 163.74 6.65
 -10 -2 2 173.49 8.94
 10 2 -2 150.95 6.7
 -10 -2 1 8.02 4.04
 10 -2 -1 10.02 2.33
 10 2 -1 10.42 2.22
 10 2 -1 14.2 2.28
 10 2 0 39.03 2.8
 10 2 0 43.65 2.85
 -10 -2 0 35.07 5.03
 10 -2 0 41.83 2.88
 10 2 0 43.19 2.8
 10 2 1 77.09 3.85
 10 -2 1 74.44 3.92
 10 2 1 79.54 3.89
 10 2 1 75.4 3.82
 10 2 2 22.85 2.48
 10 2 2 22.86 2.47
 10 -2 2 23.8 2.5
 10 2 3 741.83 28.38
 10 -2 3 739.12 28.39
 10 -2 4 15.94 2.3
 10 2 4 19.9 2.32
 10 -2 4 16.85 2.26
 10 2 5 5.25 2.33
 10 2 5 7.46 2.16
 10 -2 5 5.04 2.07
 10 -2 5 4.12 2.13
 10 -2 6 19.92 2.2
 10 2 6 15.06 2.37
 10 -2 6 18.08 2.13
 10 2 7 6.43 1.96
 10 -2 7 3.32 1.73
 10 2 7 5.9 1.75
 10 2 8 -0.11 1.6
 10 -2 8 -0.43 1.48
 10 2 8 -3.07 1.47
 10 -2 9 4.26 1.13
 10 2 9 4.11 1.47
 10 2 9 3.25 1.09
 10 2 10 3.69 1.16
 10 -3 -15 9.39 1.14
 -10 -3 15 10.25 1.56
 -10 3 15 7.38 1.17
 -10 -3 14 3.49 1.77
 -10 3 14 7.15 1.78
 -10 3 14 4.03 2.06
 10 -3 -14 6.27 1.43
 -10 -3 13 7.63 2.25
 -10 3 13 3.75 2.21
 -10 3 13 1.09 2.32
 10 -3 -13 5.14 1.72
 -10 -3 12 1.77 2.33
 -10 3 12 0.72 2.46
 -10 3 12 1.96 2.7
 10 -3 -12 1.13 1.81
 -10 -3 11 18.96 2.66
 -10 3 11 17.73 2.92
 -10 3 11 17.12 3.03
 10 -3 -11 18.37 2.25
 -10 -3 10 55.21 3.72
 -10 3 10 59.33 3.83
 -10 3 10 58.24 3.91
 10 -3 -10 52.62 3.24
 10 -3 -9 299.42 12.13
 10 -3 -9 302.21 11.98
 -10 -3 9 303.16 12.3
 -10 3 9 319.93 12.34
 10 -3 -8 0.53 2.05
 10 -3 -8 2.39 2.09
 -10 -3 8 -0.54 2.88
 -10 3 8 3.27 2.78
 -10 3 7 6.8 2.7
 -10 -3 7 12.22 2.96
 10 -3 -7 8.22 2.11
 10 -3 -7 10.05 2.15
 -10 3 6 161.91 6.99
 -10 -3 6 158.1 7.33
 10 -3 -6 163.21 6.94
 10 -3 -6 168.51 6.85
 -10 3 5 0.87 1.86
 -10 -3 5 0.06 2.95
 10 -3 -5 -0.49 2.1
 10 -3 -5 1.53 2.01
 10 -3 -5 -0.33 2.98
 -10 3 5 0.88 3.84
 10 3 -4 108.2 4.94
 10 3 -4 99.73 5.94
 -10 3 4 104.78 6.94
 10 3 -3 53.3 4.34
 10 3 -3 52.61 3.31
 -10 -3 3 49.19 5.41
 10 3 -2 11.94 3.34
 10 3 -2 12.15 2.36
 -10 -3 2 14.44 4.32
 10 3 -1 14.26 2.46
 10 3 -1 14.68 2.19
 -10 -3 1 10.56 4.65
 10 3 0 71.2 3.72
 10 -3 0 69.26 3.73
 10 3 0 67.44 3.62
 10 3 1 0.79 2.14
 10 -3 1 1.72 2.1
 10 3 1 0.63 2.29
 10 -3 2 7.96 2.16
 10 3 2 9.49 2.25
 10 3 2 12.18 2.33
 10 -3 2 10.81 2.13
 10 -3 3 31.91 2.66
 10 3 3 31.86 2.61
 10 -3 3 29.11 2.61
 10 -3 4 4.44 2.1
 10 3 4 4.62 2.17
 10 -3 5 142.86 5.98
 10 -3 5 135.95 5.99
 10 -3 6 65.53 3.42
 10 -3 6 65.64 3.38
 10 3 6 68.49 3.58
 10 3 7 19.69 2.03
 10 3 7 19.55 2.13
 10 3 8 8.03 1.53
 10 3 8 7.66 1.7
 10 3 9 10.01 1.31
 10 3 9 14.09 1.56
 10 3 10 4.7 1.11
 -10 -4 15 20.35 1.62
 10 -4 -15 27.97 1.49
 -10 4 14 10.88 2.05
 10 -4 -14 13.29 1.51
 -10 4 14 14.42 1.29
 -10 -4 14 11.56 1.77
 -10 -4 13 34.59 2.5
 10 -4 -13 35.52 2.24
 -10 4 13 35.33 2.23
 -10 -4 12 4.38 2.28
 -10 4 12 3.75 1.9
 -10 4 12 7.07 2.57
 10 -4 -12 4.03 1.84
 -10 4 11 101.15 5
 10 -4 -11 96.92 4.63
 10 -4 -11 96.93 4.41
 -10 -4 11 102.48 4.78
 -10 4 11 105.02 4.69
 -10 -4 10 42.53 3.24
 -10 4 10 44.75 3.52
 -10 4 10 47.18 2.99
 10 -4 -10 41.49 2.74
 10 -4 -9 0.26 2.01
 -10 4 9 2.79 2.03
 -10 -4 8 37.42 3.41
 10 -4 -8 43.31 2.83
 -10 -4 7 23.17 3.07
 10 -4 -7 27.41 2.41
 -10 -4 6 156.7 7.1
 10 -4 -6 154.32 6.71
 10 -4 -6 162.33 6.72
 -10 -4 5 7.42 2.97
 10 -4 -5 6.71 2.14
 10 -4 -5 4.92 2.1
 10 4 -4 15.2 2.44
 10 4 -3 82.01 4.17
 10 -4 -3 79.68 4.09
 10 4 -2 545.29 21.05
 10 -4 -2 543.39 21.04
 10 4 -1 15.62 2.55
 10 -4 -1 16.21 2.32
 10 4 0 175.46 7.3
 10 -4 0 171.4 7.27
 10 -4 1 18.41 2.33
 10 4 1 15.37 2.38
 10 4 2 95.47 4.7
 10 4 2 104.5 4.55
 10 -4 2 94.38 4.62
 10 4 3 9.34 2.12
 10 -4 3 7.58 2.19
 10 -4 4 219.44 8.82
 10 -4 4 213.9 8.79
 10 4 5 6.49 2.33
 10 -4 5 6.11 1.93
 10 -4 5 5.75 1.98
 10 -4 6 -0.56 1.68
 10 4 6 0.8 1.9
 10 -4 6 1.49 1.85
 10 4 7 18.85 1.99
 10 4 7 21.71 2.03
 10 4 8 4.43 1.47
 10 4 9 56.59 2.57
 -10 -5 14 3.57 1.41
 -10 5 14 3.17 1.72
 -10 -5 13 37.6 2.48
 10 -5 -13 38.44 2
 -10 5 13 37.88 2.67
 -10 -5 12 1.49 2.11
 10 -5 -12 -0.18 1.51
 -10 5 12 3.59 2.39
 -10 -5 11 23.68 2.59
 10 -5 -11 26.37 2.15
 10 -5 -11 21.65 2.25
 -10 5 11 26.16 2.87
 10 -5 -10 41.94 2.82
 10 -5 -10 43.8 2.73
 -10 -5 10 40.75 3.21
 10 -5 -9 143.14 6.06
 10 -5 -9 138.86 5.97
 -10 -5 9 134.18 6.27
 10 -5 -8 71.02 3.76
 10 -5 -8 72.23 3.75
 -10 -5 8 68.8 4.06
 10 -5 -7 94.15 4.43
 10 -5 -7 91.44 4.43
 -10 -5 7 90.58 4.75
 10 -5 -6 8.28 2.17
 10 -5 -6 9.25 2.22
 -10 -5 6 5.05 2.8
 10 5 -5 9.01 2.62
 10 -5 -5 10.47 2.31
 10 5 -4 198.31 8.24
 10 -5 -3 675.49 25.72
 10 5 -3 662.66 25.75
 10 -5 -2 224.01 9.13
 10 5 -2 224.35 9.19
 10 -5 -1 27.68 2.51
 10 5 -1 27.34 2.76
 10 -5 0 11.57 2.2
 10 5 0 9.51 2.41
 10 5 1 25.03 2.67
 10 -5 1 26.42 2.41
 10 5 2 2.44 2.25
 10 -5 2 -0.46 1.99
 10 -5 3 189.76 7.9
 10 -5 3 192.12 7.86
 10 -5 4 17.45 2.15
 10 -5 4 11.93 2.06
 10 -5 5 12.29 2.03
 10 5 5 13.08 2.28
 10 -5 5 11.24 1.97
 10 -5 6 6.09 1.74
 10 -5 6 5.31 1.66
 10 5 6 7.52 1.95
 10 5 7 52.84 2.79
 10 5 7 51.28 2.77
 10 5 8 8.15 1.54
 10 5 8 6.5 1.49
 10 5 9 26.29 1.59
 10 5 9 28.64 1.71
 10 -6 -14 61.73 2.16
 -10 6 14 21.78 2.27
 -10 -6 13 18.86 1.76
 10 -6 -13 20.22 1.52
 10 -6 -13 20.26 1.64
 -10 6 13 17.2 2.04
 -10 -6 12 13.7 1.94
 10 -6 -12 12.7 1.65
 10 -6 -12 12.69 1.72
 -10 6 12 15 2.33
 -10 -6 11 32.69 2.6
 10 -6 -11 33.15 2.36
 10 -6 -11 33.49 2.29
 -10 6 11 33.92 2.87
 -10 -6 10 13.43 2.44
 10 -6 -10 17.63 2.08
 10 -6 -10 18.62 2.17
 -10 -6 9 16.71 2.65
 10 -6 -9 18.34 2.21
 10 -6 -9 16.97 2.17
 -10 -6 8 0.83 2.52
 10 -6 -8 2.01 1.99
 10 -6 -8 0.96 2.05
 10 -6 -7 148.29 6.31
 10 -6 -7 145.75 6.36
 10 6 -6 -0.83 2.52
 10 -6 -6 0.3 2.23
 10 -6 -6 -0.2 2.1
 10 6 -5 20.59 2.7
 10 -6 -5 18.19 2.42
 10 6 -4 59.54 3.62
 10 -6 -4 59.61 3.41
 10 6 -3 7.11 2.42
 10 -6 -3 10.63 2.22
 10 6 -2 11.19 2.53
 10 -6 -2 9.55 2.22
 10 6 -1 -3 2.44
 10 -6 -1 2.38 2.06
 10 6 0 9.38 2.28
 10 -6 0 8.89 2.14
 10 -6 1 34.66 2.59
 10 6 1 31.45 2.77
 10 -6 2 140.13 5.93
 10 6 2 134.82 6.04
 10 -6 3 146.29 6.08
 10 -6 3 140.74 6.15
 10 6 4 -2.65 2.07
 10 -6 4 0.25 1.87
 10 -6 4 -0.89 1.79
 10 -6 5 0.68 1.73
 10 6 5 4.35 1.98
 10 -6 5 0.98 1.64
 10 6 6 9.51 1.92
 10 -6 6 10.25 1.63
 10 6 7 27.73 1.99
 10 6 7 24.39 1.96
 10 6 8 43.56 2.3
 10 6 8 43.33 2.25
 10 6 9 3.06 0.98
 10 6 9 2.37 0.89
 10 -7 -13 143.16 5.37
 10 -7 -13 125.92 5.29
 10 -7 -12 77.54 3.5
 10 -7 -12 78.91 3.48
 10 -7 -11 148.94 6.18
 10 -7 -11 151.29 6.17
 10 -7 -10 10.32 1.85
 10 -7 -10 12.63 1.85
 10 -7 -9 22.11 2.16
 10 -7 -9 21.21 2.17
 10 -7 -8 6.94 1.99
 10 -7 -8 7.14 2.08
 10 -7 -7 12.89 2.18
 10 -7 -6 -1.17 2.01
 10 -7 -5 5.37 2.16
 10 -7 -5 4.41 2.07
 10 7 -5 -0.16 2.45
 10 -7 -4 93.63 4.26
 10 7 -4 80.95 4.46
 10 -7 -3 -0.76 2
 10 7 -3 -4.09 2.29
 10 7 -3 0.04 2.2
 10 7 -2 80.58 4.13
 10 7 -2 79.22 4.02
 10 -7 -2 83.6 3.99
 10 -7 -1 56.58 3.24
 10 7 -1 59.42 3.5
 10 -7 0 423.74 16.8
 10 7 0 445.72 16.95
 10 7 1 17.8 2.44
 10 -7 1 19.61 2.12
 10 -7 2 -0.35 1.81
 10 -7 3 62.9 3.21
 10 -7 3 65.31 3.34
 10 7 3 66.92 3.59
 10 -7 4 62.72 3.13
 10 -7 4 67.68 3.27
 10 7 4 65.19 3.55
 10 -7 5 -2.6 1.45
 10 7 5 -0.53 1.84
 10 -7 5 0.86 1.56
 10 7 6 4.37 1.66
 10 -7 6 2.76 1.37
 10 7 7 2.53 1.43
 10 7 7 2.35 1.42
 10 7 8 0.27 1.06
 10 7 8 1.27 1.07
 10 8 -13 12.65 1.18
 10 -8 -13 12.41 1
 10 8 -12 -0.36 1.35
 10 -8 -12 3.51 1.18
 10 8 -11 -1.29 1.63
 10 -8 -11 -0.74 1.43
 10 8 -10 0.49 1.83
 10 -8 -10 0.59 1.63
 10 -8 -10 -0.74 1.55
 10 8 -9 0.67 1.92
 10 -8 -9 2.56 1.8
 10 8 -8 -0.36 2.13
 10 -8 -8 1.12 1.91
 10 8 -7 10.45 2.3
 10 -8 -7 13.07 2.22
 10 8 -6 36.57 2.85
 10 -8 -6 40.84 2.69
 10 -8 -6 36.7 2.59
 10 -8 -5 175.43 7.22
 10 8 -4 206.36 8.56
 10 -8 -4 214.74 8.52
 10 8 -3 0.87 2.05
 10 -8 -3 -0.56 1.88
 10 -8 -2 41.84 2.66
 10 8 -2 44.98 2.87
 10 -8 -1 84.82 4.04
 10 8 -1 94.23 4.23
 10 -8 0 93.28 4.26
 10 8 0 97.41 4.39
 10 -8 1 6.62 1.74
 10 8 1 8.45 1.96
 10 8 2 1.41 2.01
 10 -8 2 0.04 1.73
 10 -8 2 0.19 1.57
 10 -8 3 36.26 2.32
 10 8 3 30.39 2.58
 10 -8 3 32.89 2.07
 10 8 4 14.67 1.96
 10 -8 4 13.12 1.68
 10 8 5 11.06 1.69
 10 -8 5 9.86 1.46
 10 8 6 -0.12 1.38
 10 8 7 33.05 1.87
 10 8 7 32.45 1.73
 10 8 8 2.18 0.8
 10 9 -12 14.13 1.22
 10 -9 -12 15.34 1.15
 10 9 -11 6.94 1.39
 10 -9 -11 6.81 1.27
 10 -9 -11 5.01 1.08
 10 9 -10 7.2 1.61
 10 -9 -10 4.35 1.47
 10 -9 -10 4.03 1.24
 10 9 -9 1.46 1.75
 10 -9 -9 -2.15 1.65
 10 -9 -9 1.59 1.37
 10 9 -8 33.28 2.46
 10 -9 -8 33.04 2.15
 10 -9 -8 35.36 2.37
 10 9 -7 -2.51 2
 10 -9 -7 0.44 1.87
 10 -9 -7 -0.42 1.6
 10 -9 -6 22.38 1.96
 10 9 -6 20.42 2.39
 10 9 -5 44.36 2.73
 10 9 -5 40.16 2.81
 10 -9 -5 43.05 2.52
 10 9 -4 -0.38 2.15
 10 9 -4 -0.23 2.01
 10 -9 -4 -0.03 1.7
 10 -9 -3 226.93 9.12
 10 9 -3 226.91 9.34
 10 9 -3 232.88 9.2
 10 9 -3 234.52 9.23
 10 9 -2 6.98 2.03
 10 -9 -2 5.67 1.64
 10 9 -2 4.19 2.1
 10 9 -1 2.61 1.93
 10 -9 -1 1.95 1.53
 10 9 -1 1.5 2.1
 10 9 0 85.21 4
 10 9 0 86.96 4.13
 10 9 1 5.28 1.94
 10 9 1 7.55 1.8
 10 -9 2 38.15 2.35
 10 9 2 40.63 2.35
 10 9 2 36.06 2.5
 10 -9 3 8.34 1.58
 10 9 3 9.42 1.61
 10 9 3 12.19 1.71
 10 -9 4 71.23 3.09
 10 9 4 64.45 3.11
 10 -9 5 25.4 1.53
 10 9 6 28.63 1.76
 10 9 7 5.64 0.9
 10 10 -11 5.85 0.99
 10 10 -11 6.38 1.01
 10 10 -10 2.21 1.23
 10 10 -9 48.15 2.52
 10 10 -8 11.07 1.65
 10 10 -7 23.5 2.06
 10 10 -7 18.87 1.96
 10 10 -6 -1.6 1.83
 10 10 -6 1.42 1.81
 10 10 -5 -1.16 1.8
 10 10 -5 3.19 1.85
 10 10 -5 2.14 1.86
 10 10 -4 -2.06 1.88
 10 10 -4 2.62 1.87
 10 10 -4 1.11 1.86
 10 10 -3 1.29 1.81
 10 10 -3 -0.17 1.82
 10 10 -3 1.73 1.85
 10 10 -2 25.11 2.2
 10 10 -2 22.49 2.26
 10 10 -1 17.8 2.02
 10 10 -1 19.11 2.11
 10 10 0 80.39 3.7
 10 10 0 78.86 3.83
 10 10 1 15.18 1.76
 10 10 2 218.21 8.64
 10 -10 2 222.36 8.66
 10 10 3 15.14 1.46
 10 -10 3 15.04 1.43
 10 -10 4 4.58 0.93
 10 10 6 0.5 0.8
 10 11 -10 20.25 1.29
 10 11 -9 5.17 1.02
 10 11 -9 4.37 1.22
 10 11 -9 3.77 1.1
 10 11 -8 6.2 1.28
 10 11 -8 5.02 1.38
 10 11 -8 5.23 1.32
 10 11 -7 13.03 1.56
 10 11 -7 17.47 1.65
 10 11 -7 11.74 1.56
 10 11 -6 50.55 2.54
 10 11 -6 49.95 2.52
 10 11 -6 41.84 2.5
 10 11 -5 1.54 1.62
 10 11 -5 0.36 1.6
 10 11 -5 3.54 1.59
 10 11 -4 25.15 2.03
 10 11 -4 24.57 1.92
 10 11 -4 20.55 1.91
 10 11 -3 176.9 6.88
 10 11 -3 163.24 6.8
 10 11 -3 173.9 6.93
 10 11 -2 18.65 1.77
 10 11 -2 15.49 1.85
 10 11 -1 0.5 1.55
 10 11 0 21.98 1.79
 10 -11 1 67.82 3.03
 10 11 1 69.22 3.07
 10 -11 2 14.94 1.22
 10 11 2 12.69 1.35
 10 12 -7 0.59 1.06
 10 12 -7 0.76 0.88
 10 12 -7 -0.32 1
 10 12 -6 -0.72 1.15
 10 12 -6 1.09 1.04
 10 12 -6 -0.64 1.13
 10 12 -5 18.09 1.46
 10 12 -5 19.08 1.45
 10 12 -5 20.07 1.51
 10 12 -4 0.09 1.14
 10 12 -4 -0.98 1.19
 10 12 -4 2.51 1.32
 10 12 -3 4.49 1.32
 10 12 -3 1.33 1.17
 10 12 -2 14.25 1.48
 10 12 -1 0.98 1.19
 10 12 0 12.51 1.28
 10 -12 0 13.64 1.09
 10 12 1 4.62 0.94
 -11 0 15 -1.98 1.38
 -11 0 14 428.67 16.54
 -11 0 13 3.61 2.17
 11 0 -13 -0.38 1.32
 -11 0 12 0.7 2.35
 11 0 -12 2.01 1.57
 -11 0 11 2 2.58
 11 0 -11 -1.92 1.74
 -11 0 10 251.26 9.97
 11 0 -10 233.85 9.6
 -11 0 9 -1.96 2.89
 11 0 -9 -2.6 1.93
 -11 0 8 1.62 2.93
 11 0 -8 4.45 2.05
 -11 0 7 -1.5 3.06
 -11 0 6 -1.43 2.98
 11 0 -5 0.63 2.08
 11 0 -4 388.15 15.18
 11 0 -3 1.6 2.19
 11 0 -2 89.21 4.31
 11 0 -2 89.11 4.16
 11 0 -1 -1.4 2.2
 11 0 -1 -1.17 2.11
 11 0 0 124.21 5.59
 11 0 0 126.98 5.47
 11 0 1 0.9 2.15
 11 0 1 -0.35 2.02
 11 0 2 242.84 9.76
 11 0 2 240.13 9.71
 11 0 3 -1.05 1.91
 11 0 3 -0.63 2.08
 11 0 4 4.33 2.05
 11 0 4 0.88 2.2
 11 0 5 0.35 1.89
 11 0 5 0.6 2
 11 0 6 144.27 6.05
 11 0 7 1.75 1.59
 11 0 8 5.25 1.28
 11 0 9 0.82 0.95
 -11 1 15 -0.74 1.25
 -11 -1 15 2.77 1.35
 11 -1 -14 7.74 1.22
 -11 -1 14 8.23 1.79
 -11 1 14 7.4 1.88
 11 -1 -13 1.08 1.42
 -11 1 13 0.08 2.05
 -11 -1 13 4.15 2.14
 11 -1 -12 1.16 1.59
 11 1 -12 -0.94 1.47
 -11 -1 12 3.15 2.32
 -11 1 12 -0.98 2.35
 11 1 -11 17.93 1.87
 11 -1 -11 14.82 2.02
 -11 -1 11 18.35 2.79
 -11 1 11 21.53 2.81
 11 1 -10 2.75 1.84
 11 -1 -10 5.89 1.94
 -11 -1 10 8.11 2.74
 -11 1 10 8.52 2.88
 -11 1 9 72.86 4.44
 -11 -1 9 73.12 4.41
 11 1 -9 71 3.64
 11 -1 -9 75.64 3.68
 -11 1 8 3.42 2.98
 -11 -1 8 -3.45 2.99
 11 -1 -8 4.48 2.13
 -11 1 7 6.85 3.05
 -11 -1 7 2.9 2.98
 11 -1 -7 5.11 2.11
 -11 1 6 174.26 7.56
 -11 -1 6 159.97 7.53
 11 1 -6 173.98 7.12
 11 1 -5 262.45 10.73
 11 -1 -5 277.05 10.79
 11 -1 -4 101.44 4.78
 11 1 -4 104.08 4.71
 11 1 -3 103.02 4.63
 11 -1 -3 98.47 4.75
 11 1 -2 69.4 3.65
 11 -1 -2 73.25 3.68
 11 -1 -2 64 3.57
 11 -1 -1 61.93 3.44
 11 1 -1 54.38 3.35
 11 -1 -1 58.8 3.36
 11 1 -1 61.89 3.21
 11 -1 0 366.83 14.48
 11 1 0 374.61 14.47
 11 -1 0 366.28 14.47
 11 1 0 370 14.42
 11 1 1 122.09 5.4
 11 -1 1 119.8 5.38
 11 -1 1 119.65 5.4
 11 1 1 124.51 5.36
 11 1 2 207.07 8.27
 11 -1 2 190.94 8.25
 11 1 2 202.57 8.21
 11 -1 2 201.54 8.24
 11 1 3 109.07 4.82
 11 -1 3 100.01 4.87
 11 -1 3 107.98 4.81
 11 -1 4 23.71 2.31
 11 1 4 22.79 2.26
 11 -1 4 25.08 2.32
 11 -1 4 21.82 2.41
 11 1 4 15.62 2.5
 11 -1 5 36.57 2.66
 11 1 5 35.95 2.68
 11 1 5 40.39 2.55
 11 -1 5 43.33 2.62
 11 1 6 7.73 1.94
 11 -1 6 4.87 1.77
 11 1 7 65.87 3.09
 11 -1 7 58.32 2.97
 11 -1 8 41.43 2.11
 11 1 8 43.05 2.27
 11 1 9 35.25 1.81
 -11 2 15 5.96 0.94
 11 -2 -14 1.12 1.15
 -11 2 14 1 1.59
 11 -2 -13 9.71 1.57
 -11 2 13 13.83 2.19
 11 -2 -12 2.66 1.66
 -11 2 12 0.87 2.33
 -11 2 11 0.54 2.5
 11 -2 -11 2.24 1.8
 -11 2 11 4.07 2.65
 11 -2 -10 15.01 2.04
 -11 2 10 17.14 2.92
 11 -2 -9 108.85 5.01
 -11 2 9 113.18 5.48
 11 -2 -8 17.01 2.21
 -11 2 8 15.32 3.06
 -11 -2 8 16.46 3.04
 11 2 -7 601.13 23.67
 11 -2 -7 626.24 23.78
 -11 2 7 659.09 23.97
 -11 -2 7 589.9 24.02
 -11 2 6 25.23 2.95
 -11 -2 6 24.55 3.15
 11 2 -6 23.71 2.58
 11 2 -6 23.21 2.35
 11 2 -5 26.25 2.47
 11 2 -5 24.9 2.46
 11 2 -4 145.06 6.27
 11 -2 -4 151.59 6.36
 11 2 -4 147.73 6.35
 11 2 -3 125.83 5.49
 11 -2 -3 129.38 5.56
 11 2 -3 119.08 5.51
 11 -2 -2 166.48 7.27
 11 2 -2 176.47 7.2
 11 2 -2 175.92 7.23
 11 -2 -1 346.58 14.06
 11 2 -1 373.28 14.01
 11 2 -1 352.23 13.99
 11 2 0 239.85 9.51
 11 -2 0 237.98 9.55
 11 -2 0 229.61 9.51
 11 2 0 238 9.5
 11 2 0 235.78 9.42
 11 -2 1 322.01 12.71
 11 2 1 323.28 12.66
 11 -2 1 319.14 12.69
 11 2 2 628.22 23.74
 11 -2 2 605.79 23.74
 11 2 3 135.64 5.47
 11 -2 3 130.76 5.43
 11 -2 4 14.65 2.14
 11 2 4 14.93 2.07
 11 -2 4 14.21 2.12
 11 -2 5 43.67 2.73
 11 -2 5 43.3 2.64
 11 2 5 45.28 2.89
 11 -2 6 -2.2 1.58
 11 2 6 0.92 1.81
 11 -2 6 -0.72 1.72
 11 2 6 0.64 1.55
 11 2 7 4.4 1.58
 11 -2 7 5.52 1.34
 11 2 8 107.66 4.5
 11 2 9 1.6 1.01
 -11 -3 15 17.13 1.35
 -11 -3 14 16.35 1.75
 -11 3 14 13.29 1.19
 11 -3 -14 14.57 1.35
 -11 -3 13 3.24 1.93
 11 -3 -13 6.37 1.46
 -11 -3 12 36.61 2.72
 -11 3 12 38.21 2.56
 -11 3 12 30.04 2.76
 11 -3 -12 39.12 2.33
 -11 -3 11 24.24 2.8
 -11 3 11 29.75 2.67
 11 -3 -11 27.14 2.32
 -11 3 10 30.38 2.76
 -11 -3 10 29.58 2.89
 11 -3 -10 35.71 2.53
 -11 3 9 152.73 6.49
 -11 -3 9 139.06 6.7
 11 -3 -9 152 6.37
 -11 3 8 -0.16 2.22
 -11 -3 8 -2.01 2.78
 11 -3 -8 -1.8 2.08
 -11 3 7 246.2 9.65
 -11 -3 7 221.52 9.83
 11 -3 -7 238.74 9.58
 11 3 -6 119.22 5.41
 11 3 -5 0.91 2.26
 11 3 -4 175.95 7.49
 11 -3 -4 181.29 7.49
 11 3 -3 -1.3 2.28
 11 3 -2 16.23 2.36
 11 3 -2 15.3 2.24
 11 3 -1 21.2 2.19
 11 3 -1 17.75 2.48
 11 -3 0 35.59 2.69
 11 3 0 39.39 2.83
 11 3 0 42.81 2.68
 11 3 1 122.06 5.38
 11 -3 1 120.86 5.42
 11 3 1 124.08 5.36
 11 -3 1 117.99 5.41
 11 -3 2 78.4 4.01
 11 3 2 79.73 3.93
 11 -3 2 83.13 4
 11 -3 3 2.89 1.91
 11 -3 3 0.94 2.02
 11 3 3 1.3 1.97
 11 3 4 54.6 2.9
 11 -3 4 50.78 2.97
 11 -3 5 54.74 2.98
 11 3 5 54.08 3.12
 11 3 6 -1.3 1.77
 11 -3 6 0.29 1.6
 11 3 6 0.72 1.5
 11 3 7 15.27 1.72
 11 3 7 15.44 1.46
 11 3 8 178.95 6.69
 11 3 8 161.86 6.51
 11 3 9 24.17 1.46
 -11 -4 14 32.62 2.15
 11 -4 -14 42.92 1.97
 -11 -4 13 152.31 6.63
 11 -4 -13 171.23 6.55
 -11 4 12 62.85 2.58
 -11 -4 12 41.74 3.02
 11 -4 -12 57.42 2.79
 -11 4 12 36.53 3.01
 11 -4 -11 82.56 3.8
 -11 4 11 81.58 3.66
 -11 -4 11 71.04 4.02
 11 -4 -10 8.06 1.95
 11 -4 -10 7.6 1.7
 -11 -4 10 9.92 2.5
 -11 4 10 14.51 1.81
 11 -4 -9 86.77 4.03
 -11 -4 9 86.95 4.56
 11 -4 -8 77.07 3.72
 -11 -4 8 72.01 4.16
 11 -4 -7 103.31 4.68
 -11 -4 7 101.31 5.08
 11 4 -6 6.05 2.41
 11 4 -5 25.21 2.63
 11 4 -4 45.49 3.12
 11 -4 -4 41.56 2.94
 11 -4 -3 304.32 11.96
 11 4 -3 296.79 11.96
 11 -4 -2 141.89 5.9
 11 4 -2 126.85 5.87
 11 -4 -1 472.71 18.15
 11 4 -1 461.48 18.15
 11 -4 0 64.2 3.54
 11 4 0 64.37 3.59
 11 -4 1 3.79 2.14
 11 4 1 5.32 2.24
 11 -4 1 6.98 2.16
 11 4 2 5.56 1.96
 11 -4 2 8.34 1.93
 11 -4 2 5.79 2.14
 11 4 3 243.42 9.5
 11 -4 3 234.07 9.59
 11 -4 4 62.99 3.29
 11 4 4 66.08 3.44
 11 -4 5 1.13 1.72
 11 -4 5 -0.68 1.62
 11 4 6 68.29 3.24
 11 4 7 1.4 1.29
 11 4 8 3.97 0.93
 11 5 -14 -0.25 1.02
 -11 -5 13 1.96 1.48
 -11 -5 12 -0.18 1.82
 11 -5 -11 11.12 1.56
 -11 -5 11 7.98 2.14
 11 -5 -10 113.47 4.7
 -11 -5 10 101.18 5.03
 11 -5 -9 31.08 2.37
 11 -5 -9 27.9 2.25
 -11 -5 9 24.53 2.78
 11 -5 -8 -0.29 1.89
 11 -5 -8 -1.18 2.02
 11 5 -7 8.07 2.26
 11 -5 -7 6.22 2.01
 11 5 -6 3.48 2.25
 11 5 -5 237.46 9.7
 11 -5 -5 240.06 9.65
 11 -5 -4 21.39 2.4
 11 5 -4 20.32 2.64
 11 5 -3 347.49 13.95
 11 -5 -3 360.23 13.92
 11 5 -2 323.66 12.71
 11 -5 -2 317.55 12.69
 11 5 -1 92.36 4.55
 11 -5 -1 94.45 4.44
 11 -5 0 2.51 1.92
 11 5 0 1.39 2.1
 11 -5 1 12.21 2.14
 11 -5 1 9.04 2.04
 11 5 1 14.97 2.28
 11 -5 2 52.42 2.98
 11 -5 3 99.79 4.68
 11 -5 3 108.48 4.63
 11 -5 4 134.4 5.49
 11 5 4 129.87 5.59
 11 -5 4 122.91 5.45
 11 -5 5 103.8 4.5
 11 -5 5 100.08 4.46
 11 5 5 107.89 4.65
 11 5 6 21.25 1.81
 11 5 6 23.46 1.94
 11 5 7 -0.73 1.19
 11 5 7 -1.21 1.38
 11 5 8 0.81 0.81
 11 5 8 -0.29 1.05
 11 6 -14 2.75 0.81
 11 6 -13 29.22 1.76
 11 -6 -12 14.38 1.26
 11 -6 -12 16.51 1.54
 11 -6 -11 28 2.05
 11 -6 -11 28.53 1.9
 11 -6 -10 484.33 19.37
 11 -6 -10 519.73 19.33
 11 -6 -9 76.18 3.86
 11 -6 -9 81.56 3.82
 11 6 -9 85.44 3.95
 11 6 -8 6.18 2.15
 11 -6 -8 8.07 1.95
 11 6 -7 12.66 2.32
 11 -6 -7 11.78 2.04
 11 -6 -6 1.39 2.07
 11 6 -6 -0.2 2.27
 11 -6 -5 1.35 1.99
 11 6 -5 -1.29 2.17
 11 -6 -4 4.19 2
 11 6 -4 7.08 2.37
 11 6 -3 167.55 7.24
 11 -6 -3 174.95 7.18
 11 -6 -2 24.2 2.44
 11 6 -2 25.26 2.53
 11 6 -1 192.35 8.09
 11 -6 -1 197.67 7.99
 11 -6 0 1 1.9
 11 6 0 1.2 2.09
 11 6 1 79.98 3.97
 11 -6 1 76.32 3.78
 11 -6 2 275.3 10.79
 11 -6 2 268.81 10.74
 11 -6 3 108.02 4.56
 11 6 3 93.92 4.69
 11 -6 3 102.53 4.46
 11 -6 4 14.33 1.85
 11 -6 4 14.84 1.71
 11 6 4 17.07 2.02
 11 -6 5 1.31 1.47
 11 -6 5 1.37 1.34
 11 6 5 0.45 1.71
 11 6 6 75.74 3.39
 11 6 6 74.79 3.43
 11 6 7 0.69 1.08
 11 6 7 0.92 1.16
 11 7 -13 -1.01 0.96
 11 -7 -13 0.63 0.86
 11 7 -12 23.18 1.69
 11 -7 -11 45.37 2.33
 11 7 -11 44.6 2.48
 11 -7 -10 42.9 2.44
 11 7 -10 44.42 2.58
 11 7 -9 0.87 1.83
 11 -7 -9 -0.78 1.7
 11 7 -8 2.96 1.98
 11 -7 -8 4.9 1.75
 11 -7 -7 250.41 10.14
 11 7 -7 260.66 10.22
 11 -7 -6 47.24 2.85
 11 7 -6 48.15 2.97
 11 7 -5 24.04 2.48
 11 -7 -5 25.1 2.28
 11 -7 -4 48.83 2.82
 11 7 -4 45.33 3.1
 11 7 -3 3.31 2.21
 11 -7 -3 1.19 1.93
 11 7 -2 19.61 2.32
 11 -7 -2 15.49 2.12
 11 -7 -1 1.01 1.75
 11 7 -1 -0.95 2.08
 11 -7 0 6.2 1.8
 11 7 0 9.6 2.09
 11 -7 1 8.54 1.81
 11 -7 1 10.53 1.91
 11 -7 2 72.03 3.46
 11 -7 2 75.69 3.57
 11 -7 3 22.58 1.89
 11 -7 3 19.61 1.79
 11 7 3 18.32 2.12
 11 -7 4 22.62 1.83
 11 7 4 26.55 2.07
 11 -7 4 22.63 1.68
 11 -7 5 154.94 6.16
 11 7 5 153.02 6.23
 11 7 6 41.33 1.99
 11 7 6 32.69 2
 11 7 7 0.93 0.89
 11 7 7 0.32 0.87
 11 -8 -12 0.35 0.81
 11 -8 -11 3.92 1.15
 11 -8 -10 8.16 1.39
 11 -8 -9 8.61 1.54
 11 -8 -8 196.57 7.85
 11 -8 -7 29.43 2.14
 11 8 -7 30.99 2.16
 11 -8 -6 15.84 1.9
 11 8 -6 13.81 1.89
 11 8 -5 60.19 3.04
 11 -8 -5 56.51 3.04
 11 -8 -4 4.81 1.79
 11 8 -4 6.61 1.85
 11 -8 -3 47.85 2.69
 11 -8 -2 23.02 2.03
 11 8 -2 20.59 2.36
 11 -8 -1 54.49 2.84
 11 8 -1 57.26 3.17
 11 -8 0 54.84 2.79
 11 8 0 55.27 3.06
 11 -8 1 78.87 3.63
 11 -8 1 84.8 3.79
 11 -8 2 0.92 1.58
 11 -8 2 2.8 1.36
 11 8 2 1.34 1.8
 11 -8 3 13.45 1.58
 11 8 3 10.67 1.75
 11 -8 3 10.77 1.3
 11 8 4 61.69 2.98
 11 -8 4 66.39 2.92
 11 8 5 14.95 1.38
 11 8 6 2.39 1.05
 11 9 -11 72.37 3.05
 11 9 -10 25.56 1.62
 11 9 -10 19.04 1.35
 11 -9 -10 20.24 1.33
 11 9 -9 5.86 1.51
 11 -9 -9 8.28 1.17
 11 9 -9 4.28 1.27
 11 9 -8 202.9 7.67
 11 -9 -8 193.13 7.54
 11 9 -8 182.5 7.54
 11 9 -7 42.19 2.52
 11 -9 -7 40.95 2.26
 11 9 -7 42.35 2.33
 11 9 -6 34.63 2.41
 11 9 -6 33.44 2.24
 11 -9 -6 38.32 2.13
 11 -9 -5 26.2 1.84
 11 9 -5 24.87 2.19
 11 9 -5 27.1 2.09
 11 9 -5 23.25 1.98
 11 -9 -4 40.23 2.39
 11 9 -4 45.02 2.51
 11 9 -4 48.98 2.73
 11 -9 -3 51.7 2.55
 11 9 -3 48.06 2.65
 11 9 -3 47.79 2.86
 11 9 -2 5.87 1.59
 11 -9 -2 3.84 1.39
 11 -9 -1 8.59 1.39
 11 9 0 -0.03 1.63
 11 9 1 148.99 7.02
 11 -9 1 211.04 7.11
 11 9 2 4.78 1.43
 11 -9 2 4.89 1.37
 11 9 3 1.61 1.18
 11 -9 3 1.17 1.18
 11 -9 4 0.95 0.99
 11 10 -10 28.33 1.47
 11 10 -9 0.29 1.07
 11 10 -9 0.89 1.08
 11 10 -9 -1.47 0.89
 11 10 -8 16.42 1.49
 11 10 -8 14.75 1.43
 11 10 -8 13.51 1.27
 11 10 -7 37.82 2.11
 11 10 -7 30.5 1.94
 11 10 -7 36.66 1.98
 11 10 -6 11.57 1.48
 11 10 -6 11.75 1.49
 11 10 -6 9.78 1.58
 11 10 -5 2.9 1.46
 11 10 -5 3.61 1.62
 11 10 -5 5.73 1.45
 11 10 -4 6.78 1.64
 11 10 -4 10.77 1.55
 11 10 -3 14.04 1.57
 11 10 -3 14.27 1.81
 11 10 -2 -0.81 1.41
 11 10 -2 0.4 1.59
 11 10 -1 11.74 1.46
 11 -10 0 8.39 1.42
 11 -10 1 28.54 1.77
 11 -10 2 1.55 1.03
 11 -10 3 28.05 1.43
 11 11 -8 1.61 0.83
 11 11 -7 2.31 1.04
 11 11 -6 16.69 1.35
 11 11 -6 10.84 1.16
 11 11 -6 14.16 1.22
 11 11 -5 260.74 9.01
 11 11 -5 210.87 8.9
 11 11 -4 35.86 1.96
 11 11 -4 32.32 1.81
 11 11 -3 11.68 1.45
 11 11 -3 10.18 1.23
 11 11 -2 5.64 1.05
 11 -11 -1 23.39 1.52
 11 -11 0 28.21 1.59
 11 -11 1 8.91 0.92
 11 -12 -2 4.33 0.77
 -12 0 14 16.36 1.62
 -12 0 13 -0.17 1.85
 12 0 -13 -0.23 1.05
 -12 0 12 28.17 2.51
 -12 0 11 4.49 2.28
 -12 0 10 28.59 2.9
 -12 0 9 1.15 2.66
 -12 0 8 144.97 6.73
 12 0 -8 147.96 6.23
 12 0 -7 -0.09 1.95
 12 0 -6 15.6 2.26
 12 0 -5 1.25 2.05
 12 0 -4 134.22 5.82
 12 0 -3 -1.51 1.95
 12 0 -2 1.61 1.99
 12 0 -2 -0.14 1.9
 12 0 -1 0.18 2.01
 12 0 -1 1.1 1.91
 12 0 0 172.6 7.21
 12 0 0 172.95 7.09
 12 0 1 0.68 1.98
 12 0 1 1.28 1.97
 12 0 2 62.14 3.34
 12 0 2 62.98 3.29
 12 0 3 1.06 2.05
 12 0 3 0.92 1.83
 12 0 4 2.31 1.83
 12 0 4 3.48 1.7
 12 0 5 1.7 1.65
 12 0 6 16.54 1.62
 12 0 7 0.33 1.14
 -12 -1 14 179.82 7.13
 -12 1 13 78.97 3.82
 -12 -1 13 88.39 3.87
 -12 1 12 0.73 2.12
 -12 -1 12 -4.53 2.12
 -12 1 11 1.74 2.35
 -12 -1 11 -2.78 2.28
 12 1 -11 0.11 1.42
 -12 1 10 1.2 2.57
 12 1 -10 3.71 1.63
 -12 1 9 32.3 3.11
 -12 -1 9 26.09 2.99
 12 1 -9 29.01 2.25
 -12 1 8 128.37 5.9
 -12 -1 8 123.18 5.84
 12 1 -8 122.79 5.35
 12 1 -7 66.28 3.4
 12 -1 -7 65.04 3.46
 12 -1 -6 8.9 2.13
 12 1 -6 9.12 2.09
 12 1 -5 40.88 2.68
 12 -1 -5 42.15 2.84
 12 1 -4 -0.13 2.01
 12 -1 -4 0.14 1.92
 12 -1 -3 71.35 3.65
 12 1 -3 68.42 3.59
 12 -1 -3 68.18 3.47
 12 1 -2 223.46 9
 12 -1 -2 224.39 9.03
 12 -1 -2 220.15 8.92
 12 1 -1 18.75 2.23
 12 -1 -1 20.87 2.35
 12 1 -1 25.75 2.1
 12 -1 -1 17.66 2.31
 12 1 0 98.66 4.53
 12 -1 0 92.59 4.53
 12 -1 0 97.15 4.47
 12 1 0 98.79 4.37
 12 1 1 26.35 2.3
 12 -1 1 27.52 2.36
 12 1 1 23.48 2.27
 12 -1 1 29.5 2.26
 12 1 2 10.58 1.99
 12 -1 2 9.49 1.92
 12 -1 2 5.72 1.94
 12 -1 3 48.33 2.63
 12 1 3 44.25 2.63
 12 -1 3 44.71 2.71
 12 -1 4 1.33 1.72
 12 1 4 -0.61 1.91
 12 1 4 0.78 1.59
 12 -1 4 1.96 1.7
 12 1 5 7.86 1.74
 12 -1 5 4.64 1.57
 12 -1 5 5.15 1.61
 12 1 6 45.65 2.39
 12 -1 6 42.38 2.26
 12 1 7 -0.02 1.16
 12 -1 7 -0.35 0.92
 12 -2 -14 1.28 0.82
 -12 2 13 54.16 2.51
 12 2 -13 44.65 2.19
 -12 2 12 4.82 1.72
 12 2 -12 5.06 1.37
 -12 2 11 1.73 2.04
 -12 -2 11 1.28 2.29
 12 2 -11 2.45 1.57
 -12 2 10 3.78 2.2
 -12 -2 10 5.21 2.43
 12 2 -10 3.44 1.74
 -12 2 9 2.92 2.34
 -12 -2 9 6.8 2.45
 12 2 -9 4.77 1.88
 -12 -2 8 86.81 4.51
 12 2 -8 80.15 3.92
 12 2 -7 44.63 2.7
 12 2 -7 42.3 2.61
 12 -2 -7 39.34 2.79
 12 -2 -6 32.54 2.45
 12 2 -6 29.94 2.38
 12 2 -6 31.92 2.45
 12 2 -5 39 2.66
 12 2 -5 40.54 2.6
 12 -2 -5 37.78 2.79
 12 2 -4 29.96 2.42
 12 -2 -4 30.54 2.45
 12 2 -4 26.45 2.43
 12 -2 -3 59.08 3.31
 12 2 -3 63.58 3.37
 12 -2 -3 67.13 3.48
 12 2 -3 62.82 3.37
 12 -2 -2 102.1 4.71
 12 2 -2 103.54 4.66
 12 2 -2 105.17 4.68
 12 -2 -2 101.46 4.73
 12 -2 -1 10.73 2.08
 12 -2 -1 10.7 2.21
 12 2 -1 10.49 2.1
 12 2 -1 10.7 2.03
 12 -2 0 1.29 2
 12 2 0 1.72 1.98
 12 -2 0 1.7 2.02
 12 -2 1 2.53 1.84
 12 2 1 2.77 1.95
 12 -2 1 1.84 1.98
 12 -2 2 24.99 2.26
 12 -2 2 25.03 2.24
 12 2 2 24.29 2.23
 12 -2 3 91.81 4.01
 12 2 3 93.92 4.01
 12 2 4 0.49 1.94
 12 -2 4 -0.32 1.61
 12 2 4 3.1 1.62
 12 -2 5 27.16 1.82
 12 2 5 20.2 2.06
 12 2 6 16.8 1.64
 12 2 7 -1.56 1.19
 12 -3 -14 0.24 0.8
 12 3 -13 76 3.2
 -12 -3 12 38.94 2.75
 12 3 -12 52.06 2.44
 -12 -3 11 48.91 3.28
 12 3 -11 62.79 2.92
 -12 -3 10 23.49 2.75
 12 3 -10 41.72 2.43
 12 3 -9 0.19 1.88
 12 3 -8 -1.2 1.94
 12 3 -7 8.4 2.08
 12 -3 -7 3.34 2.02
 12 -3 -6 108.45 4.8
 12 3 -6 101.36 4.75
 12 3 -5 16.6 2.3
 12 -3 -5 16.71 2.25
 12 -3 -4 130.82 5.72
 12 3 -4 128.54 5.65
 12 3 -3 4.52 2.12
 12 -3 -3 4.2 2.12
 12 3 -2 12.99 2
 12 3 -2 12.27 2.12
 12 -3 -1 25.96 2.35
 12 3 -1 21.98 2.21
 12 3 -1 25.3 2.35
 12 -3 0 2.36 1.92
 12 3 0 1.92 1.85
 12 -3 1 21.36 2.25
 12 3 1 23.05 2.08
 12 -3 2 33.62 2.39
 12 -3 2 27.03 2.36
 12 3 2 33.13 2.28
 12 -3 3 2.03 1.79
 12 -3 3 3.77 1.77
 12 3 3 3.13 1.64
 12 -3 4 12.74 1.78
 12 3 4 9.23 1.94
 12 3 5 43.97 2.21
 12 3 5 36.85 2.48
 12 -3 5 44.25 2.37
 12 3 6 25.19 1.82
 12 3 7 8.57 1.2
 12 4 -13 11.6 1.15
 12 4 -12 16.08 1.59
 12 4 -11 1.92 1.6
 12 4 -10 115.72 4.98
 12 4 -9 68.05 3.46
 12 4 -8 1.02 1.99
 12 4 -7 26.94 2.47
 12 4 -6 23.15 2.39
 12 4 -5 16.31 2.16
 12 4 -4 0.26 2.03
 12 4 -3 55.92 3.17
 12 -4 -3 58.07 3.25
 12 4 -2 3.25 2.02
 12 -4 -2 0.42 2.02
 12 -4 -1 -1.17 1.84
 12 4 -1 0.21 1.89
 12 -4 -1 0.83 1.93
 12 4 0 -0.49 1.85
 12 -4 0 0.13 1.93
 12 -4 0 -1.53 1.97
 12 -4 1 -2.17 1.94
 12 -4 1 0.69 1.78
 12 -4 2 0.53 1.82
 12 -4 2 1.07 1.77
 12 -4 3 17.56 1.97
 12 -4 3 18.63 1.93
 12 -4 4 17.48 1.79
 12 -4 5 61.93 2.81
 12 4 5 55.73 2.76
 12 4 6 -0.39 1.03
 12 5 -13 0.94 0.92
 12 -5 -13 0.15 0.94
 12 5 -12 0.84 1.26
 12 5 -11 2.55 1.51
 12 5 -10 37.32 2.36
 12 5 -9 -1.01 1.85
 12 5 -8 14.26 1.99
 12 -5 -8 12.71 1.99
 12 5 -7 30.2 2.52
 12 -5 -7 29.81 2.41
 12 5 -6 16.75 2.3
 12 -5 -6 15.13 2.19
 12 5 -5 3.55 2
 12 -5 -5 4.27 1.9
 12 5 -4 29.78 2.61
 12 -5 -4 32.59 2.5
 12 5 -3 52.82 3.06
 12 -5 -3 49.95 3.01
 12 5 -2 49.37 3.09
 12 -5 -2 54.08 3.03
 12 -5 -1 1.92 1.87
 12 5 -1 -0.39 2.05
 12 5 0 97.38 4.56
 12 -5 0 102.75 4.51
 12 -5 0 99.19 4.48
 12 -5 1 0.41 1.84
 12 -5 1 -1.8 1.72
 12 -5 2 25.29 2.11
 12 -5 2 23.22 2.07
 12 -5 3 3.63 1.58
 12 5 3 2.99 1.83
 12 -5 4 99.81 4.15
 12 -5 4 94.74 4.13
 12 5 4 93.44 4.24
 12 5 5 -1.77 1.22
 12 5 5 0.23 1.41
 12 5 6 7.46 0.99
 12 5 6 12.92 1.3
 12 5 7 16.36 1.13
 12 -6 -13 11.21 0.92
 12 6 -12 1.38 1.09
 12 -6 -12 2.08 1.06
 12 6 -11 19.37 1.65
 12 -6 -11 16.02 1.52
 12 -6 -10 78.98 3.74
 12 6 -10 90.03 3.8
 12 6 -9 1.89 1.69
 12 -6 -9 1.29 1.58
 12 -6 -8 170.76 6.92
 12 6 -8 167.38 6.96
 12 -6 -7 78.06 3.54
 12 6 -7 69.05 3.6
 12 6 -6 1.99 1.97
 12 -6 -6 1.03 1.83
 12 6 -5 32.32 2.51
 12 -6 -5 35.03 2.45
 12 6 -4 0.83 2
 12 -6 -4 -1.1 1.87
 12 -6 -3 73.24 3.54
 12 6 -3 68.16 3.61
 12 -6 -2 2.87 1.8
 12 6 -2 3.41 1.97
 12 -6 -1 3.37 1.79
 12 6 -1 4.3 1.95
 12 -6 0 65.01 3.16
 12 6 0 62.49 3.28
 12 -6 0 58.95 3.18
 12 -6 1 20.32 1.93
 12 -6 2 0.65 1.5
 12 -6 3 0.8 1.35
 12 -6 3 1.25 1.49
 12 6 3 1.24 1.61
 12 -6 4 1.33 1.23
 12 -6 4 2.1 1.3
 12 6 4 2.04 1.46
 12 6 5 12.03 1.28
 12 6 5 13.28 1.41
 12 6 6 10.94 0.95
 12 6 6 11.74 1.1
 12 -7 -12 0.07 0.79
 12 7 -12 0.57 0.86
 12 -7 -11 11.5 1.22
 12 7 -11 13.36 1.33
 12 -7 -10 16.53 1.53
 12 7 -10 17.59 1.63
 12 -7 -9 -0.15 1.46
 12 7 -9 2.48 1.53
 12 -7 -8 71.99 3.34
 12 7 -8 71.45 3.42
 12 -7 -7 10.15 1.71
 12 7 -7 10.25 1.89
 12 -7 -6 10.05 1.76
 12 7 -6 12.24 1.93
 12 -7 -5 48.56 2.73
 12 7 -5 48.71 2.89
 12 -7 -4 2.09 1.65
 12 7 -4 1.82 1.92
 12 -7 -3 1.21 1.62
 12 7 -3 1.16 1.77
 12 -7 -2 9.76 1.67
 12 7 -2 7.45 1.96
 12 -7 -1 7.11 1.66
 12 7 -1 10.95 1.93
 12 -7 0 28.22 2.01
 12 -7 1 0.92 1.43
 12 7 2 20.36 2
 12 -7 2 24.74 1.69
 12 -7 2 27.29 1.87
 12 -7 3 4.02 1.15
 12 7 3 1.74 1.48
 12 -7 3 2.22 1.3
 12 7 4 0.83 1.25
 12 -7 4 3.21 1.07
 12 7 5 2.52 0.96
 12 7 5 1.19 0.94
 12 8 -11 28.75 1.53
 12 8 -10 5.97 1.2
 12 -8 -10 5.22 1.02
 12 8 -9 2.51 1.36
 12 -8 -9 -0.11 1.14
 12 8 -8 25.33 1.92
 12 -8 -8 26.84 1.76
 12 -8 -7 68.76 3.15
 12 8 -7 68.13 3.26
 12 8 -6 18.73 1.87
 12 -8 -6 14.39 1.66
 12 8 -5 -0.22 1.67
 12 -8 -5 1.03 1.47
 12 8 -4 57.77 3.04
 12 -8 -4 57.47 2.84
 12 -8 -3 25.02 1.86
 12 8 -3 26 2.13
 12 -8 -2 3.98 1.45
 12 8 -2 3.42 1.71
 12 8 -1 28.82 2.15
 12 -8 -1 29.73 1.86
 12 -8 0 52.22 2.62
 12 -8 0 48.47 2.47
 12 -8 1 26.92 1.65
 12 8 1 21.4 1.93
 12 -8 2 66.63 3.01
 12 8 2 66.68 3.18
 12 -8 3 1.92 1.07
 12 8 3 -0.02 1.09
 12 -9 -8 14.56 1.14
 12 -9 -7 27.96 1.57
 12 -9 -6 10.59 1.25
 12 -9 -5 27.66 1.66
 12 -9 -4 36.46 1.95
 12 -9 -3 26.76 1.6
 12 -9 -2 8.66 1.12
 12 9 -1 6.53 1.27
 12 -9 -1 5.04 1.38
 12 9 0 24.27 1.69
 12 -9 0 42.43 1.93
 12 -9 1 132.05 5.3
 12 -9 2 1.36 0.96
 12 -9 3 5.31 0.77
 12 10 -8 16.66 1.13
 12 10 -7 11.09 1.15
 12 10 -6 12.46 1.29
 12 10 -5 19.76 1.51
 12 10 -4 47.96 2.37
 12 10 -3 11.2 1.39
 12 -10 -2 14.03 1.29
 12 -10 -1 2.29 1.04
 12 -10 0 2.29 0.95
 12 -10 1 1.23 0.76
 12 -11 -4 4.86 0.83
 12 -11 -3 3.35 0.8
 12 -11 -2 52.98 2.25
 13 0 -12 7.95 1.02
 13 0 -11 1.36 1.25
 13 0 -10 1.08 1.42
 13 0 -9 1.19 1.56
 13 0 -8 46.14 2.6
 13 0 -7 -1.89 1.81
 13 0 -6 109.15 4.81
 13 0 -5 1.32 1.86
 13 0 -4 58.69 3.15
 13 0 -3 -0.04 1.86
 13 0 -2 40.14 2.58
 13 0 -1 2.05 1.6
 13 0 -1 1.43 1.8
 13 0 0 45.56 2.53
 13 0 0 42.14 2.68
 13 0 1 -1.88 1.71
 13 0 2 14.19 1.7
 13 0 2 8.36 1.89
 13 0 3 1.98 1.53
 13 0 3 -1.09 1.62
 13 0 4 -0.26 1.39
 13 0 5 0.54 1.17
 13 -1 -12 -0.77 1.07
 13 -1 -11 23.74 1.67
 13 1 -10 0.91 1.27
 13 -1 -10 0.21 1.47
 13 1 -9 7.71 1.52
 13 -1 -9 9.86 1.71
 13 1 -8 3.97 1.57
 13 -1 -8 0.96 1.76
 13 1 -7 4.93 1.71
 13 -1 -7 3.61 1.85
 13 1 -6 38.65 2.44
 13 -1 -6 38.3 2.56
 13 1 -5 4.37 1.73
 13 -1 -5 3.16 1.85
 13 -1 -4 4.28 1.88
 13 1 -4 3.72 1.85
 13 -1 -3 3.95 1.95
 13 1 -3 2.85 1.93
 13 -1 -2 12.58 1.82
 13 1 -2 13.62 1.95
 13 -1 -2 12.25 1.9
 13 -1 -1 3 1.7
 13 -1 -1 4.49 1.71
 13 1 -1 1.96 1.84
 13 -1 0 284.65 11.05
 13 1 0 274.54 11.07
 13 -1 0 285.65 11.12
 13 -1 1 69.23 3.38
 13 1 1 71.89 3.38
 13 -1 1 69.94 3.45
 13 1 2 32.41 2.13
 13 -1 2 28.78 2.15
 13 -1 2 25.89 2.16
 13 1 3 0.18 1.5
 13 -1 3 -1.13 1.57
 13 -1 3 0.23 1.53
 13 1 3 1.02 1.69
 13 -1 4 9.68 1.44
 13 1 4 9.78 1.56
 13 -1 4 7.26 1.37
 13 -1 5 0.7 0.95
 13 1 5 0.02 1.2
 13 1 6 1.12 0.9
 13 -2 -12 10.08 1.21
 13 -2 -11 0.16 1.33
 13 -2 -10 -0.19 1.45
 13 -2 -9 7.71 1.72
 13 -2 -8 10.59 1.83
 13 -2 -7 10.31 1.91
 13 -2 -6 7.89 1.93
 13 2 -6 7.82 1.67
 13 -2 -5 5.76 1.93
 13 2 -5 8.36 1.7
 13 -2 -4 26.1 2.29
 13 -2 -4 25.72 2.02
 13 2 -4 24.06 2.08
 13 -2 -3 193.9 7.95
 13 2 -3 199.77 7.96
 13 -2 -3 202.2 8.09
 13 -2 -2 0.14 1.71
 13 -2 -2 -0.47 1.87
 13 2 -2 -0.77 1.72
 13 -2 -1 6.13 1.76
 13 -2 -1 4.94 1.8
 13 2 -1 6.7 1.76
 13 -2 0 3.21 1.73
 13 2 0 -1.23 1.67
 13 -2 0 -0.04 1.77
 13 -2 1 50.86 2.63
 13 2 1 47.78 2.59
 13 -2 1 50.71 2.72
 13 -2 2 181.43 6.99
 13 2 2 182.31 6.96
 13 -2 2 187.92 7.04
 13 2 3 42.95 2.86
 13 -2 3 70.62 2.9
 13 2 4 -1.17 1.46
 13 2 5 2.48 1.22
 13 2 6 0.24 0.87
 13 -3 -13 2.35 0.75
 13 -3 -12 9.75 1.19
 13 3 -11 2.79 1.09
 13 -3 -11 4.15 1.3
 13 -3 -10 127.99 5.23
 13 3 -10 124.62 5.12
 13 3 -9 22.2 1.9
 13 -3 -9 25.68 1.99
 13 3 -8 3.14 1.63
 13 -3 -8 3.56 1.69
 13 -3 -7 68 3.34
 13 3 -7 65.29 3.25
 13 3 -6 3.77 1.74
 13 -3 -6 2.05 1.83
 13 3 -5 -1.47 1.74
 13 -3 -5 -0.67 1.57
 13 -3 -5 -1.37 1.81
 13 3 -4 0.89 1.72
 13 -3 -4 1.62 1.66
 13 -3 -4 2.07 1.83
 13 3 -3 10 1.81
 13 -3 -3 10.77 1.81
 13 -3 -3 12.16 1.99
 13 -3 -2 102.47 4.45
 13 3 -2 96.79 4.39
 13 -3 -2 101.58 4.53
 13 -3 -1 2.49 1.69
 13 3 -1 2.8 1.58
 13 -3 0 19.2 1.89
 13 3 0 16.5 1.74
 13 -3 1 17.63 1.82
 13 3 1 15.53 1.65
 13 -3 2 4.4 1.52
 13 3 3 30.49 2.16
 13 3 4 31.24 2.36
 13 -3 4 60.5 2.38
 13 3 5 2.19 1.15
 13 3 6 5.19 0.91
 13 -4 -12 0.34 0.95
 13 4 -11 4.86 1.11
 13 -4 -11 3.77 1.24
 13 4 -10 22.85 1.65
 13 -4 -10 23.8 1.77
 13 4 -9 10.4 1.57
 13 -4 -9 7.1 1.65
 13 4 -8 3.73 1.65
 13 -4 -8 3.75 1.65
 13 4 -7 -0.5 1.69
 13 -4 -7 -1.2 1.74
 13 4 -6 9 1.79
 13 4 -5 18.65 2
 13 4 -4 145.55 6.06
 13 -4 -3 125.53 5.39
 13 4 -3 130.57 5.44
 13 -4 -2 38.27 2.45
 13 4 -2 39.89 2.47
 13 -4 -2 40.65 2.54
 13 -4 -1 5.11 1.7
 13 -4 -1 2.4 1.75
 13 -4 0 9.76 1.66
 13 -4 0 9.12 1.76
 13 -4 1 8.5 1.65
 13 -4 1 6.73 1.63
 13 -4 2 8.6 1.58
 13 -4 2 11.81 1.59
 13 -4 3 0.58 1.3
 13 -4 3 2.14 1.36
 13 -4 4 29.3 1.73
 13 -5 -12 0.76 0.83
 13 5 -11 89.32 3.68
 13 5 -10 3.47 1.28
 13 5 -9 28.02 1.92
 13 5 -8 13.8 1.74
 13 5 -7 41.13 2.48
 13 -5 -7 42.06 2.51
 13 5 -6 11.82 1.89
 13 -5 -6 16.55 1.92
 13 5 -5 47.28 2.68
 13 -5 -5 45.24 2.66
 13 5 -4 0.82 1.76
 13 -5 -4 0.54 1.66
 13 -5 -3 22.86 1.95
 13 -5 -3 21.94 2.09
 13 5 -3 25.59 2.09
 13 -5 -2 17.85 1.84
 13 5 -2 15.6 1.87
 13 -5 -2 17.02 1.88
 13 -5 -1 15.75 1.8
 13 -5 -1 18.84 1.9
 13 -5 0 40.78 2.41
 13 -5 0 41.78 2.41
 13 -5 1 -0.85 1.48
 13 -5 1 -0.48 1.45
 13 -5 2 10.53 1.46
 13 5 2 13.36 1.69
 13 -5 2 9.33 1.49
 13 5 3 122.89 4.99
 13 -5 3 118.33 4.88
 13 5 4 80.48 3.95
 13 5 4 142.6 4.19
 13 5 5 2.58 0.88
 13 -6 -11 57.94 2.92
 13 6 -11 80.38 2.91
 13 -6 -10 4.83 1.17
 13 6 -10 5.05 1.19
 13 -6 -9 148.17 5.89
 13 6 -9 144.79 5.88
 13 -6 -8 11.69 1.5
 13 6 -8 9.12 1.54
 13 -6 -7 -1.7 1.51
 13 6 -7 0.65 1.55
 13 -6 -6 23.09 1.89
 13 6 -6 22.99 1.98
 13 -6 -5 -1.03 1.58
 13 6 -5 -0.41 1.67
 13 6 -4 38.06 2.4
 13 -6 -4 39.32 2.36
 13 -6 -3 -0.86 1.57
 13 6 -3 -0.92 1.62
 13 -6 -2 14.97 1.68
 13 -6 -2 12.72 1.62
 13 6 -2 11.63 1.79
 13 -6 -1 0.93 1.47
 13 -6 -1 0.92 1.48
 13 -6 0 19.8 1.75
 13 -6 0 21.02 1.73
 13 6 1 1.78 1.5
 13 -6 1 -0.91 1.3
 13 -6 1 -0.87 1.32
 13 -6 2 16.56 1.43
 13 6 2 15.93 1.61
 13 -6 3 -0.49 0.95
 13 6 3 0.38 1.16
 13 6 4 3.1 0.94
 13 -7 -10 3.31 0.9
 13 7 -10 3.41 0.95
 13 -7 -9 2.28 1.06
 13 7 -9 1.93 1.14
 13 -7 -8 0.77 1.19
 13 7 -8 0.45 1.32
 13 -7 -7 1.32 1.29
 13 7 -7 -0.99 1.44
 13 -7 -6 -0.17 1.37
 13 7 -6 -0.32 1.49
 13 -7 -5 2.45 1.37
 13 7 -5 3.72 1.5
 13 7 -4 27.32 1.94
 13 -7 -4 25.6 1.82
 13 -7 -3 0.8 1.37
 13 7 -3 1.93 1.51
 13 7 -2 64.18 3.13
 13 -7 -2 69.89 3.09
 13 -7 -2 65.34 3.06
 13 -7 -1 100 4.32
 13 -7 -1 104.1 4.29
 13 7 0 1.18 1.44
 13 -7 0 -1.04 1.3
 13 -7 0 0.51 1.19
 13 -7 1 2.51 1.1
 13 7 1 1.53 1.31
 13 -7 2 3.47 1.06
 13 -7 2 1.4 0.88
 13 7 2 -0.14 1.11
 13 7 3 0.67 0.89
 13 8 -9 7.13 0.94
 13 8 -8 43.58 1.97
 13 -8 -8 35.32 1.83
 13 -8 -7 5.3 1.01
 13 8 -7 2.15 1.19
 13 -8 -6 9.29 1.14
 13 8 -6 5.84 1.31
 13 8 -5 51.7 2.48
 13 -8 -5 48.16 2.35
 13 -8 -4 13.66 1.31
 13 8 -4 13.83 1.55
 13 -8 -3 17.54 1.47
 13 8 -3 18.16 1.58
 13 -8 -3 16.48 1.38
 13 -8 -2 -0.74 1.21
 13 -8 -2 -0.57 1.02
 13 -8 -1 10.96 1.12
 13 -8 -1 11.74 1.3
 13 -8 0 0.12 0.83
 13 8 0 -0.05 1.03
 13 -8 1 8.44 1.01
 13 8 1 3.24 0.92
 13 -8 2 15.5 1.05
 13 9 -7 81.81 3.35
 13 9 -6 1.23 1.02
 13 9 -5 3.6 1.07
 13 9 -4 20.23 1.36
 13 -9 -4 16.09 1.27
 13 -9 -3 2.59 0.98
 13 -9 0 0.92 0.79
 14 0 -10 1.47 0.99
 14 0 -9 0.81 1.15
 14 0 -8 1.56 1.29
 14 0 -7 1.97 1.41
 14 0 -6 29.68 2.03
 14 0 -5 -0.48 1.52
 14 0 -4 18.25 1.82
 14 0 -3 -0.03 1.57
 14 0 -2 6.38 1.6
 14 0 -1 -0.44 1.51
 14 0 0 43.81 2.4
 14 0 1 0.58 1.35
 14 0 1 1.75 1.47
 14 0 2 14.36 1.38
 14 0 2 7.59 1.44
 14 0 3 -0.5 1
 14 -1 -11 7.9 0.91
 14 -1 -10 1.72 1.12
 14 -1 -9 1.52 1.25
 14 1 -8 18.45 1.52
 14 -1 -8 23.83 1.73
 14 1 -7 1.98 1.32
 14 -1 -7 -1.04 1.5
 14 1 -6 3.1 1.44
 14 -1 -6 3.11 1.53
 14 1 -5 17.22 1.72
 14 -1 -5 19.52 1.82
 14 -1 -4 5.95 1.56
 14 1 -4 5.27 1.49
 14 -1 -3 4 1.62
 14 1 -3 1.13 1.49
 14 1 -2 18.78 1.77
 14 -1 -2 19.53 1.84
 14 1 -1 21.54 1.79
 14 -1 -1 21.91 1.82
 14 1 0 42.91 2.29
 14 -1 0 39.75 2.33
 14 1 1 1.74 1.33
 14 -1 1 3.17 1.36
 14 1 1 1.22 1.52
 14 -1 1 -0.1 1.41
 14 1 2 5.32 1.18
 14 -1 2 4.59 1.27
 14 1 2 0.9 1.37
 14 -1 2 1.76 1.21
 14 1 3 2.45 1.13
 14 1 4 1.83 0.87
 14 -2 -11 19.83 1.23
 14 -2 -10 1.85 1.1
 14 -2 -9 -0.08 1.27
 14 -2 -8 1.32 1.41
 14 -2 -7 8.69 1.53
 14 -2 -6 10.05 1.64
 14 -2 -5 20.53 1.84
 14 2 -4 33.33 2.02
 14 -2 -4 35.27 2.25
 14 2 -3 1.59 1.36
 14 -2 -3 -0.31 1.52
 14 -2 -3 -0.77 1.27
 14 -2 -2 2.43 1.54
 14 2 -2 3.04 1.37
 14 -2 -2 2.81 1.36
 14 2 -1 83.02 3.73
 14 -2 -1 87.12 3.84
 14 -2 -1 89.6 3.73
 14 -2 0 6.56 1.47
 14 2 0 5.88 1.32
 14 -2 0 5.13 1.37
 14 -2 1 0.29 1.34
 14 2 1 -1.55 1.15
 14 -2 2 24.38 1.51
 14 2 2 7.44 1.58
 14 -2 3 6.73 1.1
 14 2 3 1.95 1.16
 14 2 4 -0.17 0.86
 14 -3 -11 1.41 0.85
 14 -3 -10 18.37 1.4
 14 -3 -9 1.87 1.27
 14 -3 -8 0.63 1.32
 14 -3 -7 -0.53 1.45
 14 -3 -6 31.72 2.07
 14 -3 -5 9.7 1.65
 14 -3 -4 -1.58 1.29
 14 -3 -4 0.24 1.51
 14 -3 -3 71.23 3.25
 14 -3 -3 75.32 3.41
 14 -3 -2 1.37 1.37
 14 -3 -2 0.9 1.52
 14 -3 -1 -2.49 1.39
 14 -3 -1 -1.03 1.47
 14 -3 0 1.96 1.3
 14 -3 0 2.53 1.45
 14 3 1 1.88 1.45
 14 -3 1 10.14 1.3
 14 3 2 0.18 1.33
 14 3 3 -0.16 1.1
 14 3 4 2.18 0.84
 14 -4 -11 0.52 0.77
 14 -4 -10 0.67 0.98
 14 4 -9 6.68 0.98
 14 -4 -9 10.61 1.24
 14 4 -8 8.03 1.16
 14 -4 -8 8.11 1.35
 14 4 -7 18.69 1.47
 14 -4 -7 24.2 1.73
 14 4 -6 5.66 1.25
 14 -4 -6 6.79 1.5
 14 -4 -5 38.38 2.05
 14 4 -5 40.38 2.13
 14 4 -4 8.1 1.36
 14 -4 -4 8.48 1.32
 14 -4 -3 7.13 1.37
 14 -4 -2 -0.64 1.34
 14 -4 -1 4.55 1.35
 14 -4 0 4.36 1.32
 14 -4 0 2.59 1.26
 14 -4 1 7.23 1.29
 14 -4 1 9.82 1.26
 14 -4 2 5.91 1.09
 14 5 -9 43.5 1.97
 14 5 -8 0.51 0.98
 14 5 -7 -1.26 1.11
 14 5 -6 8.26 1.35
 14 -5 -6 10.66 1.46
 14 -5 -6 7.61 1.13
 14 -5 -5 2.27 1.37
 14 5 -5 1.71 1.3
 14 -5 -5 -0.47 1.18
 14 -5 -4 64.1 2.89
 14 5 -4 58.13 2.89
 14 -5 -3 3.3 1.38
 14 -5 -3 4.57 1.28
 14 -5 -2 29.03 1.89
 14 -5 -2 29.83 1.8
 14 -5 -1 48.6 2.4
 14 -5 -1 48.44 2.35
 14 -5 0 10.9 1.31
 14 -5 0 12.47 1.29
 14 -5 1 1.63 1.05
 14 -5 1 0.16 1.03
 14 5 1 0.02 1.25
 14 -5 2 1.94 0.88
 14 5 2 -0.92 1.04
 14 5 3 1.87 0.77
 14 -6 -9 0.96 0.83
 14 -6 -8 4.65 1.04
 14 6 -8 4.28 0.96
 14 6 -7 3.29 1.05
 14 -6 -7 2.19 1.12
 14 -6 -6 -0.27 0.88
 14 -6 -6 -0.21 1.19
 14 6 -6 1.69 1.11
 14 -6 -5 150.06 5.97
 14 6 -5 143.92 6.02
 14 -6 -5 163.72 6.07
 14 -6 -4 29.13 1.64
 14 6 -4 24.47 1.64
 14 -6 -4 26.18 1.73
 14 -6 -3 5.89 1.21
 14 -6 -3 8 1.23
 14 -6 -2 1.18 1.16
 14 -6 -2 0.14 1.17
 14 -6 -1 4.34 1.07
 14 -6 -1 3.58 1.12
 14 6 0 -0.19 1.15
 14 -6 0 2.54 0.99
 14 -6 0 2.72 0.99
 14 -6 1 16.6 1.13
 14 -6 1 16.81 1.04
 14 -7 -8 3.53 0.74
 14 7 -7 26.94 1.49
 14 -7 -7 32.53 1.53
 14 -7 -6 10.61 0.96
 14 7 -6 13.5 1.14
 14 -7 -5 46.8 2.21
 14 7 -5 47.43 2.28
 14 -7 -5 56.8 2.29
 14 -7 -4 5.51 1.05
 14 -7 -4 5.02 1.02
 14 -7 -3 35.16 1.71
 14 -7 -3 31.33 1.69
 14 -7 -2 43.41 1.97
 14 -7 -2 39.43 1.92
 14 -7 -1 12.57 1.02
 14 -7 -1 9.36 0.9
 14 -7 0 8.85 0.92
 14 -8 -4 8.7 0.84
 14 -8 -3 3.97 0.77
 14 -8 -2 12.79 0.91
 15 0 -7 0.13 0.95
 15 0 -6 7.28 1.09
 15 0 -5 -0.86 1.11
 15 0 -4 1.88 1.1
 15 0 -3 0.47 1.14
 15 0 -2 75.61 3.25
 15 0 -1 0.69 1.08
 15 0 -1 0.64 1.11
 15 0 0 1.66 0.96
 15 0 0 0.25 0.98
 15 -1 -8 11.2 1.03
 15 -1 -7 4.82 1.08
 15 -1 -6 0.23 1.1
 15 1 -5 84.16 3.78
 15 -1 -5 108.63 3.93
 15 1 -4 5.57 1.06
 15 -1 -4 6.24 1.25
 15 1 -3 9.15 1.09
 15 -1 -3 10.22 1.33
 15 -1 -2 2.83 1.2
 15 1 -2 2.63 0.98
 15 1 -1 20.38 1.2
 15 -1 -1 24.65 1.36
 15 1 0 0.83 1.11
 15 1 0 2.8 0.8
 15 -1 0 3.77 1.01
 15 1 1 5.85 1.03
 15 -1 1 22.79 1.11
 15 -2 -9 6.28 0.82
 15 -2 -8 0.09 0.94
 15 -2 -7 0.43 1.05
 15 -2 -6 -1.33 1.15
 15 -2 -5 2.13 1.18
 15 -2 -4 -0.22 1.16
 15 -2 -3 2.13 1.14
 15 -2 -2 18.21 1.43
 15 -2 -1 17.79 1.36
 15 -2 0 4.38 1.03
 15 2 0 1.27 1.12
 15 2 1 12.31 1.45
 15 -2 1 49.45 1.55
 15 -3 -9 11.77 0.92
 15 -3 -8 1.96 0.92
 15 -3 -7 4.09 1.07
 15 -3 -6 5.12 1.11
 15 -3 -5 26.24 1.62
 15 -3 -4 137.78 5.51
 15 -3 -3 7.25 1.19
 15 -3 -2 45.69 2.21
 15 -3 -1 -0.04 1
 15 3 0 -0.51 1.01
 15 -3 0 2.61 0.93
 15 3 1 1.79 0.97
 15 -3 1 18.21 0.96
 15 -4 -8 0.61 0.78
 15 -4 -7 11.58 1.08
 15 -4 -6 14.38 1.21
 15 -4 -5 8.21 1.13
 15 -4 -4 76.47 3.25
 15 -5 -5 -0.77 0.93
 15 -5 -4 42.4 1.98
 15 -5 -3 -0.81 0.9
 15 -5 -2 31.83 1.57
 15 5 -1 -0.76 0.84
 15 -5 -1 1.12 0.73
 15 -6 -4 14.09 0.93

_iucr_refine_fcf_details
;
data_Req148-1
_computing_structure_refinement   'olex2.refine 1.5 (Bourhis et al., 2015)'
_shelx_refln_list_code            4
loop_
  _space_group_symop_id
  _space_group_symop_operation_xyz
  1  x,y,z
  2  -x,y+1/2,-z+1/2
  3  -x,-y,-z
  4  x,-y-1/2,z-1/2

_space_group_crystal_system       monoclinic
_space_group_IT_number            14
_space_group_name_H-M_alt         'P 1 21/c 1'
_space_group_name_Hall            '-P 2ybc'
_symmetry_space_group_name_H-M    'P 1 21/c 1'
_symmetry_space_group_name_Hall   '-P 2ybc'
_symmetry_Int_Tables_number       14
_cell_length_a                    12.7952(2)
_cell_length_b                    13.3698(2)
_cell_length_c                    14.2802(2)
_cell_angle_alpha                 90
_cell_angle_beta                  104.075(2)
_cell_angle_gamma                 90
_cell_volume                      2369.56(6)
loop_
  _refln_index_h
  _refln_index_k
  _refln_index_l
  _refln_F_squared_calc
  _refln_F_squared_meas
  _refln_F_squared_sigma
  _refln_F_squared_weight
  _refln_observed_status
-15 0 2 254.716 282.102 12.126 11.944 o
-15 0 4 3.634 7.014 4.104 290.302 o
-15 0 6 24.212 27.162 4.067 142.134 o
-15 1 1 87.201 83.764 7.966 38.038 o
-15 1 2 13.848 10.148 2.832 290.157 o
-15 1 3 28.200 35.850 3.145 142.415 o
-15 1 4 17.389 21.897 3.016 211.233 o
-15 1 5 369.720 363.690 45.649 2.393 o
-15 1 6 1.777 0.858 4.104 347.652 o
-15 1 7 15.095 17.983 4.029 187.321 o
-15 1 8 36.964 41.787 3.843 108.192 o
-15 2 1 55.562 66.375 5.074 66.965 o
-15 2 2 57.580 67.942 5.335 63.585 o
-15 2 3 3.670 7.947 4.253 270.478 o
-15 2 4 0.121 -0.821 4.328 341.086 o
-15 2 5 7.494 7.947 4.403 230.285 o
-15 2 6 2.909 -4.962 4.291 312.401 o
-15 2 7 0.000 1.604 3.918 402.809 o
-15 2 8 0.257 0.336 3.507 508.971 o
-15 2 9 31.313 23.431 3.059 152.499 o
-15 3 1 0.058 -0.149 3.731 459.738 o
-15 3 2 140.839 170.470 8.246 24.091 o
-15 3 3 21.921 27.050 4.440 138.029 o
-15 3 4 476.463 514.059 20.558 4.920 o
-15 3 5 105.791 97.902 6.044 38.830 o
-15 3 6 25.145 19.103 4.141 148.041 o
-15 3 7 13.373 15.260 3.992 203.017 o
-15 3 8 5.583 7.313 3.433 344.915 o
-15 3 9 42.561 43.914 3.433 103.953 o
-15 4 4 292.330 285.311 12.126 10.934 o
-15 4 5 24.005 30.632 4.216 134.872 o
-15 4 6 68.635 53.652 4.515 66.724 o
-15 4 7 39.615 43.205 4.029 101.059 o
-15 4 8 7.071 2.276 2.910 441.760 o
-15 5 1 1.386 0.917 3.507 470.105 o
-15 5 2 127.758 118.758 5.858 33.100 o
-15 5 3 0.022 -3.022 3.358 568.480 o
-15 5 4 164.124 158.195 7.387 23.708 o
-15 5 5 2.842 -2.873 3.470 454.336 o
-15 6 4 69.898 52.570 3.470 72.548 o
-14 0 2 15.542 23.804 5.970 114.139 o
-14 0 4 67.284 68.091 6.790 50.554 o
-14 0 6 104.603 110.737 7.574 33.603 o
-14 0 8 9.227 5.820 4.813 199.614 o
-14 0 10 0.444 5.485 3.694 401.546 o
-14 1 1 80.129 81.051 4.761 53.293 o
-14 1 2 60.348 71.441 4.759 64.844 o
-14 1 3 2.980 9.346 5.354 187.072 o
-14 1 4 10.443 20.950 4.020 202.000 o
-14 1 5 71.248 68.565 4.664 60.413 o
-14 1 6 8.780 11.584 3.912 245.694 o
-14 1 7 6.218 2.113 5.634 172.990 o
-14 1 8 76.355 78.859 10.036 33.054 o
-14 1 9 6.216 5.671 4.664 225.715 o
-14 1 10 4.741 6.417 4.179 275.140 o
-14 1 11 79.598 29.475 3.395 74.305 o
-14 2 1 300.385 323.316 8.112 11.861 o
-14 2 2 18.272 10.345 3.051 239.061 o
-14 2 3 4.262 0.614 2.956 530.556 o
-14 2 4 125.475 127.687 5.608 33.226 o
-14 2 5 67.540 76.598 6.865 48.668 o
-14 2 6 39.659 37.497 6.119 77.858 o
-14 2 7 28.943 32.422 5.708 95.812 o
-14 2 8 0.839 4.925 5.261 213.241 o
-14 2 9 0.395 -0.298 4.738 282.263 o
-14 2 10 5.441 6.902 4.104 274.157 o
-14 2 11 116.874 73.986 4.589 43.074 o
-14 3 1 1.703 -6.643 3.768 415.487 o
-14 3 2 3.635 4.280 3.797 343.794 o
-14 3 3 249.766 273.236 8.778 14.081 o
-14 3 4 2.005 -2.767 3.659 431.853 o
-14 3 5 34.055 36.191 6.156 82.429 o
-14 3 6 113.327 118.348 7.723 31.288 o
-14 3 7 2.108 -1.977 5.410 208.307 o
-14 3 8 1.088 2.351 4.925 247.674 o
-14 3 9 0.044 6.977 4.738 256.254 o
-14 3 10 65.394 68.539 5.223 60.154 o
-14 3 11 0.386 5.261 3.171 522.945 o
-14 4 1 7.219 16.976 5.037 173.285 o
-14 4 2 0.003 -2.388 5.000 256.794 o
-14 4 3 32.505 26.602 5.111 105.137 o
-14 4 4 34.731 30.968 3.534 126.063 o
-14 4 5 152.487 146.879 5.511 28.070 o
-14 4 6 30.329 23.034 3.583 143.805 o
-14 4 7 70.829 79.666 10.279 32.981 o
-14 4 8 26.320 30.087 3.283 152.119 o
-14 4 9 19.292 32.225 7.331 79.731 o
-14 4 10 0.689 2.500 3.656 433.938 o
-14 4 11 12.950 1.940 2.873 345.421 o
-14 5 1 162.000 181.023 6.265 24.206 o
-14 5 2 121.292 109.897 4.863 37.159 o
-14 5 3 15.616 14.975 3.501 217.296 o
-14 5 4 253.991 228.565 11.137 13.350 o
-14 5 5 0.121 4.093 2.949 624.013 o
-14 5 6 30.138 32.776 3.144 141.454 o
-14 5 7 0.045 -4.701 4.141 373.553 o
-14 5 8 2.294 1.903 3.656 407.430 o
-14 5 9 191.653 162.299 7.350 21.279 o
-14 6 1 8.853 14.975 2.887 313.370 o
-14 6 2 0.169 2.471 3.073 612.688 o
-14 6 3 26.594 26.447 3.936 140.456 o
-14 6 4 85.128 99.811 4.601 48.688 o
-14 6 5 550.693 570.608 19.942 4.403 o
-14 6 6 3.896 1.347 2.226 771.616 o
-14 6 7 14.393 10.334 2.858 282.107 o
-14 6 8 14.174 16.632 2.632 270.391 o
-14 6 9 4.179 3.582 3.097 458.862 o
-14 7 1 40.603 41.044 5.988 77.277 o
-14 7 2 153.383 154.705 7.425 24.845 o
-14 7 3 129.472 124.365 7.145 29.846 o
-14 7 4 18.395 19.660 2.730 224.013 o
-14 7 5 199.203 189.019 11.636 15.813 o
-14 7 6 54.313 44.700 5.391 72.096 o
-14 7 7 137.512 111.647 10.428 23.392 o
-14 7 8 3.652 13.171 2.761 422.431 o
-14 8 2 47.555 47.720 3.395 95.591 o
-14 8 3 23.749 14.812 2.873 202.389 o
-14 8 4 50.873 32.460 3.134 103.697 o
-13 0 2 186.057 149.763 9.626 19.597 o
-13 0 4 254.400 218.973 11.753 13.109 o
-13 0 6 435.382 407.240 17.946 6.102 o
-13 0 8 164.047 172.149 9.701 20.216 o
-13 0 10 10.004 4.029 5.298 173.613 o
-13 0 12 51.042 29.662 3.806 97.916 o
-13 1 1 5.747 11.858 3.762 281.492 o
-13 1 2 46.975 47.839 4.066 89.490 o
-13 1 3 9.963 12.675 5.118 167.539 o
-13 1 4 9.928 14.916 4.920 172.814 o
-13 1 5 19.571 14.123 4.714 152.089 o
-13 1 6 147.618 143.585 6.590 27.303 o
-13 1 7 22.562 16.028 4.685 142.753 o
-13 1 8 8.360 9.517 5.615 155.584 o
-13 1 9 40.576 32.798 4.239 103.841 o
-13 1 10 6.497 2.185 3.586 347.780 o
-13 1 11 90.199 88.574 6.231 43.081 o
-13 1 12 4.280 -2.873 3.992 336.303 o
-13 2 1 24.025 22.389 3.819 155.791 o
-13 2 2 0.043 -1.354 3.796 444.469 o
-13 2 3 780.117 741.136 17.231 3.229 o
-13 2 4 109.189 94.335 4.569 42.466 o
-13 2 5 40.195 27.801 4.850 98.665 o
-13 2 6 26.914 29.289 4.712 119.368 o
-13 2 7 27.804 38.467 7.126 74.050 o
-13 2 8 27.896 39.511 6.828 77.331 o
-13 2 9 24.334 28.766 6.417 91.015 o
-13 2 10 0.142 -0.709 5.410 218.551 o
-13 2 11 0.574 0.597 4.962 254.086 o
-13 2 12 59.337 37.609 4.515 78.684 o
-13 3 1 8.037 9.888 4.306 227.886 o
-13 3 2 394.106 374.205 9.598 8.740 o
-13 3 3 44.027 40.943 4.016 97.138 o
-13 3 4 11.581 5.659 3.732 260.668 o
-13 3 5 1.159 -4.290 3.656 451.415 o
-13 3 6 7.227 10.938 4.705 203.485 o
-13 3 7 238.211 248.618 8.691 15.089 o
-13 3 8 19.937 12.485 4.377 165.467 o
-13 3 9 79.877 89.493 6.492 44.746 o
-13 3 10 468.259 471.196 13.650 6.297 o
-13 3 11 14.555 12.802 3.116 253.144 o
-13 3 12 41.101 36.377 4.440 98.103 o
-13 3 13 49.476 8.768 2.798 130.532 o
-13 4 1 9.478 14.088 5.056 169.608 o
-13 4 2 155.326 147.754 5.355 27.868 o
-13 4 3 488.999 477.855 14.286 5.961 o
-13 4 4 597.067 543.049 22.610 3.936 o
-13 4 5 58.906 69.583 7.462 49.379 o
-13 4 6 42.614 33.579 6.679 70.997 o
-13 4 7 3.785 -3.152 4.523 276.176 o
-13 4 8 14.781 13.954 4.353 182.335 o
-13 4 9 33.017 34.099 6.156 84.229 o
-13 4 10 72.770 86.938 4.503 56.235 o
-13 4 11 20.445 16.574 3.086 206.297 o
-13 4 12 0.184 1.269 3.544 487.660 o
-13 5 1 61.960 64.733 5.764 59.392 o
-13 5 2 73.275 63.000 4.013 64.222 o
-13 5 3 91.821 87.803 4.394 49.147 o
-13 5 4 0.756 2.522 4.506 294.706 o
-13 5 5 183.738 172.652 7.044 21.811 o
-13 5 6 40.921 54.260 8.824 49.107 o
-13 5 7 137.813 155.190 6.582 27.794 o
-13 5 8 46.811 51.488 6.492 65.029 o
-13 5 9 107.923 104.543 7.164 34.662 o
-13 5 10 10.670 12.947 4.776 180.492 o
-13 5 11 366.229 333.254 13.730 8.436 o
-13 5 12 1.213 2.836 3.097 557.059 o
-13 6 1 3.533 3.451 3.891 337.580 o
-13 6 2 54.527 49.618 3.646 85.037 o
-13 6 3 1.829 -3.319 4.206 337.200 o
-13 6 4 123.935 144.431 6.278 30.883 o
-13 6 5 10.272 -2.718 4.282 247.500 o
-13 6 6 83.741 85.972 5.101 49.680 o
-13 6 7 1.398 -2.016 4.384 317.075 o
-13 6 8 28.180 39.537 4.794 107.681 o
-13 6 9 464.210 546.581 15.526 5.681 o
-13 6 10 16.456 18.433 3.113 221.853 o
-13 6 11 372.251 264.968 41.862 2.809 o
-13 7 1 366.179 380.957 11.357 8.728 o
-13 7 2 227.525 248.385 6.662 16.829 o
-13 7 3 5.363 4.990 3.786 318.853 o
-13 7 4 106.386 98.622 4.952 41.630 o
-13 7 5 7.929 11.403 3.774 263.541 o
-13 7 6 0.731 -0.902 3.763 436.846 o
-13 7 7 5.446 0.852 4.309 280.346 o
-13 7 8 0.134 2.307 3.298 543.103 o
-13 7 9 8.501 7.878 2.896 364.556 o
-13 7 10 10.214 12.529 2.438 352.736 o
-13 8 1 54.235 42.181 3.166 93.191 o
-13 8 2 0.237 -2.417 2.910 742.918 o
-13 8 3 63.656 64.719 3.166 74.361 o
-13 8 4 52.796 51.232 3.733 85.179 o
-13 8 5 170.573 186.168 6.604 22.811 o
-13 8 6 24.818 30.510 6.436 89.365 o
-13 8 7 16.657 15.935 5.876 121.177 o
-13 8 8 123.546 147.672 15.409 15.768 o
-13 8 9 33.051 26.602 3.507 134.687 o
-13 9 3 9.319 9.663 3.656 268.891 o
-13 9 4 62.476 68.110 7.723 47.066 o
-13 9 5 12.126 13.432 3.992 214.119 o
-13 9 6 0.484 4.589 3.806 388.452 o
-13 9 7 299.482 305.234 12.499 10.379 o
-12 0 2 3.487 2.667 5.127 215.138 o
-12 0 4 475.862 500.777 21.715 4.785 o
-12 0 6 107.872 58.204 8.432 34.975 o
-12 0 8 639.493 546.949 17.058 4.297 o
-12 0 10 108.585 106.670 10.820 25.416 o
-12 0 12 84.228 105.103 9.365 32.102 o
-12 0 14 70.290 61.039 6.044 54.888 o
-12 1 1 84.733 80.073 6.135 46.152 o
-12 1 2 878.386 830.758 19.350 2.681 o
-12 1 3 276.071 258.551 7.685 13.912 o
-12 1 4 0.001 0.030 5.180 239.127 o
-12 1 5 169.500 154.792 7.272 23.520 o
-12 1 6 20.238 33.629 5.566 108.754 o
-12 1 7 295.772 245.041 9.048 12.825 o
-12 1 8 524.863 465.209 12.235 5.987 o
-12 1 9 112.456 109.004 5.807 36.897 o
-12 1 10 10.826 10.208 5.136 167.963 o
-12 1 11 0.911 -0.955 4.297 335.551 o
-12 1 12 4.643 -7.089 9.813 64.382 o
-12 1 13 228.542 312.972 17.573 9.358 o
-12 1 14 585.287 670.911 26.602 3.334 o
-12 2 1 34.427 39.757 3.921 112.459 o
-12 2 2 413.512 384.667 8.758 8.493 o
-12 2 3 251.297 235.731 6.307 16.142 o
-12 2 4 128.667 108.536 5.241 35.074 o
-12 2 5 144.804 146.265 5.773 28.720 o
-12 2 6 112.665 117.440 5.226 37.372 o
-12 2 7 138.407 157.673 5.810 28.755 o
-12 2 8 278.634 310.223 12.424 10.829 o
-12 2 9 9.235 17.901 4.693 180.490 o
-12 2 10 13.530 15.121 4.440 181.036 o
-12 2 11 14.281 7.080 4.079 214.637 o
-12 2 12 19.772 18.527 3.998 169.757 o
-12 2 13 183.715 183.624 17.741 11.354 o
-12 2 14 17.288 4.776 3.059 267.086 o
-12 3 1 101.906 91.190 4.955 43.779 o
-12 3 2 46.668 47.239 5.428 76.276 o
-12 3 3 8.757 16.267 5.593 146.393 o
-12 3 4 510.999 483.823 14.998 5.632 o
-12 3 5 45.333 62.145 6.001 67.029 o
-12 3 6 349.848 391.711 13.226 8.384 o
-12 3 7 22.592 23.158 9.439 55.865 o
-12 3 8 0.012 -4.477 7.238 122.505 o
-12 3 9 0.108 0.709 7.014 129.577 o
-12 3 10 134.900 134.887 34.008 4.822 o
-12 3 11 229.221 214.503 25.893 6.487 o
-12 3 12 163.004 176.095 24.476 7.795 o
-12 3 13 285.393 283.557 11.939 11.212 o
-12 3 14 11.522 0.895 2.985 361.098 o
-12 4 1 1.367 -0.222 4.062 366.778 o
-12 4 2 3.904 6.846 5.329 189.877 o
-12 4 3 233.505 212.625 8.467 16.262 o
-12 4 4 0.352 0.970 7.574 110.717 o
-12 4 5 65.407 60.853 8.059 45.497 o
-12 4 6 95.669 86.373 8.917 33.146 o
-12 4 7 94.336 100.514 9.216 31.417 o
-12 4 8 7.765 3.806 7.425 103.079 o
-12 4 9 262.660 253.896 12.909 11.683 o
-12 4 10 455.138 431.753 18.581 5.704 o
-12 4 11 9.410 7.164 5.970 141.797 o
-12 4 12 61.633 59.995 5.932 59.576 o
-12 4 13 47.528 43.280 4.291 88.927 o
-12 5 1 1.969 3.052 5.155 220.289 o
-12 5 2 227.747 193.559 8.787 16.780 o
-12 5 3 218.859 191.780 8.006 17.917 o
-12 5 4 146.212 116.813 6.736 28.890 o
-12 5 5 12.455 14.623 5.139 155.970 o
-12 5 6 50.827 59.478 5.917 65.341 o
-12 5 7 99.304 111.921 6.498 37.430 o
-12 5 8 56.474 50.479 5.250 69.965 o
-12 5 9 0.258 -3.768 6.902 134.203 o
-12 5 10 137.713 139.241 8.805 24.972 o
-12 5 11 3.960 9.514 5.634 168.131 o
-12 5 12 6.613 3.134 4.701 228.113 o
-12 5 13 1.430 2.049 2.453 820.736 o
-12 6 1 15.384 14.234 4.920 156.461 o
-12 6 2 14.952 11.670 4.958 160.088 o
-12 6 3 248.035 264.308 9.477 13.922 o
-12 6 4 10.480 -0.625 5.096 190.329 o
-12 6 5 129.731 125.967 6.541 30.883 o
-12 6 6 9.231 5.568 5.002 189.211 o
-12 6 7 252.031 275.745 16.808 9.643 o
-12 6 8 587.701 630.902 18.309 4.225 o
-12 6 9 8.590 5.895 4.306 236.977 o
-12 6 10 300.712 316.310 20.614 7.163 o
-12 6 11 74.030 66.101 6.249 51.393 o
-12 6 12 0.148 6.473 2.835 609.740 o
-12 6 13 134.693 41.825 3.433 45.408 o
-12 7 1 32.932 34.158 7.164 71.655 o
-12 7 2 30.569 33.342 4.743 109.622 o
-12 7 3 0.121 4.425 4.459 297.262 o
-12 7 4 2.007 7.332 4.669 247.092 o
-12 7 5 164.564 181.442 7.404 22.626 o
-12 7 6 37.803 41.608 4.852 93.423 o
-12 7 7 33.542 38.039 4.731 102.399 o
-12 7 8 266.736 267.616 8.915 13.490 o
-12 7 9 9.156 4.232 4.906 198.019 o
-12 7 10 58.595 63.587 4.162 72.268 o
-12 7 11 44.580 46.337 3.470 99.292 o
-12 7 12 0.921 1.154 2.171 1104.540 o
-12 8 1 97.448 109.495 5.248 41.695 o
-12 8 2 15.473 13.891 4.126 190.003 o
-12 8 3 96.957 94.966 5.227 43.794 o
-12 8 4 201.047 214.944 7.743 18.495 o
-12 8 5 2.979 1.660 4.117 325.020 o
-12 8 6 52.742 61.888 8.096 48.856 o
-12 8 7 238.803 255.415 8.452 15.064 o
-12 8 8 88.337 97.649 4.841 47.187 o
-12 8 9 0.212 4.047 4.888 251.423 o
-12 8 10 17.799 20.742 2.900 217.081 o
-12 8 11 132.512 107.267 5.708 33.566 o
-12 9 1 16.153 22.166 3.487 196.905 o
-12 9 2 33.015 32.311 4.179 116.584 o
-12 9 3 124.116 99.842 5.970 35.150 o
-12 9 4 150.759 136.033 7.275 26.311 o
-12 9 5 96.743 103.200 6.193 39.820 o
-12 9 6 38.954 39.511 4.664 95.805 o
-12 9 7 93.563 104.319 5.858 41.482 o
-12 9 8 61.101 54.324 4.253 73.119 o
-12 10 1 11.472 8.544 3.880 239.895 o
-12 10 2 51.018 52.346 4.813 76.808 o
-12 10 3 34.779 41.787 5.186 92.099 o
-12 10 4 159.717 178.939 8.842 21.352 o
-12 10 5 72.798 73.725 5.634 53.565 o
-12 10 6 51.341 46.488 4.813 78.849 o
-12 10 7 42.854 41.377 4.291 94.983 o
-12 10 8 77.263 62.159 4.216 61.297 o
-12 11 2 224.410 197.669 8.395 17.148 o
-12 11 3 13.864 12.499 2.985 268.419 o
-12 11 4 24.443 18.133 3.097 184.051 o
-11 0 2 369.161 332.651 11.168 9.159 o
-11 0 4 1549.830 1448.190 56.637 0.784 o
-11 0 6 13.240 -5.335 11.118 48.106 o
-11 0 8 9.932 12.257 6.267 125.338 o
-11 0 10 887.420 904.914 32.478 2.015 o
-11 0 12 2.571 5.542 4.871 232.088 o
-11 0 14 1253.570 1599.370 61.711 0.801 o
-11 1 1 231.836 221.753 6.225 17.578 o
-11 1 2 306.176 257.431 8.488 12.539 o
-11 1 3 412.149 376.290 12.370 7.792 o
-11 1 4 374.700 383.535 12.517 8.258 o
-11 1 5 1063.350 1007.030 28.387 1.821 o
-11 1 6 722.199 633.611 16.223 3.741 o
-11 1 7 28.253 18.504 5.595 107.523 o
-11 1 8 2.480 6.866 8.363 86.401 o
-11 1 9 277.738 273.167 7.440 13.687 o
-11 1 10 17.017 22.011 4.303 162.254 o
-11 1 11 84.177 66.765 4.208 56.935 o
-11 1 12 0.119 1.776 3.371 530.476 o
-11 1 13 10.155 6.158 4.081 242.509 o
-11 1 14 30.928 29.085 3.315 140.617 o
-11 1 15 0.997 3.535 6.548 142.944 o
-11 2 1 1465.210 1334.780 30.200 1.192 o
-11 2 2 685.313 645.880 15.581 3.932 o
-11 2 3 492.071 465.944 11.890 6.359 o
-11 2 4 557.680 552.733 13.627 5.167 o
-11 2 5 128.744 95.477 6.503 33.499 o
-11 2 6 86.186 89.707 5.045 48.441 o
-11 2 7 2471.690 2313.850 50.783 0.470 o
-11 2 8 86.784 61.440 5.759 50.090 o
-11 2 9 397.216 413.633 13.796 7.406 o
-11 2 10 46.448 58.847 6.239 65.340 o
-11 2 11 8.979 8.387 4.773 197.208 o
-11 2 12 7.354 7.146 5.044 191.433 o
-11 2 13 22.512 42.725 7.686 69.417 o
-11 2 14 0.087 3.991 3.477 471.430 o
-11 2 15 25.528 22.237 3.507 160.365 o
-11 3 1 72.578 74.013 6.436 49.587 o
-11 3 2 43.705 58.780 6.062 68.466 o
-11 3 3 8.248 -4.850 8.507 81.820 o
-11 3 4 703.760 666.583 19.760 3.490 o
-11 3 5 0.517 3.395 8.432 88.264 o
-11 3 6 463.372 444.812 20.185 5.300 o
-11 3 7 960.661 880.965 24.008 2.244 o
-11 3 8 0.900 -4.799 4.971 253.057 o
-11 3 9 606.929 553.773 15.166 4.659 o
-11 3 10 108.600 121.005 7.196 33.078 o
-11 3 11 101.814 101.843 5.540 40.730 o
-11 3 12 132.113 136.849 5.751 31.184 o
-11 3 13 32.718 19.771 5.839 96.540 o
-11 3 14 63.478 53.949 2.967 79.882 o
-11 3 15 95.777 63.912 5.037 49.582 o
-11 4 1 1751.360 1742.990 47.884 0.745 o
-11 4 2 572.779 502.764 28.057 3.515 o
-11 4 3 1083.390 1121.550 31.553 1.633 o
-11 4 4 159.553 162.288 7.983 23.150 o
-11 4 5 98.218 94.059 9.813 29.680 o
-11 4 6 23.863 22.573 8.992 59.762 o
-11 4 7 415.451 382.062 12.842 7.597 o
-11 4 8 282.502 279.476 10.346 12.095 o
-11 4 9 322.410 324.035 11.267 10.152 o
-11 4 10 49.316 40.576 5.752 73.599 o
-11 4 11 268.995 294.998 12.341 11.288 o
-11 4 12 178.682 198.869 22.618 8.391 o
-11 4 13 572.137 606.057 35.295 2.700 o
-11 4 14 137.634 145.166 19.215 11.637 o
-11 5 1 344.307 348.634 11.856 9.263 o
-11 5 2 1179.590 1196.270 33.505 1.443 o
-11 5 3 1392.870 1320.740 36.764 1.156 o
-11 5 4 76.064 78.051 6.626 46.938 o
-11 5 5 845.816 890.868 25.525 2.408 o
-11 5 6 7.390 12.984 8.395 79.471 o
-11 5 7 28.095 26.703 5.604 102.071 o
-11 5 8 0.096 -2.687 5.149 241.463 o
-11 5 9 92.515 105.906 6.187 40.506 o
-11 5 10 449.233 403.286 22.927 5.039 o
-11 5 11 30.733 38.255 5.858 88.589 o
-11 5 12 8.301 -0.672 6.790 122.878 o
-11 5 13 4.937 7.313 5.522 174.247 o
-11 5 14 5.838 -0.933 3.806 341.712 o
-11 6 1 726.149 727.844 21.210 3.194 o
-11 6 2 103.084 92.239 6.553 38.535 o
-11 6 3 627.434 639.349 19.021 3.937 o
-11 6 4 21.391 20.568 5.703 113.840 o
-11 6 5 3.505 0.325 5.472 196.658 o
-11 6 6 0.237 2.357 5.707 191.016 o
-11 6 7 41.619 45.441 5.716 77.814 o
-11 6 8 29.815 27.312 5.389 103.328 o
-11 6 9 318.959 302.858 8.484 11.494 o
-11 6 10 1808.190 1875.550 66.039 0.573 o
-11 6 11 118.747 105.541 5.199 37.405 o
-11 6 12 49.393 57.106 3.974 83.554 o
-11 6 13 110.102 109.020 6.567 35.435 o
-11 6 14 13.221 10.260 3.022 281.500 o
-11 7 1 5.521 0.427 4.996 219.932 o
-11 7 2 66.266 65.693 7.686 46.506 o
-11 7 3 0.009 8.127 5.424 198.039 o
-11 7 4 197.309 176.512 7.783 19.927 o
-11 7 5 80.049 91.879 6.262 45.285 o
-11 7 6 157.166 177.897 7.672 23.084 o
-11 7 7 898.399 953.638 26.857 2.183 o
-11 7 8 8.933 14.886 4.892 177.753 o
-11 7 9 3.491 0.055 4.647 265.448 o
-11 7 10 168.155 162.787 6.614 24.081 o
-11 7 11 165.829 167.941 6.336 24.387 o
-11 7 12 105.361 86.485 6.305 39.419 o
-11 7 13 0.643 -0.541 3.059 652.886 o
-11 8 1 210.487 208.032 7.892 18.022 o
-11 8 2 83.749 82.277 5.742 47.719 o
-11 8 3 191.991 178.529 10.036 17.952 o
-11 8 4 27.626 21.542 4.800 123.133 o
-11 8 5 208.407 217.921 8.020 17.758 o
-11 8 6 51.861 55.552 4.999 73.411 o
-11 8 7 106.090 112.762 5.672 38.167 o
-11 8 8 697.403 733.405 29.288 2.717 o
-11 8 9 32.177 32.124 5.746 91.871 o
-11 8 10 24.596 30.445 5.186 112.410 o
-11 8 11 12.643 14.626 4.291 192.790 o
-11 8 12 1.529 1.306 3.022 597.926 o
-11 9 1 38.339 32.049 5.186 93.511 o
-11 9 2 13.774 18.252 3.904 198.303 o
-11 9 3 189.971 184.260 5.768 22.057 o
-11 9 4 174.111 166.585 8.021 21.725 o
-11 9 5 89.186 94.952 3.754 50.847 o
-11 9 6 138.504 133.319 5.261 31.307 o
-11 9 7 146.550 155.967 5.089 28.812 o
-11 9 8 685.331 720.412 17.977 3.587 o
-11 9 9 21.131 25.321 4.332 144.978 o
-11 9 10 95.304 80.149 6.826 40.736 o
-11 9 11 238.328 270.013 11.380 13.036 o
-11 10 1 39.356 43.802 5.447 83.379 o
-11 10 2 1.824 -0.900 3.936 381.370 o
-11 10 3 52.372 52.755 4.425 78.968 o
-11 10 4 27.635 34.825 7.443 71.538 o
-11 10 5 18.043 15.899 3.240 214.047 o
-11 10 6 40.497 41.608 3.263 110.682 o
-11 10 7 136.992 131.018 7.795 27.260 o
-11 10 8 51.213 55.351 2.988 90.730 o
-11 10 9 0.095 -0.696 2.494 1020.270 o
-11 10 10 101.696 105.700 5.485 40.454 o
-11 11 1 78.292 87.268 5.671 48.975 o
-11 11 2 36.341 21.043 3.918 125.589 o
-11 11 3 33.500 40.513 3.500 119.961 o
-11 11 4 135.135 127.008 6.604 29.926 o
-11 11 5 942.788 888.498 93.033 0.589 o
-11 11 6 54.644 52.332 5.262 70.448 o
-11 11 7 13.314 8.619 3.880 227.821 o
-11 11 8 0.002 6.007 3.097 544.029 o
-11 12 2 20.732 16.155 2.873 214.633 o
-10 0 2 151.095 177.594 16.566 13.177 o
-10 0 4 817.599 756.985 32.311 2.263 o
-10 0 6 2047.160 1872.240 42.627 0.662 o
-10 0 8 624.580 573.575 17.780 4.235 o
-10 0 10 1061.770 1054.490 24.666 1.894 o
-10 0 12 413.704 393.273 14.340 7.200 o
-10 0 14 7.190 7.021 4.186 252.278 o
-10 0 16 136.285 142.189 7.425 27.351 o
-10 1 1 36.097 34.066 4.320 108.025 o
-10 1 2 216.811 221.556 7.533 17.557 o
-10 1 3 66.101 81.332 6.152 52.011 o
-10 1 4 19.080 9.177 4.852 155.599 o
-10 1 5 193.447 204.816 7.850 19.187 o
-10 1 6 176.234 190.350 5.930 22.819 o
-10 1 7 172.872 145.729 5.758 25.476 o
-10 1 8 1376.840 1340.890 26.658 1.312 o
-10 1 9 3.611 2.664 4.150 307.736 o
-10 1 10 709.967 749.120 14.045 3.678 o
-10 1 11 2.980 3.773 3.743 364.865 o
-10 1 12 3.227 3.455 3.547 395.562 o
-10 1 13 65.887 55.975 3.463 74.246 o
-10 1 14 67.259 97.642 6.990 45.017 o
-10 1 15 0.040 -1.836 2.996 712.608 o
-10 1 16 45.233 49.655 7.294 59.595 o
-10 2 1 38.782 42.794 4.674 93.999 o
-10 2 2 632.844 597.277 15.940 4.301 o
-10 2 3 645.976 631.504 15.962 4.136 o
-10 2 4 415.616 406.519 9.515 8.132 o
-10 2 5 854.264 872.057 16.308 2.819 o
-10 2 6 386.209 304.965 11.647 8.961 o
-10 2 7 169.898 138.028 8.190 23.026 o
-10 2 8 0.170 -4.102 5.269 230.229 o
-10 2 9 2343.350 2368.680 45.456 0.509 o
-10 2 10 409.272 412.135 9.655 8.160 o
-10 2 11 71.062 90.647 8.174 39.917 o
-10 2 12 0.034 -5.367 4.852 272.363 o
-10 2 13 16.020 11.078 4.481 177.391 o
-10 2 14 1.597 2.810 3.785 388.329 o
-10 2 15 53.809 64.890 3.613 79.197 o
-10 2 16 55.395 46.675 4.403 79.175 o
-10 3 1 63.879 52.526 5.757 61.465 o
-10 3 2 52.557 46.766 6.567 62.628 o
-10 3 3 189.292 194.768 8.830 18.838 o
-10 3 4 398.780 391.287 12.431 7.862 o
-10 3 5 0.001 1.730 3.626 465.682 o
-10 3 6 602.166 608.851 13.097 4.712 o
-10 3 7 49.797 35.231 4.484 88.609 o
-10 3 8 0.793 5.331 4.407 292.278 o
-10 3 9 1112.430 1142.690 22.731 1.800 o
-10 3 10 213.970 209.359 6.799 18.615 o
-10 3 11 54.272 67.781 4.963 68.108 o
-10 3 12 9.787 5.097 4.193 240.230 o
-10 3 13 16.881 17.046 4.271 172.204 o
-10 3 14 25.049 20.757 3.200 173.405 o
-10 3 15 32.377 33.435 2.901 139.689 o
-10 4 1 57.843 59.503 6.403 58.288 o
-10 4 2 2043.720 2030.940 55.521 0.567 o
-10 4 3 311.924 301.612 10.894 10.789 o
-10 4 4 55.535 56.711 9.104 43.114 o
-10 4 5 27.090 23.277 4.993 118.259 o
-10 4 6 637.838 589.099 14.726 4.406 o
-10 4 7 106.107 96.849 7.910 33.582 o
-10 4 8 132.432 153.392 10.988 21.252 o
-10 4 9 6.110 5.666 5.329 183.371 o
-10 4 10 159.227 164.097 5.750 25.965 o
-10 4 11 318.490 374.822 7.826 10.771 o
-10 4 12 18.833 17.374 3.898 179.024 o
-10 4 13 106.341 131.296 4.984 37.788 o
-10 4 14 40.713 49.077 2.953 108.275 o
-10 4 15 97.248 93.525 14.215 20.002 o
-10 5 1 105.669 102.704 6.928 35.880 o
-10 5 2 866.571 836.415 24.166 2.486 o
-10 5 3 2408.190 2496.590 67.895 0.405 o
-10 5 4 763.211 739.897 30.744 2.471 o
-10 5 5 46.302 36.880 6.465 69.816 o
-10 5 6 38.612 29.593 5.064 96.342 o
-10 5 7 332.343 343.808 9.757 10.228 o
-10 5 8 281.828 264.182 8.291 13.321 o
-10 5 9 446.850 518.325 13.132 6.361 o
-10 5 10 164.268 158.016 6.245 25.150 o
-10 5 11 84.977 91.602 4.510 50.476 o
-10 5 12 1.929 5.014 4.075 323.033 o
-10 5 13 143.850 141.982 5.018 30.245 o
-10 5 14 23.863 12.647 4.068 163.471 o
-10 6 1 4.832 -0.309 10.036 61.553 o
-10 6 2 35.593 38.533 6.226 79.337 o
-10 6 3 33.454 34.867 6.567 78.199 o
-10 6 4 229.262 222.283 9.261 15.675 o
-10 6 5 80.324 72.132 6.724 46.110 o
-10 6 6 0.160 -0.819 4.877 268.586 o
-10 6 7 561.182 548.612 16.713 4.795 o
-10 6 8 2.775 4.862 4.635 253.535 o
-10 6 9 52.676 65.049 4.988 69.778 o
-10 6 10 67.181 63.761 5.040 61.541 o
-10 6 11 101.495 124.229 4.665 40.409 o
-10 6 12 45.312 49.802 3.471 96.262 o
-10 6 13 65.235 72.561 3.190 70.383 o
-10 6 14 177.295 194.227 74.527 1.106 o
-10 7 1 225.872 216.120 8.871 16.255 o
-10 7 2 295.168 302.950 8.714 12.087 o
-10 7 3 3.525 -5.760 4.637 266.380 o
-10 7 4 312.264 328.474 23.655 6.089 o
-10 7 5 6.141 12.539 5.786 150.426 o
-10 7 6 0.003 -4.365 7.499 114.135 o
-10 7 7 42.114 48.093 8.134 54.647 o
-10 7 8 17.981 26.255 5.365 122.951 o
-10 7 9 69.768 80.856 5.712 52.968 o
-10 7 10 30.897 43.247 4.881 100.152 o
-10 7 11 476.909 560.123 16.291 5.407 o
-10 7 12 258.780 291.896 9.207 13.199 o
-10 7 13 451.005 503.550 32.161 3.441 o
-10 8 1 342.621 334.136 17.554 7.569 o
-10 8 2 146.739 161.730 7.279 25.371 o
-10 8 3 2.389 0.463 5.170 224.054 o
-10 8 4 755.627 785.949 22.530 2.926 o
-10 8 5 642.363 654.532 26.938 3.149 o
-10 8 6 136.729 142.371 5.824 29.992 o
-10 8 7 35.507 44.591 5.960 80.204 o
-10 8 8 3.150 1.568 5.306 206.782 o
-10 8 9 0.136 6.139 4.899 243.504 o
-10 8 10 1.300 0.315 3.572 464.257 o
-10 8 11 1.474 -3.720 4.011 373.917 o
-10 8 12 3.643 6.361 7.220 112.313 o
-10 8 13 40.356 46.680 2.846 111.832 o
-10 9 1 13.541 7.565 3.885 229.382 o
-10 9 2 25.243 21.230 4.068 147.021 o
-10 9 3 864.878 859.495 17.203 2.770 o
-10 9 4 5.679 -0.743 4.146 300.338 o
-10 9 5 154.914 159.175 5.769 26.701 o
-10 9 6 71.231 80.719 5.655 52.720 o
-10 9 7 0.574 -2.882 3.876 415.644 o
-10 9 8 103.319 126.409 4.987 38.971 o
-10 9 9 1.197 1.353 4.254 329.667 o
-10 9 10 14.463 19.779 3.624 204.620 o
-10 9 11 18.171 23.170 2.642 218.627 o
-10 9 12 59.958 55.202 3.122 81.407 o
-10 10 1 63.081 68.836 5.444 59.876 o
-10 10 2 82.082 89.198 5.882 46.602 o
-10 10 3 0.306 3.531 3.934 377.585 o
-10 10 4 0.399 2.098 4.597 289.175 o
-10 10 5 4.001 5.094 4.507 255.344 o
-10 10 6 5.253 -0.305 5.634 180.268 o
-10 10 7 71.742 79.559 8.637 39.063 o
-10 10 8 39.607 41.302 6.156 76.054 o
-10 10 9 161.644 179.648 9.402 20.492 o
-10 10 10 7.526 8.246 4.589 216.221 o
-10 10 11 29.562 22.838 2.638 168.570 o
-10 11 1 2.315 1.866 5.783 179.147 o
-10 11 2 71.050 64.491 5.895 54.717 o
-10 11 3 614.567 639.770 14.797 4.388 o
-10 11 4 83.854 87.797 4.958 49.878 o
-10 11 5 6.151 6.783 3.453 338.185 o
-10 11 6 183.788 178.102 9.607 18.881 o
-10 11 7 56.614 53.621 6.219 61.547 o
-10 11 8 18.415 20.748 2.854 215.541 o
-10 11 9 21.299 17.017 2.379 228.574 o
-10 11 10 101.752 75.553 4.813 46.541 o
-10 12 1 0.081 3.656 4.440 304.016 o
-10 12 2 58.784 53.167 5.522 65.672 o
-10 12 3 4.872 10.872 5.895 151.479 o
-10 12 4 1.324 1.744 3.401 487.017 o
-10 12 5 67.666 71.232 3.172 69.310 o
-10 12 6 2.863 -0.198 2.377 827.845 o
-10 12 7 0.157 1.333 2.092 1288.940 o
-9 0 2 44.870 32.646 14.066 26.189 o
-9 0 4 19.659 19.439 6.082 108.648 o
-9 0 6 4.861 2.589 6.233 147.968 o
-9 0 8 3762.430 3512.670 77.310 0.217 o
-9 0 10 206.883 205.491 7.962 18.249 o
-9 0 12 137.233 131.654 6.433 29.628 o
-9 0 14 279.631 283.820 9.530 12.498 o
-9 0 16 1.516 -2.537 5.559 200.487 o
-9 1 1 210.633 225.862 10.873 15.195 o
-9 1 2 33.931 43.426 9.787 46.324 o
-9 1 3 59.556 55.849 7.497 51.256 o
-9 1 4 1.461 2.914 4.397 298.853 o
-9 1 5 1002.120 975.522 27.082 1.977 o
-9 1 6 423.400 414.885 8.937 8.053 o
-9 1 7 196.929 182.735 5.759 21.560 o
-9 1 8 2195.680 2144.670 33.829 0.619 o
-9 1 9 43.451 42.398 4.133 95.580 o
-9 1 10 145.351 124.792 5.534 30.485 o
-9 1 11 1011.420 1000.560 16.536 2.257 o
-9 1 12 24.454 25.687 3.675 153.779 o
-9 1 13 28.906 28.614 3.857 134.414 o
-9 1 14 0.865 -0.914 3.263 569.027 o
-9 1 15 55.431 63.532 4.629 71.144 o
-9 1 16 7.456 13.890 4.477 208.844 o
-9 2 1 334.987 312.366 9.409 10.645 o
-9 2 2 0.309 -3.677 5.306 226.145 o
-9 2 3 47.166 51.143 5.544 73.398 o
-9 2 4 134.890 158.514 6.179 28.589 o
-9 2 5 9.543 13.719 5.058 169.883 o
-9 2 6 2.074 6.170 4.281 290.085 o
-9 2 7 1434.430 1361.520 27.614 1.240 o
-9 2 8 19.538 28.026 4.363 144.725 o
-9 2 9 301.938 298.293 7.835 12.289 o
-9 2 10 7.771 13.929 4.498 205.895 o
-9 2 11 0.214 1.913 3.931 393.462 o
-9 2 12 96.869 103.999 5.410 42.066 o
-9 2 13 32.347 24.413 4.646 115.619 o
-9 2 14 9.649 8.979 3.771 259.762 o
-9 2 15 56.373 63.822 4.200 73.484 o
-9 2 16 7.589 6.418 2.531 445.923 o
-9 3 1 90.380 87.960 5.599 45.392 o
-9 3 2 38.440 35.669 5.795 83.510 o
-9 3 3 1411.410 1342.530 27.081 1.275 o
-9 3 4 172.621 184.311 7.794 21.415 o
-9 3 5 0.001 5.284 4.699 267.198 o
-9 3 6 296.911 279.982 7.510 12.867 o
-9 3 7 616.629 639.570 11.775 4.630 o
-9 3 8 25.030 25.817 4.712 126.013 o
-9 3 9 1884.890 1731.670 30.289 0.825 o
-9 3 10 36.997 44.528 4.329 99.620 o
-9 3 11 240.635 240.841 6.223 16.592 o
-9 3 12 127.173 122.284 5.431 33.739 o
-9 3 13 45.454 48.700 4.433 86.800 o
-9 3 14 76.948 80.031 4.841 54.422 o
-9 3 15 4.019 3.910 2.992 480.744 o
-9 3 16 71.385 89.566 7.101 44.507 o
-9 4 1 605.859 540.044 14.208 4.808 o
-9 4 2 632.209 610.634 14.138 4.428 o
-9 4 3 30.350 31.149 4.831 109.996 o
-9 4 4 134.453 138.873 4.873 32.121 o
-9 4 5 197.205 196.912 5.508 21.181 o
-9 4 6 62.902 55.951 5.480 62.964 o
-9 4 7 47.087 43.225 5.738 74.370 o
-9 4 8 1170.380 1178.700 34.929 1.429 o
-9 4 9 351.465 359.635 9.667 9.673 o
-9 4 10 1113.650 1098.310 25.655 1.760 o
-9 4 11 5.788 11.846 4.608 214.630 o
-9 4 12 69.262 83.093 4.191 60.181 o
-9 4 13 1.318 2.705 3.224 519.409 o
-9 4 14 573.797 639.017 13.084 4.802 o
-9 4 15 161.551 174.703 9.623 20.394 o
-9 4 16 48.066 36.845 2.699 109.049 o
-9 5 1 4.220 8.449 5.100 199.087 o
-9 5 2 780.160 791.800 17.426 3.130 o
-9 5 3 450.134 489.378 10.852 6.857 o
-9 5 4 117.163 112.719 5.259 36.858 o
-9 5 5 147.414 130.852 4.950 30.634 o
-9 5 6 25.680 21.325 5.021 121.798 o
-9 5 7 944.047 1039.280 24.125 2.121 o
-9 5 8 3682.890 3697.470 81.511 0.212 o
-9 5 9 638.299 656.043 13.924 4.280 o
-9 5 10 112.317 116.501 7.130 33.001 o
-9 5 11 380.409 381.887 12.294 8.241 o
-9 5 12 353.813 403.367 9.167 9.319 o
-9 5 13 28.919 30.635 4.187 125.333 o
-9 5 14 276.130 279.473 9.607 12.639 o
-9 5 15 29.715 38.063 4.235 116.301 o
-9 6 1 369.759 359.290 12.255 8.603 o
-9 6 2 139.347 145.863 6.232 28.744 o
-9 6 3 147.240 156.048 5.953 27.542 o
-9 6 4 51.687 60.041 6.626 59.388 o
-9 6 5 29.120 15.979 5.754 104.884 o
-9 6 6 131.626 136.636 6.169 30.533 o
-9 6 7 8.938 1.612 4.985 200.227 o
-9 6 8 11.964 10.956 7.610 90.545 o
-9 6 9 347.597 361.096 11.088 9.321 o
-9 6 10 5.035 3.233 4.153 289.745 o
-9 6 11 40.138 39.096 4.125 101.798 o
-9 6 12 129.214 128.507 4.719 34.131 o
-9 6 13 187.272 211.660 6.554 20.520 o
-9 6 14 137.439 157.798 5.795 28.896 o
-9 6 15 46.317 47.264 3.310 98.196 o
-9 7 1 1.769 -0.966 5.789 184.389 o
-9 7 2 2302.870 2216.320 60.297 0.473 o
-9 7 3 18.706 24.068 5.775 113.634 o
-9 7 4 0.346 2.537 8.283 91.978 o
-9 7 5 40.373 44.362 8.656 52.064 o
-9 7 6 4.885 1.920 5.527 184.164 o
-9 7 7 131.369 126.236 7.313 29.141 o
-9 7 8 1464.890 1452.510 32.843 1.115 o
-9 7 9 280.462 293.338 8.507 12.780 o
-9 7 10 652.248 709.130 14.638 4.009 o
-9 7 11 101.423 105.803 5.681 39.952 o
-9 7 12 71.897 74.310 3.741 63.205 o
-9 7 13 167.014 190.706 4.849 24.695 o
-9 7 14 99.436 106.431 6.940 36.682 o
-9 8 1 47.862 48.461 4.927 79.783 o
-9 8 2 40.484 45.039 4.922 87.978 o
-9 8 3 591.805 569.139 14.126 4.813 o
-9 8 4 15.359 13.780 5.842 126.472 o
-9 8 5 1405.050 1473.880 40.945 1.038 o
-9 8 6 1297.750 1406.930 39.164 1.154 o
-9 8 7 857.527 883.349 26.863 2.330 o
-9 8 8 63.258 52.091 8.376 45.610 o
-9 8 9 239.416 254.695 9.175 14.616 o
-9 8 10 425.280 453.622 11.443 7.285 o
-9 8 11 40.355 44.638 4.321 95.606 o
-9 8 12 10.523 15.208 3.309 262.540 o
-9 8 13 0.365 0.209 2.592 908.869 o
-9 8 14 11.919 10.260 3.358 267.887 o
-9 9 1 1.138 -0.924 5.270 224.400 o
-9 9 2 692.095 717.106 17.167 3.624 o
-9 9 3 242.301 247.117 7.670 15.553 o
-9 9 4 191.626 205.798 6.893 20.124 o
-9 9 5 180.718 183.805 7.854 20.765 o
-9 9 6 36.620 38.453 5.319 90.109 o
-9 9 7 92.311 96.034 6.470 40.795 o
-9 9 8 4.934 5.854 6.604 129.905 o
-9 9 9 56.892 67.597 4.277 71.283 o
-9 9 10 157.262 158.450 5.365 26.975 o
-9 9 11 115.744 132.199 4.554 36.634 o
-9 9 12 158.631 181.452 6.357 24.404 o
-9 9 13 10.817 9.144 2.409 372.414 o
-9 10 1 25.753 25.491 4.601 127.516 o
-9 10 2 57.354 49.999 4.860 72.668 o
-9 10 3 10.133 18.105 5.969 128.563 o
-9 10 4 11.325 13.501 5.829 135.320 o
-9 10 5 134.404 123.720 9.962 23.971 o
-9 10 6 1.254 3.646 6.100 162.617 o
-9 10 7 7.094 5.671 7.201 108.441 o
-9 10 8 3.987 3.847 4.045 309.784 o
-9 10 9 27.916 30.933 3.988 131.226 o
-9 10 10 8.161 10.024 5.223 173.240 o
-9 10 11 0.103 3.127 3.205 558.289 o
-9 10 12 65.830 67.007 3.992 67.511 o
-9 11 1 2.345 3.335 4.101 324.632 o
-9 11 2 0.074 1.315 5.516 207.311 o
-9 11 3 132.893 145.676 5.650 30.590 o
-9 11 4 29.099 40.717 4.467 111.088 o
-9 11 5 73.730 76.758 4.655 57.359 o
-9 11 6 535.006 528.738 15.710 5.169 o
-9 11 7 26.320 28.385 4.767 120.027 o
-9 11 8 20.648 17.836 4.049 166.161 o
-9 11 9 97.963 100.564 4.761 44.142 o
-9 11 10 3.335 0.933 3.992 342.655 o
-9 11 11 0.145 -0.448 3.544 506.664 o
-9 12 1 5.801 6.509 4.209 262.996 o
-9 12 2 359.318 389.281 9.671 9.222 o
-9 12 3 755.420 816.999 18.654 3.104 o
-9 12 4 4.703 0.726 4.568 260.959 o
-9 12 5 361.346 398.580 9.757 9.074 o
-9 12 6 165.890 167.627 6.805 23.837 o
-9 12 7 20.910 22.780 2.975 193.340 o
-9 12 8 39.728 35.878 4.121 104.559 o
-9 12 9 6.693 3.798 2.911 433.142 o
-9 13 1 57.885 52.214 9.925 39.000 o
-9 13 2 146.472 166.684 19.345 11.134 o
-9 13 3 19.727 15.625 4.179 168.309 o
-9 13 4 19.640 19.918 3.480 186.762 o
-9 13 5 2.852 3.853 7.294 113.168 o
-9 13 6 7.947 7.448 2.978 366.531 o
-9 13 7 28.345 29.206 2.795 158.568 o
-8 0 2 21.571 53.830 6.516 80.727 o
-8 0 4 121.483 120.018 9.456 26.354 o
-8 0 6 116.176 105.252 10.969 24.471 o
-8 0 8 197.333 170.392 7.190 20.712 o
-8 0 10 306.541 310.320 9.568 11.332 o
-8 0 12 29.996 26.286 5.993 93.390 o
-8 0 14 99.407 111.157 5.493 40.327 o
-8 0 16 20.792 11.482 3.326 207.310 o
-8 1 1 6.626 9.954 6.306 132.750 o
-8 1 2 31.948 38.381 5.002 100.003 o
-8 1 3 16.069 5.188 4.980 165.824 o
-8 1 4 418.336 430.999 12.745 7.259 o
-8 1 5 38.358 38.046 6.572 73.469 o
-8 1 6 248.841 233.673 16.155 10.443 o
-8 1 7 64.487 70.236 5.101 60.901 o
-8 1 8 209.856 214.182 5.937 19.339 o
-8 1 9 0.002 4.333 3.980 368.286 o
-8 1 10 645.618 579.217 9.811 4.784 o
-8 1 11 593.609 578.480 11.343 5.036 o
-8 1 12 338.580 364.457 8.051 10.349 o
-8 1 13 156.813 142.597 4.853 28.643 o
-8 1 14 54.383 58.327 3.599 81.590 o
-8 1 15 103.546 106.229 5.245 40.607 o
-8 1 16 19.300 21.747 8.134 72.239 o
-8 1 17 12.312 16.305 4.216 194.244 o
-8 2 1 211.566 221.123 7.621 17.798 o
-8 2 2 0.586 4.970 4.894 244.962 o
-8 2 3 81.066 83.370 6.626 44.717 o
-8 2 4 5.351 15.354 6.725 116.951 o
-8 2 5 54.485 40.696 6.009 67.883 o
-8 2 6 1046.850 909.957 41.004 1.519 o
-8 2 7 1032.120 1027.650 27.152 1.888 o
-8 2 8 1353.510 1265.330 20.803 1.454 o
-8 2 9 1632.410 1541.650 23.098 1.071 o
-8 2 10 725.265 703.969 11.409 3.861 o
-8 2 11 1360.820 1361.880 21.936 1.382 o
-8 2 12 42.485 50.961 3.901 94.395 o
-8 2 13 236.827 250.866 7.475 15.832 o
-8 2 14 580.815 608.439 12.881 4.877 o
-8 2 15 10.627 13.520 3.519 253.479 o
-8 2 16 6.893 3.326 3.013 416.840 o
-8 2 17 36.118 38.019 4.216 106.738 o
-8 3 1 261.890 271.432 13.334 11.252 o
-8 3 2 347.462 338.906 13.348 8.815 o
-8 3 3 377.929 371.662 14.325 7.810 o
-8 3 4 2549.940 2637.260 62.051 0.395 o
-8 3 5 180.689 188.999 7.870 20.563 o
-8 3 6 1045.880 1008.150 25.034 1.945 o
-8 3 7 44.851 45.729 4.821 84.659 o
-8 3 8 935.251 881.226 14.104 2.653 o
-8 3 9 113.761 114.317 4.710 38.624 o
-8 3 10 3.741 11.195 4.258 256.436 o
-8 3 11 146.179 142.653 5.188 29.628 o
-8 3 12 5.653 -0.718 3.949 324.916 o
-8 3 13 8.517 14.904 3.745 247.877 o
-8 3 14 38.537 34.093 4.124 107.454 o
-8 3 15 8.161 4.983 3.348 336.270 o
-8 3 16 133.722 160.651 4.382 31.243 o
-8 4 1 63.056 56.347 6.503 56.057 o
-8 4 2 0.423 -2.447 6.090 171.670 o
-8 4 3 1349.780 1419.530 34.339 1.188 o
-8 4 4 28.098 23.531 5.991 97.054 o
-8 4 5 0.013 -0.627 3.734 460.160 o
-8 4 6 145.278 143.720 5.588 29.098 o
-8 4 7 1683.660 1665.920 29.714 0.947 o
-8 4 8 62.985 69.165 4.554 65.255 o
-8 4 9 972.374 922.347 18.907 2.357 o
-8 4 10 46.528 59.163 5.294 73.331 o
-8 4 11 776.000 785.022 20.474 2.986 o
-8 4 12 19.867 22.736 4.649 142.219 o
-8 4 13 184.625 193.025 5.316 22.526 o
-8 4 14 53.881 67.547 3.534 78.595 o
-8 4 15 29.778 40.526 3.311 130.317 o
-8 4 16 4.236 11.790 2.641 443.659 o
-8 5 1 0.236 1.580 4.301 333.403 o
-8 5 2 17.107 17.505 4.431 164.513 o
-8 5 3 809.148 786.111 15.389 3.142 o
-8 5 4 286.257 294.925 6.614 13.314 o
-8 5 5 3.670 8.994 3.940 297.791 o
-8 5 6 165.126 165.543 5.898 25.087 o
-8 5 7 73.210 72.590 4.882 57.419 o
-8 5 8 1542.060 1482.560 29.101 1.096 o
-8 5 9 2619.960 2668.170 51.283 0.413 o
-8 5 10 52.493 51.680 4.807 75.999 o
-8 5 11 23.092 28.942 4.447 133.128 o
-8 5 12 0.000 2.044 3.795 423.561 o
-8 5 13 5.892 5.789 3.347 362.814 o
-8 5 14 1.630 3.146 4.884 244.888 o
-8 5 15 25.933 24.414 3.248 162.739 o
-8 5 16 9.378 15.558 5.111 165.038 o
-8 6 1 228.477 257.971 7.168 16.241 o
-8 6 2 1196.120 1206.160 22.469 1.648 o
-8 6 3 19.973 17.862 5.439 125.096 o
-8 6 4 709.909 709.375 13.410 3.808 o
-8 6 5 538.691 555.143 10.145 5.692 o
-8 6 6 10.262 14.955 4.546 189.485 o
-8 6 7 415.701 388.363 10.653 8.037 o
-8 6 8 1857.930 1781.220 34.665 0.797 o
-8 6 9 78.579 68.860 4.944 55.592 o
-8 6 10 156.282 159.164 5.827 26.471 o
-8 6 11 5.725 12.566 4.215 240.736 o
-8 6 12 37.940 36.671 3.966 108.761 o
-8 6 13 36.217 33.743 5.310 93.136 o
-8 6 14 89.921 108.963 3.832 47.937 o
-8 6 15 0.052 3.563 2.176 1055.730 o
-8 7 1 1113.440 1094.820 20.485 1.887 o
-8 7 2 976.348 969.076 17.450 2.342 o
-8 7 3 852.951 870.291 17.999 2.755 o
-8 7 4 46.825 53.254 4.269 84.991 o
-8 7 5 55.278 52.348 8.637 46.325 o
-8 7 6 7.079 12.585 4.996 184.068 o
-8 7 7 363.139 347.519 9.754 9.534 o
-8 7 8 687.961 739.251 15.443 3.711 o
-8 7 9 39.441 29.662 4.408 105.048 o
-8 7 10 0.147 5.129 4.168 331.499 o
-8 7 11 36.618 34.792 4.026 111.291 o
-8 7 12 88.111 94.508 4.218 49.851 o
-8 7 13 3.783 11.069 3.044 397.458 o
-8 7 14 12.297 11.972 3.032 281.369 o
-8 7 15 228.893 238.131 13.991 12.149 o
-8 8 1 37.741 35.062 5.046 94.483 o
-8 8 2 309.338 313.109 9.074 11.405 o
-8 8 3 507.130 511.620 12.936 5.840 o
-8 8 4 823.905 835.486 34.437 2.082 o
-8 8 5 143.220 162.882 7.853 24.815 o
-8 8 6 177.970 173.753 10.708 18.147 o
-8 8 7 226.542 220.858 11.380 14.289 o
-8 8 8 563.639 633.946 22.585 3.886 o
-8 8 9 0.958 0.405 4.647 286.034 o
-8 8 10 102.899 94.774 5.385 41.781 o
-8 8 11 146.511 158.622 5.996 27.414 o
-8 8 12 89.927 92.347 4.621 48.267 o
-8 8 13 7.790 3.826 3.504 329.989 o
-8 8 14 23.713 25.480 2.483 190.229 o
-8 9 1 675.107 722.605 17.440 3.665 o
-8 9 2 179.367 186.243 8.797 19.770 o
-8 9 3 90.230 91.640 7.761 37.359 o
-8 9 4 260.800 280.101 12.001 11.871 o
-8 9 5 147.011 162.799 11.510 19.257 o
-8 9 6 389.732 411.811 13.587 7.566 o
-8 9 7 48.779 49.399 7.537 56.245 o
-8 9 8 41.811 46.750 7.238 62.380 o
-8 9 9 23.667 18.133 5.393 119.392 o
-8 9 10 189.920 179.636 6.220 21.843 o
-8 9 11 49.131 54.994 4.080 83.819 o
-8 9 12 18.001 11.401 3.152 231.956 o
-8 9 13 0.020 5.066 2.122 1006.520 o
-8 10 1 81.311 86.166 5.682 48.123 o
-8 10 2 0.441 4.601 5.112 228.029 o
-8 10 3 537.849 551.306 16.990 4.905 o
-8 10 4 455.790 516.269 16.040 5.799 o
-8 10 5 18.806 20.107 5.915 113.244 o
-8 10 6 781.359 764.906 22.240 2.898 o
-8 10 7 582.556 617.172 18.362 4.283 o
-8 10 8 69.823 72.912 6.193 51.973 o
-8 10 9 142.970 134.391 9.365 23.769 o
-8 10 10 56.681 70.355 7.145 51.851 o
-8 10 11 50.365 64.323 6.716 58.373 o
-8 10 12 26.346 28.429 4.089 135.110 o
-8 10 13 0.231 2.537 2.985 641.275 o
-8 11 1 3.714 5.534 4.615 246.161 o
-8 11 2 0.145 0.267 4.699 288.055 o
-8 11 3 33.103 29.959 6.613 79.779 o
-8 11 4 378.872 429.575 11.222 8.159 o
-8 11 5 653.097 730.346 21.119 3.458 o
-8 11 6 16.441 20.413 5.275 134.251 o
-8 11 7 260.497 277.377 9.590 13.191 o
-8 11 8 0.201 -0.674 4.523 311.521 o
-8 11 9 35.507 34.137 5.074 97.165 o
-8 11 10 7.986 12.356 3.574 275.644 o
-8 11 11 7.475 11.245 5.802 148.002 o
-8 12 1 6.184 4.675 4.107 277.099 o
-8 12 2 19.431 15.440 4.319 164.443 o
-8 12 3 58.266 54.413 4.471 73.504 o
-8 12 4 478.847 538.213 13.017 5.967 o
-8 12 5 35.396 33.889 4.579 105.065 o
-8 12 6 270.861 271.190 8.931 13.277 o
-8 12 7 92.248 103.513 5.387 43.408 o
-8 12 8 9.212 8.154 3.008 339.571 o
-8 12 9 12.399 18.058 4.589 173.188 o
-8 12 10 132.167 159.389 8.022 25.841 o
-8 13 1 296.285 324.112 10.221 11.164 o
-8 13 2 5.594 9.131 4.356 242.316 o
-8 13 3 165.680 174.799 6.872 23.447 o
-8 13 4 197.629 207.509 7.519 19.125 o
-8 13 5 4.163 3.517 7.425 107.903 o
-8 13 6 0.403 -3.998 3.944 404.958 o
-8 13 7 1.194 -1.007 5.074 241.110 o
-8 14 1 141.781 132.864 6.511 28.812 o
-8 14 2 120.581 126.156 8.637 27.807 o
-8 14 3 35.361 33.889 3.453 123.382 o
-8 14 4 70.208 68.203 5.447 56.749 o
-8 14 5 153.900 141.890 7.238 25.718 o
-8 14 6 350.146 314.487 12.909 9.126 o
-7 0 2 1394.680 1442.070 59.398 0.808 o
-7 0 4 2649.760 2799.880 77.758 0.329 o
-7 0 6 1556.190 1622.100 65.032 0.672 o
-7 0 8 1.627 -2.466 6.143 164.903 o
-7 0 10 1659.280 1604.880 36.972 0.911 o
-7 0 12 472.756 422.197 11.667 6.852 o
-7 0 14 53.335 41.566 5.603 71.923 o
-7 0 16 22.157 22.113 3.874 160.204 o
-7 1 1 114.441 97.286 4.370 41.230 o
-7 1 2 4667.820 4776.210 104.991 0.134 o
-7 1 3 3799.680 4038.290 90.434 0.188 o
-7 1 4 1473.550 1517.820 35.426 1.056 o
-7 1 5 3.635 9.636 4.486 243.436 o
-7 1 6 985.431 936.707 33.784 1.803 o
-7 1 7 40.531 47.320 5.809 76.930 o
-7 1 8 191.609 186.085 8.175 19.607 o
-7 1 9 791.051 800.602 12.120 3.328 o
-7 1 10 898.243 845.038 14.666 2.791 o
-7 1 11 26.024 27.949 4.328 130.793 o
-7 1 12 1126.960 1201.570 23.981 1.711 o
-7 1 13 1320.190 1291.140 25.441 1.407 o
-7 1 14 328.700 296.236 7.364 11.685 o
-7 1 15 272.957 278.176 9.982 12.577 o
-7 1 16 11.660 6.234 2.463 376.715 o
-7 1 17 30.133 31.864 3.518 135.114 o
-7 2 1 3619.290 3661.040 71.008 0.229 o
-7 2 2 863.830 909.570 20.496 2.568 o
-7 2 3 4.537 6.831 6.118 148.249 o
-7 2 4 25.537 48.318 7.499 68.103 o
-7 2 5 276.041 292.551 10.194 12.165 o
-7 2 6 9.741 18.319 10.783 49.245 o
-7 2 7 138.926 119.328 8.463 26.475 o
-7 2 8 6.949 8.487 3.894 273.723 o
-7 2 9 785.570 794.067 11.339 3.395 o
-7 2 10 479.250 479.793 7.995 6.961 o
-7 2 11 1028.620 966.480 14.099 2.317 o
-7 2 12 696.555 704.001 13.135 3.902 o
-7 2 13 14.979 22.170 3.867 186.049 o
-7 2 14 190.086 205.160 6.177 20.872 o
-7 2 15 5.495 6.323 4.173 269.607 o
-7 2 16 5.964 11.999 3.065 351.538 o
-7 2 17 18.960 15.644 2.342 250.938 o
-7 3 1 629.827 671.138 17.362 3.998 o
-7 3 2 17.825 1.647 6.484 114.750 o
-7 3 3 3772.570 4075.820 91.103 0.188 o
-7 3 4 414.595 406.372 10.951 7.856 o
-7 3 5 48.234 51.175 5.592 72.223 o
-7 3 6 4.352 6.737 5.764 164.909 o
-7 3 7 128.089 161.494 14.849 15.987 o
-7 3 8 419.418 380.573 7.623 8.639 o
-7 3 9 160.018 164.650 4.580 27.171 o
-7 3 10 468.488 478.049 8.545 7.038 o
-7 3 11 51.684 49.157 4.132 83.680 o
-7 3 12 176.122 191.152 5.683 23.028 o
-7 3 13 8.822 3.818 3.875 279.631 o
-7 3 14 135.092 143.050 4.556 32.165 o
-7 3 15 310.574 296.182 8.178 11.936 o
-7 3 16 80.561 95.029 4.534 51.369 o
-7 3 17 3.527 2.199 3.712 373.487 o
-7 4 1 3117.200 3247.970 73.136 0.277 o
-7 4 2 38.884 29.012 5.887 84.883 o
-7 4 3 295.297 335.710 11.209 10.654 o
-7 4 4 198.908 181.664 7.627 19.792 o
-7 4 5 72.100 69.704 6.142 51.995 o
-7 4 6 93.500 114.667 7.722 34.740 o
-7 4 7 440.961 454.365 9.821 7.361 o
-7 4 8 58.384 53.170 4.087 76.764 o
-7 4 9 445.209 465.602 7.900 7.519 o
-7 4 10 621.191 604.517 11.662 4.724 o
-7 4 11 80.198 85.987 5.540 49.103 o
-7 4 12 388.274 389.490 9.499 8.731 o
-7 4 13 204.625 205.394 6.391 19.654 o
-7 4 14 308.768 309.396 7.562 12.011 o
-7 4 15 155.422 164.023 5.024 27.268 o
-7 4 16 4.162 11.617 2.849 414.369 o
-7 4 17 13.425 11.118 2.724 297.622 o
-7 5 1 218.908 219.929 9.234 16.226 o
-7 5 2 95.047 88.617 7.091 38.930 o
-7 5 3 49.066 55.863 6.830 60.047 o
-7 5 4 23.386 24.895 5.871 104.276 o
-7 5 5 111.065 120.400 8.703 29.168 o
-7 5 6 1744.790 1692.040 27.814 0.921 o
-7 5 7 12.234 16.444 3.723 220.415 o
-7 5 8 499.946 510.703 9.578 6.352 o
-7 5 9 32.097 33.623 4.132 117.867 o
-7 5 10 118.236 121.062 4.822 36.727 o
-7 5 11 3.226 3.530 3.614 383.561 o
-7 5 12 91.061 104.150 4.052 47.734 o
-7 5 13 117.005 128.498 4.539 36.781 o
-7 5 14 1027.810 1093.630 19.248 2.063 o
-7 5 15 231.203 217.820 4.772 18.543 o
-7 5 16 327.966 277.625 11.604 10.415 o
-7 6 1 3.655 2.404 5.253 205.948 o
-7 6 2 112.730 93.594 6.013 37.891 o
-7 6 3 199.865 227.232 7.880 18.091 o
-7 6 4 333.592 351.365 9.941 10.058 o
-7 6 5 1425.940 1362.620 20.923 1.331 o
-7 6 6 125.898 131.766 4.553 34.721 o
-7 6 7 120.654 105.284 4.538 38.468 o
-7 6 8 129.742 137.090 5.009 32.812 o
-7 6 9 277.322 313.019 7.166 13.104 o
-7 6 10 1099.770 1097.910 19.621 1.926 o
-7 6 11 185.244 189.075 5.437 22.540 o
-7 6 12 0.411 2.176 3.572 463.263 o
-7 6 13 42.482 50.407 3.358 100.560 o
-7 6 14 234.065 267.093 6.428 16.156 o
-7 6 15 128.359 146.238 7.109 28.627 o
-7 6 16 129.277 117.537 6.996 30.649 o
-7 7 1 189.204 191.866 5.614 21.938 o
-7 7 2 137.887 108.313 5.275 33.393 o
-7 7 3 0.153 3.286 3.818 403.866 o
-7 7 4 15.716 7.814 4.998 162.050 o
-7 7 5 136.106 148.676 6.053 29.274 o
-7 7 6 132.259 138.223 9.523 24.289 o
-7 7 7 575.916 566.275 11.073 5.241 o
-7 7 8 702.711 737.455 13.752 3.755 o
-7 7 9 67.804 84.569 4.383 59.609 o
-7 7 10 587.017 614.585 11.720 4.919 o
-7 7 11 31.523 35.594 3.719 124.526 o
-7 7 12 43.691 43.691 3.493 101.895 o
-7 7 13 22.296 28.632 4.129 143.454 o
-7 7 14 75.806 72.448 3.874 61.032 o
-7 7 15 0.053 0.061 2.423 1082.370 o
-7 8 1 223.791 216.148 8.090 16.926 o
-7 8 2 52.725 50.822 4.745 76.681 o
-7 8 3 1.638 4.576 4.642 262.661 o
-7 8 4 134.314 148.545 6.032 29.559 o
-7 8 5 153.640 148.223 7.382 25.205 o
-7 8 6 276.882 289.972 10.563 12.003 o
-7 8 7 228.753 220.936 7.590 16.894 o
-7 8 8 977.472 1017.240 23.691 2.095 o
-7 8 9 724.328 730.803 15.253 3.583 o
-7 8 10 15.149 11.826 4.144 195.102 o
-7 8 11 15.421 14.276 3.868 201.671 o
-7 8 12 53.318 48.828 4.046 83.116 o
-7 8 13 1.200 -1.556 3.466 497.938 o
-7 8 14 21.022 22.674 2.873 196.591 o
-7 8 15 0.057 2.590 2.490 892.290 o
-7 9 1 210.887 222.408 10.204 15.784 o
-7 9 2 20.067 17.162 6.315 104.528 o
-7 9 3 1299.400 1361.120 37.990 1.188 o
-7 9 4 137.099 141.267 7.843 26.587 o
-7 9 5 180.850 197.044 8.788 19.334 o
-7 9 6 177.024 184.714 7.937 20.913 o
-7 9 7 664.962 642.674 13.603 4.193 o
-7 9 8 182.890 191.955 6.077 22.046 o
-7 9 9 209.511 219.212 7.540 18.032 o
-7 9 10 35.362 36.682 4.548 103.693 o
-7 9 11 151.320 172.653 10.764 19.676 o
-7 9 12 293.190 320.285 8.402 12.010 o
-7 9 13 0.602 0.321 2.841 743.720 o
-7 9 14 19.482 15.615 2.210 253.026 o
-7 10 1 45.666 50.104 7.975 54.099 o
-7 10 2 27.654 19.802 11.995 37.251 o
-7 10 3 449.624 460.912 16.118 6.088 o
-7 10 4 790.638 819.546 23.783 2.711 o
-7 10 5 0.709 5.159 5.798 178.150 o
-7 10 6 153.129 154.839 7.945 24.117 o
-7 10 7 469.311 510.890 16.621 5.612 o
-7 10 8 5.686 5.403 6.293 140.184 o
-7 10 9 132.830 137.391 7.538 27.841 o
-7 10 10 90.344 104.751 6.535 40.026 o
-7 10 11 79.001 90.440 9.328 34.152 o
-7 10 12 25.722 21.728 4.064 145.240 o
-7 10 13 0.938 8.246 5.261 204.419 o
-7 11 1 44.359 51.802 5.426 76.311 o
-7 11 2 62.437 67.259 5.489 60.294 o
-7 11 3 7.870 8.946 5.058 184.811 o
-7 11 4 77.628 87.921 6.380 46.077 o
-7 11 5 174.496 179.156 8.005 21.232 o
-7 11 6 809.065 808.331 23.137 2.712 o
-7 11 7 4.545 2.814 5.154 207.430 o
-7 11 8 433.376 474.529 11.898 6.969 o
-7 11 9 291.520 308.162 8.408 12.239 o
-7 11 10 319.285 331.405 11.480 10.063 o
-7 11 11 107.158 118.721 8.205 30.987 o
-7 11 12 9.348 3.210 2.920 385.946 o
-7 12 1 22.083 22.458 4.597 138.732 o
-7 12 2 45.092 44.309 4.826 85.039 o
-7 12 3 5.736 3.742 4.922 215.101 o
-7 12 4 218.887 231.111 14.197 12.384 o
-7 12 5 623.151 659.310 15.600 4.215 o
-7 12 6 0.433 10.237 4.456 268.018 o
-7 12 7 27.394 31.502 5.802 96.550 o
-7 12 8 1.677 1.745 3.824 389.071 o
-7 12 9 258.564 266.133 12.088 12.079 o
-7 12 10 16.722 17.125 4.365 168.911 o
-7 12 11 12.095 11.485 2.608 319.591 o
-7 13 1 1.186 2.537 6.940 128.480 o
-7 13 2 0.044 -3.171 7.164 125.012 o
-7 13 3 2.944 -5.634 7.238 117.665 o
-7 13 4 111.339 127.750 9.141 27.708 o
-7 13 5 71.831 89.992 8.208 39.682 o
-7 13 6 476.748 570.211 23.431 4.340 o
-7 13 7 81.195 98.611 7.537 39.289 o
-7 13 8 264.278 298.562 9.313 12.854 o
-7 13 9 155.119 174.857 6.417 25.010 o
-7 14 1 32.907 31.415 5.858 89.818 o
-7 14 2 5.763 8.768 5.820 155.119 o
-7 14 3 0.476 -0.309 4.050 383.264 o
-7 14 4 22.087 26.047 6.026 102.153 o
-7 14 5 576.209 607.384 35.016 2.712 o
-7 14 6 36.172 52.607 5.335 83.615 o
-7 14 7 238.097 255.865 7.822 15.457 o
-7 15 1 157.825 147.375 7.014 25.348 o
-7 15 2 66.780 65.002 3.297 71.345 o
-7 15 3 11.124 13.687 2.602 318.567 o
-7 15 4 142.298 124.019 6.231 29.810 o
-6 0 2 108.725 76.660 7.984 34.622 o
-6 0 4 2927.160 3291.050 73.407 0.290 o
-6 0 6 974.221 1013.910 38.448 1.618 o
-6 0 8 2559.930 2626.780 74.005 0.358 o
-6 0 10 2613.230 2552.640 57.441 0.405 o
-6 0 12 341.429 268.890 12.298 9.951 o
-6 0 14 2.679 10.581 6.844 121.741 o
-6 0 16 48.166 53.803 4.571 80.703 o
-6 1 1 81.160 65.593 6.748 46.719 o
-6 1 2 581.623 552.950 15.466 4.792 o
-6 1 3 4236.340 4345.500 96.581 0.159 o
-6 1 4 921.086 954.344 22.795 2.296 o
-6 1 5 256.725 214.174 6.208 16.460 o
-6 1 6 11.220 15.302 3.960 215.828 o
-6 1 7 24.041 28.873 4.292 134.917 o
-6 1 8 653.330 647.571 17.216 3.953 o
-6 1 9 4.259 1.701 4.182 302.034 o
-6 1 10 833.372 851.427 16.399 2.909 o
-6 1 11 1187.240 1121.390 24.008 1.683 o
-6 1 12 0.020 -0.667 5.676 199.130 o
-6 1 13 0.053 0.724 5.943 180.224 o
-6 1 14 568.119 532.667 11.850 5.359 o
-6 1 15 193.149 226.258 6.060 19.978 o
-6 1 16 1.974 2.364 2.610 703.026 o
-6 1 17 4.204 6.062 2.591 532.674 o
-6 2 1 246.345 295.239 8.202 14.094 o
-6 2 2 46.933 60.639 5.496 70.802 o
-6 2 3 80.468 100.903 7.520 39.260 o
-6 2 4 130.659 132.393 5.420 32.336 o
-6 2 5 1800.260 1809.030 31.659 0.837 o
-6 2 6 367.635 338.718 8.797 9.791 o
-6 2 7 283.551 308.093 10.157 11.745 o
-6 2 8 2058.460 1952.520 45.333 0.631 o
-6 2 9 217.620 204.493 5.501 19.437 o
-6 2 10 0.700 -0.292 4.418 320.483 o
-6 2 11 288.533 261.490 7.514 13.475 o
-6 2 12 760.821 708.884 18.602 3.276 o
-6 2 13 648.071 572.497 17.346 4.156 o
-6 2 14 171.905 175.625 5.201 24.628 o
-6 2 15 71.783 82.424 6.470 48.307 o
-6 2 16 60.132 52.324 3.486 80.052 o
-6 2 17 47.293 44.810 2.897 102.532 o
-6 3 1 1538.950 1715.250 30.526 1.009 o
-6 3 2 31.233 25.942 6.915 78.786 o
-6 3 3 2569.000 2573.210 58.102 0.408 o
-6 3 4 638.480 724.577 16.284 3.914 o
-6 3 5 59.210 47.201 5.256 69.224 o
-6 3 6 765.471 822.097 20.333 2.969 o
-6 3 7 781.470 787.244 24.486 2.738 o
-6 3 8 428.416 371.062 14.476 7.125 o
-6 3 9 1.882 3.272 4.360 297.233 o
-6 3 10 6.704 17.212 5.275 163.741 o
-6 3 11 209.957 233.059 7.266 17.812 o
-6 3 12 1247.960 1197.930 24.107 1.559 o
-6 3 13 9.980 7.706 7.106 105.660 o
-6 3 14 97.061 109.065 7.378 35.604 o
-6 3 15 173.134 165.622 4.928 25.285 o
-6 3 16 13.713 13.032 3.269 249.004 o
-6 3 17 0.013 1.662 2.086 1291.580 o
-6 4 1 12.601 8.950 4.948 172.614 o
-6 4 2 1309.920 1277.370 30.942 1.333 o
-6 4 3 1.129 7.528 5.973 163.428 o
-6 4 4 28.832 32.806 5.556 98.232 o
-6 4 5 899.236 954.833 20.778 2.419 o
-6 4 6 158.899 165.602 11.595 18.390 o
-6 4 7 136.611 114.803 14.514 17.028 o
-6 4 8 98.286 87.374 7.141 38.213 o
-6 4 9 748.323 782.578 15.669 3.357 o
-6 4 10 44.577 47.931 4.367 88.744 o
-6 4 11 35.583 45.519 4.242 101.970 o
-6 4 12 29.692 18.808 5.194 113.374 o
-6 4 13 587.916 651.426 16.111 4.386 o
-6 4 14 106.568 111.603 5.518 38.585 o
-6 4 15 122.062 121.164 4.511 36.553 o
-6 4 16 14.125 17.557 2.395 280.768 o
-6 4 17 147.221 104.389 23.841 8.674 o
-6 5 1 22.054 18.168 5.235 126.217 o
-6 5 2 633.795 638.874 22.956 3.552 o
-6 5 3 1655.430 1696.460 40.471 0.858 o
-6 5 4 125.471 134.742 7.784 28.431 o
-6 5 5 51.209 48.739 6.024 67.313 o
-6 5 6 476.081 456.640 17.390 5.649 o
-6 5 7 35.328 39.839 4.831 97.555 o
-6 5 8 15.687 14.377 4.871 157.195 o
-6 5 9 7.244 8.423 4.847 200.771 o
-6 5 10 60.041 64.495 6.213 57.461 o
-6 5 11 2.905 1.880 4.924 237.070 o
-6 5 12 4.333 8.091 4.120 277.112 o
-6 5 13 1062.140 1125.240 19.831 1.961 o
-6 5 14 1.996 0.845 3.605 434.586 o
-6 5 15 62.041 56.661 3.317 77.821 o
-6 5 16 51.870 54.116 4.267 80.179 o
-6 6 1 48.628 58.447 5.948 66.633 o
-6 6 2 1929.250 2083.510 48.272 0.632 o
-6 6 3 21.825 23.622 7.195 83.205 o
-6 6 4 93.075 101.413 6.943 38.470 o
-6 6 5 0.793 4.840 7.592 106.992 o
-6 6 6 75.066 77.285 5.846 51.018 o
-6 6 7 177.915 198.432 4.950 23.187 o
-6 6 8 332.266 353.724 6.607 11.014 o
-6 6 9 1296.010 1266.280 20.747 1.519 o
-6 6 10 28.404 30.342 4.643 117.307 o
-6 6 11 1.881 -0.182 4.368 313.675 o
-6 6 12 42.360 37.208 3.812 104.196 o
-6 6 13 762.156 807.120 14.560 3.315 o
-6 6 14 470.110 450.460 8.647 7.180 o
-6 6 15 72.214 76.033 3.481 63.738 o
-6 6 16 0.179 -0.680 2.185 1308.760 o
-6 7 1 34.888 28.600 5.909 88.502 o
-6 7 2 1234.490 1238.510 26.753 1.502 o
-6 7 3 52.275 49.265 5.814 68.302 o
-6 7 4 407.347 382.916 14.748 7.245 o
-6 7 5 20.685 27.429 4.288 144.685 o
-6 7 6 1325.050 1296.800 21.839 1.454 o
-6 7 7 359.472 366.426 8.643 9.710 o
-6 7 8 20.216 22.349 4.485 146.696 o
-6 7 9 701.849 712.181 14.984 3.740 o
-6 7 10 9.833 16.765 4.421 193.857 o
-6 7 11 17.368 15.615 4.279 172.667 o
-6 7 12 23.043 25.721 3.999 148.791 o
-6 7 13 155.981 168.169 5.166 26.793 o
-6 7 14 7.793 11.591 2.940 342.876 o
-6 7 15 180.185 186.432 6.292 22.298 o
-6 8 1 87.472 80.674 5.257 48.703 o
-6 8 2 28.422 26.074 4.577 122.400 o
-6 8 3 304.137 323.923 7.814 11.847 o
-6 8 4 76.265 82.008 5.671 50.568 o
-6 8 5 53.894 55.099 5.258 70.072 o
-6 8 6 0.024 -4.547 4.312 344.891 o
-6 8 7 126.645 132.119 5.493 32.880 o
-6 8 8 222.219 245.618 8.149 16.228 o
-6 8 9 124.850 126.519 9.357 25.872 o
-6 8 10 0.377 2.936 4.801 262.996 o
-6 8 11 81.209 93.767 4.701 50.738 o
-6 8 12 159.948 159.926 5.160 26.818 o
-6 8 13 233.260 273.734 6.591 15.949 o
-6 8 14 30.169 42.358 3.351 126.954 o
-6 8 15 55.356 62.252 5.448 65.585 o
-6 9 1 324.983 328.846 10.519 10.308 o
-6 9 2 38.657 46.343 5.526 81.968 o
-6 9 3 106.999 113.964 6.933 34.605 o
-6 9 4 0.741 8.629 6.295 148.090 o
-6 9 5 799.094 856.752 24.733 2.593 o
-6 9 6 148.799 155.379 6.761 26.244 o
-6 9 7 5.886 9.873 4.938 198.158 o
-6 9 8 29.390 31.487 4.351 120.383 o
-6 9 9 181.116 176.653 5.877 23.044 o
-6 9 10 71.076 79.187 4.457 58.974 o
-6 9 11 97.344 96.252 5.075 43.981 o
-6 9 12 0.528 0.802 3.673 452.924 o
-6 9 13 3.225 6.829 2.705 525.598 o
-6 9 14 8.997 6.311 2.204 463.085 o
-6 10 1 104.163 123.630 6.720 34.794 o
-6 10 2 535.621 547.494 16.805 4.957 o
-6 10 3 294.453 284.201 10.693 11.537 o
-6 10 4 45.380 38.343 7.723 58.546 o
-6 10 5 0.389 6.574 5.977 167.020 o
-6 10 6 4.884 4.031 4.599 244.636 o
-6 10 7 139.752 135.305 7.849 26.613 o
-6 10 8 102.142 103.180 7.283 35.488 o
-6 10 9 417.662 436.913 11.583 7.468 o
-6 10 10 92.197 99.311 5.404 43.940 o
-6 10 11 26.818 26.920 4.137 134.614 o
-6 10 12 77.307 80.344 6.044 48.815 o
-6 10 13 5.189 2.276 6.119 152.458 o
-6 11 1 15.941 6.813 6.585 111.073 o
-6 11 2 35.832 47.540 7.065 66.943 o
-6 11 3 45.705 37.605 6.043 74.228 o
-6 11 4 17.891 15.574 7.164 90.968 o
-6 11 5 1253.080 1356.940 37.647 1.229 o
-6 11 6 1.760 7.833 5.053 216.000 o
-6 11 7 208.158 227.350 7.460 17.935 o
-6 11 8 24.433 21.643 4.554 135.467 o
-6 11 9 0.758 -3.682 4.447 315.704 o
-6 11 10 22.838 13.651 3.777 175.498 o
-6 11 11 0.100 -4.787 4.293 346.907 o
-6 11 12 0.083 -0.997 3.449 536.854 o
-6 11 13 5.349 8.096 2.910 416.412 o
-6 12 1 35.332 43.020 6.166 78.510 o
-6 12 2 6.372 11.156 5.969 144.297 o
-6 12 3 84.661 91.496 5.678 46.267 o
-6 12 4 23.255 39.762 6.852 80.468 o
-6 12 5 195.160 205.803 11.230 15.987 o
-6 12 6 88.347 92.417 8.059 36.641 o
-6 12 7 139.821 162.753 12.592 18.233 o
-6 12 8 466.394 474.490 14.459 6.161 o
-6 12 9 37.928 37.290 4.688 97.997 o
-6 12 10 47.907 40.135 8.171 53.690 o
-6 12 11 10.574 8.576 2.567 364.195 o
-6 13 1 183.037 189.739 8.231 20.001 o
-6 13 2 57.919 64.039 6.081 59.383 o
-6 13 3 59.247 59.567 5.976 60.526 o
-6 13 4 619.256 688.745 28.430 3.044 o
-6 13 5 36.976 42.198 7.984 59.169 o
-6 13 6 195.665 208.559 6.389 20.166 o
-6 13 7 190.728 204.790 6.139 20.869 o
-6 13 8 26.825 45.781 3.118 134.428 o
-6 13 9 31.134 27.299 2.551 157.997 o
-6 13 10 0.960 1.647 2.742 727.026 o
-6 14 1 79.756 101.843 5.804 45.712 o
-6 14 2 15.270 14.451 4.749 163.062 o
-6 14 3 31.866 40.468 5.037 98.292 o
-6 14 4 74.217 102.454 7.835 39.277 o
-6 14 5 226.152 244.045 10.652 14.382 o
-6 14 6 18.548 30.701 4.200 148.478 o
-6 14 7 587.469 626.477 17.557 4.314 o
-6 14 8 139.559 144.956 5.143 30.468 o
-6 15 1 29.471 35.465 5.895 90.684 o
-6 15 2 17.630 26.442 4.701 141.613 o
-6 15 3 17.353 22.685 4.850 142.358 o
-6 15 4 4.523 3.582 4.365 270.728 o
-6 15 5 0.335 1.128 2.779 765.955 o
-6 15 6 1.282 5.223 3.619 402.147 o
-5 0 2 3577.480 3776.110 102.468 0.191 o
-5 0 4 1381.040 1436.400 32.674 1.183 o
-5 0 6 54.901 43.359 6.186 65.388 o
-5 0 8 3116.720 3232.630 125.884 0.191 o
-5 0 10 381.844 389.654 16.566 7.054 o
-5 0 12 342.465 377.299 16.081 7.748 o
-5 0 14 26.225 30.109 10.036 48.599 o
-5 0 16 128.220 113.908 9.104 26.681 o
-5 1 1 515.340 513.025 11.586 5.936 o
-5 1 2 739.829 702.079 17.594 3.431 o
-5 1 3 362.586 342.193 12.230 8.877 o
-5 1 4 231.416 266.873 6.358 16.329 o
-5 1 5 373.046 332.171 7.329 10.109 o
-5 1 6 706.668 784.443 14.718 3.576 o
-5 1 7 28.258 27.979 4.255 127.825 o
-5 1 8 0.491 0.423 5.309 223.673 o
-5 1 9 952.344 944.004 29.060 2.014 o
-5 1 10 935.530 926.317 16.999 2.501 o
-5 1 11 23.880 12.607 4.508 149.167 o
-5 1 12 1103.490 1016.740 17.454 2.038 o
-5 1 13 374.423 338.050 8.883 9.633 o
-5 1 14 131.483 132.548 5.784 31.547 o
-5 1 15 1.458 1.344 4.211 332.690 o
-5 1 16 26.362 29.828 3.988 135.839 o
-5 1 17 27.266 27.354 2.964 160.978 o
-5 2 1 7248.240 7211.450 136.858 0.063 o
-5 2 2 0.105 -4.525 5.056 250.317 o
-5 2 3 1427.980 1392.500 31.701 1.178 o
-5 2 4 2239.200 2422.560 51.975 0.500 o
-5 2 5 238.579 208.271 5.495 17.999 o
-5 2 6 0.012 -0.826 3.947 411.834 o
-5 2 7 3891.270 3972.850 88.576 0.187 o
-5 2 8 137.226 126.048 6.987 29.006 o
-5 2 9 333.437 354.826 14.267 8.615 o
-5 2 10 139.088 140.639 5.208 30.754 o
-5 2 11 902.852 892.141 16.753 2.637 o
-5 2 12 246.652 217.017 6.083 16.976 o
-5 2 13 2332.160 2232.800 43.242 0.535 o
-5 2 14 687.183 688.053 19.150 3.560 o
-5 2 15 139.934 134.975 7.868 26.579 o
-5 2 16 50.674 56.204 4.376 79.370 o
-5 2 17 3.832 1.751 2.444 680.258 o
-5 3 1 2030.850 2121.320 37.067 0.658 o
-5 3 2 2218.920 2298.600 51.877 0.517 o
-5 3 3 38.259 33.228 4.140 108.246 o
-5 3 4 34.246 21.069 3.782 132.574 o
-5 3 5 3165.040 3202.900 71.159 0.278 o
-5 3 6 364.527 420.603 17.546 6.823 o
-5 3 7 1006.860 967.634 29.151 1.908 o
-5 3 8 18.641 20.558 6.637 97.569 o
-5 3 9 233.549 245.790 7.198 16.273 o
-5 3 10 49.794 37.530 4.148 91.072 o
-5 3 11 444.154 428.369 10.451 7.384 o
-5 3 12 99.298 126.931 5.974 37.326 o
-5 3 13 388.735 379.751 8.438 9.045 o
-5 3 14 715.005 811.535 19.249 3.216 o
-5 3 15 3.212 10.666 4.692 226.575 o
-5 3 16 33.482 29.439 2.766 144.322 o
-5 3 17 23.170 26.201 2.450 191.966 o
-5 4 1 3113.980 3163.420 61.356 0.301 o
-5 4 2 2027.780 2057.350 46.909 0.616 o
-5 4 3 1819.850 1939.160 44.346 0.714 o
-5 4 4 619.601 669.813 14.588 4.292 o
-5 4 5 624.015 604.239 15.562 4.366 o
-5 4 6 60.835 54.756 4.924 68.359 o
-5 4 7 79.073 82.777 5.492 50.240 o
-5 4 8 502.691 558.094 15.216 5.368 o
-5 4 9 238.101 253.604 5.651 16.687 o
-5 4 10 123.589 112.930 4.028 37.987 o
-5 4 11 142.563 141.038 5.094 30.388 o
-5 4 12 1167.950 1211.550 24.086 1.648 o
-5 4 13 248.770 201.674 6.707 16.913 o
-5 4 14 23.582 37.675 5.342 105.599 o
-5 4 15 25.979 20.717 4.538 133.505 o
-5 4 16 167.666 170.118 4.649 25.907 o
-5 4 17 1.281 0.947 2.678 759.006 o
-5 5 1 488.823 567.835 13.324 5.700 o
-5 5 2 92.971 98.045 5.932 42.174 o
-5 5 3 612.216 674.863 17.875 4.030 o
-5 5 4 494.663 516.550 17.842 5.205 o
-5 5 6 2.298 -1.521 13.003 37.593 o
-5 5 7 154.984 177.470 11.266 18.680 o
-5 5 8 3.287 -2.628 4.741 257.832 o
-5 5 9 44.582 33.767 4.194 98.646 o
-5 5 10 1848.410 1851.240 25.698 0.843 o
-5 5 11 28.449 15.646 4.128 144.322 o
-5 5 12 1438.740 1304.490 25.808 1.285 o
-5 5 13 10.398 5.217 4.342 225.276 o
-5 5 14 63.016 69.165 6.121 55.763 o
-5 5 15 370.311 410.477 7.940 9.209 o
-5 5 16 229.353 224.857 8.911 15.860 o
-5 5 17 5.972 2.947 2.873 466.908 o
-5 6 1 691.485 660.780 15.243 3.891 o
-5 6 2 3213.410 3409.160 76.641 0.257 o
-5 6 3 441.883 479.834 14.134 6.438 o
-5 6 4 999.329 997.032 30.635 1.849 o
-5 6 5 421.244 387.688 15.760 6.818 o
-5 6 6 4.835 2.969 8.853 77.313 o
-5 6 7 332.365 346.986 10.842 9.842 o
-5 6 8 21.607 23.189 4.590 139.186 o
-5 6 9 680.094 683.358 12.782 4.061 o
-5 6 10 9.291 10.981 6.642 116.507 o
-5 6 11 340.703 298.207 7.893 11.165 o
-5 6 12 4.737 -2.354 4.460 274.548 o
-5 6 13 42.066 45.718 4.313 93.165 o
-5 6 14 31.509 42.168 3.243 126.237 o
-5 6 15 221.614 204.816 7.963 17.435 o
-5 6 16 611.907 570.498 31.023 3.006 o
-5 7 1 1872.720 1867.830 43.683 0.713 o
-5 7 2 448.778 435.596 14.642 6.501 o
-5 7 3 213.804 223.709 9.458 16.206 o
-5 7 4 59.430 72.401 12.816 26.722 o
-5 7 5 88.262 86.830 9.688 31.858 o
-5 7 6 100.363 99.065 5.297 42.137 o
-5 7 7 1.457 4.760 4.047 334.264 o
-5 7 8 788.466 771.475 15.220 3.250 o
-5 7 9 619.893 616.567 19.025 4.028 o
-5 7 10 99.774 105.300 7.853 34.091 o
-5 7 11 153.353 134.508 10.988 20.468 o
-5 7 12 92.276 93.668 4.741 46.904 o
-5 7 13 17.468 13.992 3.669 201.961 o
-5 7 14 73.766 71.398 3.941 62.045 o
-5 7 15 34.676 30.198 3.807 122.092 o
-5 7 16 60.558 71.980 6.233 55.527 o
-5 8 1 493.474 485.014 14.997 5.777 o
-5 8 2 453.069 434.876 13.605 6.656 o
-5 8 3 46.667 53.383 5.592 72.529 o
-5 8 4 0.002 -1.319 4.942 262.818 o
-5 8 5 8.389 1.811 4.624 227.200 o
-5 8 6 3.038 8.451 5.524 178.951 o
-5 8 7 5.303 4.454 4.026 294.947 o
-5 8 8 239.332 234.392 6.861 16.467 o
-5 8 9 1.997 0.923 4.307 315.407 o
-5 8 10 73.057 67.820 5.423 55.741 o
-5 8 11 55.311 52.621 5.065 71.514 o
-5 8 12 4.003 16.256 4.385 227.478 o
-5 8 13 194.858 180.965 5.222 22.244 o
-5 8 14 245.706 259.206 6.818 15.588 o
-5 8 15 250.057 277.861 13.450 11.403 o
-5 9 1 25.763 21.127 5.062 120.871 o
-5 9 2 653.954 690.745 17.591 3.818 o
-5 9 3 2.634 7.528 4.663 242.624 o
-5 9 4 414.723 420.642 10.823 7.777 o
-5 9 5 15.004 16.588 4.723 161.560 o
-5 9 6 510.262 486.585 12.883 5.933 o
-5 9 7 18.377 21.685 7.555 81.202 o
-5 9 8 11.189 4.423 6.619 119.420 o
-5 9 9 123.111 111.585 5.066 36.202 o
-5 9 10 154.864 140.210 5.284 28.497 o
-5 9 11 43.877 27.436 3.859 108.353 o
-5 9 12 409.773 410.104 9.028 8.291 o
-5 9 13 189.214 199.352 6.876 20.541 o
-5 9 14 0.037 0.805 2.873 748.558 o
-5 9 15 3.521 1.380 2.836 576.254 o
-5 10 1 415.275 405.372 13.398 7.320 o
-5 10 2 29.917 28.815 6.321 87.082 o
-5 10 3 86.817 92.914 7.057 40.402 o
-5 10 4 155.175 154.998 5.884 26.762 o
-5 10 5 884.463 866.380 17.790 2.682 o
-5 10 6 3.425 7.230 5.343 190.237 o
-5 10 7 354.050 377.225 10.715 9.155 o
-5 10 8 409.357 432.493 12.644 7.386 o
-5 10 9 208.926 237.425 14.346 12.471 o
-5 10 10 249.273 258.084 8.006 14.822 o
-5 10 11 17.049 28.250 4.390 150.148 o
-5 10 12 297.262 334.077 8.765 11.562 o
-5 10 13 62.805 64.459 3.530 73.014 o
-5 10 14 0.613 -0.517 2.678 842.517 o
-5 11 1 3.744 6.450 5.757 167.662 o
-5 11 2 1.649 3.132 4.596 273.314 o
-5 11 3 39.511 52.786 6.191 71.782 o
-5 11 4 185.863 229.053 11.581 15.577 o
-5 11 5 64.483 63.007 5.602 59.625 o
-5 11 6 83.915 79.789 6.547 44.749 o
-5 11 7 0.684 -4.733 5.451 212.442 o
-5 11 8 0.855 -1.512 4.841 266.727 o
-5 11 9 107.420 118.871 6.350 35.569 o
-5 11 10 137.255 150.024 6.999 27.496 o
-5 11 11 121.818 140.285 6.692 30.698 o
-5 11 12 27.258 33.629 3.119 148.308 o
-5 11 13 30.848 32.031 3.029 142.844 o
-5 12 1 157.015 143.526 8.336 23.711 o
-5 12 2 86.426 80.259 7.540 40.146 o
-5 12 3 75.764 82.209 6.257 48.056 o
-5 12 4 34.977 31.340 7.238 70.411 o
-5 12 5 2.107 3.900 5.874 171.255 o
-5 12 6 93.285 89.581 6.701 40.540 o
-5 12 7 312.850 316.562 10.956 10.566 o
-5 12 8 12.009 18.780 5.314 145.171 o
-5 12 9 18.833 28.191 4.838 133.071 o
-5 12 10 464.744 507.918 19.718 5.150 o
-5 12 11 71.173 63.755 6.189 53.201 o
-5 12 12 0.175 2.166 2.350 995.840 o
-5 13 1 35.434 35.742 6.041 82.942 o
-5 13 2 18.081 21.080 8.731 65.682 o
-5 13 3 26.747 21.230 8.432 64.588 o
-5 13 4 75.582 72.863 7.201 45.202 o
-5 13 5 122.045 131.424 4.858 34.920 o
-5 13 6 71.406 77.127 4.121 60.933 o
-5 13 7 325.436 359.212 9.343 10.340 o
-5 13 8 185.135 192.178 6.401 21.557 o
-5 13 9 14.589 19.335 3.898 192.459 o
-5 13 10 6.714 3.088 2.031 627.770 o
-5 14 1 1.626 0.140 12.070 43.690 o
-5 14 2 1.901 7.499 7.275 112.429 o
-5 14 3 161.373 157.123 12.723 17.135 o
-5 14 4 144.235 168.902 7.984 24.233 o
-5 14 5 7.549 4.600 4.722 217.037 o
-5 14 6 991.422 1146.570 31.540 1.731 o
-5 14 7 22.488 22.408 3.339 175.509 o
-5 14 8 90.895 79.860 4.193 51.580 o
-5 15 1 89.733 92.940 7.052 39.757 o
-5 15 2 12.008 12.200 5.559 144.604 o
-5 15 3 0.130 5.929 3.898 367.470 o
-5 15 4 72.355 82.765 4.611 56.840 o
-5 15 5 27.189 33.510 3.615 137.968 o
-5 15 6 186.141 177.994 5.866 22.556 o
-4 0 2 7413.410 7530.610 237.013 0.044 o
-4 0 4 1565.990 1579.060 35.424 0.983 o
-4 0 6 316.222 234.574 16.025 9.237 o
-4 0 8 1089.010 1138.780 47.459 1.228 o
-4 0 10 42.186 18.125 6.708 76.190 o
-4 0 12 116.455 121.659 9.084 27.596 o
-4 0 14 0.704 9.850 10.074 60.772 o
-4 0 16 105.537 80.403 8.283 33.954 o
-4 1 1 13119.900 13162.200 86.317 0.024 o
-4 1 2 4961.070 4920.150 131.990 0.110 o
-4 1 3 358.639 337.180 7.811 10.263 o
-4 1 4 61.046 45.044 3.259 84.063 o
-4 1 5 208.259 248.247 5.993 18.324 o
-4 1 6 135.351 149.943 4.652 31.442 o
-4 1 7 1821.830 1838.230 42.184 0.747 o
-4 1 8 1246.220 1405.430 40.642 1.165 o
-4 1 9 309.530 314.087 15.876 8.752 o
-4 1 10 3.479 3.872 3.545 387.742 o
-4 1 11 414.765 430.801 8.592 8.126 o
-4 1 12 8.032 9.134 4.354 226.823 o
-4 1 13 674.067 681.845 16.683 3.817 o
-4 1 14 190.299 206.604 6.667 20.386 o
-4 1 15 138.118 123.997 5.187 32.215 o
-4 1 16 7.607 4.697 4.140 261.964 o
-4 1 17 17.733 23.103 4.577 149.375 o
-4 2 1 6260.940 5832.730 110.783 0.088 o
-4 2 2 1320.990 1311.290 29.999 1.324 o
-4 2 3 297.976 322.374 7.582 12.133 o
-4 2 4 553.437 495.789 10.908 5.744 o
-4 2 5 3357.630 3442.900 76.317 0.246 o
-4 2 6 980.802 945.564 27.918 2.008 o
-4 2 7 9.339 24.645 6.535 109.016 o
-4 2 8 5.633 4.618 6.767 124.285 o
-4 2 9 724.217 721.242 32.721 2.451 o
-4 2 10 23.363 21.692 3.642 164.210 o
-4 2 11 147.151 127.386 4.353 31.780 o
-4 2 12 477.264 478.190 11.758 6.472 o
-4 2 13 1232.210 1212.180 28.467 1.486 o
-4 2 14 83.007 68.132 5.072 53.345 o
-4 2 15 72.223 103.243 5.568 48.771 o
-4 2 16 18.604 13.765 4.085 179.357 o
-4 2 17 43.717 43.104 3.073 106.943 o
-4 3 1 802.935 849.561 17.720 2.946 o
-4 3 2 5310.260 5305.240 116.802 0.107 o
-4 3 3 0.291 4.613 3.649 421.750 o
-4 3 4 37.880 26.872 4.173 113.170 o
-4 3 5 602.841 620.427 15.685 4.430 o
-4 3 6 1963.110 2051.890 46.733 0.636 o
-4 3 7 2772.610 3044.190 68.311 0.327 o
-4 3 8 0.205 5.892 5.567 192.741 o
-4 3 9 244.272 249.206 17.778 9.530 o
-4 3 10 5.494 5.699 3.804 311.124 o
-4 3 11 689.290 712.898 10.505 4.071 o
-4 3 12 30.309 22.200 4.107 132.837 o
-4 3 13 22.895 29.472 5.017 119.605 o
-4 3 14 2.848 8.187 4.505 252.587 o
-4 3 15 273.408 250.337 7.750 14.140 o
-4 3 16 27.685 31.601 4.080 129.061 o
-4 3 17 2.365 3.787 2.258 779.802 o
-4 4 1 159.336 176.983 7.087 23.666 o
-4 4 2 96.245 106.470 6.465 38.741 o
-4 4 3 144.026 198.782 13.201 16.431 o
-4 4 4 0.336 7.640 6.305 149.923 o
-4 4 5 929.937 897.343 22.881 2.334 o
-4 4 6 1.024 1.861 4.338 316.952 o
-4 4 7 125.749 172.595 8.832 24.477 o
-4 4 8 15.883 20.778 4.998 143.652 o
-4 4 9 79.708 78.634 5.236 51.870 o
-4 4 10 33.609 53.141 5.740 80.862 o
-4 4 11 74.695 73.582 3.812 61.591 o
-4 4 12 529.381 488.202 13.905 5.614 o
-4 4 13 390.350 408.452 8.633 8.713 o
-4 4 14 205.818 196.367 6.916 19.460 o
-4 4 15 0.175 -5.175 4.461 320.426 o
-4 4 16 11.271 16.728 3.732 224.691 o
-4 4 17 218.576 161.069 46.115 2.671 o
-4 5 1 680.248 662.392 16.956 3.812 o
-4 5 2 16.533 13.102 5.681 129.563 o
-4 5 3 895.579 922.161 27.799 2.179 o
-4 5 4 0.097 3.295 5.548 200.196 o
-4 5 5 1698.200 1692.870 58.744 0.679 o
-4 5 6 20.236 28.073 5.033 125.336 o
-4 5 7 153.296 189.453 8.312 22.111 o
-4 5 8 171.103 190.958 6.660 22.501 o
-4 5 9 12.248 12.152 3.735 232.566 o
-4 5 10 1536.610 1552.860 23.728 1.130 o
-4 5 11 358.399 366.448 8.670 9.726 o
-4 5 12 266.573 275.049 7.641 13.980 o
-4 5 13 0.535 6.485 4.004 341.176 o
-4 5 14 316.255 303.108 6.743 12.146 o
-4 5 15 0.014 4.554 4.098 347.475 o
-4 5 16 0.483 1.465 2.244 1082.670 o
-4 5 17 1.854 4.813 2.910 553.156 o
-4 6 1 519.163 508.559 14.055 5.594 o
-4 6 2 191.901 170.395 7.790 20.509 o
-4 6 3 107.055 143.569 5.162 36.014 o
-4 6 4 1103.410 1106.990 23.043 1.833 o
-4 6 5 2489.590 2638.540 60.012 0.409 o
-4 6 6 0.274 -0.072 5.813 188.873 o
-4 6 7 7.198 -0.975 6.268 143.918 o
-4 6 8 341.769 366.321 13.158 8.741 o
-4 6 9 105.725 115.057 5.810 37.647 o
-4 6 10 652.957 643.414 14.152 4.215 o
-4 6 11 155.733 172.280 8.408 22.486 o
-4 6 12 173.052 146.799 5.180 26.052 o
-4 6 13 0.001 0.569 3.733 453.856 o
-4 6 14 8.567 6.953 3.288 325.334 o
-4 6 15 0.035 1.357 3.410 528.112 o
-4 6 16 2.062 3.570 2.591 672.739 o
-4 7 1 68.933 73.730 6.400 51.072 o
-4 7 2 36.330 46.928 7.686 61.018 o
-4 7 3 896.615 909.208 27.884 2.186 o
-4 7 4 969.318 981.906 20.900 2.235 o
-4 7 5 2.721 -0.299 7.804 102.063 o
-4 7 6 1755.960 1755.130 51.402 0.712 o
-4 7 7 351.158 341.627 9.934 9.789 o
-4 7 8 445.825 435.448 11.879 7.059 o
-4 7 9 197.956 189.770 10.520 16.881 o
-4 7 10 32.150 36.837 7.329 69.450 o
-4 7 11 266.768 245.593 14.197 10.986 o
-4 7 12 89.553 69.613 6.720 43.895 o
-4 7 13 88.194 67.833 5.126 51.212 o
-4 7 14 401.901 465.137 11.733 7.460 o
-4 7 15 414.645 435.247 20.038 5.727 o
-4 7 16 88.339 62.787 3.704 57.998 o
-4 8 1 7.929 5.053 6.472 129.356 o
-4 8 2 1.627 6.753 11.790 44.987 o
-4 8 3 1143.460 1169.490 45.276 1.228 o
-4 8 4 0.014 -10.022 8.179 95.954 o
-4 8 5 0.195 1.455 4.453 312.994 o
-4 8 6 264.354 262.612 7.280 14.481 o
-4 8 7 28.741 31.098 7.342 73.248 o
-4 8 8 790.368 777.531 18.629 3.055 o
-4 8 9 136.782 139.606 8.917 24.852 o
-4 8 10 325.734 341.381 10.007 10.323 o
-4 8 11 0.012 -5.243 5.228 234.808 o
-4 8 12 97.224 99.308 5.167 43.316 o
-4 8 13 58.064 65.481 3.898 73.744 o
-4 8 14 72.469 62.586 4.238 63.600 o
-4 8 15 32.545 36.391 2.379 144.222 o
-4 9 1 1418.760 1394.600 40.215 1.064 o
-4 9 2 5.197 0.697 5.114 212.306 o
-4 9 3 235.501 228.661 5.992 17.316 o
-4 9 4 15.868 19.425 4.535 161.532 o
-4 9 5 15.694 17.460 4.717 158.342 o
-4 9 6 13.157 2.823 4.638 198.540 o
-4 9 7 0.497 2.031 5.428 209.972 o
-4 9 8 1109.520 1102.960 31.419 1.617 o
-4 9 9 149.520 162.809 5.750 27.142 o
-4 9 10 373.663 380.715 9.012 9.192 o
-4 9 11 5.347 5.277 3.476 357.089 o
-4 9 12 289.075 306.508 8.762 12.197 o
-4 9 13 86.837 76.500 5.247 49.663 o
-4 9 14 0.631 -0.530 2.273 1140.700 o
-4 9 15 65.189 36.862 4.664 73.333 o
-4 10 1 645.855 679.954 26.024 3.175 o
-4 10 2 224.443 225.102 10.366 15.026 o
-4 10 3 1044.680 1048.690 21.600 2.011 o
-4 10 4 256.366 243.997 7.527 15.079 o
-4 10 5 13.619 12.960 5.429 144.359 o
-4 10 6 335.941 343.006 9.995 10.081 o
-4 10 7 27.534 22.733 5.497 107.514 o
-4 10 8 141.051 149.673 6.738 27.489 o
-4 10 9 193.106 199.158 9.039 18.282 o
-4 10 10 154.781 149.677 14.140 15.966 o
-4 10 11 35.904 37.727 4.563 102.060 o
-4 10 12 0.519 1.528 3.793 418.740 o
-4 10 13 94.037 100.141 4.840 45.087 o
-4 10 14 7.263 9.437 2.231 463.356 o
-4 11 1 0.071 3.702 6.455 149.026 o
-4 11 2 12.882 17.498 7.686 85.325 o
-4 11 3 103.588 85.970 7.229 37.002 o
-4 11 4 336.864 310.423 9.212 10.688 o
-4 11 5 375.982 383.269 10.678 8.717 o
-4 11 6 149.435 148.162 6.580 26.842 o
-4 11 7 162.898 180.119 6.968 23.345 o
-4 11 8 52.686 59.629 5.208 69.794 o
-4 11 9 12.039 14.803 5.072 159.597 o
-4 11 10 0.425 -1.317 4.164 363.665 o
-4 11 11 236.874 257.641 9.042 14.741 o
-4 11 12 244.692 243.350 6.681 16.082 o
-4 11 13 3.863 8.163 2.529 523.550 o
-4 12 1 22.967 7.350 9.850 54.861 o
-4 12 2 140.515 144.971 11.529 20.178 o
-4 12 3 3.489 7.185 5.132 203.384 o
-4 12 4 8.339 7.926 5.841 148.462 o
-4 12 5 401.611 398.307 10.696 8.168 o
-4 12 6 258.428 282.501 8.470 13.745 o
-4 12 7 2.185 -0.287 4.502 293.493 o
-4 12 8 296.035 357.055 9.605 10.985 o
-4 12 9 0.360 2.310 4.099 358.381 o
-4 12 10 241.971 277.090 7.532 14.984 o
-4 12 11 21.408 18.049 2.561 217.843 o
-4 12 12 7.182 4.171 2.547 481.247 o
-4 13 1 116.288 118.758 10.671 24.462 o
-4 13 2 278.038 310.047 11.423 11.301 o
-4 13 3 23.577 15.384 5.446 120.625 o
-4 13 4 0.003 -0.500 5.296 228.892 o
-4 13 5 109.537 127.144 6.322 34.498 o
-4 13 6 156.282 167.002 6.179 25.596 o
-4 13 7 96.250 118.988 5.794 39.313 o
-4 13 8 43.232 40.705 3.887 99.804 o
-4 13 9 7.767 6.303 3.037 370.930 o
-4 13 10 9.427 6.376 2.137 461.217 o
-4 13 11 1.495 4.440 4.477 281.813 o
-4 14 1 384.138 375.912 16.659 7.082 o
-4 14 2 10.986 7.614 5.604 151.412 o
-4 14 3 126.779 119.208 9.757 25.265 o
-4 14 4 1.929 0.681 4.496 293.407 o
-4 14 5 331.223 324.491 8.831 10.777 o
-4 14 6 12.220 9.515 4.008 223.721 o
-4 14 7 316.114 313.693 8.554 11.400 o
-4 14 8 29.225 14.790 3.166 170.123 o
-4 14 9 112.573 101.894 6.604 35.541 o
-4 15 1 50.300 45.826 4.863 79.482 o
-4 15 2 2.162 1.877 4.477 287.603 o
-4 15 3 67.189 55.711 4.810 65.098 o
-4 15 4 115.980 106.403 7.331 32.733 o
-4 15 5 16.302 10.020 4.365 183.552 o
-4 15 6 0.256 -0.822 3.106 652.534 o
-4 16 1 1.118 6.604 4.626 260.336 o
-4 16 2 34.115 46.824 5.037 92.141 o
-4 16 3 50.741 39.026 4.477 85.917 o
-3 0 2 800.753 920.606 21.744 2.658 o
-3 0 4 4189.000 4179.450 91.483 0.168 o
-3 0 6 3513.220 3377.510 91.969 0.217 o
-3 0 8 5949.750 6739.180 257.627 0.050 o
-3 0 10 141.339 115.736 12.872 19.040 o
-3 0 12 272.582 239.726 15.968 10.010 o
-3 0 14 512.062 479.025 15.539 5.562 o
-3 0 16 1006.950 1038.940 41.004 1.496 o
-3 1 1 10903.000 10783.900 23.761 0.035 o
-3 1 2 3273.060 3028.080 57.382 0.299 o
-3 1 3 1943.950 1751.590 30.109 0.796 o
-3 1 4 705.311 666.190 13.781 3.911 o
-3 1 5 362.339 347.533 8.482 9.892 o
-3 1 6 245.948 280.489 11.105 12.789 o
-3 1 7 64.055 75.448 7.126 48.619 o
-3 1 8 2204.770 2487.840 97.678 0.326 o
-3 1 9 29.370 22.461 9.738 51.088 o
-3 1 10 45.160 56.831 7.500 56.480 o
-3 1 11 1.881 3.938 3.481 429.294 o
-3 1 12 266.299 244.179 6.140 15.320 o
-3 1 13 106.477 100.018 5.115 40.999 o
-3 1 14 362.937 349.364 8.707 9.801 o
-3 1 15 28.896 33.762 4.164 122.874 o
-3 1 16 9.526 2.298 4.850 204.271 o
-3 1 17 0.155 -5.895 5.447 215.509 o
-3 2 1 409.599 395.832 8.930 8.431 o
-3 2 2 1110.070 957.995 46.451 1.300 o
-3 2 3 1765.790 1707.640 34.800 0.853 o
-3 2 4 74.912 58.190 5.684 55.580 o
-3 2 5 1857.370 1763.190 40.021 0.763 o
-3 2 6 2221.680 2333.810 52.559 0.510 o
-3 2 7 2669.300 2854.390 64.234 0.359 o
-3 2 8 193.865 202.059 27.311 6.307 o
-3 2 9 23.325 12.369 8.954 62.703 o
-3 2 10 5.126 13.117 4.110 251.288 o
-3 2 11 860.865 862.400 12.283 2.963 o
-3 2 12 120.449 109.009 4.234 38.719 o
-3 2 13 395.115 375.760 9.436 8.745 o
-3 2 14 2.393 1.550 4.150 328.308 o
-3 2 15 106.436 96.397 5.333 40.854 o
-3 2 16 0.009 -0.225 3.940 413.306 o
-3 2 17 234.725 224.277 7.816 16.358 o
-3 3 1 368.870 322.467 4.446 10.912 o
-3 3 2 315.471 258.754 17.874 8.312 o
-3 3 3 1345.510 1358.030 30.424 1.275 o
-3 3 4 926.241 851.756 20.011 2.506 o
-3 3 5 952.143 877.589 26.046 2.186 o
-3 3 6 983.099 953.094 63.315 0.996 o
-3 3 7 18.197 23.147 6.969 90.462 o
-3 3 8 81.451 65.653 7.869 41.664 o
-3 3 9 11.655 7.577 6.800 111.232 o
-3 3 10 265.983 243.850 5.108 15.779 o
-3 3 11 13.918 18.934 3.353 223.352 o
-3 3 12 26.370 23.247 3.677 151.740 o
-3 3 13 216.926 195.367 5.559 19.757 o
-3 3 14 981.107 961.957 19.480 2.277 o
-3 3 15 68.194 74.059 5.122 58.106 o
-3 3 16 24.748 14.152 3.836 165.900 o
-3 3 17 47.021 43.457 3.918 93.331 o
-3 4 1 92.903 68.687 4.131 53.172 o
-3 4 2 653.484 635.272 22.218 3.548 o
-3 4 3 80.597 59.559 4.129 60.690 o
-3 4 4 1196.340 1241.600 22.201 1.630 o
-3 4 5 7.218 4.533 6.353 135.491 o
-3 4 6 87.403 69.947 7.061 43.035 o
-3 4 7 1495.350 1552.690 36.601 1.018 o
-3 4 8 903.875 936.199 21.794 2.390 o
-3 4 9 21.463 44.709 5.434 102.081 o
-3 4 10 213.173 218.655 4.699 19.746 o
-3 4 11 2.918 0.387 3.715 399.051 o
-3 4 12 22.242 22.056 4.108 152.909 o
-3 4 13 149.294 181.677 5.566 26.313 o
-3 4 14 17.033 8.644 4.807 164.369 o
-3 4 15 27.720 32.566 4.969 110.311 o
-3 4 16 38.567 42.239 3.710 107.332 o
-3 4 17 183.160 151.345 17.610 11.827 o
-3 5 1 15.886 13.968 2.631 267.201 o
-3 5 2 84.064 79.783 8.076 38.683 o
-3 5 3 1803.250 1713.840 34.838 0.834 o
-3 5 4 303.033 324.219 8.132 11.765 o
-3 5 5 3934.300 4044.370 90.170 0.182 o
-3 5 6 6.463 1.561 4.687 235.038 o
-3 5 7 408.957 473.229 13.617 6.936 o
-3 5 8 486.896 484.258 14.159 5.971 o
-3 5 9 583.754 598.466 15.813 4.597 o
-3 5 10 427.749 419.571 7.737 8.152 o
-3 5 11 1690.680 1642.360 24.673 0.989 o
-3 5 12 500.249 452.563 9.396 6.695 o
-3 5 13 160.151 165.044 5.221 26.430 o
-3 5 14 0.811 1.776 3.545 464.707 o
-3 5 15 8.635 7.497 2.949 359.115 o
-3 5 16 1.275 -8.799 4.155 352.757 o
-3 5 17 19.146 9.141 3.097 234.803 o
-3 6 1 120.487 130.205 6.640 31.747 o
-3 6 2 1232.030 1234.480 24.341 1.552 o
-3 6 3 813.169 864.769 16.113 2.964 o
-3 6 4 39.217 57.455 5.337 79.005 o
-3 6 5 114.495 110.735 6.437 34.803 o
-3 6 6 518.240 580.966 15.904 5.077 o
-3 6 7 603.503 624.539 14.855 4.493 o
-3 6 8 1148.780 1127.000 19.430 1.829 o
-3 6 9 36.047 26.275 4.806 105.744 o
-3 6 10 38.603 31.414 6.238 79.621 o
-3 6 11 116.763 103.281 6.042 36.037 o
-3 6 12 1058.730 1037.810 24.233 1.924 o
-3 6 13 169.164 165.682 6.830 23.595 o
-3 6 14 44.266 48.985 4.118 91.191 o
-3 6 15 48.623 57.419 3.646 86.958 o
-3 6 16 85.273 91.905 5.362 47.205 o
-3 7 1 620.151 614.881 15.704 4.345 o
-3 7 2 33.133 47.300 4.224 104.310 o
-3 7 3 1902.590 1896.440 37.670 0.737 o
-3 7 4 297.337 271.717 9.775 12.038 o
-3 7 5 45.105 40.236 5.526 79.171 o
-3 7 6 30.311 24.113 5.717 98.919 o
-3 7 7 3.789 2.505 5.274 203.610 o
-3 7 8 141.520 163.259 6.767 26.606 o
-3 7 9 115.015 97.602 9.551 28.091 o
-3 7 10 777.156 750.456 31.452 2.392 o
-3 7 11 242.379 257.796 16.454 10.170 o
-3 7 12 9.596 16.832 6.700 110.093 o
-3 7 13 19.213 18.791 4.803 144.018 o
-3 7 14 881.099 945.294 21.662 2.436 o
-3 7 15 32.662 32.704 2.811 141.465 o
-3 7 16 60.758 74.297 7.406 48.349 o
-3 8 1 1394.800 1587.530 46.168 0.944 o
-3 8 2 47.123 29.475 7.130 65.075 o
-3 8 3 20.796 35.375 5.730 103.541 o
-3 8 4 607.669 599.802 16.655 4.367 o
-3 8 5 0.012 9.581 6.248 150.799 o
-3 8 6 671.022 668.394 15.659 3.941 o
-3 8 7 8.696 1.635 7.049 113.161 o
-3 8 8 72.604 65.100 6.731 49.574 o
-3 8 9 1171.920 1219.630 34.455 1.419 o
-3 8 10 39.265 55.368 10.335 40.432 o
-3 8 11 61.618 60.531 9.831 37.888 o
-3 8 12 72.265 71.921 6.935 47.569 o
-3 8 13 272.953 273.333 8.205 13.513 o
-3 8 14 1.361 0.188 2.978 645.893 o
-3 8 15 103.341 97.154 3.406 46.598 o
-3 9 1 267.830 300.569 13.905 10.492 o
-3 9 2 1988.660 2105.150 85.104 0.417 o
-3 9 3 198.989 207.484 9.929 16.929 o
-3 9 4 139.286 153.763 5.690 29.076 o
-3 9 5 21.894 27.756 4.210 143.384 o
-3 9 6 115.633 122.399 5.147 36.440 o
-3 9 7 90.987 92.595 10.577 28.581 o
-3 9 8 1.834 4.558 5.821 173.903 o
-3 9 9 813.010 802.746 23.741 2.677 o
-3 9 10 11.028 13.032 4.711 182.100 o
-3 9 11 357.080 377.473 10.077 9.271 o
-3 9 12 75.069 80.931 4.096 58.339 o
-3 9 13 27.598 23.141 2.783 171.437 o
-3 9 14 181.490 177.090 13.501 15.036 o
-3 9 15 76.974 69.174 16.118 18.364 o
-3 10 1 821.906 823.252 35.034 2.067 o
-3 10 2 2.491 -0.600 5.024 237.100 o
-3 10 3 1145.280 1143.230 23.271 1.741 o
-3 10 4 163.247 156.067 6.156 25.467 o
-3 10 5 107.231 111.132 6.129 36.916 o
-3 10 6 67.921 66.323 5.659 56.972 o
-3 10 7 22.589 20.698 5.355 119.937 o
-3 10 8 952.847 1015.390 23.765 2.139 o
-3 10 9 534.849 560.143 12.163 5.484 o
-3 10 10 161.063 156.959 6.408 25.330 o
-3 10 11 157.907 184.866 7.656 22.741 o
-3 10 12 22.118 22.478 3.762 163.257 o
-3 10 13 104.531 112.406 11.611 23.846 o
-3 10 14 4.065 5.473 2.207 649.379 o
-3 11 1 118.033 117.091 7.250 31.782 o
-3 11 2 478.470 456.154 22.125 4.837 o
-3 11 3 7.384 16.093 5.094 171.584 o
-3 11 4 708.897 688.407 16.682 3.647 o
-3 11 5 45.909 38.686 5.725 77.018 o
-3 11 6 17.580 13.943 4.933 150.242 o
-3 11 7 375.406 371.860 10.359 8.909 o
-3 11 8 30.715 33.745 5.050 103.796 o
-3 11 9 97.319 94.873 5.374 43.249 o
-3 11 10 127.349 138.921 8.120 27.312 o
-3 11 11 24.308 21.938 6.082 100.856 o
-3 11 12 97.036 107.565 6.865 37.263 o
-3 11 13 68.739 70.476 5.399 57.159 o
-3 12 1 58.567 68.384 6.653 54.499 o
-3 12 2 1114.110 1150.370 39.620 1.385 o
-3 12 3 778.806 768.152 42.254 1.832 o
-3 12 4 366.789 396.063 11.146 8.645 o
-3 12 5 215.363 224.358 7.495 17.587 o
-3 12 6 520.071 546.649 13.622 5.486 o
-3 12 7 113.589 115.342 5.641 36.439 o
-3 12 8 5.503 8.359 4.284 251.632 o
-3 12 9 47.895 55.761 4.304 82.555 o
-3 12 10 7.058 9.855 3.049 353.119 o
-3 12 11 125.769 131.114 9.209 25.831 o
-3 12 12 107.942 100.700 5.783 38.778 o
-3 13 1 4.528 9.835 5.619 166.509 o
-3 13 2 247.248 263.723 8.817 14.339 o
-3 13 3 0.025 5.178 5.766 182.539 o
-3 13 4 81.735 73.282 6.125 48.166 o
-3 13 5 27.409 31.781 5.521 101.199 o
-3 13 6 179.791 191.061 6.821 21.620 o
-3 13 7 305.499 335.799 12.268 10.014 o
-3 13 8 181.280 179.186 5.029 23.700 o
-3 13 9 46.597 55.860 7.162 58.624 o
-3 13 10 0.416 3.411 2.687 731.166 o
-3 13 11 107.055 79.172 6.007 40.793 o
-3 14 1 0.482 0.153 5.863 184.571 o
-3 14 2 268.540 246.131 7.861 14.359 o
-3 14 3 231.195 220.196 7.369 16.934 o
-3 14 4 46.315 33.915 4.975 87.094 o
-3 14 5 208.931 200.731 6.757 19.239 o
-3 14 6 58.608 56.425 4.553 71.955 o
-3 14 7 99.643 89.194 5.661 42.477 o
-3 14 8 50.728 59.856 7.238 55.486 o
-3 14 9 6.114 -1.530 5.298 197.055 o
-3 15 1 75.781 68.268 5.578 53.747 o
-3 15 2 0.116 4.880 4.742 263.438 o
-3 15 3 1.405 5.125 3.820 366.626 o
-3 15 4 807.998 703.607 33.057 2.289 o
-3 15 5 372.280 342.750 9.693 9.416 o
-3 15 6 187.675 151.769 12.611 16.180 o
-3 15 7 1.198 -1.604 4.850 263.033 o
-3 16 1 146.859 132.899 7.723 26.183 o
-3 16 2 70.534 72.979 6.082 52.280 o
-3 16 3 718.245 661.509 25.930 2.992 o
-2 0 2 16119.600 16050.200 349.668 0.013 o
-2 0 4 1560.850 1414.070 39.085 0.990 o
-2 0 10 257.156 231.733 17.125 9.788 o
-2 0 12 50.526 59.501 5.921 65.475 o
-2 0 14 338.832 296.913 11.052 10.167 o
-2 0 16 202.913 169.985 10.148 17.485 o
-2 1 1 145.068 135.637 5.174 30.299 o
-2 1 2 10522.300 10286.500 51.600 0.037 o
-2 1 3 1363.950 1230.510 33.871 1.257 o
-2 1 4 402.242 365.006 19.924 6.146 o
-2 1 5 1986.760 2104.780 81.970 0.432 o
-2 1 6 922.201 1023.600 42.384 1.542 o
-2 1 7 1247.580 1304.330 52.757 0.990 o
-2 1 8 747.742 843.470 36.415 2.099 o
-2 1 9 5.848 -1.007 9.439 68.718 o
-2 1 10 241.980 232.565 8.398 15.455 o
-2 1 11 37.649 37.246 3.308 118.367 o
-2 1 12 25.016 22.123 3.789 154.163 o
-2 1 13 234.518 235.980 7.096 16.530 o
-2 1 14 158.293 148.724 6.656 25.725 o
-2 1 15 11.416 4.695 5.592 154.730 o
-2 1 16 104.111 119.728 8.619 30.320 o
-2 1 17 423.507 482.196 19.662 5.550 o
-2 2 1 801.542 781.643 18.401 3.024 o
-2 2 2 248.048 221.775 8.388 15.431 o
-2 2 3 2011.110 1970.130 47.594 0.629 o
-2 2 4 2275.390 2128.740 58.344 0.494 o
-2 2 5 3472.500 3731.950 101.281 0.198 o
-2 2 6 669.562 684.294 22.554 3.369 o
-2 2 7 1414.930 1455.390 58.651 0.808 o
-2 2 8 8.368 20.744 9.514 61.438 o
-2 2 9 66.606 75.367 11.007 31.379 o
-2 2 10 620.936 643.563 11.338 4.623 o
-2 2 11 4.991 0.708 3.148 463.631 o
-2 2 12 102.474 94.630 4.159 45.371 o
-2 2 13 482.919 439.183 8.418 7.118 o
-2 2 14 8.912 5.654 3.918 266.986 o
-2 2 15 12.212 25.818 4.622 159.754 o
-2 2 16 6.824 10.857 3.630 288.406 o
-2 2 17 0.239 -2.145 3.392 549.444 o
-2 3 1 8934.010 8732.600 323.199 0.028 o
-2 3 2 3710.150 3727.210 100.779 0.188 o
-2 3 3 28.252 30.609 3.853 133.745 o
-2 3 4 376.866 347.731 16.454 7.390 o
-2 3 5 489.460 550.623 24.438 4.189 o
-2 3 6 1054.390 1044.160 56.114 1.089 o
-2 3 7 605.870 665.388 21.318 3.762 o
-2 3 8 15.215 20.735 6.906 96.000 o
-2 3 9 78.985 71.879 12.312 26.275 o
-2 3 10 760.487 772.672 11.592 3.533 o
-2 3 11 283.590 290.005 5.890 13.761 o
-2 3 12 231.643 232.103 5.271 17.827 o
-2 3 13 70.511 100.189 4.739 53.406 o
-2 3 14 324.295 340.197 7.550 11.146 o
-2 3 15 37.606 34.989 4.029 109.583 o
-2 3 16 4.786 5.534 3.619 343.796 o
-2 3 17 344.186 344.154 27.442 4.930 o
-2 4 1 7.254 10.874 5.615 156.803 o
-2 4 2 8150.660 8039.630 175.947 0.048 o
-2 4 3 280.305 256.376 6.967 14.113 o
-2 4 4 2051.580 1995.450 45.192 0.628 o
-2 4 5 5207.550 5451.570 101.034 0.114 o
-2 4 6 159.920 188.827 9.524 20.149 o
-2 4 7 390.726 438.761 12.585 7.606 o
-2 4 8 740.263 652.787 17.320 3.546 o
-2 4 9 0.257 1.658 6.056 171.285 o
-2 4 10 121.760 123.153 4.293 36.816 o
-2 4 11 1129.060 1059.380 16.517 1.975 o
-2 4 12 3474.040 3426.640 58.596 0.262 o
-2 4 13 505.056 466.706 9.843 6.502 o
-2 4 14 17.480 18.331 4.369 164.267 o
-2 4 15 57.598 60.437 4.604 70.913 o
-2 4 16 0.127 -1.716 3.299 584.694 o
-2 4 17 171.084 170.470 8.059 21.765 o
-2 5 1 1124.910 1025.220 20.182 1.931 o
-2 5 2 1843.030 1770.990 30.912 0.831 o
-2 5 3 5.622 5.813 3.839 305.171 o
-2 5 4 35.600 39.222 4.952 95.877 o
-2 5 5 794.568 822.148 17.504 3.027 o
-2 5 6 1055.610 1089.290 22.711 1.929 o
-2 5 7 23.285 22.140 5.027 125.349 o
-2 5 8 1.595 4.189 5.851 173.712 o
-2 5 9 152.583 143.502 5.845 27.806 o
-2 5 10 34.817 43.840 4.045 106.944 o
-2 5 11 301.865 302.376 6.414 12.719 o
-2 5 12 47.350 51.721 4.420 83.757 o
-2 5 13 378.671 397.971 13.250 7.899 o
-2 5 14 31.366 34.192 3.673 127.055 o
-2 5 15 7.747 9.394 2.870 367.619 o
-2 5 16 45.716 35.189 4.061 98.044 o
-2 5 17 20.444 23.804 2.910 195.379 o
-2 6 1 4913.920 4961.690 84.608 0.135 o
-2 6 2 3331.470 3317.160 51.505 0.289 o
-2 6 3 2.343 10.128 3.524 358.950 o
-2 6 4 1178.880 1228.150 28.934 1.525 o
-2 6 5 46.981 36.107 5.508 79.516 o
-2 6 6 2.745 9.296 4.639 237.963 o
-2 6 7 101.207 109.330 6.109 38.402 o
-2 6 8 13.380 18.316 5.253 144.439 o
-2 6 9 14.463 13.829 6.204 117.884 o
-2 6 10 615.081 627.733 12.405 4.627 o
-2 6 11 661.002 709.543 13.793 4.024 o
-2 6 12 59.962 66.690 5.730 60.096 o
-2 6 13 365.799 368.878 8.803 9.514 o
-2 6 14 47.794 60.565 5.472 70.469 o
-2 6 15 50.658 59.306 4.917 73.627 o
-2 6 16 35.931 16.491 4.403 121.067 o
-2 7 1 53.586 60.941 4.039 77.838 o
-2 7 2 1545.680 1549.640 27.600 1.086 o
-2 7 3 338.882 360.574 13.732 8.654 o
-2 7 4 2668.910 2744.520 53.601 0.394 o
-2 7 5 65.528 77.341 6.130 53.083 o
-2 7 6 6.420 7.614 5.651 162.501 o
-2 7 7 648.833 645.832 16.994 3.998 o
-2 7 8 305.363 312.099 10.441 11.000 o
-2 7 9 1256.780 1198.970 28.395 1.468 o
-2 7 10 1055.980 1001.810 28.874 1.820 o
-2 7 11 4.675 6.772 8.917 75.107 o
-2 7 12 52.618 75.079 11.902 30.142 o
-2 7 13 1.188 -0.142 6.790 136.631 o
-2 7 14 14.320 26.172 5.079 138.434 o
-2 7 15 59.001 73.506 3.799 70.924 o
-2 7 16 325.689 355.678 14.364 8.701 o
-2 8 1 5.417 2.930 5.315 192.620 o
-2 8 2 1086.320 1121.090 30.964 1.645 o
-2 8 3 2551.820 2437.730 55.754 0.429 o
-2 8 4 2.756 -3.800 5.919 173.223 o
-2 8 5 30.713 32.430 6.585 81.074 o
-2 8 6 142.010 144.096 7.092 27.134 o
-2 8 7 1608.670 1543.640 35.741 0.965 o
-2 8 8 824.166 834.404 34.475 2.081 o
-2 8 9 177.878 141.779 12.163 17.352 o
-2 8 10 835.666 831.039 24.494 2.548 o
-2 8 11 609.593 598.408 18.465 4.180 o
-2 8 12 103.327 108.965 11.156 25.066 o
-2 8 13 31.101 24.375 5.657 98.843 o
-2 8 14 2.708 -2.012 2.860 631.369 o
-2 8 15 31.493 29.174 1.939 164.992 o
-2 9 1 461.545 472.779 13.752 6.339 o
-2 9 2 51.158 49.491 7.167 57.988 o
-2 9 3 123.847 107.613 15.801 16.043 o
-2 9 4 74.811 58.699 5.418 56.974 o
-2 9 5 81.289 86.101 5.317 49.632 o
-2 9 6 67.179 83.779 6.162 51.128 o
-2 9 7 63.404 67.447 6.992 50.889 o
-2 9 8 91.957 94.217 8.334 34.927 o
-2 9 9 433.381 435.409 20.483 5.495 o
-2 9 10 39.860 45.147 7.207 64.053 o
-2 9 11 139.619 140.165 8.544 25.184 o
-2 9 12 33.802 35.735 3.713 120.265 o
-2 9 13 37.111 39.147 3.138 120.066 o
-2 9 14 72.386 94.172 3.337 59.512 o
-2 9 15 0.213 4.216 2.873 644.563 o
-2 10 1 15.174 25.654 14.626 27.323 o
-2 10 2 312.132 299.458 11.288 10.653 o
-2 10 3 18.808 23.537 7.039 88.466 o
-2 10 4 639.729 608.847 13.423 4.449 o
-2 10 5 203.086 197.462 6.766 19.729 o
-2 10 6 320.085 321.727 8.686 11.142 o
-2 10 7 131.571 129.464 5.636 32.039 o
-2 10 8 310.216 332.159 8.483 11.334 o
-2 10 9 261.434 281.082 10.683 12.531 o
-2 10 10 301.373 332.407 11.568 10.411 o
-2 10 11 99.163 92.905 5.183 43.608 o
-2 10 12 217.716 216.380 9.203 16.391 o
-2 10 13 3.221 4.157 2.711 570.498 o
-2 10 14 29.680 29.862 2.287 163.702 o
-2 11 1 83.295 65.100 6.836 45.768 o
-2 11 2 302.622 275.353 9.083 12.126 o
-2 11 3 63.127 63.702 9.887 37.069 o
-2 11 4 1189.440 1175.140 33.211 1.450 o
-2 11 5 1022.900 1067.720 24.758 1.942 o
-2 11 6 78.338 76.525 5.684 50.742 o
-2 11 7 178.529 169.118 5.862 23.639 o
-2 11 8 3.180 6.898 4.221 282.768 o
-2 11 9 5.091 10.254 4.004 272.116 o
-2 11 10 201.692 197.386 6.397 20.128 o
-2 11 11 12.211 9.514 3.278 274.637 o
-2 11 12 129.914 114.958 8.916 26.818 o
-2 11 13 93.228 80.346 7.110 40.184 o
-2 12 1 48.052 42.494 7.229 60.475 o
-2 12 2 9.829 13.390 7.458 94.513 o
-2 12 3 317.484 284.476 9.120 11.556 o
-2 12 4 598.842 591.286 17.466 4.358 o
-2 12 5 527.075 492.662 12.969 5.741 o
-2 12 6 76.669 79.422 5.230 52.899 o
-2 12 7 21.481 30.823 4.820 125.483 o
-2 12 8 95.691 99.069 4.612 45.445 o
-2 12 9 616.074 634.276 15.257 4.354 o
-2 12 10 3.037 1.736 3.162 498.757 o
-2 12 11 7.624 7.607 5.578 162.205 o
-2 12 12 63.296 56.246 8.040 46.847 o
-2 13 1 6.156 11.277 6.020 142.722 o
-2 13 2 89.644 88.951 6.533 42.085 o
-2 13 3 279.599 278.540 13.741 10.554 o
-2 13 4 13.217 6.426 5.606 147.090 o
-2 13 5 136.561 139.324 6.409 29.245 o
-2 13 6 195.915 195.797 6.903 20.166 o
-2 13 7 8.234 4.116 4.429 235.705 o
-2 13 8 439.475 456.702 11.387 7.095 o
-2 13 9 4.716 8.825 4.407 245.284 o
-2 13 10 18.601 18.883 7.108 89.677 o
-2 14 1 0.636 -3.267 5.179 235.197 o
-2 14 2 1.286 -4.431 5.151 233.592 o
-2 14 3 85.323 81.700 5.483 48.352 o
-2 14 4 558.542 560.740 16.382 4.813 o
-2 14 5 30.680 19.791 4.626 122.968 o
-2 14 6 0.759 1.195 6.350 155.384 o
-2 14 7 625.764 584.697 16.812 4.293 o
-2 14 8 93.498 92.081 7.723 36.803 o
-2 14 9 172.660 142.749 8.357 22.375 o
-2 15 1 8.172 4.074 4.183 256.296 o
-2 15 2 28.970 27.251 4.171 128.937 o
-2 15 3 48.329 44.201 4.133 89.291 o
-2 15 4 164.468 164.614 7.121 23.721 o
-2 15 5 68.726 47.831 4.813 66.466 o
-2 15 6 0.346 -7.686 6.305 160.430 o
-2 15 7 611.012 554.578 22.274 3.885 o
-2 16 1 50.898 32.012 5.820 74.820 o
-2 16 2 46.063 40.332 5.858 74.921 o
-2 16 3 22.692 15.596 4.850 138.120 o
-1 0 2 169.347 137.077 8.059 23.293 o
-1 0 4 194.756 176.589 7.798 20.084 o
-1 0 10 242.694 213.190 16.566 10.547 o
-1 0 12 1095.060 1044.450 21.667 1.928 o
-1 0 14 30.981 19.140 8.992 57.501 o
-1 0 16 396.342 408.322 17.797 6.498 o
-1 1 1 155.422 145.584 7.872 24.442 o
-1 1 2 16.864 11.089 3.382 227.719 o
-1 1 3 11506.700 11091.200 295.705 0.022 o
-1 1 4 2825.360 2715.840 104.394 0.255 o
-1 1 8 837.964 855.671 37.347 1.917 o
-1 1 9 2.852 -0.065 5.934 172.052 o
-1 1 10 415.360 400.548 7.502 8.556 o
-1 1 11 274.337 230.393 4.693 15.860 o
-1 1 12 242.502 243.453 5.214 16.931 o
-1 1 13 1828.260 1811.690 28.732 0.843 o
-1 1 14 64.501 75.361 4.899 60.787 o
-1 1 15 136.586 120.213 9.589 24.602 o
-1 1 16 0.528 4.962 6.268 154.675 o
-1 1 17 3.690 3.880 4.552 258.134 o
-1 2 1 14622.800 14441.200 385.207 0.014 o
-1 2 2 63.532 67.978 3.061 73.817 o
-1 2 3 924.997 930.105 36.900 1.775 o
-1 2 4 9.666 4.443 2.574 415.919 o
-1 2 5 355.330 394.696 23.673 5.528 o
-1 2 6 3439.300 3703.700 142.301 0.153 o
-1 2 7 226.151 273.931 15.633 10.788 o
-1 2 8 774.258 746.746 36.694 2.118 o
-1 2 9 114.580 133.107 7.544 30.463 o
-1 2 10 1601.890 1603.130 22.620 1.075 o
-1 2 11 498.311 473.923 7.606 6.808 o
-1 2 12 440.451 445.851 7.689 7.761 o
-1 2 13 121.962 145.938 5.232 32.984 o
-1 2 14 31.351 30.684 3.934 125.603 o
-1 2 15 0.024 -1.754 5.408 219.340 o
-1 2 16 6.470 10.136 4.438 227.280 o
-1 2 17 93.598 77.675 4.031 51.529 o
-1 3 1 34171.300 36568.500 612.055 0.003 o
-1 3 2 636.184 594.514 12.234 4.612 o
-1 3 3 103.210 78.233 5.679 42.917 o
-1 3 4 96.354 106.554 4.613 44.173 o
-1 3 5 9.349 15.930 2.741 314.685 o
-1 3 6 361.344 448.347 15.153 7.309 o
-1 3 7 24.378 16.428 6.372 98.482 o
-1 3 8 238.329 264.144 11.644 12.969 o
-1 3 9 32.278 40.878 7.038 71.356 o
-1 3 10 1145.600 1201.210 17.147 1.821 o
-1 3 11 42.633 51.902 4.101 91.557 o
-1 3 12 9.711 4.721 4.251 237.585 o
-1 3 13 478.819 522.651 11.627 6.242 o
-1 3 14 122.735 122.187 5.628 34.130 o
-1 3 15 73.721 72.757 4.756 57.776 o
-1 3 16 485.419 516.825 14.994 5.710 o
-1 3 17 3.743 2.351 4.291 291.368 o
-1 4 1 24905.600 25654.400 364.826 0.006 o
-1 4 2 5096.790 4787.970 80.871 0.134 o
-1 4 3 580.297 558.496 12.461 5.101 o
-1 4 4 3043.340 3047.210 58.651 0.319 o
-1 4 5 1164.850 1140.850 20.282 1.778 o
-1 4 6 9.863 16.186 4.465 192.726 o
-1 4 7 46.475 32.099 5.281 84.200 o
-1 4 8 778.111 789.181 24.132 2.764 o
-1 4 9 54.954 42.204 10.130 39.606 o
-1 4 10 97.149 98.752 4.290 45.991 o
-1 4 11 276.222 244.295 6.084 14.905 o
-1 4 12 89.909 71.597 4.601 52.000 o
-1 4 13 568.431 573.290 11.087 5.271 o
-1 4 14 319.958 313.743 8.876 11.185 o
-1 4 15 341.647 350.334 11.356 9.456 o
-1 4 16 17.811 14.013 3.711 198.341 o
-1 5 1 29.110 26.418 2.375 169.752 o
-1 5 2 81.245 81.038 3.007 59.542 o
-1 5 3 9.103 6.096 4.752 203.256 o
-1 5 4 263.005 283.519 7.655 13.948 o
-1 5 5 2822.790 2797.210 47.816 0.382 o
-1 5 6 0.634 -1.358 4.354 330.526 o
-1 5 7 754.005 787.903 19.861 3.087 o
-1 5 8 528.149 529.598 14.833 5.332 o
-1 5 9 101.100 98.213 5.188 42.374 o
-1 5 10 331.193 325.240 7.354 11.219 o
-1 5 11 354.556 334.866 7.175 10.548 o
-1 5 12 350.621 335.525 7.563 10.536 o
-1 5 13 0.000 6.504 4.210 319.150 o
-1 5 14 121.835 122.724 4.264 36.895 o
-1 5 15 140.570 149.260 8.637 24.498 o
-1 5 16 102.981 73.725 6.305 41.466 o
-1 6 1 870.373 867.997 13.224 2.891 o
-1 6 2 10.438 16.584 2.429 323.227 o
-1 6 3 155.382 159.845 9.315 21.780 o
-1 6 4 480.470 415.044 11.744 6.791 o
-1 6 5 1920.250 1939.260 34.109 0.744 o
-1 6 6 2.061 0.044 4.454 300.384 o
-1 6 7 559.791 560.546 15.303 4.931 o
-1 6 8 295.434 263.596 8.956 12.580 o
-1 6 9 18.661 22.859 4.636 145.442 o
-1 6 10 519.278 507.776 11.516 5.932 o
-1 6 11 616.493 663.960 14.217 4.357 o
-1 6 12 221.364 223.605 6.779 17.768 o
-1 6 13 10.893 14.862 4.175 206.558 o
-1 6 14 42.623 35.915 3.829 104.500 o
-1 6 15 31.888 35.333 4.230 115.042 o
-1 7 1 1553.140 1548.790 35.777 0.995 o
-1 7 2 3364.750 3449.100 58.849 0.270 o
-1 7 3 1985.420 2091.810 41.074 0.656 o
-1 7 4 3504.070 3590.750 69.540 0.240 o
-1 7 5 160.116 152.882 7.278 24.480 o
-1 7 6 127.233 169.594 9.429 23.501 o
-1 7 7 151.677 140.241 7.300 25.948 o
-1 7 8 1.432 5.205 6.002 164.607 o
-1 7 9 57.324 59.683 6.547 57.505 o
-1 7 10 293.531 282.241 11.197 11.362 o
-1 7 11 840.136 863.014 20.411 2.693 o
-1 7 12 75.748 83.362 4.929 53.843 o
-1 7 13 41.295 42.338 4.104 98.543 o
-1 7 14 396.666 466.726 15.278 6.761 o
-1 7 15 1.972 -2.981 3.008 611.680 o
-1 8 1 53.785 48.311 8.239 49.795 o
-1 8 2 338.584 387.969 14.165 8.308 o
-1 8 3 2427.110 2397.950 67.090 0.412 o
-1 8 4 668.385 620.255 17.008 3.964 o
-1 8 5 37.752 25.859 4.885 102.438 o
-1 8 6 44.034 48.914 5.341 78.528 o
-1 8 7 33.429 31.474 7.308 70.541 o
-1 8 8 3.464 13.693 5.961 148.733 o
-1 8 9 236.447 231.704 10.413 14.388 o
-1 8 10 261.665 240.542 10.429 13.314 o
-1 8 11 33.875 31.737 6.618 78.425 o
-1 8 12 281.605 309.065 11.011 11.407 o
-1 8 13 17.818 29.445 5.708 112.376 o
-1 8 14 5.140 -1.398 3.528 395.501 o
-1 8 15 505.242 497.771 11.416 6.130 o
-1 9 1 298.696 317.724 15.092 9.207 o
-1 9 2 273.395 261.599 11.526 12.026 o
-1 9 3 250.481 233.844 11.422 13.202 o
-1 9 4 487.873 471.112 13.733 6.091 o
-1 9 5 78.533 80.873 6.939 44.442 o
-1 9 6 83.755 80.756 7.184 42.096 o
-1 9 7 180.125 176.440 12.909 15.676 o
-1 9 8 63.769 70.133 7.924 45.364 o
-1 9 9 521.022 526.008 19.121 4.812 o
-1 9 10 29.569 32.997 9.346 52.408 o
-1 9 11 152.371 163.554 9.663 21.387 o
-1 9 12 7.814 21.651 5.697 138.512 o
-1 9 13 149.868 141.988 5.295 29.021 o
-1 9 14 2.610 1.635 2.411 770.368 o
-1 10 1 22.613 19.995 5.673 113.063 o
-1 10 2 119.338 110.028 9.021 28.072 o
-1 10 3 266.931 265.506 7.944 14.004 o
-1 10 4 17.783 10.355 5.638 131.103 o
-1 10 5 194.460 183.924 6.697 20.885 o
-1 10 6 1316.560 1355.680 31.024 1.291 o
-1 10 7 305.772 312.584 17.051 8.379 o
-1 10 8 79.628 69.061 10.783 30.816 o
-1 10 9 8.129 19.236 6.815 107.596 o
-1 10 10 283.019 271.330 10.633 12.061 o
-1 10 11 20.002 17.824 5.742 117.331 o
-1 10 12 255.060 251.867 8.808 14.270 o
-1 10 13 0.301 0.905 2.537 918.157 o
-1 10 14 4.793 8.693 3.321 361.008 o
-1 11 1 361.000 351.609 13.104 8.562 o
-1 11 2 25.272 22.261 8.242 67.240 o
-1 11 3 224.575 190.405 6.944 18.440 o
-1 11 4 6.715 12.283 5.633 155.576 o
-1 11 5 1117.210 1133.040 26.321 1.716 o
-1 11 6 158.175 141.040 5.580 27.635 o
-1 11 7 728.281 765.265 15.938 3.454 o
-1 11 8 196.964 202.585 7.069 19.716 o
-1 11 9 288.315 252.871 6.793 13.945 o
-1 11 10 15.370 17.512 3.660 204.070 o
-1 11 11 2.521 0.931 3.258 501.098 o
-1 11 12 8.757 1.021 2.580 475.263 o
-1 11 13 675.803 581.926 22.946 3.501 o
-1 12 1 33.400 22.576 6.266 87.564 o
-1 12 2 464.099 458.503 12.612 6.583 o
-1 12 3 1.966 0.440 6.300 155.434 o
-1 12 4 853.735 842.834 17.473 2.814 o
-1 12 5 0.090 1.865 4.731 277.499 o
-1 12 6 1143.030 1148.530 22.940 1.748 o
-1 12 7 13.358 12.643 4.403 188.439 o
-1 12 8 73.878 71.987 4.512 59.084 o
-1 12 9 1.825 2.978 3.633 410.551 o
-1 12 10 49.598 56.149 3.244 89.992 o
-1 12 11 8.099 5.502 2.265 487.701 o
-1 12 12 233.143 175.938 41.377 3.188 o
-1 13 1 7.248 -6.527 5.986 155.860 o
-1 13 2 1.545 7.794 5.894 165.688 o
-1 13 3 4.244 11.087 5.849 154.886 o
-1 13 4 389.914 385.125 10.205 8.578 o
-1 13 5 129.222 136.072 5.208 32.642 o
-1 13 6 0.413 1.580 3.969 385.829 o
-1 13 7 123.665 116.545 7.015 31.499 o
-1 13 8 24.428 18.574 4.135 150.887 o
-1 13 9 109.113 122.179 15.353 16.935 o
-1 13 10 1.736 1.808 3.593 432.368 o
-1 13 11 37.239 40.082 3.246 117.494 o
-1 14 1 0.146 -0.839 5.299 227.704 o
-1 14 2 19.104 25.943 5.308 122.616 o
-1 14 3 17.073 26.645 6.688 94.958 o
-1 14 4 6.389 22.047 6.239 123.717 o
-1 14 5 1077.260 1071.460 30.035 1.712 o
-1 14 6 292.203 288.781 14.514 9.834 o
-1 14 7 94.497 104.804 8.731 32.463 o
-1 14 8 111.507 117.490 8.432 29.929 o
-1 15 1 144.992 147.285 7.308 26.276 o
-1 15 2 131.696 120.041 7.611 28.913 o
-1 15 3 200.372 210.499 13.171 14.037 o
-1 15 4 845.568 915.442 25.523 2.383 o
-1 15 5 179.250 181.029 10.335 18.279 o
-1 15 6 2.672 5.708 6.119 154.635 o
-1 15 7 128.562 111.408 7.387 30.364 o
-1 15 8 24.316 17.387 4.067 154.908 o
-1 16 1 12.087 8.817 3.898 233.746 o
-1 16 2 153.182 128.211 5.727 28.872 o
-1 16 3 264.692 209.310 10.111 13.944 o
-1 16 4 123.756 96.969 6.492 34.251 o
0 0 2 574.022 437.088 17.275 5.009 o
0 0 6 81.861 91.708 10.745 29.239 o
0 0 8 7.707 10.671 10.671 51.962 o
0 0 10 347.007 306.405 8.327 10.767 o
0 0 12 4778.700 4862.370 93.533 0.136 o
0 0 14 0.033 -1.046 5.892 184.779 o
0 0 16 108.525 109.692 8.096 31.713 o
0 1 1 5812.150 5499.200 93.259 0.104 o
0 1 2 773.020 664.979 25.744 2.846 o
0 1 3 2882.710 2733.450 103.536 0.253 o
0 1 5 82.609 59.733 9.626 35.035 o
0 1 6 2260.300 2168.280 85.030 0.381 o
[truncated: 82,634 more chars]
