# Supplementary material for: Electrochemical synthesis of heterodehydro[7]helicenes
Source: Commun Chem. 2022 Dec 3;5:166. doi: 10.1038/s42004-022-00780-7 (PMC9814689; doi:10.1038/s42004-022-00780-7)
Supplement: Supplementary file 7 — Supplementary data 4 [file 42004_2022_780_MOESM7_ESM.cif]

data_Req143-1
_audit_creation_date               2022-07-27
_audit_creation_method
;
Olex2 1.5
(compiled 2022.04.07 svn.rca3783a0 for OlexSys, GUI svn.r6498)
;
_audit_contact_author_address      ?
_audit_contact_author_email        ?
_audit_contact_author_name         ''
_audit_contact_author_phone        ?
_publ_contact_author_id_orcid      ?
_publ_section_references
;
Bourhis, L.J., Dolomanov, O.V., Gildea, R.J., Howard, J.A.K., Puschmann, H.
 (2015). Acta Cryst. A71, 59-75.

Dolomanov, O.V., Bourhis, L.J., Gildea, R.J, Howard, J.A.K. & Puschmann, H.
 (2009), J. Appl. Cryst. 42, 339-341.
;
_chemical_formula_moiety           'C34 H23 N O2'
_chemical_formula_sum              'C34 H23 N O2'
_chemical_formula_weight           477.567
_chemical_oxdiff_formula           'C34 H25 N1 O2'
_chemical_oxdiff_usercomment       '-170oC, MicroMount'
loop_
  _atom_type_symbol
  _atom_type_scat_dispersion_real
  _atom_type_scat_dispersion_imag
  _atom_type_scat_Cromer_Mann_a1
  _atom_type_scat_Cromer_Mann_a2
  _atom_type_scat_Cromer_Mann_a3
  _atom_type_scat_Cromer_Mann_a4
  _atom_type_scat_Cromer_Mann_b1
  _atom_type_scat_Cromer_Mann_b2
  _atom_type_scat_Cromer_Mann_b3
  _atom_type_scat_Cromer_Mann_b4
  _atom_type_scat_Cromer_Mann_c
  _atom_type_scat_source
  _atom_type_scat_dispersion_source
 C 0.01920 0.00962 2.31000 1.02000 1.58860 0.86500 20.84390 10.20750 0.56870
 51.65120 0.21560 'International Tables Volume C Table 6.1.1.4 (pp. 500-502)'
 'Henke, Gullikson and Davis, At. Data and Nucl. Data Tables, 1993, 54, 2'
 H 0.00000 0.00000 0.49300 0.32291 0.14019 0.04081 10.51090 26.12570 3.14236
 57.79970 0.00304 'International Tables Volume C Table 6.1.1.4 (pp. 500-502)'
 'Henke, Gullikson and Davis, At. Data and Nucl. Data Tables, 1993, 54, 2'
 N 0.03256 0.01839 12.21260 3.13220 2.01250 1.16630 0.00570 9.89330 28.99750
 0.58260 -11.52900 'International Tables Volume C Table 6.1.1.4 (pp. 500-502)'
 'Henke, Gullikson and Davis, At. Data and Nucl. Data Tables, 1993, 54, 2'
 O 0.05239 0.03377 3.04850 2.28680 1.54630 0.86700 13.27710 5.70110 0.32390
 32.90890 0.25080 'International Tables Volume C Table 6.1.1.4 (pp. 500-502)'
 'Henke, Gullikson and Davis, At. Data and Nucl. Data Tables, 1993, 54, 2'

_space_group_crystal_system        'triclinic'
_space_group_IT_number             2
_space_group_name_H-M_alt          'P -1'
_space_group_name_Hall             '-P 1'
loop_
  _space_group_symop_id
  _space_group_symop_operation_xyz
 1 x,y,z
 2 -x,-y,-z

_symmetry_Int_Tables_number        2
_cell_length_a                     10.2477(5)
_cell_length_b                     11.5049(6)
_cell_length_c                     11.5650(5)
_cell_angle_alpha                  66.563(5)
_cell_angle_beta                   76.852(4)
_cell_angle_gamma                  68.746(4)
_cell_volume                       1160.37(11)
_cell_formula_units_Z              2
_cell_measurement_reflns_used      3119
_cell_measurement_temperature      100
_cell_measurement_theta_max        74.9600
_cell_measurement_theta_min        4.1540
_exptl_absorpt_coefficient_mu      0.664
_exptl_absorpt_correction_T_max    1.00000
_exptl_absorpt_correction_T_min    0.92466
_exptl_absorpt_correction_type     multi-scan
_exptl_absorpt_process_details
;
CrysAlisPro 1.171.41.93a (Rigaku Oxford Diffraction, 2020)
Empirical absorption correction using spherical harmonics,
implemented in SCALE3 ABSPACK scaling algorithm.
;
_exptl_crystal_colour              'clear colourless'
_exptl_crystal_density_diffrn      1.367
_exptl_crystal_description         needle
_exptl_crystal_F_000               501.581
loop_
  _exptl_crystal_face_index_h
  _exptl_crystal_face_index_k
  _exptl_crystal_face_index_l
  _exptl_crystal_face_perp_dist
 4 7 5 0.0054
 5 -2 -1 0.0559
 -4 -7 -5 0.0288
 0 -3 5 0.0090
 1 3 -5 0.0163
 -6 1 1 0.0630

_exptl_crystal_size_max            0.12
_exptl_crystal_size_mid            0.04
_exptl_crystal_size_min            0.03
loop_
  _exptl_oxdiff_crystal_face_indexfrac_h
  _exptl_oxdiff_crystal_face_indexfrac_k
  _exptl_oxdiff_crystal_face_indexfrac_l
  _exptl_oxdiff_crystal_face_x
  _exptl_oxdiff_crystal_face_y
  _exptl_oxdiff_crystal_face_z
 3.5453 6.8588 5.1642 -0.0008 -0.0002 1.0000
 5.3825 -1.6852 -1.3181 -0.3444 -0.9366 -0.0649
 -3.5453 -6.8588 -5.1642 0.0008 0.0002 -1.0000
 -0.2609 -2.6791 5.3579 -0.9385 0.3452 -0.0008
 0.6504 3.4202 -4.7547 0.9327 -0.3431 0.1112
 -5.6248 1.2414 0.9841 0.3452 0.9385 -0.0002

_diffrn_reflns_av_R_equivalents    0.0313
_diffrn_reflns_av_unetI/netI       0.0423
_diffrn_reflns_Laue_measured_fraction_full  0.9950
_diffrn_reflns_Laue_measured_fraction_max  0.9608
_diffrn_reflns_limit_h_max         12
_diffrn_reflns_limit_h_min         -12
_diffrn_reflns_limit_k_max         14
_diffrn_reflns_limit_k_min         -12
_diffrn_reflns_limit_l_max         14
_diffrn_reflns_limit_l_min         -14
_diffrn_reflns_number              11350
_diffrn_reflns_point_group_measured_fraction_full  0.9950
_diffrn_reflns_point_group_measured_fraction_max  0.9608
_diffrn_reflns_theta_full          67.6840
_diffrn_reflns_theta_max           75.97
_diffrn_reflns_theta_min           4.19
_diffrn_ambient_temperature        100
_diffrn_detector                   'Rigaku HyPix-6000 area detector'
_diffrn_detector_area_resol_mean   10.0
_diffrn_detector_type              'HPC area detector'
_diffrn_measured_fraction_theta_full  0.9950
_diffrn_measured_fraction_theta_max  0.9608
_diffrn_measurement_details
;
List of Runs (angles in degrees, time in seconds):

  # Type    Start    End  Width  t~exp~   \w     \q     \k     \f   Frames
--------------------------------------------------------------------------
  1  \w    -39.00   9.00   0.50    0.87    --  -35.00 -82.00  30.00   96
  2  \w   -119.00 -77.00   0.50    0.87    --  -35.00 -77.00  90.00   84
  3  \w      6.00  48.00   0.50    0.87    --   43.60  77.00  60.00   84
  4  \w     16.00  45.00   0.50    0.87    --   43.60  77.00-150.00   58
  5  \w    -43.00  77.00   0.50    0.87    --   43.60 -38.00-120.00  240
  6  \w     95.00 127.00   0.50    0.87    --   43.60  82.00 -30.00   64
  7  \w     14.00  44.00   0.50    0.87    --   43.60  77.00 150.00   60
  8  \w      9.00  47.00   0.50    0.87    --   43.60  77.00   0.00   76
  9  \w     11.00  43.00   0.50    0.87    --   43.60  77.00-180.00   64
 10  \w     81.00 106.00   0.50    0.87    --   43.60  82.00-180.00   50
 11  \w    100.00 129.00   0.50    0.87    --   43.60  82.00 -60.00   58
 12  \w     14.00  42.00   0.50    0.87    --   43.60  77.00-120.00   56
 13  \w     82.00 136.00   0.50    3.50    --  109.90 -82.00  90.00  108
 14  \w     20.00  69.00   0.50    3.50    --  109.90 -82.00  90.00   98
 15  \w    162.00 195.00   0.50    3.50    --  109.90  82.00 150.00   66
 16  \w     97.00 122.00   0.50    3.50    --  109.90  61.00   0.00   50
 17  \w     42.00 197.00   0.50    3.50    --  109.90   0.00-150.00  310
 18  \w     91.00 117.00   0.50    3.50    --  109.90  82.00 150.00   52
 19  \w     63.00 122.00   0.50    3.50    --  109.90 -61.00-120.00  118
 20  \w     20.00 130.00   0.50    3.50    --  109.90 -82.00 150.00  220
 21  \w     58.00 195.00   0.50    3.50    --  109.90  30.00 -30.00  274
 22  \w     69.00 154.00   0.50    3.50    --  109.90 -82.00-120.00  170
 23  \w     75.00 154.00   0.50    3.50    --  109.90 -82.00   0.00  158
 24  \w     24.00  58.00   0.50    3.50    --  109.90 -82.00-120.00   68
 25  \w     60.00 146.00   0.50    3.50    --  109.90  30.00 -90.00  172
 26  \w    123.00 149.00   0.50    3.50    --  109.90  61.00   0.00   52
 27  \w    102.00 128.00   0.50    3.50    --  109.90 -82.00  30.00   52
 28  \w     21.00  76.00   0.50    3.50    --  109.90 -82.00  60.00  110
 29  \w     99.00 124.00   0.50    3.50    --  109.90 -82.00  60.00   50
 30  \w     29.00  55.00   0.50    3.50    --  109.90 -61.00-120.00   52
;
_diffrn_measurement_device         'four-circle diffractometer'
_diffrn_measurement_device_type    'Rigaku XtaLAB PRO'
_diffrn_measurement_method         '\w scans'
_diffrn_orient_matrix_type        
 'CrysAlisPro convention (1999,Acta A55,543-557)'
_diffrn_orient_matrix_UB_11        -0.0560484000
_diffrn_orient_matrix_UB_12        0.1182669000
_diffrn_orient_matrix_UB_13        -0.1187602000
_diffrn_orient_matrix_UB_21        -0.1492269000
_diffrn_orient_matrix_UB_22        0.0247447000
_diffrn_orient_matrix_UB_23        0.0695368000
_diffrn_orient_matrix_UB_31        0.0292947000
_diffrn_orient_matrix_UB_32        0.0942187000
_diffrn_orient_matrix_UB_33        0.0483939000
_diffrn_radiation_monochromator    'multi-layer mirror optics'
_diffrn_radiation_probe            x-ray
_diffrn_radiation_type             CuK\a
_diffrn_radiation_wavelength       1.54184
_diffrn_source                     'rotating anode X-ray generator'
_diffrn_source_type                micromax007
_reflns_Friedel_coverage           0.0
_reflns_limit_h_max                12
_reflns_limit_h_min                -12
_reflns_limit_k_max                14
_reflns_limit_k_min                -12
_reflns_limit_l_max                14
_reflns_limit_l_min                0
_reflns_number_gt                  3861
_reflns_number_total               4657
_reflns_threshold_expression       I>=2u(I)
_computing_cell_refinement         'CrysAlisPro 1.171.41.93a (Rigaku OD, 2020)'
_computing_data_collection         'CrysAlisPro 1.171.41.93a (Rigaku OD, 2020)'
_computing_data_reduction          'CrysAlisPro 1.171.41.93a (Rigaku OD, 2020)'
_computing_molecular_graphics      'Olex2 1.5 (Dolomanov et al., 2009)'
_computing_publication_material    'Olex2 1.5 (Dolomanov et al., 2009)'
_computing_structure_refinement    'olex2.refine 1.5 (Bourhis et al., 2015)'
_computing_structure_solution      'olex2.solve 1.5 (Bourhis et al., 2015)'
_refine_diff_density_max           0.2742
_refine_diff_density_min           -0.2329
_refine_diff_density_rms           0.0559
_refine_ls_d_res_high              0.7946
_refine_ls_d_res_low               10.5604
_refine_ls_extinction_coef         0.0017(4)
_refine_ls_extinction_expression   Fc^*^=kFc[1+0.001xFc^2^\l^3^/sin(2\q)]^-1/4^
_refine_ls_goodness_of_fit_ref     1.0227
_refine_ls_hydrogen_treatment      constr
_refine_ls_matrix_type             full
_refine_ls_number_constraints      42
_refine_ls_number_parameters       337
_refine_ls_number_reflns           4657
_refine_ls_number_restraints       0
_refine_ls_R_factor_all            0.0532
_refine_ls_R_factor_gt             0.0419
_refine_ls_restrained_S_all        1.0227
_refine_ls_shift/su_max            -0.0007
_refine_ls_shift/su_mean           0.0000
_refine_ls_structure_factor_coef   Fsqd
_refine_ls_weighting_details      
 'w=1/[\s^2^(Fo^2^)+(0.0419P)^2^+0.4267P] where P=(Fo^2^+2Fc^2^)/3'
_refine_ls_weighting_scheme        calc
_refine_ls_wR_factor_gt            0.0977
_refine_ls_wR_factor_ref           0.1027
_olex2_refinement_description
;
1.a Aromatic/amide H refined with riding coordinates:
 C006(H006), C00A(H00A), C00E(H00E), C00H(H00H), C00I(H00I), C00J(H00J),
 C00L(H00L), C00M(H00M), C00N(H00N), C00P(H00P), C00S(H00S), C00U(H00U),
 C00W(H00W), C00X(H00X), C00Y(H00Y), C00Z(H00Z), C010(H010)
1.b Idealised Me refined as rotating group:
 C00V(H00b,H00c,H00d), C011(H01a,H01b,H01c)
;
_atom_sites_solution_primary       iterative
loop_
  _atom_site_label
  _atom_site_type_symbol
  _atom_site_fract_x
  _atom_site_fract_y
  _atom_site_fract_z
  _atom_site_U_iso_or_equiv
  _atom_site_adp_type
  _atom_site_occupancy
  _atom_site_refinement_flags_posn
 O001 O -0.19279(11) 0.32772(11) 0.61163(10) 0.0265(2) Uani 1.000000 .
 O002 O 0.54131(11) -0.01600(10) 0.69109(10) 0.0248(2) Uani 1.000000 .
 N003 N 0.44530(13) 0.44354(12) 0.28573(11) 0.0206(3) Uani 1.000000 .
 C004 C 0.16066(14) 0.32059(15) 0.30706(13) 0.0192(3) Uani 1.000000 .
 C005 C 0.52022(15) 0.53882(15) 0.22008(14) 0.0206(3) Uani 1.000000 .
 C006 C 0.13047(15) 0.19824(15) 0.35993(13) 0.0205(3) Uani 1.000000 .
 H006 H 0.18659(15) 0.12573(15) 0.42175(13) 0.0246(4) Uiso 1.000000 R
 C007 C 0.27632(15) 0.34198(14) 0.33758(13) 0.0188(3) Uani 1.000000 .
 C008 C 0.37950(14) 0.26470(14) 0.42878(13) 0.0184(3) Uani 1.000000 .
 C009 C 0.07823(15) 0.42691(15) 0.21105(13) 0.0213(3) Uani 1.000000 .
 C00A C 0.58547(15) 0.54727(15) 0.09970(14) 0.0224(3) Uani 1.000000 .
 H00A H 0.58582(15) 0.48634(15) 0.06320(14) 0.0269(4) Uiso 1.000000 R
 C00B C 0.39773(15) 0.15243(14) 0.54279(13) 0.0192(3) Uani 1.000000 .
 C00C C 0.48740(15) 0.32677(15) 0.38692(13) 0.0198(3) Uani 1.000000 .
 C00D C 0.31742(15) 0.45366(15) 0.25718(13) 0.0199(3) Uani 1.000000 .
 C00E C 0.11407(16) 0.54741(15) 0.14558(14) 0.0235(3) Uani 1.000000 .
 H00E H 0.05297(16) 0.62026(15) 0.08806(14) 0.0282(4) Uiso 1.000000 R
 C00F C 0.53268(16) 0.09643(15) 0.58390(14) 0.0220(3) Uani 1.000000 .
 C00G C 0.16545(16) 0.09800(15) 0.68218(13) 0.0211(3) Uani 1.000000 .
 C00H C 0.05780(15) 0.21237(15) 0.62176(13) 0.0207(3) Uani 1.000000 .
 H00H H 0.08181(15) 0.28153(15) 0.55034(13) 0.0248(4) Uiso 1.000000 R
 C00I C 0.61736(15) 0.27257(15) 0.43713(14) 0.0221(3) Uani 1.000000 .
 H00I H 0.68625(15) 0.31794(15) 0.40464(14) 0.0265(4) Uiso 1.000000 R
 C00J C 0.65062(15) 0.64530(16) 0.03215(14) 0.0238(3) Uani 1.000000 .
 H00J H 0.69320(15) 0.65213(16) -0.05138(14) 0.0286(4) Uiso 1.000000 R
 C00K C 0.31282(16) 0.07778(14) 0.64214(13) 0.0208(3) Uani 1.000000 .
 C00L C 0.02108(16) 0.18236(16) 0.32335(14) 0.0243(3) Uani 1.000000 .
 H00L H 0.00257(16) 0.09925(16) 0.35967(14) 0.0291(4) Uiso 1.000000 R
 C00M C -0.03548(15) 0.40749(16) 0.17788(14) 0.0243(3) Uani 1.000000 .
 H00M H -0.09329(15) 0.47862(16) 0.11648(14) 0.0292(4) Uiso 1.000000 R
 C00N C 0.64272(15) 0.15191(15) 0.53475(14) 0.0233(3) Uani 1.000000 .
 H00N H 0.73184(15) 0.10809(15) 0.56740(14) 0.0280(4) Uiso 1.000000 R
 C00O C 0.65443(16) 0.73325(16) 0.08479(16) 0.0277(3) Uani 1.000000 .
 C00P C -0.06341(16) 0.28895(17) 0.23227(14) 0.0257(3) Uani 1.000000 .
 H00P H -0.14011(16) 0.27822(17) 0.20865(14) 0.0308(4) Uiso 1.000000 R
 C00Q C 0.40722(16) -0.02477(15) 0.72473(14) 0.0236(3) Uani 1.000000 .
 C00R C 0.12711(17) -0.00021(16) 0.79530(14) 0.0259(3) Uani 1.000000 .
 C00S C 0.23466(16) 0.55991(15) 0.16411(13) 0.0225(3) Uani 1.000000 .
 H00S H 0.26186(16) 0.63767(15) 0.11585(13) 0.0270(4) Uiso 1.000000 R
 C00T C -0.08132(16) 0.22424(16) 0.66559(14) 0.0234(3) Uani 1.000000 .
 C00U C -0.01732(18) 0.01763(17) 0.83730(15) 0.0289(3) Uani 1.000000 .
 H00U H -0.04367(18) -0.04744(17) 0.91173(15) 0.0347(4) Uiso 1.000000 R
 C00V C -0.16259(16) 0.43436(16) 0.50361(15) 0.0263(3) Uani 1.000000 .
 H00b H -0.1093(11) 0.4002(3) 0.4359(4) 0.0395(5) Uiso 1.000000 GR
 H00c H -0.25089(16) 0.5021(6) 0.4741(7) 0.0395(5) Uiso 1.000000 GR
 H00d H -0.1068(11) 0.4739(8) 0.5268(3) 0.0395(5) Uiso 1.000000 GR
 C00W C -0.11947(17) 0.12500(17) 0.77442(15) 0.0275(3) Uani 1.000000 .
 H00W H -0.21581(17) 0.13332(17) 0.80337(15) 0.0330(4) Uiso 1.000000 R
 C00X C 0.23231(19) -0.10980(16) 0.86639(15) 0.0299(4) Uani 1.000000 .
 H00X H 0.20430(19) -0.17610(16) 0.93841(15) 0.0358(4) Uiso 1.000000 R
 C00Y C 0.52462(18) 0.62418(18) 0.27523(16) 0.0310(4) Uani 1.000000 .
 H00Y H 0.48158(18) 0.61744(18) 0.35862(16) 0.0372(4) Uiso 1.000000 R
 C00Z C 0.37168(19) -0.12275(16) 0.83462(15) 0.0303(4) Uani 1.000000 .
 H00Z H 0.44135(19) -0.19443(16) 0.88426(15) 0.0363(4) Uiso 1.000000 R
 C010 C 0.59251(19) 0.71973(19) 0.20754(18) 0.0360(4) Uani 1.000000 .
 H010 H 0.59669(19) 0.77724(19) 0.24611(18) 0.0432(5) Uiso 1.000000 R
 C011 C 0.7235(2) 0.8404(2) 0.0098(2) 0.0452(5) Uani 1.000000 .
 H01a H 0.7952(12) 0.8123(7) -0.0540(10) 0.0678(7) Uiso 1.000000 GR
 H01b H 0.6524(4) 0.9228(5) -0.0322(12) 0.0678(7) Uiso 1.000000 GR
 H01c H 0.7677(15) 0.8557(11) 0.0670(3) 0.0678(7) Uiso 1.000000 GR

loop_
  _atom_site_aniso_label
  _atom_site_aniso_U_11
  _atom_site_aniso_U_22
  _atom_site_aniso_U_33
  _atom_site_aniso_U_12
  _atom_site_aniso_U_13
  _atom_site_aniso_U_23
 O001 0.0189(5) 0.0303(6) 0.0302(6) -0.0098(4) 0.0016(4) -0.0105(5)
 O002 0.0225(5) 0.0224(5) 0.0276(5) -0.0056(4) -0.0090(4) -0.0044(4)
 N003 0.0176(6) 0.0235(6) 0.0209(6) -0.0091(5) -0.0018(5) -0.0055(5)
 C004 0.0156(6) 0.0249(7) 0.0183(6) -0.0065(6) 0.0010(5) -0.0097(6)
 C005 0.0161(6) 0.0234(7) 0.0227(7) -0.0084(6) -0.0016(5) -0.0064(6)
 C006 0.0183(7) 0.0235(7) 0.0202(7) -0.0063(6) -0.0006(5) -0.0089(6)
 C007 0.0168(6) 0.0208(7) 0.0194(6) -0.0061(5) -0.0002(5) -0.0079(5)
 C008 0.0164(6) 0.0207(7) 0.0200(6) -0.0059(5) -0.0004(5) -0.0096(6)
 C009 0.0184(7) 0.0264(7) 0.0200(7) -0.0059(6) -0.0015(5) -0.0099(6)
 C00A 0.0191(7) 0.0273(8) 0.0222(7) -0.0083(6) -0.0023(5) -0.0087(6)
 C00B 0.0175(7) 0.0204(7) 0.0223(7) -0.0060(5) -0.0026(5) -0.0095(6)
 C00C 0.0175(7) 0.0235(7) 0.0202(7) -0.0065(6) -0.0010(5) -0.0096(6)
 C00D 0.0177(7) 0.0252(7) 0.0200(7) -0.0087(6) -0.0002(5) -0.0098(6)
 C00E 0.0222(7) 0.0257(8) 0.0203(7) -0.0048(6) -0.0053(6) -0.0062(6)
 C00F 0.0217(7) 0.0211(7) 0.0231(7) -0.0042(6) -0.0054(6) -0.0080(6)
 C00G 0.0242(7) 0.0232(7) 0.0201(7) -0.0125(6) -0.0013(6) -0.0074(6)
 C00H 0.0233(7) 0.0230(7) 0.0185(7) -0.0116(6) 0.0000(5) -0.0070(6)
 C00I 0.0160(7) 0.0279(8) 0.0268(7) -0.0088(6) 0.0002(5) -0.0134(6)
 C00J 0.0192(7) 0.0289(8) 0.0204(7) -0.0081(6) -0.0002(5) -0.0059(6)
 C00K 0.0241(7) 0.0208(7) 0.0206(7) -0.0093(6) -0.0040(6) -0.0072(6)
 C00L 0.0215(7) 0.0297(8) 0.0268(7) -0.0124(6) 0.0014(6) -0.0129(6)
 C00M 0.0179(7) 0.0331(8) 0.0221(7) -0.0054(6) -0.0038(5) -0.0108(6)
 C00N 0.0165(7) 0.0260(8) 0.0288(8) -0.0025(6) -0.0064(6) -0.0122(6)
 C00O 0.0211(7) 0.0268(8) 0.0343(8) -0.0113(6) 0.0030(6) -0.0093(7)
 C00P 0.0191(7) 0.0377(9) 0.0266(7) -0.0118(6) -0.0013(6) -0.0151(7)
 C00Q 0.0245(7) 0.0229(7) 0.0253(7) -0.0084(6) -0.0059(6) -0.0074(6)
 C00R 0.0326(8) 0.0270(8) 0.0232(7) -0.0163(7) -0.0032(6) -0.0072(6)
 C00S 0.0247(7) 0.0223(7) 0.0192(7) -0.0093(6) -0.0015(6) -0.0044(6)
 C00T 0.0216(7) 0.0279(8) 0.0256(7) -0.0104(6) -0.0008(6) -0.0124(6)
 C00U 0.0359(9) 0.0346(9) 0.0223(7) -0.0241(7) 0.0020(6) -0.0067(6)
 C00V 0.0187(7) 0.0270(8) 0.0319(8) -0.0052(6) -0.0020(6) -0.0105(6)
 C00W 0.0265(8) 0.0364(9) 0.0272(8) -0.0203(7) 0.0062(6) -0.0138(7)
 C00X 0.0409(9) 0.0269(8) 0.0234(7) -0.0194(7) -0.0077(7) 0.0004(6)
 C00Y 0.0322(9) 0.0393(9) 0.0295(8) -0.0197(7) 0.0081(7) -0.0180(7)
 C00Z 0.0378(9) 0.0234(8) 0.0278(8) -0.0108(7) -0.0141(7) 0.0002(6)
 C010 0.0378(9) 0.0400(10) 0.0434(10) -0.0231(8) 0.0114(8) -0.0259(8)
 C011 0.0435(11) 0.0399(11) 0.0550(12) -0.0280(9) 0.0134(9) -0.0155(9)

loop_
  _geom_bond_atom_site_label_1
  _geom_bond_atom_site_label_2
  _geom_bond_distance
  _geom_bond_site_symmetry_2
  _geom_bond_publ_flag
 O001 C00T 1.3634(19) . ?
 O001 C00V 1.4290(19) . ?
 O002 C00F 1.3817(18) . ?
 O002 C00Q 1.3696(18) . ?
 N003 C005 1.4320(19) . ?
 N003 C00C 1.3854(19) . ?
 N003 C00D 1.3768(18) . ?
 C004 C006 1.413(2) . ?
 C004 C007 1.4356(19) . ?
 C004 C009 1.428(2) . ?
 C005 C00A 1.382(2) . ?
 C005 C00Y 1.384(2) . ?
 C006 H006 0.9500 . ?
 C006 C00L 1.376(2) . ?
 C007 C008 1.4494(19) . ?
 C007 C00D 1.399(2) . ?
 C008 C00B 1.423(2) . ?
 C008 C00C 1.422(2) . ?
 C009 C00E 1.428(2) . ?
 C009 C00M 1.420(2) . ?
 C00A H00A 0.9500 . ?
 C00A C00J 1.391(2) . ?
 C00B C00F 1.401(2) . ?
 C00B C00K 1.455(2) . ?
 C00C C00I 1.401(2) . ?
 C00D C00S 1.410(2) . ?
 C00E H00E 0.9500 . ?
 C00E C00S 1.367(2) . ?
 C00F C00N 1.394(2) . ?
 C00G C00H 1.415(2) . ?
 C00G C00K 1.436(2) . ?
 C00G C00R 1.433(2) . ?
 C00H H00H 0.9500 . ?
 C00H C00T 1.376(2) . ?
 C00I H00I 0.9500 . ?
 C00I C00N 1.376(2) . ?
 C00J H00J 0.9500 . ?
 C00J C00O 1.388(2) . ?
 C00K C00Q 1.392(2) . ?
 C00L H00L 0.9500 . ?
 C00L C00P 1.407(2) . ?
 C00M H00M 0.9500 . ?
 C00M C00P 1.362(2) . ?
 C00N H00N 0.9500 . ?
 C00O C010 1.389(2) . ?
 C00O C011 1.508(2) . ?
 C00P H00P 0.9500 . ?
 C00Q C00Z 1.402(2) . ?
 C00R C00U 1.414(2) . ?
 C00R C00X 1.422(2) . ?
 C00S H00S 0.9500 . ?
 C00T C00W 1.413(2) . ?
 C00U H00U 0.9500 . ?
 C00U C00W 1.358(2) . ?
 C00V H00b 0.9800 . ?
 C00V H00c 0.9800 . ?
 C00V H00d 0.9800 . ?
 C00W H00W 0.9500 . ?
 C00X H00X 0.9500 . ?
 C00X C00Z 1.359(2) . ?
 C00Y H00Y 0.9500 . ?
 C00Y C010 1.388(2) . ?
 C00Z H00Z 0.9500 . ?
 C010 H010 0.9500 . ?
 C011 H01a 0.9800 . ?
 C011 H01b 0.9800 . ?
 C011 H01c 0.9800 . ?

loop_
  _geom_angle_atom_site_label_1
  _geom_angle_atom_site_label_2
  _geom_angle_atom_site_label_3
  _geom_angle
  _geom_angle_site_symmetry_1
  _geom_angle_site_symmetry_3
  _geom_angle_publ_flag
 C00V O001 C00T 117.41(12) . . ?
 C00Q O002 C00F 105.41(11) . . ?
 C00C N003 C005 126.74(12) . . ?
 C00D N003 C005 124.85(12) . . ?
 C00D N003 C00C 108.41(12) . . ?
 C007 C004 C006 123.77(13) . . ?
 C009 C004 C006 118.59(13) . . ?
 C009 C004 C007 117.48(13) . . ?
 C00A C005 N003 119.50(13) . . ?
 C00Y C005 N003 120.41(13) . . ?
 C00Y C005 C00A 120.08(14) . . ?
 H006 C006 C004 119.46(8) . . ?
 C00L C006 C004 121.09(14) . . ?
 C00L C006 H006 119.46(9) . . ?
 C008 C007 C004 134.82(13) . . ?
 C00D C007 C004 118.21(13) . . ?
 C00D C007 C008 106.50(12) . . ?
 C00B C008 C007 138.11(13) . . ?
 C00C C008 C007 105.79(12) . . ?
 C00C C008 C00B 116.08(12) . . ?
 C00E C009 C004 120.56(13) . . ?
 C00M C009 C004 118.54(14) . . ?
 C00M C009 C00E 120.82(13) . . ?
 H00A C00A C005 120.10(9) . . ?
 C00J C00A C005 119.79(14) . . ?
 C00J C00A H00A 120.10(9) . . ?
 C00F C00B C008 116.17(13) . . ?
 C00K C00B C008 138.83(13) . . ?
 C00K C00B C00F 104.80(12) . . ?
 C008 C00C N003 108.89(12) . . ?
 C00I C00C N003 126.59(13) . . ?
 C00I C00C C008 124.43(14) . . ?
 C007 C00D N003 109.86(12) . . ?
 C00S C00D N003 126.94(13) . . ?
 C00S C00D C007 123.19(13) . . ?
 H00E C00E C009 119.39(8) . . ?
 C00S C00E C009 121.22(13) . . ?
 C00S C00E H00E 119.39(9) . . ?
 C00B C00F O002 111.61(13) . . ?
 C00N C00F O002 122.15(13) . . ?
 C00N C00F C00B 125.85(14) . . ?
 C00K C00G C00H 124.00(13) . . ?
 C00R C00G C00H 118.57(14) . . ?
 C00R C00G C00K 117.30(14) . . ?
 H00H C00H C00G 119.72(8) . . ?
 C00T C00H C00G 120.56(14) . . ?
 C00T C00H H00H 119.72(9) . . ?
 H00I C00I C00C 120.85(9) . . ?
 C00N C00I C00C 118.30(14) . . ?
 C00N C00I H00I 120.85(8) . . ?
 H00J C00J C00A 119.46(9) . . ?
 C00O C00J C00A 121.08(14) . . ?
 C00O C00J H00J 119.46(9) . . ?
 C00G C00K C00B 136.08(13) . . ?
 C00Q C00K C00B 105.42(13) . . ?
 C00Q C00K C00G 117.44(13) . . ?
 H00L C00L C006 119.92(9) . . ?
 C00P C00L C006 120.16(14) . . ?
 C00P C00L H00L 119.92(9) . . ?
 H00M C00M C009 119.32(9) . . ?
 C00P C00M C009 121.36(14) . . ?
 C00P C00M H00M 119.32(9) . . ?
 C00I C00N C00F 117.49(13) . . ?
 H00N C00N C00F 121.26(9) . . ?
 H00N C00N C00I 121.26(9) . . ?
 C010 C00O C00J 118.03(14) . . ?
 C011 C00O C00J 120.57(15) . . ?
 C011 C00O C010 121.40(16) . . ?
 C00M C00P C00L 120.16(13) . . ?
 H00P C00P C00L 119.92(9) . . ?
 H00P C00P C00M 119.92(9) . . ?
 C00K C00Q O002 112.20(13) . . ?
 C00Z C00Q O002 122.39(13) . . ?
 C00Z C00Q C00K 125.31(15) . . ?
 C00U C00R C00G 118.47(14) . . ?
 C00X C00R C00G 120.57(15) . . ?
 C00X C00R C00U 120.90(15) . . ?
 C00E C00S C00D 117.87(14) . . ?
 H00S C00S C00D 121.06(9) . . ?
 H00S C00S C00E 121.06(9) . . ?
 C00H C00T O001 125.14(14) . . ?
 C00W C00T O001 114.08(13) . . ?
 C00W C00T C00H 120.78(14) . . ?
 H00U C00U C00R 119.01(9) . . ?
 C00W C00U C00R 121.98(15) . . ?
 C00W C00U H00U 119.01(9) . . ?
 H00b C00V O001 109.5 . . ?
 H00c C00V O001 109.5 . . ?
 H00c C00V H00b 109.5 . . ?
 H00d C00V O001 109.5 . . ?
 H00d C00V H00b 109.5 . . ?
 H00d C00V H00c 109.5 . . ?
 C00U C00W C00T 119.48(14) . . ?
 H00W C00W C00T 120.26(9) . . ?
 H00W C00W C00U 120.26(9) . . ?
 H00X C00X C00R 118.95(9) . . ?
 C00Z C00X C00R 122.11(15) . . ?
 C00Z C00X H00X 118.95(9) . . ?
 H00Y C00Y C005 120.30(9) . . ?
 C010 C00Y C005 119.39(15) . . ?
 C010 C00Y H00Y 120.30(10) . . ?
 C00X C00Z C00Q 116.50(14) . . ?
 H00Z C00Z C00Q 121.75(9) . . ?
 H00Z C00Z C00X 121.75(9) . . ?
 C00Y C010 C00O 121.56(15) . . ?
 H010 C010 C00O 119.22(10) . . ?
 H010 C010 C00Y 119.22(10) . . ?
 H01a C011 C00O 109.5 . . ?
 H01b C011 C00O 109.5 . . ?
 H01b C011 H01a 109.5 . . ?
 H01c C011 C00O 109.5 . . ?
 H01c C011 H01a 109.5 . . ?
 H01c C011 H01b 109.5 . . ?

loop_
  _geom_torsion_atom_site_label_1
  _geom_torsion_atom_site_label_2
  _geom_torsion_atom_site_label_3
  _geom_torsion_atom_site_label_4
  _geom_torsion
  _geom_torsion_site_symmetry_1
  _geom_torsion_site_symmetry_2
  _geom_torsion_site_symmetry_3
  _geom_torsion_site_symmetry_4
  _geom_torsion_publ_flag
 O001 C00T C00H C00G -177.50(14) . . . . ?
 O001 C00T C00W C00U -179.24(13) . . . . ?
 O002 C00F C00B C008 -176.65(12) . . . . ?
 O002 C00F C00B C00K 7.60(13) . . . . ?
 O002 C00F C00N C00I -172.27(14) . . . . ?
 O002 C00Q C00K C00B 4.12(13) . . . . ?
 O002 C00Q C00K C00G -165.96(12) . . . . ?
 O002 C00Q C00Z C00X 171.28(16) . . . . ?
 N003 C005 C00A C00J 175.83(13) . . . . ?
 N003 C005 C00Y C010 -177.11(16) . . . . ?
 N003 C00C C008 C007 6.76(12) . . . . ?
 N003 C00C C008 C00B -172.01(11) . . . . ?
 N003 C00C C00I C00N -177.09(15) . . . . ?
 N003 C00D C007 C004 -167.75(11) . . . . ?
 N003 C00D C007 C008 5.56(13) . . . . ?
 N003 C00D C00S C00E 176.33(16) . . . . ?
 C004 C006 C00L C00P -0.26(16) . . . . ?
 C004 C007 C008 C00B -17.4(2) . . . . ?
 C004 C007 C008 C00C 164.25(18) . . . . ?
 C004 C007 C00D C00S 13.67(16) . . . . ?
 C004 C009 C00E C00S 6.19(17) . . . . ?
 C004 C009 C00M C00P -2.40(16) . . . . ?
 C005 C00A C00J C00O 1.62(17) . . . . ?
 C005 C00Y C010 C00O 1.0(2) . . . . ?
 C006 C00L C00P C00M 1.41(18) . . . . ?
 C007 C008 C00B C00F 166.82(19) . . . . ?
 C007 C008 C00B C00K -19.4(2) . . . . ?
 C007 C008 C00C C00I -170.01(11) . . . . ?
 C007 C00D C00S C00E -5.34(17) . . . . ?
 C008 C00B C00F C00N 10.32(16) . . . . ?
 C008 C00B C00K C00G -13.8(2) . . . . ?
 C008 C00B C00K C00Q 178.9(2) . . . . ?
 C008 C00C C00I C00N -0.89(17) . . . . ?
 C009 C00E C00S C00D -4.76(17) . . . . ?
 C009 C00M C00P C00L -0.04(18) . . . . ?
 C00A C00J C00O C010 0.65(18) . . . . ?
 C00A C00J C00O C011 -179.06(16) . . . . ?
 C00B C00F C00N C00I 0.06(18) . . . . ?
 C00B C00K C00G C00H 0.8(2) . . . . ?
 C00B C00K C00G C00R -174.84(18) . . . . ?
 C00B C00K C00Q C00Z -179.47(12) . . . . ?
 C00C C00I C00N C00F -4.90(16) . . . . ?
 C00G C00H C00T C00W 2.34(17) . . . . ?
 C00G C00K C00Q C00Z 10.45(17) . . . . ?
 C00G C00R C00U C00W -0.61(17) . . . . ?
 C00G C00R C00X C00Z 3.41(18) . . . . ?
 C00H C00T C00W C00U 0.90(18) . . . . ?
 C00J C00O C010 C00Y -1.98(19) . . . . ?
 C00K C00Q C00Z C00X -4.79(18) . . . . ?
 C00Q C00Z C00X C00R -2.39(18) . . . . ?
 C00R C00U C00W C00T -1.74(19) . . . . ?

loop_
  _diffrn_refln_index_h
  _diffrn_refln_index_k
  _diffrn_refln_index_l
  _diffrn_refln_intensity_net
  _diffrn_refln_intensity_u
 0 0 -1 713.36 3.55
 0 0 -1 -0.85 2.05
 0 0 -2 1831.2 66.15
 0 0 -2 1801.26 66.27
 0 0 -2 1826.4 66.23
 0 0 -3 11.55 1.28
 0 0 -3 11.19 1.49
 0 0 -4 56.23 2.83
 0 0 -4 54.69 3.09
 0 0 -5 41.61 2.46
 0 0 -5 42.91 2.75
 0 0 6 54.84 3.47
 0 0 -6 55.39 3.01
 0 0 -6 54.56 3.43
 0 0 6 55.37 3.78
 0 0 7 1 1.47
 0 0 7 0.25 1.86
 0 0 8 24.47 2.14
 0 0 8 26.72 1.98
 0 0 8 21.61 2.53
 0 0 8 24.32 2.28
 0 0 8 25.22 3.18
 0 0 -8 24.14 2.09
 0 0 9 5.87 1.89
 0 0 9 1.03 2.19
 0 0 9 5.05 1.74
 0 0 -9 4.18 1.71
 0 0 10 0.84 1.57
 0 0 -10 0.89 1.52
 0 0 10 1.41 1.59
 0 0 -11 1.25 1.37
 0 0 11 2.61 1.42
 0 0 11 2.09 1.68
 0 0 12 0.81 0.97
 0 0 -12 0.81 0.94
 0 0 -12 0.63 1.04
 0 0 12 1.06 1.24
 0 -1 12 1.42 0.95
 0 1 -12 0.32 0.81
 0 1 -12 0.07 0.93
 0 -1 12 1.58 0.94
 0 -1 11 23.26 1.9
 0 1 -11 26.13 1.76
 0 1 -11 26.09 1.88
 0 -1 11 26.54 2.05
 0 1 -10 5.19 1.63
 0 -1 10 3.68 1.87
 0 -1 10 5.31 1.69
 0 1 -9 3.89 1.69
 0 -1 9 3.61 1.69
 0 -1 9 2.04 1.8
 0 -1 8 9.73 2.59
 0 1 -8 8.73 1.8
 0 -1 8 8.97 2.23
 0 -1 8 10.73 2
 0 -1 8 8.33 1.74
 0 -1 7 24.27 2.74
 0 1 -6 7.07 1.5
 0 1 -6 6.52 1.43
 0 1 -5 36.8 2.49
 0 1 -5 37.62 2.4
 0 1 -4 60.04 3.24
 0 1 -3 12.44 1.56
 0 1 -2 12.76 1.44
 0 1 -2 12.59 1.14
 0 1 -1 69.76 1.82
 0 -1 1 68.52 1.86
 0 1 -1 0.19 0.68
 0 1 -1 3.32 0.62
 0 1 0 0.15 0.91
 0 1 0 0.18 0.75
 0 -1 -1 237.32 8.63
 0 -1 -1 228.96 8.73
 0 -1 -2 111.86 1.97
 0 1 2 110.54 2.6
 0 -1 -2 113.5 2.36
 0 1 3 709.37 26.01
 0 1 3 709.52 25.83
 0 -1 -3 671.29 26.02
 0 -1 -3 706.37 25.64
 0 -1 -4 72.74 3.6
 0 1 4 71.48 3.65
 0 1 4 65.5 3.35
 0 -1 -4 70.03 3.01
 0 1 5 66.39 3.79
 0 -1 -5 72.31 3.76
 0 -1 -5 72.36 3.7
 0 -1 -5 65.15 3.04
 0 1 5 67.06 3.45
 0 -1 -6 260.26 11.07
 0 1 6 263.95 11.27
 0 1 6 273.8 10.86
 0 1 7 5.36 2.08
 0 -1 -7 3.08 1.61
 0 1 7 2.91 1.4
 0 1 8 121.68 6.66
 0 -1 -8 124.42 6.36
 0 1 8 122.3 5.19
 0 1 8 116.18 5.09
 0 1 9 117.42 4.87
 0 -1 -9 103.88 4.86
 0 1 9 108.6 6.55
 0 1 9 116.55 4.95
 0 1 9 108.36 4.92
 0 1 10 47.15 2.75
 0 -1 -10 43.84 2.72
 0 1 10 46.64 2.79
 0 1 10 46.04 2.69
 0 -1 -11 24.33 1.94
 0 1 11 24.69 2.4
 0 1 11 28.52 2.05
 0 1 12 4.48 1.54
 0 -1 -12 6.76 1.19
 0 -1 -13 11.54 0.92
 0 1 13 13.02 1.19
 0 -2 12 0.25 0.71
 0 2 -12 0.86 0.56
 0 2 -12 1.62 0.75
 0 -2 11 3.11 1.13
 0 -2 11 -1.05 1.22
 0 2 -11 -0.33 0.95
 0 2 -11 0.27 1.14
 0 -2 10 -0.13 1.52
 0 2 -10 -0.13 1.26
 0 2 -10 2.03 1.5
 0 -2 10 0.08 1.53
 0 2 -9 11.33 1.9
 0 -2 9 12.87 2.02
 0 2 -8 59.09 3.36
 0 -2 8 68.52 3.51
 0 -2 8 59.63 4.61
 0 -2 8 57.3 4.83
 0 2 -7 1.89 1.76
 0 -2 7 1.7 1.92
 0 -2 7 -1.21 2.07
 0 -2 7 2.28 1.65
 0 -2 7 1.95 1.9
 0 -2 6 31.47 3.14
 0 2 -6 31.5 2.74
 0 2 -5 443.3 17.25
 0 2 -5 429.05 16.6
 0 2 -4 362.07 14.09
 0 2 -4 349.69 13.53
 0 2 -3 226.69 8.89
 0 2 -3 209.25 8.32
 0 -2 2 18.69 1.9
 0 2 -2 15.42 1.74
 0 -2 1 133.3 5.47
 0 -2 1 125.39 4.9
 0 2 0 18.02 1.41
 0 -2 0 16.08 1.64
 0 2 0 16.36 1.54
 0 -2 0 17.55 1.57
 0 -2 -1 1476.66 53.77
 0 -2 -2 4688.48 170.12
 0 -2 -2 4718.3 170.33
 0 -2 -3 1195.3 42.79
 0 2 3 1212.16 43.21
 0 -2 -3 1151.41 42.8
 0 -2 -3 1192.51 43.19
 0 -2 -4 10.6 1.72
 0 -2 -4 12.06 0.74
 0 2 4 13.03 1.59
 0 2 5 4.65 1.11
 0 -2 -5 5.49 1.55
 0 2 5 3.36 1.63
 0 2 6 88.49 4.35
 0 -2 -6 104.4 5.08
 0 -2 -6 98.16 5.02
 0 2 6 94.63 4.92
 0 -2 -7 217.64 9.48
 0 2 7 216.86 9.6
 0 -2 -7 207.09 9.55
 0 2 8 78.82 3.82
 0 2 8 88.67 5.23
 0 -2 -8 88.36 5.09
 0 2 9 152.11 6.58
 0 -2 -9 160.69 8.05
 0 2 9 168.33 8.37
 0 2 9 156.38 6.61
 0 2 9 172.57 6.68
 0 2 10 36.16 2.54
 0 2 10 36.99 2.32
 0 2 10 36.39 2.42
 0 2 11 -0.83 1.4
 0 2 11 -0.22 1.53
 0 2 11 0.38 1.81
 0 2 12 0.06 1.31
 0 2 12 -2.15 1.57
 0 2 13 2.29 1.13
 0 3 -11 3.02 1.03
 0 -3 11 2.14 1.06
 0 3 -11 3.09 0.79
 0 3 -10 0.2 1.36
 0 -3 10 1.56 1.44
 0 3 -10 1.38 1.1
 0 -3 9 41.93 2.69
 0 3 -9 41.07 2.39
 0 3 -9 38.61 2.61
 0 3 -8 10.86 1.7
 0 3 -8 9.58 1.94
 0 -3 8 11.96 2.13
 0 -3 7 -0.33 2.19
 0 3 -7 -0.08 1.71
 0 -3 6 8.16 2.42
 0 3 -5 0.41 1.66
 0 3 -4 22.09 2.28
 0 3 -3 4.32 1.58
 0 3 -2 2.87 1.11
 0 3 -2 2.72 1.42
 0 3 -1 31.5 1.96
 0 -3 1 31.23 1.6
 0 3 0 3.36 1.19
 0 -3 0 1.15 1.52
 0 3 0 1.79 1.38
 0 -3 0 2.39 1.4
 0 -3 -1 4.72 1.52
 0 -3 -2 1007.74 37.36
 0 -3 -2 1030.89 37.53
 0 -3 -3 1298.47 47.64
 0 -3 -3 1321.44 47.99
 0 -3 -4 187.05 7.65
 0 3 5 134.74 6.02
 0 -3 -5 143.3 6.35
 0 3 6 71.26 3.93
 0 -3 -6 73.46 4.22
 0 3 7 12.83 2.03
 0 -3 -7 11.52 2.09
 0 -3 -7 12.96 2.07
 0 -3 -8 64.56 4.28
 0 -3 -8 57.7 4.07
 0 3 8 56.06 3.04
 0 -3 -9 21.37 2.84
 0 3 9 24.65 2.2
 0 3 9 22.4 2.36
 0 3 9 21.51 1.93
 0 3 10 211.05 8.64
 0 -3 -10 216.37 10.31
 0 3 10 217.69 8.71
 0 3 10 222.78 8.66
 0 3 11 52.73 2.85
 0 3 11 50.33 2.75
 0 3 11 44.38 2.6
 0 3 11 52.12 3.17
 0 3 12 3.84 1.37
 0 3 13 2.66 1.05
 0 -4 11 1.35 0.74
 0 4 -11 2.31 0.71
 0 4 -10 13.8 1.22
 0 -4 10 17.03 1.54
 0 4 -10 14.69 1.44
 0 4 -9 6.6 1.28
 0 4 -9 10.46 1.6
 0 4 -8 13.12 1.63
 0 4 -7 1.98 1.47
 0 -4 7 1.07 2.26
 0 -4 7 0.7 1.8
 0 -4 7 3.7 2.34
 0 4 -6 164.6 6.78
 0 4 -6 163.14 6.92
 0 -4 6 172.37 7
 0 -4 6 170.16 8.61
 0 4 -5 6.94 1.81
 0 4 -5 7.71 1.58
 0 -4 5 8.73 1.94
 0 4 -4 7.74 2.03
 0 4 -4 10.62 1.61
 0 -4 4 6.44 1.36
 0 4 -3 9.53 1.44
 0 4 -3 12.4 1.97
 0 4 -2 38.78 2.53
 0 4 -1 0.96 1.47
 0 4 -1 2.17 1.33
 0 -4 1 1.78 0.66
 0 4 0 7.54 1.51
 0 -4 0 9.11 1.92
 0 -4 0 7.91 1.09
 0 -4 -1 0.11 1.42
 0 -4 -1 0.44 1.4
 0 -4 -1 1.14 1.58
 0 -4 -2 358.9 13.85
 0 -4 -2 355.69 14
 0 -4 -3 133.15 5.7
 0 -4 -3 138.52 6.02
 0 -4 -4 42.06 1.97
 0 -4 -4 49.71 2.77
 0 -4 -5 35.48 2.54
 0 -4 -6 19.41 2.27
 0 -4 -7 29.58 2.9
 0 -4 -8 2.9 1.87
 0 -4 -8 3.1 1.89
 0 4 8 0.98 1.64
 0 4 8 3.36 1.99
 0 4 8 3.27 1.64
 0 -4 -9 -0.3 2.13
 0 4 9 2.8 2.02
 0 4 9 -0.74 1.72
 0 -4 -9 0.87 2.01
 0 -4 -10 3.08 2.03
 0 4 10 4.46 1.81
 0 4 10 1.13 1.62
 0 4 10 0.6 1.91
 0 4 10 -1.24 1.95
 0 4 11 3.73 1.83
 0 4 11 3.49 1.64
 0 4 11 1.15 1.47
 0 4 12 37.17 2.09
 0 4 12 37.23 2.18
 0 4 12 34.8 2.52
 0 4 12 38.09 2.28
 0 4 13 0.74 1.19
 0 4 13 1.27 1.03
 0 4 14 -0.35 0.66
 0 -5 9 12.32 1.53
 0 5 -8 8.79 1.42
 0 -5 8 11.39 1.83
 0 -5 8 7.54 1.6
 0 5 -8 9.26 1.68
 0 5 -7 8.2 1.58
 0 5 -7 5.6 1.74
 0 -5 7 5.98 1.9
 0 5 -6 19.18 2.06
 0 5 -6 24.22 1.94
 0 -5 6 18.9 2.96
 0 5 -6 21.29 2.22
 0 -5 6 18.33 2.21
 0 -5 5 259.86 11.84
 0 5 -5 266.88 10.15
 0 5 -5 260.5 10.22
 0 5 -5 259.71 10.15
 0 5 -5 257.65 10.16
 0 -5 5 255.79 10.27
 0 -5 4 7.96 1.89
 0 5 -4 6.85 1.51
 0 5 -4 7.92 1.78
 0 5 -3 6.53 1.55
 0 -5 3 6.62 1.64
 0 5 -2 339.61 13.36
 0 -5 2 320.2 13.42
 0 -5 1 10.56 1.8
 0 -5 0 14.39 2.32
 0 -5 0 14.12 1.28
 0 -5 0 15.54 1.93
 0 -5 -1 41.77 3.1
 0 -5 -1 39.49 3.02
 0 -5 -2 26.79 2.41
 0 -5 -2 30.84 2.62
 0 -5 -3 194.87 8.39
 0 -5 -3 210.82 8.73
 0 -5 -4 144.81 6.65
 0 -5 -5 1609.57 61.17
 0 -5 -5 1674.21 60.94
 0 -5 -6 489.34 19.64
 0 -5 -7 0.48 1.71
 0 5 8 74.49 3.9
 0 5 8 76.97 3.81
 0 -5 -8 74.82 4.94
 0 5 8 76.21 3.61
 0 5 8 72.56 3.67
 0 5 9 77.46 4.08
 0 5 9 78.05 3.89
 0 -5 -9 85.41 5.41
 0 -5 -9 76.35 5.33
 0 5 9 82.67 4.09
 0 5 9 79.8 3.85
 0 5 10 0.88 1.97
 0 5 10 0.16 1.71
 0 5 10 -0.18 1.92
 0 5 11 8.76 1.81
 0 5 11 5.69 1.87
 0 5 11 9.96 1.84
 0 5 11 5.71 1.51
 0 5 12 41.06 2.36
 0 5 12 37.27 2.5
 0 5 12 39.85 2.28
 0 5 13 0.88 0.91
 0 5 13 0.75 0.92
 0 5 13 -0.28 1.05
 0 5 13 0.58 1.17
 0 5 14 1.01 0.67
 0 -6 9 7.85 1.09
 0 6 -9 8.54 1.08
 0 6 -8 40.46 2.38
 0 -6 8 43.64 2.39
 0 -6 8 42.92 2.3
 0 6 -7 7.81 1.66
 0 -6 7 4.89 1.63
 0 6 -6 11.73 1.75
 0 6 -6 9.72 1.72
 0 6 -6 11.86 1.64
 0 -6 6 13.86 1.95
 0 -6 5 0.89 1.85
 0 6 -5 3.04 1.83
 0 6 -5 2.39 1.74
 0 6 -5 5.13 1.54
 0 6 -5 2.12 1.78
 0 -6 4 3.87 1.94
 0 6 -4 5.86 1.83
 0 6 -4 3.1 1.79
 0 -6 4 4.42 2.04
 0 6 -4 2.83 1.44
 0 6 -4 6.22 2.04
 0 6 -3 144.38 6.05
 0 6 -3 146.28 6.01
 0 6 -3 138.45 5.92
 0 -6 3 140.69 6.9
 0 6 -3 145.44 6.13
 0 -6 3 143.23 6
 0 -6 2 19.74 2.27
 0 -6 1 2.25 1.56
 0 -6 0 16.47 2.17
 0 -6 -1 13.92 2.19
 0 -6 -2 7.57 1.91
 0 -6 -3 127.06 6.52
 0 -6 -3 139.23 6.59
 0 -6 -4 25.05 2.56
 0 -6 -5 1.38 1.71
 0 -6 -6 25.26 2.86
 0 -6 -7 12.46 2.64
 0 6 7 20.01 2.28
 0 6 7 19.42 1.98
 0 6 7 16.57 1.93
 0 6 8 187.79 7.63
 0 -6 -8 188.64 9.45
 0 -6 -8 189.77 9.33
 0 6 9 9.12 2.11
 0 6 9 9.66 2.02
 0 -6 -9 9.66 2.35
 0 -6 -9 5.81 2.32
 0 6 9 8.1 1.89
 0 6 9 4.68 1.78
 0 6 10 1.17 1.88
 0 6 10 0.33 1.69
 0 6 10 1.94 1.62
 0 6 10 1.9 1.67
 0 6 11 6.85 1.54
 0 6 11 7.13 1.73
 0 6 11 10.91 1.73
 0 6 11 5.69 1.87
 0 6 12 7.9 1.35
 0 6 12 9.7 1.46
 0 6 12 6.05 1.52
 0 6 13 26.96 1.64
 0 6 13 28.87 1.59
 0 6 13 26.3 1.48
 0 6 13 25.17 1.69
 0 6 14 48.09 2
 0 -7 8 35.99 1.86
 0 -7 8 42.04 1.97
 0 7 -8 39.82 1.97
 0 -7 7 14.58 1.5
 0 -7 7 12.45 1.55
 0 7 -7 15.38 1.5
 0 -7 6 7.39 1.67
 0 7 -6 3.45 1.03
 0 7 -6 6.36 1.51
 0 -7 5 7.07 1.76
 0 7 -5 9.84 1.78
 0 7 -5 6.43 1.72
 0 7 -5 5.98 1.75
 0 7 -4 691.34 25.91
 0 7 -4 680.48 25.88
 0 7 -4 714 25.98
 0 -7 4 698 25.88
 0 7 -3 782.99 28.54
 0 -7 3 748.69 28.42
 0 7 -3 786.74 28.63
 0 7 -3 761.92 28.48
 0 7 -2 419.41 15.58
 0 7 -2 403.11 15.63
 0 7 -2 403.59 15.44
 0 -7 2 410.8 16.92
 0 7 -1 117.4 5.29
 0 7 -1 118.86 5.39
 0 -7 1 132.65 6.6
 0 -7 0 328.4 14.05
 0 -7 -1 22.37 2.69
 0 -7 -2 132.62 6.88
 0 -7 -2 133.93 6.88
 0 -7 -3 226.42 10.16
 0 -7 -3 215.39 10.06
 0 -7 -4 71.94 4.64
 0 -7 -5 2.17 1.73
 0 7 6 1.68 1.91
 0 7 6 1.48 1.66
 0 7 6 -1.99 1.66
 0 -7 -6 0.49 1.78
 0 7 7 35.6 2.45
 0 7 7 34.82 2.76
 0 7 8 33.1 2.47
 0 7 8 39.08 2.75
 0 7 9 78.01 3.81
 0 7 10 13.98 1.83
 0 7 10 8.81 1.74
 0 7 10 8.38 1.79
 0 7 10 6.59 2.05
 0 7 11 2.34 1.53
 0 7 11 0.15 1.72
 0 7 11 0.64 1.46
 0 7 12 0.66 1.17
 0 7 12 1.9 1.27
 0 7 12 0.41 1.22
 0 7 13 15.6 1.17
 0 7 13 14.02 1.11
 0 7 13 15.51 1.21
 0 7 13 13.43 1.11
 0 -8 7 7.27 1.07
 0 8 -7 8.39 0.99
 0 -8 7 8.01 0.94
 0 8 -6 3 1.16
 0 -8 6 2.38 1.34
 0 -8 6 3.58 1.18
 0 8 -5 0.76 1.32
 0 -8 5 0.52 1.37
 0 8 -4 5.94 1.61
 0 8 -4 8.94 1.63
 0 -8 4 5.54 1.66
 0 8 -4 5.84 1.88
 0 8 -3 18.14 2.3
 0 8 -3 19.43 2.18
 0 8 -3 22.03 2.01
 0 8 -2 8.22 2.12
 0 8 -2 8.9 2.01
 0 8 -2 9.88 1.78
 0 -8 1 157.49 8.05
 0 8 -1 157.6 6.66
 0 8 0 19.25 2.13
 0 -8 0 18.11 2.86
 0 8 0 17.72 2.35
 0 8 1 13.45 2.12
 0 -8 -1 15.52 2.66
 0 8 2 70.73 3.68
 0 8 2 72.06 3.8
 0 8 3 43.63 2.59
 0 -8 -3 40.05 3.67
 0 8 3 44.87 2.84
 0 8 4 26.17 2.13
 0 8 4 24.95 2.22
 0 -8 -4 25.7 3.17
 0 -8 -4 24.61 3.02
 0 8 5 5.93 1.97
 0 8 5 4.27 1.76
 0 -8 -5 1.73 1.95
 0 8 6 62.25 3.51
 0 8 6 66.4 3.37
 0 -8 -6 55.06 4.46
 0 8 7 65.91 3.56
 0 8 7 59.45 3.3
 0 8 7 65.59 3.45
 0 8 8 146.27 6.31
 0 8 9 106.11 4.74
 0 8 9 101 4.79
 0 8 10 93.95 4.3
 0 8 11 1.37 1.4
 0 8 12 1.33 1.19
 0 8 12 0.05 1.03
 0 8 13 6.7 0.84
 0 8 13 7.34 0.89
 0 8 13 8.22 0.92
 0 -9 6 5.91 0.97
 0 9 -5 5.67 1.01
 0 -9 5 6.74 1.37
 0 9 -5 5.84 1
 0 9 -4 12.97 1.38
 0 9 -4 11.82 1.68
 0 9 -3 2.95 1.33
 0 9 -3 6.53 1.79
 0 9 -3 3.1 1.64
 0 9 -2 281.73 11.14
 0 9 -1 11.47 1.99
 0 9 0 276.98 10.64
 0 9 0 257.43 10.47
 0 -9 -1 2.3 2.1
 0 9 1 3.98 1.93
 0 9 1 2.96 2.03
 0 9 1 3.87 1.59
 0 -9 -2 14.03 2.72
 0 9 2 9.7 2.01
 0 9 2 13.63 1.86
 0 9 2 10.65 2.26
 0 9 3 6.1 1.68
 0 9 3 5.61 1.75
 0 9 3 5.64 2.08
 0 9 4 143.77 6.06
 0 -9 -4 146.3 7.91
 0 9 4 138.55 5.98
 0 9 4 143.77 5.99
 0 9 5 4.88 1.66
 0 -9 -5 1.96 2.1
 0 9 6 99.72 4.42
 0 9 6 88.37 4.38
 0 9 7 6.05 1.83
 0 9 7 9.61 2
 0 9 7 7.38 1.69
 0 9 8 1.49 1.54
 0 9 8 2.2 1.93
 0 9 8 0.74 1.55
 0 9 9 17.79 2.01
 0 9 10 19.58 1.78
 0 9 10 17.56 1.99
 0 9 11 9.22 1.57
 0 9 12 3.62 1.04
 0 9 12 2.53 0.92
 0 9 13 2.58 0.59
 0 9 13 3.59 0.68
 0 -10 4 1.57 1.12
 0 10 -4 -1.54 1.05
 0 -10 3 0.55 1.29
 0 10 -3 -0.49 1.37
 0 10 -2 9.38 1.78
 0 10 -1 13.8 1.89
 0 10 0 11.87 1.83
 0 10 0 11.15 1.99
 0 10 1 67.1 3.5
 0 10 1 68.06 3.65
 0 10 2 82 3.82
 0 10 2 85.64 3.98
 0 10 2 84.95 4.22
 0 10 3 63.8 3.25
 0 10 3 64.61 3.28
 0 10 3 64.07 3.48
 0 10 4 128.26 5.51
 0 10 4 124.23 5.45
 0 10 4 128.41 5.43
 0 10 5 19.87 1.95
 0 10 5 18.98 2
 0 10 6 19.66 1.99
 0 10 6 18.26 1.97
 0 10 7 22.81 2
 0 10 7 25.75 2.2
 0 10 7 27.47 2.13
 0 10 8 11.58 1.68
 0 10 8 12.2 1.75
 0 10 8 11.93 1.78
 0 10 9 7.48 1.52
 0 10 9 8.67 1.7
 0 10 10 43.67 2.48
 0 10 11 105.65 4.39
 0 10 12 4 0.77
 0 -11 3 6.79 0.94
 0 11 -3 2.59 0.91
 0 -11 2 -0.04 1.09
 0 11 -2 0.61 1.13
 0 -11 1 8.25 1.4
 0 11 0 95.68 4.24
 0 -11 0 90.79 4.06
 0 -11 -1 7.52 1.48
 0 11 1 3.64 1.72
 0 11 2 18.82 2.03
 0 11 2 17.33 1.72
 0 11 3 19.34 1.66
 0 11 3 19.99 1.81
 0 11 4 0.07 1.51
 0 11 4 1.33 1.4
 0 11 4 1.95 1.34
 0 11 5 5.42 1.47
 0 11 5 3.55 1.43
 0 11 6 -0.42 1.34
 0 11 6 0.06 1.4
 0 11 7 0.79 1.34
 0 11 7 2.24 1.37
 0 11 8 7.24 1.39
 0 11 8 11.25 1.44
 0 11 8 8.97 1.44
 0 11 9 1.98 1.13
 0 11 9 1.67 1.15
 0 11 9 2.09 1.21
 0 11 10 8.37 1.11
 0 11 10 8.35 1.17
 0 12 -1 -0.62 0.6
 0 12 0 -0.5 1.07
 0 12 0 1.28 0.84
 0 12 1 69.59 3.13
 0 12 1 79.12 3.35
 0 12 2 167.72 6.55
 0 12 2 167.29 6.64
 0 12 3 21.62 1.59
 0 12 3 21.35 1.7
 0 12 4 11.44 1.2
 0 12 4 9.58 1.35
 0 12 5 1.24 1.02
 0 12 5 1.03 1.14
 0 12 5 1.32 1.13
 0 12 6 63.36 2.92
 0 12 6 67.39 3.05
 0 12 6 67.63 3.03
 0 12 7 3.18 1.04
 0 12 7 3.12 1.09
 0 12 8 0.84 0.97
 0 12 8 0.62 0.96
 0 12 9 5.51 0.92
 0 12 9 5.03 0.94
 0 12 10 5.97 0.76
 0 13 2 2.33 0.61
 0 13 3 1.09 0.66
 0 13 3 -0.3 0.7
 0 13 4 0.27 0.77
 0 13 4 0.85 0.77
 0 13 5 0.41 0.77
 0 13 5 0.83 0.79
 0 13 6 1.09 0.74
 0 13 7 5.11 0.76
 0 13 8 5.81 0.65
 -1 12 9 0.58 0.6
 -1 12 8 0.09 0.78
 -1 12 8 1.48 0.78
 -1 12 7 -0.26 0.83
 -1 12 7 0.79 0.87
 -1 12 6 77.1 3.29
 -1 12 6 79.83 3.31
 -1 12 6 77.56 3.3
 -1 12 5 1.77 0.93
 -1 12 5 2.03 0.95
 -1 12 4 4.24 0.93
 -1 12 4 2.2 0.99
 -1 12 3 1.12 1
 -1 12 3 1.62 0.8
 -1 12 2 34.41 1.85
 -1 12 2 36.18 1.84
 -1 12 1 26.47 1.6
 -1 12 1 28.18 1.49
 -1 12 0 2.82 0.71
 -1 11 10 19.87 1.22
 -1 11 10 19.2 1.21
 -1 11 9 6.23 1.1
 -1 11 9 4.96 1.08
 -1 11 8 46.15 2.3
 -1 11 8 42.13 2.22
 -1 11 8 44.05 2.29
 -1 11 7 2.25 1.19
 -1 11 7 1.5 1.16
 -1 11 7 2.36 1.28
 -1 11 6 2.29 1.26
 -1 11 6 2.02 1.28
 -1 11 6 3.59 1.32
 -1 11 5 6.91 1.42
 -1 11 5 5.33 1.4
 -1 11 5 6.9 1.4
 -1 11 4 18.05 1.64
 -1 11 3 24.07 1.92
 -1 11 3 20.61 1.7
 -1 11 2 22.81 1.98
 -1 11 2 23.64 1.63
 -1 11 1 5.59 1.53
 -1 11 1 7.96 1.31
 -1 11 0 81.03 3.64
 1 -11 0 76.69 3.38
 -1 11 -1 4.57 1.3
 1 -11 1 2.63 1.06
 -1 11 -2 0.94 1.02
 1 -11 2 1.16 0.92
 -1 10 11 47.98 2.16
 -1 10 11 45.35 2.21
 -1 10 10 7.84 1.23
 -1 10 10 10.3 1.38
 -1 10 10 8.23 1.2
 -1 10 9 26.97 1.91
 -1 10 9 33.32 2.1
 -1 10 8 20.19 1.75
 -1 10 8 18.5 1.87
 -1 10 8 22.51 1.85
 -1 10 7 12.6 1.62
 -1 10 7 12.58 1.61
 -1 10 7 12.91 1.81
 -1 10 7 10.96 1.67
 -1 10 6 10.7 1.62
 -1 10 6 13.39 1.77
 -1 10 6 8.07 1.63
 -1 10 6 10.93 1.73
 -1 10 5 7.37 1.61
 -1 10 5 4.23 1.56
 -1 10 4 113.63 4.94
 -1 10 4 110.1 4.89
 -1 10 3 6.59 1.65
 -1 10 3 9.04 1.89
 -1 10 2 39.18 2.63
 -1 10 2 35.4 2.32
 -1 10 1 7.65 1.96
 -1 10 1 7.54 1.48
 -1 10 0 3.35 1.73
 1 -10 0 6.75 1.72
 -1 10 -1 19.77 2.05
 1 -10 1 21.46 1.98
 -1 10 -2 1.04 1.49
 1 -10 2 0.68 1.41
 -1 10 -3 0.66 1.24
 1 -10 3 -0.05 1.22
 1 -10 4 4.21 1.02
 -1 9 12 1.42 0.73
 -1 9 12 1.88 0.78
 -1 9 11 42.78 2.23
 -1 9 10 0.47 1.26
 -1 9 10 0.45 1.54
 -1 9 10 -0.96 1.29
 -1 9 9 1.52 1.46
 -1 9 9 3.19 1.62
 -1 9 9 2.21 1.36
 -1 9 8 0.46 1.79
 -1 9 8 2.31 1.5
 -1 9 7 10.41 1.89
 -1 9 7 11.35 2.03
 -1 9 7 9.51 1.73
 -1 9 7 10.48 1.8
 -1 9 6 1.73 1.62
 -1 9 6 2.77 1.89
 -1 9 6 1.75 1.58
 -1 9 6 2.25 1.62
 -1 9 5 3.84 1.83
 -1 9 5 1.53 1.52
 -1 9 5 1.86 1.67
 -1 9 4 2.77 1.68
 1 -9 -4 2.08 2.17
 -1 9 4 0.6 1.75
 1 -9 -3 76.17 5.61
 -1 9 3 82.51 3.98
 -1 9 3 88.2 4.17
 1 -9 -2 6.18 2.46
 -1 9 2 6.04 1.84
 -1 9 2 6.98 1.78
 -1 9 2 4.37 1.97
 -1 9 1 184.87 7.69
 -1 9 1 183.48 7.51
 -1 9 0 7.61 2.14
 -1 9 0 5.06 1.89
 -1 9 -1 163.55 7.03
 -1 9 -1 169.59 6.98
 -1 9 -2 119.35 5.41
 -1 9 -3 -1.71 1.63
 -1 9 -3 -0.32 1.26
 -1 9 -4 0.5 1.37
 1 -9 4 2.54 1.4
 -1 9 -4 2.49 1.12
 -1 9 -5 19.45 1.28
 1 -9 6 -0.06 0.73
 -1 8 13 1.36 0.57
 -1 8 12 11.55 1.32
 -1 8 12 13.14 1.15
 -1 8 12 15.33 1.26
 -1 8 11 13.13 1.52
 -1 8 11 11.78 1.65
 -1 8 10 132.08 5.34
 -1 8 10 120.99 5.34
 -1 8 9 9.7 1.79
 -1 8 9 11.09 1.73
 -1 8 9 12.05 1.94
 -1 8 8 19.1 2.06
 -1 8 8 16.11 1.86
 -1 8 8 16.96 2.3
 -1 8 7 18.16 1.92
 -1 8 7 14.71 2.25
 -1 8 7 14.47 1.92
 -1 8 6 61.52 3.16
 -1 8 6 60.83 3.43
 -1 8 6 55.41 3.16
 -1 8 6 60.89 3.28
 1 -8 -5 149.28 8.25
 -1 8 5 158.15 6.62
 -1 8 5 158.69 6.56
 -1 8 5 156.49 6.49
 -1 8 4 2.01 1.78
 1 -8 -4 0.64 1.93
 1 -8 -4 0.63 2.12
 -1 8 4 0.47 1.51
 -1 8 4 -0.19 1.84
 -1 8 3 39.49 2.7
 -1 8 3 33.82 2.51
 1 -8 -2 0.63 1.97
 -1 8 2 0.54 1.79
 -1 8 2 2.51 2.05
 1 -8 -1 12.7 2.59
 -1 8 1 15.55 2.16
 -1 8 1 13.18 2.24
 1 -8 0 75.96 5.38
 -1 8 0 85.38 4.2
 -1 8 0 88.15 4.3
 1 -8 1 252.94 11.84
 -1 8 -1 265.03 10.35
 -1 8 -2 23.07 2.1
 -1 8 -2 27.16 2.52
 -1 8 -3 47.89 2.76
 -1 8 -3 49.05 2.9
 -1 8 -3 46.23 3.05
 -1 8 -4 14.48 2.01
 -1 8 -4 16.46 1.78
 1 -8 5 3.28 1.32
 -1 8 -5 -0.65 1.38
 1 -8 5 2.89 1.53
 -1 8 -5 0.72 1.3
 1 -8 6 8.16 1.15
 -1 8 -6 8.08 1.18
 1 -8 7 8.59 0.99
 -1 8 -7 8.71 0.89
 -1 7 13 5.42 0.66
 -1 7 12 1.17 0.99
 -1 7 12 1.9 1.16
 -1 7 12 -0.6 1.26
 -1 7 11 5.52 1.41
 -1 7 11 3.54 1.61
 -1 7 10 140.93 5.79
 -1 7 10 137.95 5.83
 -1 7 10 132.63 5.92
 -1 7 9 38.11 2.6
 -1 7 9 37.96 2.57
 -1 7 8 421.83 16.05
 -1 7 8 427.15 16.14
 -1 7 8 420.5 16.05
 1 -7 -8 412.48 17.95
 -1 7 7 48.1 2.99
 1 -7 -7 45.37 4.06
 -1 7 7 44.1 2.67
 -1 7 7 45.48 2.73
 -1 7 7 45.25 2.8
 -1 7 6 -0.46 1.65
 -1 7 6 -1.39 2.01
 -1 7 6 -0.56 1.62
 1 -7 -6 1.55 1.93
 1 -7 -5 27.46 3.05
 1 -7 -5 31.73 3.32
 -1 7 5 27.52 2.54
 -1 7 5 34.79 2.26
 -1 7 5 29.57 2.3
 1 -7 -4 43.73 3.72
 1 -7 -4 36.86 3.51
 -1 7 4 44.95 2.48
 -1 7 4 43.61 2.64
 1 -7 -3 71.07 4.75
 1 -7 -2 64.61 4.48
 1 -7 -1 218.3 10.2
 1 -7 0 3.14 1.96
 -1 7 0 5.02 2.05
 -1 7 0 2.69 1.83
 1 -7 1 36.14 3.25
 -1 7 -1 35.12 2.39
 -1 7 -1 32.79 2.59
 1 -7 2 13.13 2.27
 -1 7 -2 11.83 2.18
 -1 7 -2 14.45 2.02
 -1 7 -3 13.69 2.18
 -1 7 -3 11.74 2.1
 -1 7 -3 13.06 1.97
 -1 7 -4 20.1 2.18
 -1 7 -4 23.29 2.11
 -1 7 -4 22.79 2.38
 1 -7 4 21.88 2.14
 -1 7 -5 22.82 2.12
 -1 7 -5 19.51 2.16
 1 -7 5 26.86 2.18
 -1 7 -6 14.47 1.66
 1 -7 6 15.17 1.87
 -1 7 -6 10.12 1.33
 1 -7 6 13.94 1.73
 1 -7 7 0.96 1.19
 1 -7 7 1.61 1.28
 -1 7 -7 -0.38 1.13
 1 -7 8 57.72 2.43
 1 -7 8 56.36 2.45
 -1 7 -8 54.76 2.49
 -1 6 13 1.4 0.81
 -1 6 12 15.75 1.51
 -1 6 12 15.9 1.62
 -1 6 12 14.26 1.38
 -1 6 11 3.91 1.51
 -1 6 11 -1.08 1.46
 -1 6 11 1.55 1.64
 -1 6 11 0.7 1.31
 -1 6 10 11.2 1.87
 -1 6 10 9.52 2.08
 -1 6 10 8.87 1.86
 -1 6 10 11.04 1.71
 -1 6 9 30.53 2.51
 -1 6 9 33.28 2.41
 -1 6 9 34.98 2.49
 -1 6 9 31.09 2.66
 -1 6 8 138.39 6.17
 1 -6 -8 132 7.65
 -1 6 8 144.14 6.03
 1 -6 -8 138.27 7.63
 -1 6 8 146.85 6
 -1 6 7 1.84 1.63
 -1 6 7 3.22 1.99
 1 -6 -7 0.9 1.97
 -1 6 7 3.44 1.72
 1 -6 -7 1.12 1.85
 -1 6 7 1.25 1.63
 -1 6 6 19.24 2.23
 -1 6 6 19.69 2.05
 1 -6 -6 18.59 2.65
 -1 6 6 18.14 1.86
 1 -6 -5 1.25 1.84
 1 -6 -4 24.73 2.72
 1 -6 -4 16.23 2.47
 1 -6 -3 0.88 1.79
 1 -6 -3 -0.22 1.77
 1 -6 -2 27.02 2.69
 1 -6 -2 24.85 2.69
 1 -6 -1 86.58 4.36
 1 -6 -1 76.93 4.79
 1 -6 0 15.97 2.29
 1 -6 1 65.27 4.11
 -1 6 -2 88.88 4.35
 1 -6 2 87.17 5.02
 -1 6 -2 95.85 4.29
 -1 6 -3 84.67 4.05
 1 -6 3 83.61 4.01
 -1 6 -3 83.88 4.14
 -1 6 -3 79.86 3.99
 -1 6 -4 179.12 7.17
 1 -6 4 168.52 7.19
 -1 6 -4 170.33 7.28
 -1 6 -4 176.52 7.21
 -1 6 -4 174.57 7.12
 -1 6 -5 110.95 4.96
 -1 6 -5 114.67 4.91
 -1 6 -5 115.83 5.04
 -1 6 -5 107.63 4.98
 1 -6 5 104.05 4.99
 1 -6 6 0.72 1.6
 -1 6 -6 -0.33 1.58
 -1 6 -6 -1.52 1.32
 1 -6 7 11.64 1.8
 -1 6 -7 14.74 1.79
 1 -6 7 15.51 1.82
 1 -6 8 109.62 4.47
 -1 6 -8 103.47 4.46
 1 -6 8 103.69 4.41
 1 -6 9 -0.29 0.85
 -1 6 -9 0.52 0.83
 -1 5 13 7.15 1.08
 -1 5 12 7.97 1.13
 -1 5 12 7.98 1.28
 -1 5 12 9.16 1.53
 -1 5 11 1.6 1.71
 -1 5 11 3.18 1.69
 -1 5 11 2.47 1.34
 -1 5 10 7.82 1.88
 -1 5 10 3.53 1.91
 -1 5 10 7.14 1.94
 -1 5 9 44.91 3
 -1 5 9 45.51 2.86
 1 -5 -9 36.07 3.64
 -1 5 9 39.24 2.54
 1 -5 -9 42.86 3.91
 -1 5 9 41.71 2.74
 -1 5 8 18.06 2.04
 -1 5 8 15.28 2.35
 1 -5 -8 20.49 2.77
 -1 5 8 22.72 2.05
 1 -5 -8 18.32 2.92
 -1 5 7 10.53 1.8
 1 -5 -7 13.28 2.4
 1 -5 -7 12.25 2.3
 -1 5 7 10.56 1.81
 -1 5 7 10.59 2.1
 1 -5 -6 995.67 38.17
 1 -5 -5 275.39 11.81
 1 -5 -4 75.74 4.27
 1 -5 -4 72.25 4.31
 1 -5 -3 107.8 5.55
 1 -5 -3 109.23 5.5
 1 -5 -2 113.46 5.66
 1 -5 -1 24.51 2.5
 1 -5 0 230.04 9.49
 1 -5 0 211.41 8.93
 1 -5 1 201.03 8.81
 1 -5 2 37.73 2.8
 -1 5 -2 47.84 3.16
 1 -5 2 45.66 3.1
 -1 5 -3 102.68 5.43
 1 -5 3 105.48 5.35
 1 -5 3 97.69 5.05
 -1 5 -4 409.24 15.87
 1 -5 4 374.67 15.81
 1 -5 4 374.96 14.55
 -1 5 -4 375.14 14.58
 -1 5 -4 384.71 14.56
 -1 5 -4 383.21 14.47
 -1 5 -4 381.99 14.51
 -1 5 -5 242.64 9.6
 1 -5 5 241.13 9.71
 1 -5 5 258 11.24
 -1 5 -5 243.37 9.56
 -1 5 -5 244.48 9.7
 -1 5 -5 241.91 9.63
 -1 5 -6 55.07 3
 1 -5 6 49.28 4.14
 -1 5 -6 52.32 2.94
 -1 5 -6 56.29 3.14
 1 -5 6 52.98 3.13
 -1 5 -6 50.78 2.79
 1 -5 7 279.99 11.39
 -1 5 -7 295.26 11.4
 -1 5 -7 298.56 11.3
 -1 5 -8 11.11 1.47
 1 -5 8 11.05 1.73
 1 -5 8 14.5 1.71
 -1 5 -8 13.38 1.79
 1 -5 9 27.48 1.85
 1 -5 10 2.62 0.85
 -1 5 -10 2.18 0.82
 -1 4 13 6.13 1.18
 -1 4 12 22.52 2
 -1 4 12 21.99 1.62
 -1 4 11 8.33 1.81
 -1 4 11 7.75 1.51
 -1 4 11 6.99 1.76
 -1 4 10 33.57 2.26
 -1 4 10 34.66 2.62
 1 -4 -9 8.71 2.35
 -1 4 9 9.57 1.82
 1 -4 -9 9.51 2.53
 -1 4 9 10.94 1.82
 -1 4 9 11.27 2.08
 1 -4 -8 2.66 2
 1 -4 -8 1.37 1.9
 -1 4 8 4.03 1.74
 -1 4 8 0.35 1.99
 -1 4 8 2.49 1.7
 1 -4 -7 79.19 4.81
 1 -4 -6 320.55 13.4
 1 -4 -5 173.91 7.89
 1 -4 -4 67.58 3.23
 1 -4 -4 70.15 3.93
 1 -4 -4 67.38 3.79
 1 -4 -3 3.25 1.62
 1 -4 -3 3.24 1.65
 1 -4 -2 40.54 2.81
 1 -4 -1 0.5 1.58
 1 -4 -1 0.66 1.5
 1 -4 0 9.93 1.5
 1 -4 0 8.71 1.59
 -1 4 -1 33.91 2.5
 1 -4 1 28.33 2.42
 1 -4 1 32.86 2.05
 -1 4 -2 103.69 4.97
 1 -4 2 93.65 4.7
 -1 4 -3 119.73 5.73
 1 -4 3 112.33 5.34
 -1 4 -4 14.89 2.04
 1 -4 4 16.22 2.27
 -1 4 -5 23.03 2.03
 -1 4 -5 21.02 2.34
 1 -4 5 25.35 2.83
 -1 4 -5 23.03 2.25
 1 -4 5 25.06 2.31
 1 -4 6 306.36 13.52
 -1 4 -6 304.43 11.81
 -1 4 -6 310.72 11.7
 -1 4 -6 295.25 11.61
 1 -4 6 301.43 11.84
 1 -4 7 66.31 3.68
 -1 4 -7 69.88 3.41
 -1 4 -8 8.95 1.52
 1 -4 8 10.25 1.92
 1 -4 8 10.45 1.77
 -1 4 -9 22.58 1.73
 -1 4 -9 19.35 1.88
 1 -4 10 46.96 2.43
 -1 4 -10 48.12 2.27
 -1 4 -10 46.15 2.36
 1 -4 11 -0.11 0.69
 -1 4 -11 1 0.64
 -1 3 13 4.73 1.17
 -1 3 13 6.25 1
 -1 3 12 70.51 3.51
 -1 3 11 30.86 2.6
 -1 3 11 29.68 2.04
 -1 3 10 7.41 1.96
 -1 3 10 5.7 1.58
 -1 3 9 32.95 2.33
 -1 3 9 33.9 2.61
 1 -3 -9 33.9 3.32
 1 -3 -8 -0.25 1.85
 -1 3 8 1.94 1.75
 -1 3 8 2.82 1.75
 -1 3 8 3.57 1.68
 -1 3 8 2.4 1.9
 1 -3 -8 2.38 2.07
 1 -3 -7 1.34 1.71
 -1 3 7 0.52 1.38
 1 -3 -6 242.97 10.28
 -1 3 6 234.34 9.85
 -1 3 5 109.32 4.92
 1 -3 -4 1283.66 46.94
 1 -3 -3 108.08 5
 1 -3 -3 106.6 5.04
 1 -3 -2 9.03 1.71
 1 -3 -2 8 1.62
 1 -3 -1 9.46 1.7
 1 -3 -1 8.68 1.61
 -1 3 0 235.4 9.37
 1 -3 0 219.54 9.42
 1 -3 0 239.74 9.32
 -1 3 -1 26.86 1.97
 1 -3 1 22.87 1.71
 1 -3 1 22.08 1.93
 -1 3 -2 13.62 1.78
 1 -3 2 11.55 1.5
 1 -3 3 16.51 1.58
 1 -3 4 39.45 3.07
 1 -3 5 166.93 8.09
 1 -3 6 1.35 1.85
 -1 3 -6 2.47 1.76
 1 -3 6 -0.28 1.9
 1 -3 7 12.25 2.7
 -1 3 -7 13.23 2.04
 -1 3 -7 14.07 1.72
 1 -3 7 15.82 2.9
 -1 3 -8 26.42 2.33
 1 -3 8 29.82 2.23
 1 -3 8 32.16 2.53
 -1 3 -8 26.49 2.16
 -1 3 -9 42.8 2.54
 -1 3 -9 44.5 2.71
 1 -3 9 47.61 2.86
 1 -3 10 0.4 1.38
 -1 3 -10 0.13 1.31
 -1 3 -10 1.39 1.11
 -1 3 -11 8.35 1.13
 -1 3 -11 9.91 1.03
 1 -2 -13 5.64 0.68
 -1 2 13 2.86 1.1
 -1 2 12 -0.24 1.23
 1 -2 -11 8.83 1.48
 1 -2 -10 1.98 1.55
 -1 2 10 1.45 1.49
 1 -2 -9 39.43 3.39
 -1 2 9 34.62 3.44
 -1 2 9 38.54 2.43
 1 -2 -9 34.48 2.46
 -1 2 8 2.59 1.52
 1 -2 -8 3.48 1.84
 -1 2 8 5.11 1.88
 1 -2 -7 3.04 1.94
 1 -2 -7 3.76 1.67
 -1 2 7 1.78 1.65
 -1 2 6 129.33 6.34
 1 -2 -6 144.65 6.57
 1 -2 -5 968.15 36.34
 1 -2 -5 1031.59 37.13
 -1 2 5 1000.17 36.85
 1 -2 -4 307.1 11.45
 -1 2 4 293.87 11.68
 1 -2 -3 3633.83 134.19
 -1 2 3 3761.67 134.17
 1 -2 -2 7169.76 258.58
 1 -2 -2 7101.14 258.59
 1 -2 -1 140.08 5.8
 1 -2 0 139.81 5.59
 1 -2 0 130.28 5.66
 -1 2 0 135.17 5.63
 1 -2 1 195.2 7.53
 1 -2 1 188.45 7.49
 -1 2 -1 186.02 7.63
 1 -2 2 57.64 2.81
 -1 2 -2 59.44 2.59
 1 -2 3 -0.19 0.85
 -1 2 -3 0.55 0.76
 1 -2 4 28.64 1.66
 1 -2 5 118.84 6.12
 1 -2 6 2.5 2
 1 -2 7 8.05 2.02
 -1 2 -7 8.82 1.89
 1 -2 7 7.84 2.42
 1 -2 7 8.84 2.37
 1 -2 8 10.25 2
 -1 2 -8 9.29 1.86
 1 -2 8 8.63 2.59
 1 -2 8 2.34 2.03
 1 -2 9 4.54 1.75
 -1 2 -9 3.43 1.61
 1 -2 10 0.61 1.56
 -1 2 -10 0.65 1.46
 -1 2 -10 0.88 1.28
 1 -2 11 9.51 1.43
 -1 2 -11 9.63 1.36
 -1 2 -11 12.52 1.27
 1 -2 12 9.33 0.9
 -1 2 -12 8.89 0.86
 -1 2 -12 8.83 0.83
 -1 1 13 1.91 0.94
 -1 1 12 0.99 1.37
 1 -1 -12 2.84 1.03
 -1 1 11 9.2 1.9
 1 -1 -11 10.92 1.53
 -1 1 11 9.86 1.68
 -1 1 10 3.58 1.43
 1 -1 -10 4.14 1.69
 -1 1 9 8.04 2.43
 1 -1 -9 10.46 1.86
 -1 1 9 9.71 1.67
 -1 1 9 9.24 1.74
 1 -1 -8 5.93 1.87
 -1 1 8 2.16 2.02
 1 -1 -8 4.16 1.72
 -1 1 8 5.49 1.59
 -1 1 7 256.82 10.93
 1 -1 -7 238.31 10.52
 -1 1 6 9.31 1.91
 1 -1 -6 5.99 1.54
 -1 1 6 7.32 1.25
 -1 1 5 1.13 0.94
 1 -1 -5 1.54 1.02
 1 -1 -5 3.67 1.59
 1 -1 -4 14.71 1.37
 1 -1 -4 10.78 1.66
 -1 1 4 13.27 1.18
 1 -1 -3 3262.87 118.89
 1 -1 -3 3274.39 118.68
 1 -1 -2 626.62 23.08
 1 -1 -1 413.89 15.36
 1 -1 0 298.32 11.33
 1 -1 0 306.27 11.35
 1 -1 1 3213.41 116.82
 -1 1 -1 3220.07 116.76
 1 -1 1 3209.39 116.77
 1 -1 1 3251.62 116.88
 1 -1 2 13.75 1.03
 -1 1 -2 11.9 1.34
 -1 1 -3 361.37 13.37
 1 -1 3 338.25 12.88
 -1 1 -3 358.75 13.41
 1 -1 4 40.98 2.59
 -1 1 -4 50.46 2.17
 1 -1 5 45.04 3.26
 -1 1 -5 44.74 2.79
 1 -1 6 43.72 3.46
 -1 1 -6 38.44 2.72
 1 -1 6 39.35 3.21
 1 -1 7 3.04 2.21
 1 -1 7 2.37 1.79
 1 -1 8 5.68 2.28
 1 -1 8 9.27 2.01
 1 -1 8 7.51 1.64
 -1 1 -8 7.79 1.78
 1 -1 8 9.51 2.64
 -1 1 -9 70.68 3.74
 1 -1 9 77.89 3.89
 1 -1 9 78.75 3.97
 1 -1 9 67.86 4.95
 -1 1 -10 1.42 1.57
 1 -1 10 2.67 1.74
 1 -1 10 0.62 1.77
 -1 1 -11 9.52 1.49
 1 -1 11 10.57 1.57
 -1 1 -11 11.32 1.37
 1 -1 11 9 1.5
 -1 1 -12 2.09 0.9
 -1 1 -12 2.19 0.9
 1 -1 12 1.49 0.97
 -1 0 12 3.44 1.23
 1 0 -12 1.85 1.02
 1 0 -12 1.11 0.8
 -1 0 11 80.05 3.58
 1 0 -11 79.17 3.6
 -1 0 11 74.1 3.9
 -1 0 10 5.13 1.58
 1 0 -10 7.75 1.7
 -1 0 10 5.36 1.72
 -1 0 9 4.34 2.35
 -1 0 9 4.25 1.73
 1 0 -9 3.99 1.74
 -1 0 8 23.36 3.11
 -1 0 8 21.66 1.96
 -1 0 8 27.06 2.28
 1 0 -8 23.76 2.16
 1 0 -7 247.01 10.56
 -1 0 7 260.97 11.22
 -1 0 7 238.43 10.42
 1 0 -6 351.98 14.01
 1 0 -6 348.36 13.8
 1 0 -5 11.03 1.68
 1 0 -5 8.85 1.34
 1 0 -4 240.2 9.72
 1 0 -4 250.77 9.71
 1 0 -3 262.82 10.24
 1 0 -3 260.62 10.14
 1 0 -2 1886.94 7.99
 1 0 -2 1879.73 7.88
 1 0 -1 308.37 11.52
 -1 0 0 268.11 10.22
 1 0 0 289.55 10.22
 1 0 1 4.45 1.17
 -1 0 -1 5.16 1.06
 1 0 1 5.64 1.1
 1 0 2 98.71 4.43
 -1 0 -2 110.17 4.41
 -1 0 -3 20.6 1.8
 1 0 3 18.41 1.91
 -1 0 -4 156.63 6.69
 1 0 5 301.76 12.04
 -1 0 -5 286.08 11.91
 -1 0 -5 297.42 11.87
 1 0 6 561.07 21.99
 -1 0 -6 562.13 21.73
 1 0 7 222.66 10.17
 -1 0 -7 232.36 9.93
 -1 0 -8 2.06 1.7
 1 0 8 1.11 1.85
 1 0 8 0.58 1.55
 1 0 8 3.66 2.35
 1 0 8 5.46 1.89
 -1 0 -8 1.49 1.57
 1 0 8 0.92 1.5
 1 0 8 1.49 1.49
 -1 0 -9 2.93 1.63
 1 0 9 3 1.91
 1 0 9 4.53 2.41
 1 0 9 1.83 1.53
 1 0 9 2.16 1.65
 -1 0 -10 1.31 1.59
 1 0 10 1.53 1.73
 1 0 10 1.16 1.88
 1 0 10 1.24 1.57
 -1 0 -11 7.38 1.51
 1 0 11 8.25 1.73
 1 0 11 8.76 1.63
 -1 0 -12 42.59 2.18
 -1 0 -12 41.01 2.12
 1 0 12 42.58 2.32
 1 0 12 42.93 2.15
 -1 0 -13 1.34 0.61
 1 1 -12 1.96 0.87
 -1 -1 12 2.02 0.84
 -1 -1 12 1.43 0.96
 1 1 -12 0.94 0.64
 1 1 -11 4.47 1.34
 -1 -1 11 3.58 1.34
 -1 -1 11 1.49 1.52
 1 1 -11 3.61 1.05
 1 1 -10 6.36 1.69
 -1 -1 10 3.64 1.64
 -1 -1 9 28.6 2.3
 -1 -1 9 33.38 2.56
 1 1 -9 31.19 2.45
 -1 -1 8 12.22 2.05
 -1 -1 8 10.66 2.57
 1 1 -8 14.21 1.91
 -1 -1 7 2.5 2.12
 1 1 -7 2.14 1.67
 -1 -1 7 3.28 1.74
 1 1 -6 29 2.36
 1 1 -5 625.57 23.87
 1 1 -4 0.11 1.3
 1 1 -4 0.8 1.11
 1 1 -3 576.66 21.78
 1 1 -3 567.94 21.54
 -1 -1 3 593.22 21.55
 1 1 -2 1.24 1.21
 -1 -1 2 2.05 1.09
 1 1 -2 0.71 0.88
 1 1 -1 260.63 9.94
 1 1 -1 260.02 9.57
 1 1 0 129.91 4.75
 -1 -1 0 121.22 4.48
 -1 -1 0 109.25 4.52
 1 1 0 123.17 4.48
 1 1 0 120.93 4.53
 -1 -1 0 117.29 4.63
 1 1 1 0.48 0.68
 -1 -1 -2 1017.94 37.48
 -1 -1 -2 1023.96 37.42
 1 1 2 1029.77 37.47
 1 1 3 184.09 7.73
 -1 -1 -3 187.93 7.69
 1 1 3 203.53 7.69
 1 1 4 53.28 3.15
 -1 -1 -4 51.61 3
 -1 -1 -4 53.82 3.07
 1 1 4 53.69 2.99
 -1 -1 -5 238.83 9.87
 1 1 5 236.72 9.97
 1 1 5 244.12 9.85
 -1 -1 -6 180.77 8
 1 1 6 183.38 8.18
 1 1 6 174.15 7.89
 1 1 7 35.62 3.15
 -1 -1 -7 27.7 2.72
 1 1 7 32.58 2.7
 -1 -1 -8 423.56 16.52
 1 1 8 398.27 16.32
 1 1 8 400.35 16.89
 1 1 8 394.82 15
 1 1 8 392.35 14.98
 1 1 9 -0.24 1.61
 1 1 9 1 1.48
 1 1 9 -0.66 2.29
 -1 -1 -9 0.2 1.64
 1 1 9 0.42 1.58
 -1 -1 -9 -0.75 1.63
 1 1 9 2.34 1.82
 1 1 10 20.64 2.45
 1 1 10 18.41 1.99
 1 1 10 16.68 1.97
 1 1 10 21.33 1.89
 -1 -1 -10 19.33 2.03
 1 1 11 23.11 2.36
 -1 -1 -11 24.67 1.97
 1 1 11 27.02 2.03
 1 1 11 25.92 1.99
 1 1 12 4.95 1.51
 -1 -1 -13 0.58 0.77
 1 1 13 2.59 1
 1 2 -12 2.43 0.67
 1 2 -11 21.2 1.35
 -1 -2 11 17.84 1.55
 1 2 -11 20.04 1.55
 -1 -2 11 20.27 1.63
 1 2 -10 28.66 2.11
 1 2 -10 30.25 1.92
 -1 -2 10 25.05 2.24
 -1 -2 10 31.2 2.23
 -1 -2 9 33.65 2.55
 1 2 -9 32.89 2.46
 1 2 -8 3.01 1.79
 -1 -2 8 5.88 2.43
 -1 -2 8 3.24 1.87
 1 2 -7 -1.03 1.75
 1 2 -7 -0.86 1.65
 -1 -2 7 1.28 1.84
 -1 -2 7 -0.62 1.58
 1 2 -6 102.42 5.42
 1 2 -5 233.23 9.97
 1 2 -4 9.89 1.75
 1 2 -4 9.41 1.06
 1 2 -3 447.46 16.63
 -1 -2 3 423.83 16.4
 1 2 -3 424.05 15.87
 1 2 -2 3.53 1.4
 -1 -2 2 2.89 1.36
 1 2 -2 0.34 0.38
 1 2 -2 0.53 0.38
 -1 -2 1 52.31 2.72
 1 2 -1 48.79 2.14
 1 2 0 36.2 2.05
 -1 -2 0 32.64 1.38
 -1 -2 0 39.08 1.88
 1 2 1 1861.43 68.21
 -1 -2 -1 1898.09 68.26
 1 2 2 306.64 11.23
 -1 -2 -3 5567.15 201.56
 -1 -2 -4 261.01 10.5
 1 2 4 270.83 10.35
 1 2 4 258.79 10.48
 -1 -2 -5 0.89 1.45
 1 2 5 0.83 1.28
 1 2 5 0.51 1.56
 -1 -2 -5 2.3 1.55
 1 2 6 50.64 3.13
 1 2 6 54.78 3.51
 -1 -2 -6 54.76 3.46
 1 2 7 53.57 3.35
 -1 -2 -7 51.65 3.57
 1 2 7 52.04 3.77
 -1 -2 -8 202.84 9.43
 1 2 8 199.74 9.5
 -1 -2 -9 5.45 2.01
 1 2 9 10.17 1.76
 1 2 9 7.44 1.76
 -1 -2 -9 6.33 2.14
 1 2 10 -0.98 1.56
 1 2 10 2.34 1.6
 1 2 10 1.63 1.63
 1 2 10 -0.1 2.03
 1 2 11 2.12 1.46
 1 2 11 2.6 1.45
 1 2 11 2.02 1.49
 1 2 11 2.64 1.81
 1 2 12 3.24 1.33
 1 2 12 4.9 1.65
 1 2 13 10.77 1.37
 1 3 -11 4.44 1.02
 1 3 -11 3.27 0.69
 -1 -3 11 5.59 1.07
 1 3 -10 6.25 1.42
 -1 -3 10 8.96 1.58
 -1 -3 10 6.66 1.34
 1 3 -10 6.42 1.13
 -1 -3 9 62.46 3.34
 1 3 -9 59.16 2.98
 1 3 -9 61.57 3.23
 1 3 -8 1.23 1.4
 1 3 -8 1.76 1.69
 -1 -3 8 2.52 1.84
 -1 -3 7 5.67 2.42
 -1 -3 7 2.64 1.93
 1 3 -6 3.29 1.76
 1 3 -5 -0.21 1.52
 1 3 -4 17.74 2.18
 1 3 -3 226.29 9.45
 -1 -3 3 219.72 9.3
 1 3 -2 109.12 4.88
 -1 -3 2 99.48 4.71
 1 3 -2 93 4.16
 -1 -3 1 164.99 6.87
 1 3 -1 160.44 6.39
 -1 -3 0 0.14 1.22
 1 3 0 -0.08 1.32
 -1 -3 -1 528.78 19.36
 1 3 1 505.95 19.28
 -1 -3 -1 519.59 19.41
 -1 -3 -2 1403.76 50.96
 1 3 2 1384.21 50.63
 -1 -3 -3 9999 361.99
 -1 -3 -4 21.24 1.59
 -1 -3 -5 326.27 13.02
 -1 -3 -6 5.74 1.79
 -1 -3 -6 10.3 1.85
 -1 -3 -7 29.04 2.72
 -1 -3 -8 0.24 1.72
 -1 -3 -9 1.69 1.93
 1 3 9 1.74 1.55
 1 3 9 2.93 1.75
 1 3 9 3.31 2.04
 -1 -3 -10 10.47 2.41
 1 3 10 16.76 1.89
 1 3 10 14.67 1.94
 -1 -3 -10 11.87 2.56
 1 3 11 1.35 1.48
 1 3 11 0.52 1.51
 1 3 11 -0.15 1.57
 1 3 12 2.94 1.24
 1 3 12 1.08 1.6
 1 3 12 -1.52 1.39
 1 3 13 5.31 1.34
 1 3 14 3.74 0.76
 -1 -3 -14 3.03 0.56
 -1 -4 11 1.28 0.72
 1 4 -11 2.13 0.69
 1 4 -10 3.01 1.18
 1 4 -10 4.52 0.87
 -1 -4 10 3.03 1.26
 1 4 -9 7.2 1.25
 -1 -4 9 7.55 1.63
 1 4 -8 394.17 14.9
 -1 -4 7 10.79 2.77
 1 4 -7 12.77 1.96
 1 4 -7 14.93 1.76
 1 4 -6 146.94 5.99
 1 4 -6 146.19 6.21
 1 4 -6 144.66 7.52
 -1 -4 6 142.51 6.23
 1 4 -5 54.29 2.96
 -1 -4 5 48.55 2.99
 1 4 -5 56.97 3.96
 1 4 -4 40.02 3.28
 1 4 -3 8.82 1.91
 1 4 -3 7.51 1.21
 1 4 -2 118.25 5.12
 -1 -4 2 120.21 5.8
 1 4 -1 104.07 5.09
 -1 -4 1 101.44 5.06
 1 4 0 3.29 1.5
 -1 -4 0 2.63 0.51
 1 4 1 56.81 3.02
 -1 -4 -1 59.69 3.18
 -1 -4 -1 55.63 3.23
 1 4 2 4.65 1.06
 -1 -4 -2 7.93 1.54
 -1 -4 -2 6.89 1.59
 -1 -4 -3 33.29 2.39
 -1 -4 -3 31.25 2.23
 -1 -4 -3 31.4 2.13
 -1 -4 -4 279.09 11.08
 -1 -4 -4 282.26 10.86
 -1 -4 -5 715.29 25.97
 -1 -4 -5 680.11 25.55
 -1 -4 -6 4.68 1.72
 -1 -4 -7 1.71 1.72
 -1 -4 -7 0.84 1.69
 -1 -4 -8 0.25 1.81
 1 4 9 213.29 8.44
 1 4 9 200.85 8.19
 -1 -4 -9 196.03 9.76
 1 4 9 199.96 8.12
 1 4 10 38.65 2.99
 1 4 10 38.88 2.82
 -1 -4 -10 43.41 3.9
 1 4 10 40.29 2.62
 1 4 10 42.59 2.67
 1 4 11 141.67 6.11
 1 4 11 136.16 5.84
 1 4 11 137.24 5.81
 1 4 12 13.76 1.69
 1 4 12 18.3 1.73
 1 4 12 18.41 2.08
 1 4 12 17.44 1.72
 1 4 12 18.54 1.67
 1 4 13 -0.57 1.09
 1 4 13 -1.25 1.3
 1 4 13 0.66 0.89
 1 5 -9 1.88 1.23
 1 5 -8 162.67 6.73
 1 5 -8 159.36 6.53
 -1 -5 8 171.76 6.83
 1 5 -7 41.93 2.7
 1 5 -7 40.37 2.44
 -1 -5 7 40.96 2.73
 1 5 -6 502.57 19.14
 1 5 -6 506.67 18.99
 -1 -5 6 507.7 19.18
 -1 -5 6 518.67 21.29
 -1 -5 5 3.71 1.89
 1 5 -5 6.09 1.53
 1 5 -5 6.43 1.87
 1 5 -5 5.84 2.18
 1 5 -5 6.51 1.86
 1 5 -4 102.5 5.91
 1 5 -3 10.68 2.2
 -1 -5 2 714.95 27.74
 1 5 -1 0.17 1.56
 -1 -5 1 1.96 2.06
 1 5 0 216.76 9.13
 -1 -5 0 211.65 9.26
 1 5 1 0.48 1.43
 -1 -5 -1 1.2 1.65
 -1 -5 -1 1.14 1.72
 1 5 2 56.06 3.1
 -1 -5 -2 54.85 3.35
 -1 -5 -3 88.63 4.56
 -1 -5 -3 89.38 4.44
 -1 -5 -3 81.4 4.24
 -1 -5 -4 47.26 2.86
 -1 -5 -4 44.45 3.08
 -1 -5 -4 38.86 2.5
 -1 -5 -5 1013.59 36.14
 -1 -5 -5 936.48 35.6
 -1 -5 -6 7.97 1.53
 -1 -5 -7 32.88 2.94
 1 5 8 91.35 4.27
 -1 -5 -8 86.35 5.33
 -1 -5 -8 79.05 5.3
 1 5 8 84.3 4.02
 1 5 8 91.77 4.1
 1 5 9 1.71 2.04
 1 5 9 0.43 1.69
 -1 -5 -9 1.21 2.12
 1 5 9 0.77 2.02
 1 5 9 0.7 1.69
 1 5 10 48.28 2.87
 1 5 10 47.65 3.2
 1 5 10 49.07 3.1
 -1 -5 -10 48.09 4.21
 1 5 11 -0.15 1.47
 1 5 11 2.46 1.65
 1 5 11 -0.92 1.79
 1 5 12 64.37 3.07
 1 5 12 62.75 3.29
 1 5 12 58.28 3.02
 1 5 12 58.39 2.98
 1 5 13 14.69 1.37
 1 5 13 16.05 1.39
 1 5 13 16.52 1.32
 1 5 13 16.4 1.39
 1 5 13 14.06 1.56
 1 5 14 0.63 0.82
 1 6 -9 17.31 1.31
 -1 -6 9 18.76 1.36
 1 6 -8 3.53 1.27
 -1 -6 8 2.46 1.23
 -1 -6 8 1 1.25
 1 6 -7 5.89 1.61
 -1 -6 7 7.26 1.78
 1 6 -6 164.16 6.67
 1 6 -6 155.18 6.49
 1 6 -6 157.57 6.51
 -1 -6 6 160.48 6.73
 1 6 -5 111.68 4.86
 1 6 -5 114 5.01
 1 6 -5 105.77 4.92
 -1 -6 5 118.81 5.12
 1 6 -5 108.94 4.87
 1 6 -4 57.89 3.03
 1 6 -4 59.44 3.22
 1 6 -4 57.53 3.21
 -1 -6 4 54.49 3.24
 1 6 -4 63.39 3.22
 1 6 -3 85.49 3.75
 1 6 -3 78.22 3.99
 1 6 -3 82.83 3.93
 1 6 -2 156.23 7.87
 1 6 -1 33.33 3.04
 -1 -6 0 87.25 5.07
 1 6 0 84.4 4.81
 -1 -6 -1 14.97 2.3
 1 6 1 16.66 2.1
 -1 -6 -2 120.98 6.02
 -1 -6 -2 123.62 6
 -1 -6 -3 5.87 1.77
 -1 -6 -3 4.83 1.65
 -1 -6 -3 5.36 1.91
 -1 -6 -4 97.66 4.9
 -1 -6 -4 104.24 5.17
 -1 -6 -4 98.38 5.28
 -1 -6 -5 58.73 3.27
 -1 -6 -5 66.68 4.05
 -1 -6 -5 60.86 3.75
 -1 -6 -6 99.67 5.03
 -1 -6 -6 88.59 5.32
 -1 -6 -7 12.81 2.26
 1 6 8 139.91 5.88
 -1 -6 -8 145.85 7.37
 1 6 8 133.53 5.75
 1 6 8 130.95 5.72
 1 6 9 1.46 2.05
 1 6 9 1.95 1.94
 -1 -6 -9 -1.57 2.24
 -1 -6 -9 0.63 2.06
 1 6 9 2.16 1.65
 1 6 9 2.9 1.8
 1 6 10 87.72 4.4
 1 6 10 92.81 4.27
 1 6 10 88.89 4.38
 1 6 11 51.65 2.88
 1 6 11 48.24 3
 1 6 11 46.86 3.02
 1 6 11 51.07 2.84
 1 6 12 20.02 1.74
 1 6 12 15.67 1.68
 1 6 12 15.63 1.83
 1 6 13 11.35 1.33
 1 6 13 14.28 1.29
 1 6 13 13.05 1.48
 1 6 13 14.59 1.32
 1 6 13 13.18 1.31
 1 6 14 5.85 0.82
 1 6 14 6.08 0.71
 -1 -7 8 13.4 1.24
 1 7 -8 12.88 1.19
 -1 -7 8 12.43 1.1
 -1 -7 7 1.24 1.29
 1 7 -7 -1.47 1.24
 1 7 -6 -0.57 1.44
 -1 -7 6 0.72 1.53
 1 7 -6 0.87 1.44
 1 7 -5 72.01 3.56
 -1 -7 5 75.69 3.73
 1 7 -5 72.36 3.68
 1 7 -5 74.92 3.64
 1 7 -4 8.29 1.99
 -1 -7 4 0.75 1.82
 1 7 -4 3.23 1.65
 1 7 -4 7.87 1.81
 -1 -7 3 93.56 4.38
 1 7 -3 97.01 4.49
 1 7 -3 92.25 4.31
 1 7 -3 92.04 4.41
 1 7 -2 4.12 1.89
 1 7 -2 4.34 2.06
 -1 -7 2 5.5 2.03
 1 7 -1 1.53 1.9
 -1 -7 1 0.74 1.77
 -1 -7 0 80.4 4.91
 -1 -7 -1 126.05 6.4
 -1 -7 -1 117.62 6.47
 -1 -7 -2 1.54 1.73
 -1 -7 -2 1.09 1.96
 -1 -7 -3 113.04 5.78
 -1 -7 -3 96.72 5.63
 -1 -7 -3 107.04 5.6
 -1 -7 -4 3.01 2.01
 -1 -7 -4 1.73 1.53
 -1 -7 -4 -1.25 1.56
 -1 -7 -5 91.82 5.08
 -1 -7 -5 83.67 5.17
 -1 -7 -6 1.08 1.84
 -1 -7 -6 0.65 1.57
 1 7 7 141.61 5.98
 -1 -7 -7 129.15 7.45
 1 7 7 145.08 6.04
 1 7 7 143.62 6.1
 1 7 7 146.75 5.96
 1 7 8 159.57 6.63
 1 7 8 146.13 6.42
 1 7 9 120.71 5.47
 1 7 9 125.97 5.64
 1 7 9 134.83 5.55
 1 7 9 126.23 5.47
 -1 -7 -9 117.99 6.97
 1 7 10 36.21 2.5
 1 7 10 35.24 2.47
 1 7 10 37.51 2.58
 1 7 11 21.43 1.97
 1 7 11 22.25 2.21
 1 7 11 16.81 1.97
 1 7 12 23.44 1.76
 1 7 12 22.1 1.88
 1 7 12 22.88 1.83
 1 7 13 1.32 1.02
 1 7 13 2.11 1
 1 7 13 0.69 0.96
 1 7 13 2.8 1.02
 1 7 14 2.24 0.59
 -1 -8 7 25.03 1.53
 1 8 -7 24.95 1.48
 -1 -8 7 24.13 1.44
 -1 -8 6 3.9 1.27
 1 8 -6 4.92 1.23
 1 8 -5 -3.94 1.43
 -1 -8 5 0.8 1.46
 1 8 -5 -0.57 1.35
 1 8 -5 -0.13 1.42
 1 8 -4 7.1 1.89
 -1 -8 4 4.46 1.66
 1 8 -4 5.42 1.74
 1 8 -4 4.83 1.58
 1 8 -3 8.7 1.87
 1 8 -3 9.26 2.06
 1 8 -3 9.16 1.69
 1 8 -2 58.09 3.27
 1 8 -2 61.63 3.45
 -1 -8 2 56.6 4.26
 1 8 -1 40.16 2.84
 -1 -8 1 30.03 3.31
 -1 -8 0 11.46 2.6
 1 8 0 14.07 2.03
 1 8 1 33.81 2.68
 -1 -8 -1 38.64 3.49
 1 8 1 35.65 2.54
 1 8 2 7.1 1.98
 -1 -8 -2 7.18 2.25
 -1 -8 -3 15.39 2.54
 -1 -8 -3 14.88 2.57
 -1 -8 -4 27.94 3.21
 -1 -8 -4 29.01 3.02
 1 8 4 31.95 2.22
 1 8 5 5.11 1.69
 1 8 5 5 1.67
 -1 -8 -5 4.35 2.17
 -1 -8 -5 4.48 2.12
 1 8 6 68.05 3.45
 1 8 6 67.25 3.55
 -1 -8 -6 58.61 4.67
 -1 -8 -6 65.71 4.56
 1 8 6 66.72 3.35
 1 8 7 36.06 2.46
 1 8 7 34.94 2.48
 1 8 7 31.83 2.65
 -1 -8 -7 33.7 3.59
 -1 -8 -7 28.04 3.03
 1 8 7 38.25 2.44
 1 8 8 205.09 8.52
 1 8 8 208.57 8.44
 -1 -8 -8 214.62 10.27
 1 8 8 214.17 8.47
 1 8 9 6.95 2.18
 1 8 9 6.88 1.7
 1 8 10 3.05 1.97
 1 8 10 4.99 1.57
 1 8 10 1.68 1.6
 1 8 11 1.99 1.51
 1 8 12 1.98 1.22
 1 8 12 4.27 1.31
 1 8 12 2.13 1.14
 1 8 13 14.2 1.18
 1 8 13 13.18 1.17
 -1 -9 6 34.11 1.66
 1 9 -6 23.53 1.3
 1 9 -5 22.82 1.44
 1 9 -5 17.22 1.33
 1 9 -4 -1.2 1.53
 1 9 -4 0.58 1.39
 1 9 -4 1.82 1.25
 1 9 -3 0.38 1.64
 1 9 -3 0.08 1.74
 1 9 -2 19.55 2.17
 1 9 -2 21.47 2.37
 1 9 -1 35.75 2.5
 1 9 -1 32.13 2.76
 -1 -9 0 19.37 3.03
 1 9 0 21.32 2.22
 1 9 1 17.47 2.19
 -1 -9 -1 16.45 2.78
 1 9 1 16.94 2.33
 1 9 2 1.14 1.75
 1 9 2 0.08 1.99
 -1 -9 -2 3.22 2.1
 1 9 3 42.89 2.99
 1 9 3 43.35 2.59
 1 9 3 42.9 2.62
 1 9 4 34.75 2.6
 1 9 4 32.88 2.35
 1 9 4 33 2.34
 -1 -9 -4 28.07 3.36
 -1 -9 -4 28.84 3.39
 1 9 5 3.24 1.65
 1 9 5 6.93 1.84
 -1 -9 -5 9.81 2.59
 -1 -9 -5 6.8 2.31
 1 9 6 24.84 2.05
 1 9 6 23.92 2.24
 1 9 6 22.98 2.17
 -1 -9 -6 18.9 2.82
 1 9 7 3.43 1.78
 1 9 7 1.25 1.84
 1 9 7 3.96 1.68
 1 9 7 2.75 1.61
 1 9 8 1.02 1.7
 1 9 8 0.67 1.55
 1 9 8 2.18 1.84
 1 9 8 1.03 1.57
 1 9 9 1.39 1.56
 1 9 9 -0.55 1.87
 1 9 9 3.72 1.58
 1 9 10 1.74 1.75
 1 9 10 0.14 1.5
 1 9 11 3.65 1.58
 1 9 11 -0.12 1.35
 1 9 12 26.58 1.73
 1 9 12 24.98 1.63
 1 9 13 1.49 0.75
 1 9 13 2.08 0.76
 -1 -10 5 36.81 1.84
 1 10 -4 -0.77 0.98
 1 10 -3 10.33 1.6
 1 10 -3 9.44 1.55
 1 10 -2 -0.39 1.68
 1 10 -1 234.76 9.58
 1 10 -1 243.99 9.51
 1 10 0 318.87 12.36
 1 10 1 333.29 13.35
 1 10 1 352.86 13.26
 1 10 2 29.07 2.6
 1 10 2 31.7 2.4
 1 10 3 53.89 3.26
 1 10 3 53.69 2.8
 1 10 3 48.55 2.95
 1 10 4 2.86 1.53
 1 10 4 3.13 1.58
 1 10 4 -0.39 1.89
 1 10 5 10.1 1.76
 1 10 5 12.58 1.72
 1 10 6 1.59 1.61
 1 10 6 3.87 1.61
 1 10 7 26.17 2.22
 1 10 7 24.71 2.13
 1 10 7 28.16 2.11
 1 10 7 22.92 2.22
 1 10 8 14.62 1.87
 1 10 8 16.69 1.87
 1 10 8 16.2 1.78
 1 10 8 17.38 2.03
 1 10 9 6.97 1.57
 1 10 9 7.29 1.55
 1 10 9 5.42 1.65
 1 10 10 20.01 1.69
 1 10 10 14.08 1.64
 1 10 10 16.31 1.84
 1 10 11 38.04 2.17
 1 10 11 43.03 2.34
 1 10 12 38.3 1.85
 1 10 12 33.62 1.83
 1 10 13 3.39 0.61
 1 10 13 3.4 0.58
 -1 -11 4 7.95 0.78
 -1 -11 3 2.22 0.97
 1 11 -3 2.24 0.94
 1 11 -2 0.84 1.27
 1 11 -1 1.89 1.37
 1 11 -1 1.17 1.47
 1 11 0 6.23 1.57
 1 11 0 8.08 1.79
 1 11 1 63.11 3.39
 1 11 1 75.44 3.6
 1 11 2 0.26 1.4
 1 11 2 3.79 1.51
 1 11 2 1.73 1.69
 1 11 3 4.14 1.52
 1 11 3 7.18 1.6
 1 11 3 9.16 1.89
 1 11 4 8.69 1.83
 1 11 4 7.2 1.46
 1 11 4 8.63 1.55
 1 11 5 -0.98 1.41
 1 11 5 1.92 1.5
 1 11 6 30.5 2.18
 1 11 6 35.21 2.2
 1 11 7 56.71 2.96
 1 11 7 60.59 2.96
 1 11 7 54.12 2.99
 1 11 8 17.31 1.74
 1 11 8 20.7 1.72
 1 11 8 18.11 1.72
 1 11 9 0.48 1.19
 1 11 9 -0.51 1.32
 1 11 9 0.29 1.22
 1 11 10 13.52 1.4
 1 11 11 22.24 1.43
 1 11 12 6.47 0.71
 1 12 -2 8.41 0.86
 1 12 -1 3.21 1.06
 1 12 -1 3.7 0.72
 -1 -12 1 3.26 0.89
 1 12 0 -0.21 1.23
 -1 -12 0 1.04 0.99
 1 12 0 1.15 0.89
 1 12 1 41.61 2.12
 1 12 1 41.37 2.42
 1 12 2 14.61 1.39
 1 12 2 15.61 1.72
 1 12 3 150.4 5.93
 1 12 3 144.81 6.04
 1 12 4 14.01 1.64
 1 12 4 15.04 1.5
 1 12 5 2.13 1.11
 1 12 5 1.62 1.22
 1 12 6 28.6 1.9
 1 12 6 32.18 1.87
 1 12 7 88.13 3.73
 1 12 7 82.96 3.65
 1 12 8 2.92 1.13
 1 12 8 1.85 1.06
 1 12 9 2.56 1
 1 12 9 2.54 0.99
 1 12 10 -0.14 0.84
 1 12 11 3.17 0.61
 1 13 1 5.24 0.88
 1 13 2 0.33 0.91
 1 13 2 1.32 0.68
 1 13 3 0.15 0.96
 1 13 3 0.49 0.78
 1 13 4 5.13 0.96
 1 13 4 6.81 0.98
 1 13 5 10.77 1.11
 1 13 6 0.66 0.89
 1 13 7 2.25 0.66
 1 13 9 6.27 0.76
 -2 12 7 9.4 0.79
 -2 12 6 8.28 0.78
 -2 12 6 9.06 0.86
 -2 12 5 12.59 0.99
 -2 12 5 10.6 0.9
 -2 12 4 14.81 1.03
 -2 12 4 15.43 1
 -2 12 4 16.19 1.09
 -2 12 3 1.76 0.64
 -2 12 3 2.43 0.8
 -2 12 2 4.24 0.76
 -2 12 1 30.25 1.4
 -2 11 9 7.11 0.82
 -2 11 9 6.7 0.8
 -2 11 8 3.32 0.92
 -2 11 8 3.02 0.91
 -2 11 7 0.65 1.02
 -2 11 7 -1 0.97
 -2 11 6 8.4 1.24
 -2 11 6 9.45 1.21
 -2 11 6 9.37 1.2
 -2 11 5 25.14 1.73
 -2 11 5 23.87 1.64
 -2 11 5 24.19 1.64
 -2 11 4 28.85 1.87
 -2 11 4 31.49 1.86
 -2 11 4 31.16 1.87
 -2 11 3 118.21 4.88
 -2 11 3 123.03 4.94
 -2 11 2 45.04 2.5
 -2 11 2 48.76 2.34
 -2 11 2 53.74 2.45
 -2 11 1 12.78 1.43
 -2 11 1 9.76 1.09
 -2 11 1 12.93 1.27
 -2 11 0 33.45 1.96
 -2 10 10 1.04 0.86
 -2 10 10 0.63 0.98
 -2 10 10 1.36 0.87
 -2 10 9 5.3 1.13
 -2 10 9 4.77 1.23
 -2 10 9 3.25 1.08
 -2 10 8 21.69 1.76
 -2 10 8 21.66 1.61
 -2 10 7 6.92 1.5
 -2 10 7 6.88 1.34
 -2 10 7 6.79 1.33
 -2 10 6 3.41 1.46
 -2 10 6 5.8 1.51
 -2 10 6 4.18 1.37
 -2 10 6 4.19 1.34
 -2 10 5 1.24 1.4
 -2 10 5 1.33 1.32
 -2 10 5 1.42 1.36
 -2 10 4 27.64 2.01
 -2 10 4 29.83 2.12
 -2 10 3 1.12 1.54
 -2 10 3 0.33 1.42
 -2 10 3 0.2 1.44
 -2 10 2 49.66 2.85
 -2 10 2 48.21 2.67
 -2 10 2 49.08 2.67
 -2 10 1 2.02 1.32
 -2 10 1 2.59 1.64
 -2 10 0 50.84 2.54
 -2 10 0 55.1 2.99
 2 -10 0 51.04 2.68
 -2 10 -1 36.03 2.37
 2 -10 1 37.42 2.22
 2 -10 2 2.81 1.24
 2 -10 3 0.76 0.99
 2 -10 4 8.94 0.86
 -2 9 11 1.35 0.68
 -2 9 11 1.74 0.83
 -2 9 10 13.72 1.52
 -2 9 10 13.98 1.34
 -2 9 10 12.72 1.36
 -2 9 9 0.96 1.47
 -2 9 9 1.48 1.29
 -2 9 9 -1.33 1.3
 -2 9 8 1.83 1.71
 -2 9 8 2.25 1.39
 -2 9 8 1.37 1.34
 -2 9 7 -0.8 1.76
 -2 9 7 0.79 1.39
 -2 9 7 1.4 1.42
 -2 9 6 4.33 1.55
 -2 9 6 4.99 1.81
 -2 9 6 4.69 1.58
 -2 9 5 13.39 1.83
 -2 9 5 14.03 2.02
 -2 9 5 15.84 1.79
 -2 9 4 14.54 1.96
 -2 9 4 16.57 1.96
 -2 9 4 14.06 1.83
 -2 9 3 2.48 1.77
 -2 9 3 5.68 1.61
 -2 9 3 5.17 1.76
 -2 9 2 55.17 3.02
 -2 9 2 52.76 3.17
 -2 9 1 18.72 2.23
 -2 9 0 53.98 3.21
 2 -9 0 48.83 2.98
 -2 9 -1 31.07 2.56
 2 -9 1 34.63 2.39
 2 -9 2 5.44 1.64
 -2 9 -2 2.8 1.23
 -2 9 -3 0.43 1.42
 2 -9 3 0.27 1.44
 -2 9 -3 1.24 1.1
 -2 9 -4 22.08 1.39
 2 -9 4 18.23 1.67
 -2 9 -5 26.41 1.37
 2 -9 5 34.11 1.72
 -2 8 12 8.45 0.88
 -2 8 11 4.36 0.96
 -2 8 11 6.51 1.33
 -2 8 11 7.87 1.18
 -2 8 10 148.68 6.03
 -2 8 10 150.98 6.06
 -2 8 9 1.89 1.4
 -2 8 9 2.79 1.8
 -2 8 9 -0.27 1.47
 -2 8 8 101.09 4.55
 -2 8 8 105.49 4.76
 -2 8 8 99.84 4.54
 -2 8 7 3.37 1.65
 -2 8 7 1.88 1.53
 -2 8 7 4 1.86
 -2 8 7 3.31 1.6
 -2 8 6 4.64 1.66
 -2 8 6 5.63 1.89
 -2 8 6 4.79 1.62
 -2 8 5 4.12 2.03
 -2 8 5 7.14 1.68
 -2 8 4 1.04 1.84
 -2 8 4 2.3 1.61
 -2 8 4 3 1.84
 -2 8 3 1.61 1.78
 -2 8 3 1.66 1.68
 -2 8 2 7.14 2.03
 2 -8 -2 6.97 2.38
 -2 8 1 124 5.47
 2 -8 -1 110.78 6.82
 -2 8 0 8.38 2.17
 2 -8 0 8.01 2.29
 -2 8 -1 72.8 3.54
 -2 8 -1 74.46 3.98
 -2 8 -2 8.91 1.71
 -2 8 -3 3.26 1.76
 -2 8 -3 3.08 1.53
 2 -8 3 2.89 1.84
 -2 8 -4 2.01 1.64
 -2 8 -4 1.74 1.39
 2 -8 4 2.17 1.59
 -2 8 -5 18.43 1.58
 -2 8 -6 2.93 0.97
 2 -8 6 3.21 1.14
 -2 7 12 12.59 0.99
 -2 7 12 13.55 1.3
 -2 7 11 6.59 1.16
 -2 7 11 8.72 1.52
 -2 7 11 7.41 1.37
 -2 7 10 1.1 1.4
 -2 7 10 1.53 1.72
 -2 7 10 1.53 1.42
 -2 7 9 4 1.56
 -2 7 9 5.32 1.96
 -2 7 9 6.35 1.69
 -2 7 8 195.71 7.74
 -2 7 8 184.91 7.7
 -2 7 7 18.35 2.01
 -2 7 7 18.92 2.36
 -2 7 7 15.99 1.87
 -2 7 7 17.15 1.9
 -2 7 6 2.87 1.73
 -2 7 6 3.87 1.93
 -2 7 6 0.87 1.6
 -2 7 6 2.67 1.63
 -2 7 5 1.42 1.62
 2 -7 -5 0.62 1.98
 -2 7 4 24.5 2.02
 2 -7 -4 23.29 2.98
 2 -7 -3 5.64 2.33
 2 -7 -3 3.53 2.05
 2 -7 -2 26.03 3.2
 -2 7 2 31.58 2.52
 -2 7 1 16.07 1.98
 -2 7 1 19.74 2.3
 -2 7 0 1.12 1.86
 -2 7 0 1.51 1.68
 2 -7 0 1.41 1.78
 -2 7 0 0.84 2.07
 -2 7 -1 4.51 1.86
 -2 7 -1 5.07 1.76
 2 -7 1 9.16 2.28
 -2 7 -1 6.93 2.1
 -2 7 -2 258.48 10.13
 -2 7 -3 28.55 2.38
 -2 7 -3 31.21 2.64
 -2 7 -4 57.25 3.17
 2 -7 4 57.92 3.07
 -2 7 -4 58.9 3.41
 -2 7 -5 3.44 1.69
 -2 7 -5 2.56 1.53
 2 -7 5 4.35 1.57
 -2 7 -6 0.06 1.34
 2 -7 6 -0.35 1.51
 2 -7 6 0.68 1.29
 2 -7 7 19.49 1.55
 -2 7 -7 19.38 1.48
 2 -7 7 16.87 1.44
 -2 7 -8 1.96 0.73
 -2 6 13 29.86 1.43
 -2 6 12 1.41 0.83
 -2 6 12 3.68 1.14
 -2 6 12 1.13 1.05
 -2 6 11 0.8 1.15
 -2 6 11 1.95 1.35
 -2 6 11 0.99 1.5
 -2 6 10 45.95 2.53
 -2 6 10 40.77 2.61
 -2 6 10 43.98 2.79
 -2 6 9 -0.64 1.49
 -2 6 9 -0.69 1.61
 -2 6 9 0.92 1.87
 -2 6 8 518.8 19.43
 -2 6 8 519.93 19.55
 -2 6 8 512.76 19.38
 2 -6 -8 511.95 21.31
 -2 6 7 24.71 2.14
 2 -6 -7 21.37 2.95
 -2 6 7 20.26 1.98
 -2 6 7 24.21 2.18
 2 -6 -7 21.51 2.84
 -2 6 6 38.89 2.85
 -2 6 6 40.17 2.51
 -2 6 6 39.27 2.56
 2 -6 -6 43.81 3.79
 -2 6 6 39.79 2.49
 2 -6 -5 50.76 4.02
 -2 6 5 51.35 2.92
 -2 6 5 53 2.79
 2 -6 -4 1.79 1.8
 2 -6 -3 15.21 2.42
 2 -6 -2 356.79 15.78
 2 -6 -2 405.81 16.01
 2 -6 -1 6.96 2.02
 2 -6 -1 3.84 1.56
 2 -6 0 71.8 4.52
 -2 6 -1 1.85 1.77
 -2 6 -1 1.38 2.01
 2 -6 1 1.63 1.65
 2 -6 2 2.45 1.55
 -2 6 -2 5.03 1.84
 -2 6 -2 1.98 1.99
 -2 6 -3 36.1 2.54
 -2 6 -3 37.9 2.89
 2 -6 3 36.52 2.52
 -2 6 -3 38.66 2.64
 -2 6 -4 12.01 2
 2 -6 4 10.75 2.03
 -2 6 -4 10.53 2.14
 2 -6 4 13.8 2.86
 2 -6 5 33.25 2.43
 -2 6 -5 28.01 2.42
 -2 6 -5 32.45 2.46
 -2 6 -6 2.82 1.42
 2 -6 6 8.03 1.94
 -2 6 -6 6.41 1.75
 2 -6 6 6.19 1.7
 2 -6 7 6.13 1.61
 -2 6 -7 3.55 1.49
 2 -6 7 3.17 1.47
 2 -6 8 -0.38 1.13
 -2 6 -8 0.79 1.11
 2 -6 8 -0.74 1.1
 -2 6 -9 7.38 0.85
 2 -6 9 6.67 0.83
 -2 5 13 20.77 1.25
 -2 5 12 48.72 2.31
 -2 5 12 41.44 2.05
 -2 5 12 44.42 2.32
 -2 5 11 0.13 1.44
 -2 5 11 1.85 1.2
 -2 5 11 -0.25 1.52
 -2 5 11 2.16 1.4
 -2 5 10 13.57 1.96
 -2 5 10 15.15 2.07
 -2 5 10 12.58 1.82
 -2 5 9 24.22 2.45
 -2 5 9 19.82 2.14
 -2 5 9 26.14 2.1
 -2 5 8 14.89 2.25
 -2 5 8 11.97 1.84
 2 -5 -8 11.47 2.52
 -2 5 8 9.59 1.9
 -2 5 7 22.37 2.03
 -2 5 7 17.08 2.06
 -2 5 7 18.81 2.31
 2 -5 -7 16.89 2.72
 2 -5 -7 17.21 2.56
 2 -5 -6 99.42 5.71
 2 -5 -5 25.62 2.75
 2 -5 -4 4.03 1.31
 2 -5 -4 3.2 1.84
 2 -5 -3 328.96 13.72
 2 -5 -2 118.59 5.91
 2 -5 -2 110.77 5.8
 2 -5 -1 84.72 4.79
 2 -5 -1 86.79 4.66
 2 -5 0 20.94 2.43
 2 -5 0 20.7 2.07
 2 -5 1 13.64 1.77
 2 -5 1 17.69 2.2
 -2 5 -2 0.92 1.62
 2 -5 2 1.1 1.48
 -2 5 -3 55.06 3.05
 -2 5 -3 52.33 3.91
 -2 5 -3 53.35 3.18
 -2 5 -3 50.41 2.8
 -2 5 -3 57.72 3.05
 -2 5 -4 6.81 1.86
 2 -5 4 5.21 1.93
 -2 5 -4 5.58 1.95
 -2 5 -4 5.9 2.02
 -2 5 -4 4.87 1.77
 -2 5 -5 -1.41 2.02
 2 -5 5 0.99 1.95
 -2 5 -5 1.54 1.92
 -2 5 -5 3.59 1.76
 2 -5 5 -1.08 2.27
 -2 5 -6 -4.19 1.68
 2 -5 6 -0.51 1.76
 -2 5 -6 0.88 1.8
 2 -5 6 0.53 1.86
 2 -5 7 36.1 2.56
 2 -5 7 36.1 2.64
 -2 5 -7 38.61 2.34
 -2 5 -7 36.59 2.49
 2 -5 8 -1.2 1.45
 2 -5 8 1.54 1.43
 -2 5 -8 -0.63 1.19
 2 -5 9 16.93 1.51
 2 -5 10 12.12 0.95
 -2 5 -10 14 0.96
 -2 4 13 23.59 1.27
 -2 4 13 16.2 1.27
 -2 4 12 29.13 1.79
 -2 4 12 25.52 1.91
 -2 4 11 110.72 4.83
 -2 4 11 117.4 5.01
 -2 4 11 111.16 4.77
 -2 4 11 109.74 4.65
 -2 4 10 0.76 1.66
 -2 4 10 0.9 1.47
 -2 4 10 1.43 1.87
 2 -4 -9 15.07 2.65
 2 -4 -9 15.07 2.59
 -2 4 9 13.32 2.19
 -2 4 9 13.66 1.85
 -2 4 9 16.13 2.01
 -2 4 8 4.69 1.76
 -2 4 8 3.53 1.99
 2 -4 -8 5.89 2.15
 -2 4 8 5.85 1.75
 2 -4 -8 5.85 2.24
 -2 4 7 705.04 25.95
 2 -4 -7 707.36 27.64
 -2 4 7 695.98 25.87
 -2 4 7 693.34 26.01
 2 -4 -7 716.22 27.6
 2 -4 -6 37.25 3.11
 2 -4 -6 36.24 3.11
 2 -4 -5 711.32 27.54
 2 -4 -4 72.15 4.12
 2 -4 -4 70.49 3.67
 2 -4 -3 -0.97 1.54
 2 -4 -2 15.22 2.06
 2 -4 -1 3.69 1.63
 2 -4 -1 3.19 1.65
 2 -4 0 398.69 16.57
 2 -4 0 443.06 16.56
 2 -4 1 60.03 3.32
 2 -4 1 52.47 3.32
 -2 4 -1 49.53 3.45
 2 -4 2 190.38 8.4
 2 -4 2 194.18 8.29
 2 -4 2 194.53 8.2
 -2 4 -2 218.26 8.96
 2 -4 3 0.41 1.18
 -2 4 -3 1.89 1.6
 2 -4 3 1.11 1.51
 -2 4 -4 -0.47 1.56
 2 -4 4 0.2 1.57
 2 -4 5 59.54 4.65
 -2 4 -5 58.31 3.09
 2 -4 5 61.84 4.18
 -2 4 -5 49.84 3.96
 -2 4 -5 59.68 3.25
 -2 4 -5 52.75 3.18
 2 -4 5 57.58 3.27
 2 -4 6 322.87 13.8
 -2 4 -6 324.67 13.71
 -2 4 -6 301.75 11.98
 2 -4 6 315.25 12.18
 2 -4 7 0.53 1.75
 2 -4 7 1.32 1.84
 -2 4 -7 0.71 1.5
 2 -4 8 7 1.87
 2 -4 8 6.38 1.72
 -2 4 -8 6.24 1.74
 -2 4 -8 7.75 1.46
 2 -4 9 25.74 1.82
 -2 4 -9 27.12 2.01
 -2 4 -9 26.43 1.81
 -2 4 -10 -0.47 1
 2 -4 11 1.69 0.59
 -2 3 13 6.98 1.01
 -2 3 12 5.21 1.41
 -2 3 12 7.96 1.27
 -2 3 11 1.42 1.21
 -2 3 11 1.93 1.46
 -2 3 11 1.59 1.76
 -2 3 10 7.87 1.59
 -2 3 10 8.92 1.76
 -2 3 10 6.45 1.81
 -2 3 9 -1.63 1.45
 -2 3 9 1.62 1.97
 -2 3 9 3.76 1.79
 -2 3 8 14.1 2.24
 -2 3 8 12.2 1.81
 2 -3 -8 15.37 2.56
 2 -3 -8 6.75 2.14
 2 -3 -7 73.99 4.65
 2 -3 -6 85.69 4.82
 2 -3 -5 449.1 17.13
 2 -3 -4 218.8 9.34
 2 -3 -4 222.03 8.92
 2 -3 -3 4.2 1.62
 2 -3 -3 4.79 1.34
 2 -3 -2 96.38 3.93
 2 -3 -2 60.66 2.52
 2 -3 -1 -0.58 1.35
 2 -3 -1 2.13 1.6
 2 -3 0 22.01 1.94
 2 -3 0 19.07 1.89
 2 -3 1 419.47 15.76
 2 -3 1 415.4 15.74
 2 -3 1 397.68 15.27
 -2 3 -1 395.47 15.93
 2 -3 2 6.86 1.37
 2 -3 2 5.22 1.36
 -2 3 -2 6.52 1.71
 2 -3 2 5.17 1.34
 2 -3 3 163.09 6.96
 2 -3 3 164.98 7.33
 -2 3 -3 173.09 7.61
 2 -3 4 6.02 1.89
 2 -3 5 81.68 4.92
 2 -3 6 19.43 2.22
 2 -3 6 18.61 2.96
 -2 3 -6 18.15 2.17
 -2 3 -6 18.32 2.43
 2 -3 6 15.25 2.66
 2 -3 7 242.99 11.13
 -2 3 -7 226.59 10.66
 2 -3 7 237.43 11.41
 -2 3 -7 228.28 9.26
 2 -3 7 228.8 9.2
 -2 3 -8 148.92 6.06
 -2 3 -8 139.73 6.15
 2 -3 8 140.46 6.09
 -2 3 -9 8.44 1.47
 -2 3 -9 8.58 1.75
 2 -3 9 10.95 1.86
 -2 3 -10 1.37 1.1
 -2 3 -10 1.1 1.29
 2 -3 10 1.42 1.36
 -2 3 -11 4.56 0.87
 -2 3 -11 4.7 0.96
 2 -3 11 5.29 1.06
 -2 2 12 2.09 1.11
 -2 2 12 1.6 1.37
 2 -2 -11 3.91 1.33
 -2 2 11 4.82 1.47
 2 -2 -10 1.14 1.56
 -2 2 10 1.22 1.39
 -2 2 10 1.93 1.61
 2 -2 -9 17.35 2.04
 -2 2 9 15.14 1.81
 2 -2 -8 49.64 3.75
 -2 2 8 49.74 3.84
 -2 2 8 52.68 2.78
 2 -2 -8 54.71 2.99
 -2 2 8 56.67 3.06
 -2 2 8 55.97 3.11
 2 -2 -7 12.56 2.16
 -2 2 7 17.57 2.26
 2 -2 -7 15.01 2.18
 2 -2 -6 25.67 2.46
 -2 2 6 20.72 2.15
 2 -2 -5 62.22 3.21
 2 -2 -5 61.46 3.62
 -2 2 5 66.42 3.45
 2 -2 -4 1101.44 40.09
 -2 2 4 1071.98 39.96
 2 -2 -3 343.39 13.48
 2 -2 -3 355.18 13.37
 -2 2 3 341.97 12.93
 2 -2 -2 295 9.58
 -2 2 2 230.64 8.65
 2 -2 -1 1.29 0.8
 2 -2 -1 1.41 1.37
 2 -2 -1 1.76 1.41
 2 -2 0 1561 57.16
 -2 2 0 1558.26 57.26
 2 -2 1 313.04 11.81
 2 -2 1 299.7 11.64
 2 -2 1 293.31 11.41
 2 -2 2 432.62 15.44
 2 -2 2 386.68 15.16
 2 -2 2 386.58 15.28
 2 -2 3 172.44 7.29
 -2 2 -3 194.03 7.46
 2 -2 3 192.51 7.86
 2 -2 4 573.69 22.26
 -2 2 -4 574.36 21.66
 2 -2 5 14.21 2.33
 2 -2 6 3.41 2.06
 2 -2 6 5.37 2.09
 -2 2 -7 238.39 9.62
 2 -2 7 255.92 11.5
 2 -2 7 244.4 11.53
 2 -2 7 243.94 9.69
 2 -2 7 242.13 9.58
 -2 2 -8 147.88 6.52
 2 -2 8 151.87 8.32
 2 -2 8 157.56 6.44
 2 -2 8 155.76 6.58
 2 -2 8 155.12 8.4
 -2 2 -9 139.12 5.83
 -2 2 -9 136.51 5.87
 2 -2 9 135.43 5.95
 -2 2 -10 62.74 3.17
 -2 2 -10 61.22 3.05
 2 -2 10 62.41 3.3
 -2 2 -11 1.56 1.13
 2 -2 11 0.65 1.19
 -2 2 -11 0.4 1.01
 -2 2 -12 14.63 1
 2 -2 12 15.3 1.02
 -2 1 13 1.58 0.73
 -2 1 12 86.92 3.9
 2 -1 -12 87.71 3.57
 -2 1 11 77.96 3.61
 2 -1 -11 74.88 3.49
 -2 1 10 42.56 2.59
 2 -1 -10 35.75 2.47
 2 -1 -9 2.62 1.76
 -2 1 9 0.81 1.42
 -2 1 9 -0.62 1.58
 -2 1 9 1.17 1.93
 -2 1 8 29.57 2.22
 2 -1 -8 23.91 2.23
 -2 1 8 23.2 2.91
 -2 1 8 24.4 1.92
 2 -1 -7 15.93 2.08
 -2 1 7 18.85 2.47
 -2 1 6 28.92 2.66
 2 -1 -6 30.25 2.39
 2 -1 -6 26.89 2.08
 2 -1 -6 31.89 2.64
 2 -1 -5 47.49 3.02
 2 -1 -5 47.42 2.79
 2 -1 -4 79.18 2.62
 2 -1 -4 82.8 2.88
 2 -1 -3 42.67 2.47
 2 -1 -2 11.02 1.52
 2 -1 -1 1039.44 38.08
 -2 1 0 572.48 20.95
 2 -1 0 559.9 20.82
 2 -1 0 555.37 20.78
 2 -1 1 410.5 15.7
 2 -1 1 415.52 15.65
 2 -1 2 147.89 6.17
 2 -1 2 145.28 5.77
 -2 1 -2 150.16 5.99
 2 -1 2 138.17 6.05
 2 -1 3 332.6 12.97
 -2 1 -3 327.93 12.75
 -2 1 -4 173.21 7.39
 2 -1 4 168.09 7.54
 2 -1 5 82.14 4.84
 -2 1 -5 87.58 4.56
 2 -1 6 285.24 12.46
 2 -1 6 304.82 12.72
 -2 1 -6 278.74 11.95
 2 -1 7 145.27 7.44
 2 -1 7 148.08 7.45
 -2 1 -7 136.08 5.77
 2 -1 7 129.8 5.83
 2 -1 8 52.88 3.18
 2 -1 8 57.99 4.42
 2 -1 8 52.06 4.4
 2 -1 8 47.24 3.1
 -2 1 -8 46.05 2.96
 2 -1 9 134.35 6.02
 -2 1 -9 140.59 5.96
 2 -1 9 140.88 6.01
 2 -1 10 9 1.81
 -2 1 -10 4.2 1.64
 2 -1 10 5.81 1.66
 -2 1 -11 55.75 2.7
 -2 1 -11 52.69 2.66
 2 -1 11 48.52 2.75
 2 -1 12 2.85 1
 -2 1 -12 3.86 0.9
 -2 1 -12 5.06 0.9
 2 0 -12 4 0.96
 -2 0 12 1.93 1.16
 -2 0 11 2.58 1.21
 2 0 -11 1.45 1.28
 2 0 -10 18.37 1.86
 -2 0 10 17.23 1.86
 -2 0 10 19.39 1.96
 2 0 -9 11.6 1.88
 -2 0 9 7.45 1.74
 -2 0 9 8.62 1.86
 -2 0 8 88.64 5.61
 -2 0 8 92.68 4.27
 2 0 -8 84.57 4.24
 -2 0 8 94.96 4.22
 -2 0 8 86.14 3.97
 -2 0 7 3.28 1.89
 -2 0 7 9.98 1.73
 2 0 -6 0.29 1.2
 2 0 -6 3.72 1.32
 2 0 -5 10.46 1.58
 2 0 -5 7.23 1.41
 2 0 -4 36.48 2.41
 2 0 -4 31.75 2.34
 2 0 -3 78.78 3.86
 2 0 -3 80.94 3.75
 -2 0 3 79.82 3.26
 2 0 -2 332.45 12.33
 2 0 -2 318.95 12.56
 2 0 -1 204.86 8.25
 2 0 -1 212.31 7.9
 2 0 0 567.71 20.92
 -2 0 0 557.15 20.7
 2 0 1 1492.8 54.56
 -2 0 -1 1495.69 54.56
 2 0 2 2051.26 77.01
 -2 0 -2 2095.79 76.96
 2 0 2 2176.15 76.99
 -2 0 -2 2129.82 76.92
 2 0 2 2096.7 76.89
 -2 0 -3 250.61 9.87
 2 0 3 242.21 9.83
 2 0 4 6.87 1.68
 -2 0 -4 8.23 1.54
 2 0 4 5.44 1.73
 2 0 5 56.69 3.73
 -2 0 -5 65.69 3.61
 2 0 5 60.31 3.81
 2 0 6 188.57 8.63
 -2 0 -6 185.3 8.3
 2 0 6 185.19 8.66
 2 0 7 2.75 1.89
 2 0 7 1.04 2.04
 -2 0 -7 0.21 1.49
 -2 0 -8 15.85 1.97
 -2 0 -8 10.73 2.14
 2 0 8 13.54 2.05
 2 0 8 17.21 2.33
 2 0 8 14.61 1.81
 2 0 8 15.33 2.79
 2 0 8 15.96 1.83
 2 0 8 15.31 2.61
 2 0 9 18.37 1.88
 2 0 9 22.56 2.38
 2 0 9 21.18 1.92
 -2 0 -9 20.26 2.02
 2 0 9 17.86 2.87
 2 0 9 18.67 2.14
 -2 0 -10 45.61 2.76
 2 0 10 46.56 2.82
 2 0 10 47.59 2.99
 -2 0 -11 1.94 1.4
 2 0 11 0.99 1.43
 2 0 11 1.04 1.55
 -2 0 -12 18.66 1.38
 -2 0 -12 17.88 1.44
 2 0 12 17.68 1.49
 2 0 12 17.93 1.4
 -2 0 -13 10.67 0.88
 2 1 -12 76.7 2.79
 -2 -1 12 54.94 2.78
 2 1 -11 49.55 2.45
 -2 -1 11 45.49 2.41
 -2 -1 11 45.81 2.65
 -2 -1 10 79.2 3.76
 2 1 -10 80.49 3.82
 2 1 -9 6.01 1.73
 -2 -1 9 6.09 1.88
 -2 -1 9 4.49 1.69
 -2 -1 8 9.88 1.8
 -2 -1 8 11.1 2
 -2 -1 8 9.03 2.52
 2 1 -8 9.6 1.85
 -2 -1 7 14.84 1.87
 2 1 -7 12.78 1.91
 -2 -1 7 11.79 2.05
 2 1 -6 3.86 1.5
 2 1 -5 3.5 1.46
 2 1 -5 2.54 1.1
 2 1 -4 3.24 1.49
 2 1 -4 3.6 1.09
 -2 -1 4 3.02 0.95
 2 1 -3 72.15 3.61
 2 1 -3 64.68 3.02
 -2 -1 3 68.08 3.13
 2 1 -2 40.46 2.48
 2 1 -2 40.02 1.86
 2 1 -1 0.9 1.2
 2 1 0 574.06 21.2
 -2 -1 -1 1.22 1.22
 2 1 1 2.7 1.16
 2 1 1 0.71 1.2
 -2 -1 -2 174.16 6.93
 -2 -1 -3 91.38 4.25
 2 1 3 91.99 4.31
 -2 -1 -3 88.43 4.17
 -2 -1 -4 23.1 2.08
 2 1 4 22.46 2.18
 -2 -1 -5 2.85 1.59
 2 1 5 6.24 1.73
 -2 -1 -5 3.93 1.64
 -2 -1 -6 31.72 2.73
 2 1 6 40.74 2.94
 -2 -1 -6 32.8 2.84
 2 1 7 13.47 2.23
 -2 -1 -7 15.02 2.16
 -2 -1 -8 34.29 3.13
 2 1 8 32.4 2.72
 2 1 8 35.1 3.62
 2 1 8 33.71 3.31
 2 1 8 34.58 2.28
 2 1 9 42.55 2.63
 -2 -1 -9 37.34 3.39
 2 1 9 37.5 2.96
 2 1 9 38.14 2.46
 -2 -1 -9 41.24 2.57
 2 1 9 41.94 3.61
 2 1 9 38.45 2.48
 2 1 10 38.65 2.8
 2 1 10 37.07 2.47
 -2 -1 -10 31.77 2.35
 2 1 10 38.46 2.38
 2 1 10 35.76 2.36
 -2 -1 -11 1.06 1.39
 2 1 11 0.45 1.47
 2 1 11 -0.5 1.63
 2 1 12 20.28 1.83
 -2 -1 -13 6.85 0.91
 2 1 13 6.16 1.02
 2 2 -11 11.8 1.25
 -2 -2 11 9.62 1.34
 -2 -2 11 12.62 1.33
 2 2 -10 28.96 1.79
 2 2 -10 31.83 2.13
 -2 -2 10 33.86 2.22
 2 2 -9 117.44 5.26
 -2 -2 9 120.5 5.28
 -2 -2 8 138.05 5.9
 -2 -2 8 133.25 7.73
 2 2 -8 137.66 5.93
 -2 -2 8 140.41 6.04
 -2 -2 7 1.07 1.55
 2 2 -7 1.6 1.71
 -2 -2 7 2.1 1.88
 2 2 -7 0.9 1.7
 2 2 -6 55.33 3.71
 2 2 -5 1.09 1.43
 2 2 -4 326.03 12.73
 -2 -2 4 302.13 12.24
 2 2 -3 39.72 2.75
 -2 -2 3 42.65 2.52
 2 2 -2 20.41 1.98
 -2 -2 2 24.43 1.87
 2 2 -1 0.09 0.69
 2 2 0 484.68 17.98
 2 2 0 496.75 18.32
 -2 -2 -1 920.21 33.93
 -2 -2 -1 931.47 34.07
 2 2 1 940.88 34.16
 -2 -2 -1 930 34.19
 -2 -2 -1 938.02 33.95
 -2 -2 -2 66.6 2.9
 2 2 2 64.43 2.86
 -2 -2 -2 68.37 3.04
 2 2 3 241.94 9.19
 -2 -2 -3 246.12 9.51
 -2 -2 -3 253.18 9.68
 2 2 4 30.03 2.05
 -2 -2 -4 33.17 2.09
 -2 -2 -4 27.53 2.1
 2 2 5 28.16 2.26
 -2 -2 -5 25.64 2.23
 2 2 6 9.36 1.77
 2 2 6 10.4 2.11
 -2 -2 -6 13.88 2.14
 2 2 7 16.91 2.11
 2 2 7 12.09 2.26
 -2 -2 -7 11.43 2.14
 -2 -2 -8 7.74 2.19
 2 2 8 4.74 1.72
 -2 -2 -8 5.48 2.12
 -2 -2 -9 7.01 2.12
 2 2 9 2.77 2.07
 2 2 9 3.64 1.65
 2 2 9 7.34 1.64
 -2 -2 -10 9.64 2.3
 2 2 10 9.74 2.15
 2 2 10 9.34 1.74
 2 2 10 11.2 1.73
 2 2 10 11.47 1.88
 2 2 11 8.55 1.6
 2 2 11 8.09 1.62
 2 2 11 9.13 2
 2 2 12 38.38 2.5
 2 2 13 2.86 1.15
 -2 -3 11 60.03 2.71
 2 3 -11 63.79 2.72
 -2 -3 10 96.9 3.95
 2 3 -10 91.01 3.88
 -2 -3 9 80.94 3.95
 2 3 -9 83.1 3.96
 2 3 -9 82.84 3.62
 -2 -3 8 257.21 10.07
 2 3 -8 256.47 9.98
 2 3 -8 244.52 9.71
 2 3 -7 164.68 8.12
 -2 -3 7 166.27 7.06
 2 3 -6 17.61 2.41
 -2 -3 6 20.5 2.25
 2 3 -6 20.38 2.06
 2 3 -5 20.02 2.42
 -2 -3 4 289.63 12.14
 2 3 -4 309.97 12.54
 -2 -3 3 98.4 4.81
 2 3 -3 97.14 4.99
 -2 -3 2 114.84 5.19
 2 3 -2 107.98 5.33
 -2 -3 1 34.23 2.43
 2 3 0 289.22 11.34
 -2 -3 -1 86.89 3.85
 2 3 1 89.84 4.01
 -2 -3 -1 93.78 3.86
 2 3 2 579.46 21.44
 2 3 3 -0.24 0.52
 -2 -3 -4 18.42 1.8
 -2 -3 -4 21.56 1.44
 -2 -3 -5 13.8 1.9
 -2 -3 -5 15.47 1.86
 -2 -3 -5 12.09 1
 -2 -3 -6 32.47 2.59
 -2 -3 -7 14.29 2.38
 -2 -3 -7 19.1 2.37
 -2 -3 -8 -1.99 1.75
 -2 -3 -9 108.87 6.07
 -2 -3 -9 93.2 5.83
 2 3 9 95.6 4.4
 2 3 9 105.27 4.82
 2 3 10 35.23 2.35
 2 3 10 40.75 2.95
 -2 -3 -10 37.9 3.7
 2 3 10 36.96 2.47
 2 3 11 -0.38 1.88
 2 3 11 0.07 1.47
 2 3 11 -0.23 1.46
 2 3 11 0.34 1.53
 2 3 11 0.7 1.53
 2 3 12 17.11 1.64
 2 3 12 21.09 2.09
 2 3 12 19.33 1.68
 2 3 13 0.72 1.24
 -2 -3 -14 0.8 0.65
 2 3 14 2.23 0.76
 -2 -4 11 3.31 0.66
 2 4 -11 4.57 0.66
 -2 -4 10 21.83 1.62
 2 4 -10 22.55 1.6
 -2 -4 9 47.74 2.74
 2 4 -8 7.43 1.34
 -2 -4 8 8.51 1.99
 2 4 -7 373.54 14.29
 2 4 -7 385.71 14.54
 2 4 -6 40.51 2.73
 2 4 -6 42.66 2.42
 2 4 -6 42.52 3.67
 -2 -4 6 40.72 2.84
 2 4 -5 113.7 5.05
 2 4 -5 123.69 6.44
 -2 -4 5 113.84 5.14
 2 4 -4 4.29 1.88
 2 4 -3 508.49 19.64
 -2 -4 3 479.33 19.37
 -2 -4 2 173.37 7.72
 2 4 -1 -0.14 1.58
 -2 -4 1 3.38 1.76
 2 4 0 329.67 13.03
 2 4 1 80.19 3.7
 -2 -4 -1 72.79 3.22
 -2 -4 -1 68.54 3.47
 2 4 2 86.04 3.92
 -2 -4 -2 90.51 4.09
 2 4 3 0.74 0.72
 -2 -4 -4 789.56 29.36
 -2 -4 -5 352.04 13.46
 -2 -4 -5 328.36 12.91
 -2 -4 -6 59.48 3.74
 -2 -4 -6 60.62 3.79
 -2 -4 -7 2.03 1.81
 -2 -4 -8 164.13 8.06
 2 4 9 8.97 1.83
 2 4 9 7.62 2.16
 -2 -4 -9 9.64 2.49
 2 4 9 9.48 2.05
 2 4 10 4.9 2.13
 2 4 10 4.62 1.76
 -2 -4 -10 4.3 2.18
 -2 -4 -10 4.15 2.26
 2 4 11 15.06 1.84
 2 4 11 14.1 1.77
 2 4 12 31.38 2.11
 2 4 12 29.51 2.04
 2 4 12 30.57 2.02
 2 4 12 29.39 2.11
 2 4 13 11.86 1.22
 2 4 13 10.45 1.2
 2 4 14 1.88 0.88
 -2 -5 10 -0.04 0.85
 2 5 -9 1.24 1.18
 2 5 -8 2.44 1.13
 2 5 -8 3.42 1.51
 -2 -5 8 2.36 1.65
 2 5 -7 38.21 2.21
 2 5 -7 32.48 2.47
 -2 -5 7 39.54 2.72
 -2 -5 6 0.17 1.8
 2 5 -6 1.54 1.9
 2 5 -6 -0.65 1.67
 2 5 -6 1.61 1.42
 -2 -5 5 263.45 10.28
 2 5 -5 259.52 11.89
 2 5 -5 257.41 10.08
 2 5 -5 257.9 9.99
 2 5 -5 259.11 10.2
 2 5 -4 -1.07 1.79
 -2 -5 4 1.38 1.75
 2 5 -3 34.84 3.09
 -2 -5 3 32.38 3.14
 -2 -5 2 494.65 19.68
 2 5 -1 5.04 1.65
 -2 -5 1 3.34 1.88
 2 5 0 1350.86 50.23
 2 5 1 11.64 1.71
 -2 -5 -1 11.01 1.52
 -2 -5 -1 10.07 1.93
 2 5 2 282.78 11.34
 -2 -5 -2 285.5 11.52
 -2 -5 -2 297.75 11.69
 -2 -5 -3 72.87 3.74
 2 5 3 67.88 3.24
 -2 -5 -4 1124.51 42.42
 -2 -5 -4 1149.65 42.25
 -2 -5 -5 652.62 24.66
 -2 -5 -6 1108.72 41.56
 -2 -5 -6 1143.93 42.21
 -2 -5 -7 0.85 1.69
 -2 -5 -7 0.45 1.77
 2 5 8 33.76 2.35
 2 5 8 37.07 2.69
 -2 -5 -8 30.22 3.13
 2 5 9 34.48 2.39
 2 5 9 33.54 2.82
 2 5 9 33.15 2.65
 -2 -5 -9 41.75 3.73
 2 5 10 1.03 2.07
 -2 -5 -10 -0.33 2
 2 5 10 -1.65 1.63
 2 5 10 2.09 2
 2 5 11 75.87 3.68
 2 5 11 78.02 4.02
 2 5 12 3.1 1.36
 2 5 12 2.53 1.62
 2 5 12 1.8 1.38
 2 5 13 4.01 1.35
 2 5 13 3.13 1.09
 2 5 13 3.47 1.15
 2 5 13 2.34 1.12
 2 5 13 4.15 1.12
 2 5 14 13.87 1.2
 -2 -6 9 1.93 0.98
 2 6 -9 3.04 0.93
 -2 -6 8 2.22 1.39
 2 6 -8 0.82 1.24
 -2 -6 7 6.94 1.78
 2 6 -7 9.74 1.56
 2 6 -6 15.06 1.6
 -2 -6 6 16.77 2.02
 2 6 -6 16.43 1.91
 2 6 -6 11.62 1.8
 2 6 -5 2.91 2.1
 2 6 -5 1.78 1.58
 2 6 -5 3.76 1.44
 2 6 -5 3.62 1.72
 -2 -6 5 2.69 1.83
 -2 -6 4 0.75 1.76
 2 6 -4 5.03 1.67
 2 6 -4 2.13 1.82
 2 6 -4 5.78 1.49
 2 6 -4 2.16 1.93
 2 6 -4 6.03 1.86
 2 6 -3 13.02 1.9
 2 6 -2 1.73 1.71
 -2 -6 2 3.45 2.1
 2 6 -1 3.45 1.84
 -2 -6 1 6.05 2.15
 2 6 0 226.92 9.93
 2 6 1 0.63 1.44
 -2 -6 -1 1.3 1.84
 2 6 2 58.5 3.47
 -2 -6 -2 67.62 3.99
 -2 -6 -2 59.17 3.57
 2 6 3 1.2 1.03
 -2 -6 -3 2.71 1.74
 -2 -6 -3 0.64 1.53
 -2 -6 -4 69.41 3.78
 -2 -6 -4 59.1 3.78
 -2 -6 -4 61.26 3.73
 -2 -6 -5 255.93 10.61
 -2 -6 -5 268.22 11.18
 -2 -6 -5 256.59 10.79
 -2 -6 -6 541.76 21.64
 -2 -6 -6 547.06 21.08
 -2 -6 -7 72.45 4.57
 -2 -6 -8 404.16 17.55
 2 6 8 425.29 15.89
 2 6 8 408.3 15.72
 2 6 8 415.78 15.84
 -2 -6 -8 442.01 17.58
 2 6 9 0.42 1.93
 2 6 9 0.07 1.6
 -2 -6 -9 0.93 2.05
 -2 -6 -9 0.3 2.15
 2 6 9 -1.69 1.73
 2 6 10 110.46 5.22
 2 6 10 115.77 5.29
 2 6 10 116.09 5.03
 2 6 11 14.99 2.08
 2 6 11 16.16 1.87
 2 6 12 9.35 1.84
 2 6 12 11.96 1.56
 2 6 13 -0.47 1.18
 2 6 13 -0.46 1.07
 2 6 13 -0.43 1.32
 2 6 13 0.84 1.1
 2 6 13 -0.05 1.06
 2 6 14 27.24 1.29
 2 6 14 24.98 1.32
 2 6 14 26.21 1.51
 -2 -7 8 7.4 1.11
 2 7 -8 9.34 1.08
 -2 -7 7 6.39 1.39
 2 7 -7 5.21 1.3
 -2 -7 6 2.75 1.54
 2 7 -6 4.51 1.43
 2 7 -6 1.67 1.46
 -2 -7 5 0.62 1.66
 2 7 -5 1.94 1.6
 2 7 -5 2.92 1.65
 2 7 -4 17.84 1.98
 -2 -7 4 15.91 2.12
 2 7 -4 14.26 1.89
 2 7 -3 13.14 2.1
 2 7 -3 15.72 2.13
 2 7 -3 14.43 1.9
 -2 -7 3 16.79 2.01
 2 7 -2 32.76 2.4
 2 7 -2 29.94 2.47
 -2 -7 1 13.01 2.59
 2 7 -1 11.22 2.25
 2 7 0 81.27 4.95
 -2 -7 -1 15.99 2.56
 2 7 1 15.79 2.21
 2 7 2 44.61 3.15
 -2 -7 -2 46.97 3.39
 -2 -7 -3 127.84 6.21
 -2 -7 -3 109.72 6
 -2 -7 -3 121.79 6.13
 -2 -7 -4 13.73 2.15
 -2 -7 -4 11.8 2.07
 -2 -7 -4 9.33 1.94
 -2 -7 -5 2.19 1.5
 -2 -7 -5 5.16 1.8
 -2 -7 -5 0.92 1.61
 -2 -7 -6 82.52 5.27
 -2 -7 -6 93.54 4.95
 2 7 7 74.68 3.65
 2 7 7 77.12 3.85
 -2 -7 -7 76.45 5.06
 2 7 7 76.27 3.63
 -2 -7 -7 80.79 4.96
 2 7 7 78.92 3.72
 2 7 8 94.55 4.64
 -2 -7 -8 100.73 6.03
 2 7 8 99.34 4.47
 2 7 8 95.78 4.42
 -2 -7 -8 96.24 5.92
 -2 -7 -8 102.09 5.96
 2 7 8 97.77 4.47
 -2 -7 -9 39.66 3.9
 2 7 9 45.74 2.83
 2 7 9 45.45 2.92
 2 7 9 41.34 2.66
 -2 -7 -9 41.58 3.85
 2 7 10 -2.39 1.65
 2 7 10 2.49 1.74
 2 7 11 55.02 2.97
 2 7 11 53.63 3.11
 2 7 12 16.85 1.68
 2 7 12 14.43 1.78
 2 7 13 12.93 1.38
 2 7 13 12.1 1.42
 2 7 13 13.39 1.24
 2 7 13 12.23 1.3
 2 7 14 8.27 0.77
 2 7 14 8.32 0.73
 2 7 14 7.67 0.82
 2 7 14 9.14 0.86
 -2 -8 7 0.83 0.94
 -2 -8 7 -0.14 0.9
 2 8 -7 0.69 0.85
 2 8 -6 2.26 1.17
 -2 -8 6 4.76 1.33
 2 8 -6 1.29 1.12
 2 8 -5 38 2.2
 -2 -8 5 38.62 2.4
 2 8 -5 42.85 2.38
 2 8 -5 38.77 2.37
 2 8 -4 5.25 1.79
 2 8 -4 2.34 1.52
 -2 -8 4 3.71 1.67
 2 8 -4 5.87 1.74
 -2 -8 3 23.58 2.14
 2 8 -3 24.42 2.09
 2 8 -3 24.97 2.19
 2 8 -3 24.5 2.39
 -2 -8 2 3.14 1.88
 2 8 -2 4.94 1.91
 2 8 -2 7.6 2.12
 2 8 -1 0.91 1.89
 -2 -8 1 4.06 2.02
 -2 -8 0 -0.29 1.97
 -2 -8 0 -1.23 2.2
 2 8 0 2.93 2.05
 2 8 0 1.59 1.81
 2 8 1 76.16 3.89
 -2 -8 -1 80.82 5.18
 2 8 1 81.49 4.08
 -2 -8 -2 42.31 3.67
 -2 -8 -3 62.23 4.4
 -2 -8 -3 63.08 4.35
 -2 -8 -3 63.9 4.24
 -2 -8 -4 2.06 1.88
 -2 -8 -4 0.5 1.81
 -2 -8 -4 2.8 1.99
 2 8 5 50.92 2.71
 -2 -8 -5 48.69 3.84
 -2 -8 -5 47.51 3.72
 -2 -8 -5 46.79 3.49
 2 8 6 48.03 2.76
 -2 -8 -6 41.32 3.69
 -2 -8 -6 44.67 3.57
 2 8 6 49.41 2.95
 2 8 6 48.74 2.75
 -2 -8 -7 1.88 2.16
 -2 -8 -7 3.21 1.82
 2 8 7 4.49 1.69
 2 8 7 6.35 1.75
 2 8 7 5.28 2.04
 2 8 7 4.17 1.74
 -2 -8 -8 40.63 3.73
 2 8 8 38.82 2.56
 2 8 8 38.54 2.7
 2 8 8 33.16 2.43
 2 8 9 25.68 2.55
 2 8 9 25.4 2.23
 2 8 10 -0.3 1.68
 2 8 10 1.08 1.89
 2 8 10 1.23 1.61
 2 8 11 43.17 2.6
 2 8 11 46.24 2.61
 2 8 12 7.71 1.4
 2 8 12 11.15 1.43
 2 8 13 2.2 0.93
 2 8 13 2.49 0.95
 2 8 13 2.21 0.99
 2 8 14 1.46 0.66
 2 8 14 1.07 0.6
 -2 -9 6 25.67 1.58
 2 9 -5 5.83 1.24
 -2 -9 5 5.46 1.16
 2 9 -5 3.84 1.02
 2 9 -4 0.39 1.42
 2 9 -4 0.45 1.42
 2 9 -3 103.02 4.63
 2 9 -3 96.17 4.51
 2 9 -2 12.66 2.06
 2 9 -2 9.35 1.91
 2 9 -1 25.44 2.5
 -2 -9 0 49.88 4.14
 2 9 0 46.53 3.01
 -2 -9 -1 57.9 4.45
 2 9 1 56.62 3.32
 2 9 1 51.65 3.14
 2 9 2 0.17 2.05
 -2 -9 -2 -0.95 2.08
 2 9 2 0.92 1.86
 -2 -9 -3 15.56 2.79
 2 9 3 11.11 1.89
 2 9 3 14.19 2.12
 -2 -9 -3 15.07 2.68
 2 9 4 1.45 1.59
 -2 -9 -4 1.88 2.07
 -2 -9 -4 2.95 1.99
 -2 -9 -4 1.79 1.94
 2 9 4 5.26 1.94
 2 9 4 3.63 1.66
 2 9 5 5.87 1.92
 -2 -9 -5 5.51 2.14
 -2 -9 -5 0.58 1.93
 2 9 5 5.02 1.7
 2 9 5 3.12 1.59
 -2 -9 -6 -0.32 1.96
 -2 -9 -6 1.69 1.92
 2 9 6 1.77 1.71
 2 9 6 0.14 1.6
 2 9 7 0.08 1.55
 -2 -9 -7 0.8 1.67
 2 9 7 0.29 1.63
 2 9 7 1.63 1.56
 2 9 7 0.7 1.8
 2 9 8 51.11 2.84
 2 9 8 44.36 2.76
 2 9 8 46.18 3
 2 9 9 20.81 2.02
 2 9 9 21.32 2.1
 2 9 9 21.27 2.27
 2 9 10 2.51 1.55
 2 9 10 4.49 1.82
 2 9 11 5.65 1.45
 2 9 12 2.81 1.17
 2 9 12 -0.05 1.05
 2 9 13 3.33 0.85
 -2 -10 5 30.87 1.69
 2 10 -4 1.8 0.98
 2 10 -4 6.41 1.2
 2 10 -3 9.42 1.58
 2 10 -3 11.97 1.56
 2 10 -2 6.29 1.79
 2 10 -2 4.5 1.56
 2 10 -1 29.76 2.48
 2 10 -1 31.83 2.45
 2 10 0 6.39 1.92
 2 10 1 20.59 2.36
 2 10 1 21.82 2.16
 2 10 2 83.52 4.27
 2 10 2 82.25 4.06
 2 10 3 76.71 4.04
 2 10 3 80.4 3.74
 -2 -10 -3 79.38 5.5
 2 10 3 76.92 3.79
 2 10 4 1.02 1.56
 2 10 4 0.16 1.95
 -2 -10 -4 -1 2.07
 2 10 5 6.51 1.7
 2 10 5 8.46 1.62
 -2 -10 -5 5.84 2.4
 2 10 5 8.81 1.96
 2 10 6 39.13 2.54
 2 10 6 39.87 2.51
 2 10 7 25.29 2.19
 2 10 7 24.52 2.08
 2 10 7 24.03 2.13
 2 10 7 25.6 2.17
 2 10 8 25.52 2.24
 2 10 8 26.55 2.09
 2 10 8 23.36 2.05
 2 10 9 1.68 1.72
 2 10 9 0.07 1.44
 2 10 9 2.46 1.45
 2 10 10 29.49 2.21
 2 10 10 29.13 2.07
 2 10 11 32.02 1.98
 2 10 12 39.62 1.97
 2 10 12 37.62 1.99
 2 10 13 7.1 0.87
 2 10 13 8.39 0.81
 2 10 13 9.7 0.76
 2 10 13 8.4 0.82
 2 11 -3 -1.3 1.04
 2 11 -2 5.12 1.41
 2 11 -1 27.19 2.07
 2 11 -1 29.98 2.18
 2 11 0 21.14 2.02
 2 11 1 80.58 3.94
 2 11 1 88.71 4.2
 2 11 2 78.58 3.46
 2 11 2 69.09 3.59
 2 11 2 68.94 3.72
 2 11 3 39.5 2.38
 2 11 3 35.65 2.47
 2 11 4 4.82 1.91
 2 11 4 2.78 1.5
 2 11 5 0.07 1.65
 2 11 5 1.7 1.4
 2 11 5 2.35 1.48
 2 11 6 6.42 1.49
 2 11 6 5.81 1.51
 2 11 7 -0.51 1.44
 2 11 7 1.9 1.47
 2 11 7 0.4 1.42
 2 11 8 0.07 1.35
 2 11 8 1.33 1.39
 2 11 8 -0.9 1.42
 2 11 9 37.03 2.25
 2 11 9 39.1 2.25
 2 11 10 24.68 1.76
 2 11 11 25.45 1.58
 2 11 12 30.25 1.53
 2 11 12 28.75 1.56
 2 11 12 33.43 1.56
 2 12 -2 3.51 0.84
 -2 -12 2 2.94 0.82
 2 12 -1 5.36 1.2
 2 12 -1 5.43 0.76
 2 12 0 2.75 1.2
 2 12 0 2.5 0.92
 2 12 1 17.25 1.79
 2 12 1 19.29 1.64
 2 12 1 15.87 1.36
 2 12 2 67.03 3.34
 2 12 2 67.87 3.18
 2 12 2 66.38 3.03
 2 12 3 8.22 1.68
 2 12 3 3.81 1.27
 2 12 3 6.22 1.37
 2 12 4 51.5 2.65
 2 12 4 52.77 2.84
 2 12 5 25.82 1.86
 2 12 5 25.58 1.95
 2 12 6 4.58 1.2
 2 12 6 5.78 1.29
 2 12 7 5.66 1.31
 2 12 7 6.14 1.23
 2 12 7 6.26 1.36
 2 12 8 3.64 1.13
 2 12 8 3.95 1.22
 2 12 9 16.07 1.39
 2 12 10 12.28 1.16
 2 12 11 28.5 1.47
 2 13 1 -0.16 0.94
 2 13 2 85.32 3.43
 2 13 2 75.62 3.17
 2 13 3 19.61 1.29
 2 13 3 21.06 1.55
 2 13 4 131.21 5.03
 2 13 4 123.74 5.11
 2 13 5 37.91 1.94
 2 13 6 5.03 1.02
 2 13 6 5.26 1.11
 2 13 7 0.26 0.93
 2 13 8 0.51 0.85
 2 13 9 0.73 0.72
 2 13 10 1.2 0.56
 2 14 4 11.34 0.79
 2 14 5 2.02 0.59
 2 14 6 2.66 0.63
 2 14 7 9.26 0.71
 -3 11 8 69.8 2.8
 -3 11 6 0.71 0.87
 -3 11 6 1.2 0.71
 -3 11 5 55.43 2.42
 -3 11 5 49.19 2.23
 -3 11 5 53.73 2.34
 -3 11 4 16.17 1.25
 -3 11 4 16.1 1.21
 -3 11 4 12.32 1.03
 -3 11 3 111.93 4.58
 -3 11 3 118.38 4.58
 -3 11 2 1.47 0.83
 -3 11 2 -0.22 0.86
 -3 11 1 3.99 0.73
 -3 11 1 4.27 0.86
 -3 11 0 1.31 0.7
 -3 10 9 47.7 2.23
 -3 10 9 43.47 2.05
 -3 10 8 23.06 1.49
 -3 10 8 23.59 1.53
 -3 10 8 20.7 1.39
 -3 10 7 2.17 1.13
 -3 10 7 -0.82 1.04
 -3 10 7 1.62 1.2
 -3 10 6 28.85 1.79
 -3 10 6 30.92 1.84
 -3 10 6 26.99 1.74
 -3 10 5 11.68 1.5
 -3 10 5 9.59 1.39
 -3 10 5 12.53 1.37
 -3 10 5 8.71 1.29
 -3 10 4 -0.3 1.33
 -3 10 4 1.19 1.19
 -3 10 4 1.08 1.15
 -3 10 3 5.75 1.38
 -3 10 3 8.3 1.32
 -3 10 3 7.18 1.28
 -3 10 2 27.91 1.94
 -3 10 2 29.86 1.87
 -3 10 1 25.48 1.74
 -3 10 1 24.65 1.75
 -3 10 0 14.99 1.35
 -3 10 -1 4 0.93
 3 -10 2 8.82 0.96
 -3 9 10 1.06 0.59
 -3 9 10 0.12 1.02
 -3 9 10 1.61 0.8
 -3 9 9 18.34 1.61
 -3 9 9 18.83 1.45
 -3 9 9 17.66 1.41
 -3 9 8 2.51 1.45
 -3 9 8 -0.73 1.2
 -3 9 8 1 1.17
 -3 9 7 79.65 3.56
 -3 9 7 69.26 3.35
 -3 9 7 71.95 3.43
 -3 9 6 63.52 3.14
 -3 9 6 65.31 3.33
 -3 9 6 71.35 3.33
 -3 9 6 65.8 3.19
 -3 9 5 4.19 1.64
 -3 9 5 4.63 1.44
 -3 9 5 4.8 1.46
 -3 9 4 3.31 1.61
 -3 9 4 1.75 1.34
 -3 9 4 1.86 1.59
 -3 9 4 1.13 1.4
 -3 9 3 2.19 1.44
 -3 9 3 2.22 1.55
 -3 9 2 15.29 1.78
 -3 9 2 14.13 1.92
 -3 9 1 38.68 2.63
 -3 9 0 162.74 6.8
 3 -9 0 162.54 6.59
 -3 9 -1 8.91 1.84
 3 -9 1 13.89 1.76
 -3 9 -2 0.29 1.55
 -3 9 -2 1.88 1.07
 3 -9 2 -0.37 1.38
 -3 9 -3 2.07 0.96
 3 -9 3 1.77 1.22
 3 -9 4 3.47 1.07
 -3 9 -4 2.09 0.72
 3 -9 5 6.38 0.72
 -3 8 11 35.53 1.71
 -3 8 11 38.35 1.89
 -3 8 10 4.82 1.33
 -3 8 10 6.63 1.1
 -3 8 9 3.34 1.29
 -3 8 9 0.66 1.25
 -3 8 8 62.66 3.21
 -3 8 8 66.57 3.43
 -3 8 8 70.43 3.29
 -3 8 7 7.97 1.53
 -3 8 7 3.74 1.82
 -3 8 7 5.47 1.59
 -3 8 6 3.22 1.5
 -3 8 6 0.45 1.46
 -3 8 6 -0.87 1.84
 -3 8 6 1.08 1.58
 -3 8 5 -0.27 1.55
 -3 8 5 1.27 1.53
 -3 8 5 0.61 1.91
 -3 8 5 -0.55 1.62
 -3 8 4 34.47 2.45
 -3 8 4 31.67 2.28
 -3 8 3 -2.07 1.52
 -3 8 3 0.95 1.7
 -3 8 2 38.83 2.73
 -3 8 1 5.07 2
 -3 8 0 12.9 2.23
 3 -8 0 11.66 1.97
 -3 8 0 14.85 1.72
 -3 8 -1 28.23 2.58
 3 -8 1 34.55 2.53
 -3 8 -1 31.86 2.23
 -3 8 -2 8.69 2.02
 3 -8 2 7.48 1.9
 -3 8 -2 10.15 1.63
 -3 8 -3 8.12 1.84
 3 -8 3 10.57 1.86
 -3 8 -3 10.71 1.54
 -3 8 -4 5.73 1.31
 3 -8 4 7.79 1.55
 -3 8 -5 3.68 1.04
 3 -8 5 2.88 1.28
 -3 8 -6 50.87 2.19
 -3 7 12 -0.83 0.55
 -3 7 11 99.09 4.02
 -3 7 11 98.83 4.12
 -3 7 10 2.29 1.48
 -3 7 10 0.69 1.22
 -3 7 10 1.55 1.15
 -3 7 9 7.87 1.79
 -3 7 9 6.12 1.46
 -3 7 9 6.37 1.46
 -3 7 8 12.68 1.71
 -3 7 8 12.7 1.75
 -3 7 7 27.64 2.55
 -3 7 7 29.8 2.29
 -3 7 7 27.89 2.18
 -3 7 6 81.52 3.78
 -3 7 6 81.29 4.07
 -3 7 6 76.43 3.78
 -3 7 6 82.04 3.94
 -3 7 5 8.15 1.72
 -3 7 5 8.68 1.67
 -3 7 5 10.48 1.87
 -3 7 4 0.91 1.72
 -3 7 4 -0.26 1.54
 3 -7 -3 5.95 2.12
 -3 7 2 42.42 2.86
 -3 7 1 12.91 1.83
 -3 7 1 11.88 2.09
 3 -7 0 24.18 2.39
 -3 7 0 30.27 2.21
 -3 7 0 27.52 2.51
 3 -7 1 29.42 2.64
 -3 7 -1 34.87 2.72
 -3 7 -1 31.47 2.37
 3 -7 2 38.3 2.83
 -3 7 -2 37.88 2.64
 -3 7 -3 7.36 1.69
 3 -7 3 4.46 1.94
 -3 7 -3 4.4 1.89
 3 -7 4 35.88 2.71
 3 -7 4 34.39 2.31
 -3 7 -4 36.99 2.59
 -3 7 -4 38.69 2.43
 3 -7 5 11.77 1.61
 -3 7 -5 14.57 1.66
 3 -7 6 2.78 1.17
 -3 7 -6 -0.5 1.19
 3 -7 6 2.44 1.42
 3 -7 7 4.51 0.83
 -3 7 -7 4.83 0.98
 3 -7 7 4.5 1.08
 -3 6 12 0.31 0.72
 -3 6 11 72.89 3.31
 -3 6 11 73.88 3.23
 -3 6 10 24.84 1.89
 -3 6 10 27.72 2.07
 -3 6 10 22.91 1.66
 -3 6 9 12.21 1.74
 -3 6 9 15.05 2.08
 -3 6 9 13.43 1.71
 -3 6 8 38.9 2.51
 -3 6 8 41.47 2.51
 -3 6 8 38.9 2.8
 3 -6 -7 18.57 2.74
 -3 6 7 22 2.01
 -3 6 7 18.37 1.98
 -3 6 6 107.96 4.62
 3 -6 -6 105.62 6.24
 -3 6 6 102.97 4.63
 -3 6 6 104.17 4.72
 -3 6 5 16.25 1.89
 -3 6 5 18.53 1.9
 -3 6 5 18.66 2.09
 3 -6 -5 15.51 2.56
 -3 6 4 13.55 1.78
 3 -6 -4 13.22 2.35
 -3 6 4 9.21 1.74
 3 -6 -3 2.97 1.94
 3 -6 -2 106.79 6.04
 -3 6 1 4.64 1.97
 3 -6 -1 5.03 1.84
 -3 6 0 32.33 2.61
 -3 6 0 29.67 2.28
 3 -6 0 30.29 2.53
 -3 6 -1 15.29 2.26
 -3 6 -1 16.73 1.97
 3 -6 1 15.19 2.19
 3 -6 2 6.32 2.3
 -3 6 -2 4.53 1.85
 3 -6 2 8.33 2.14
 3 -6 3 -0.32 2.19
 -3 6 -3 -1.4 2.15
 -3 6 -3 0.83 1.78
 3 -6 3 3.32 2.04
 3 -6 3 0.57 1.83
 -3 6 -4 89.32 4.23
 -3 6 -4 88.16 4.37
 3 -6 4 83.11 4.11
 3 -6 4 82.6 4.26
 3 -6 5 2.81 1.69
 -3 6 -5 2.68 1.86
 -3 6 -5 5.56 1.71
 3 -6 6 0.97 1.53
 -3 6 -6 1.3 1.53
 3 -6 6 1.74 1.65
 3 -6 7 1.37 1.27
 -3 6 -7 0.25 1.28
 3 -6 7 0.69 1.42
 3 -6 8 2.23 0.99
 -3 6 -8 1.32 0.98
 -3 5 12 -0.26 0.87
 -3 5 11 40.96 2.32
 -3 5 11 44.54 2.41
 -3 5 10 80.52 3.86
 -3 5 10 88.71 3.98
 -3 5 10 85.71 3.86
 -3 5 10 80.5 3.62
 -3 5 9 15.42 2.08
 -3 5 9 13.87 1.87
 -3 5 9 13.05 1.74
 -3 5 8 135.98 5.97
 -3 5 8 137.28 5.73
 -3 5 8 134.21 5.77
 3 -5 -7 2.47 1.94
 -3 5 7 5.01 2.11
 -3 5 7 6.18 1.76
 -3 5 7 0.77 1.63
 3 -5 -7 2.33 1.74
 -3 5 6 33.88 2.4
 -3 5 6 37.89 2.37
 -3 5 6 38.14 2.33
 3 -5 -6 29.61 3.24
 3 -5 -5 19.62 2.61
 -3 5 5 21.82 2.06
 3 -5 -4 84.67 4.68
 3 -5 -4 90.66 5.17
 3 -5 -3 14.76 2.23
 3 -5 -2 78.9 4.71
 3 -5 -1 64.97 4.23
 3 -5 0 53.89 3.58
 3 -5 0 65.91 3.95
 3 -5 0 61.4 4.12
 3 -5 1 0.21 1.61
 3 -5 1 -0.21 1.54
 3 -5 1 1.78 1.49
 -3 5 -2 0.21 1.67
 3 -5 2 2.3 2.06
 3 -5 3 25.46 2.29
 -3 5 -3 27.74 2.93
 -3 5 -3 23.5 2.29
 3 -5 3 21.46 2.99
 -3 5 -3 23.61 2.45
 -3 5 -4 138.04 5.76
 -3 5 -4 131.67 5.87
 -3 5 -4 145.07 7.52
 3 -5 4 128.8 5.85
 -3 5 -4 141.7 6.04
 3 -5 4 133.73 7.63
 -3 5 -5 117.62 5.3
 -3 5 -5 115.7 5.12
 3 -5 5 119.83 5.43
 3 -5 5 119.73 5.3
 -3 5 -5 114.3 5.34
 -3 5 -6 0.54 1.43
 3 -5 6 2.03 1.89
 -3 5 -6 1.75 1.72
 3 -5 6 3.42 1.75
 3 -5 7 3.8 1.69
 3 -5 7 3.29 1.59
 3 -5 8 1.94 1.35
 3 -5 8 1.69 1.35
 -3 5 -9 21.81 1.39
 3 -5 9 20.16 1.4
 -3 4 12 5.12 1.08
 -3 4 12 10.59 1.09
 -3 4 11 84.06 3.52
 -3 4 11 73.28 3.57
 -3 4 11 74.03 3.4
 -3 4 10 4.75 1.53
 -3 4 10 0.26 1.66
 -3 4 9 16.83 1.96
 -3 4 9 16.08 2.18
 3 -4 -8 32.27 3.35
 -3 4 8 35.98 2.67
 -3 4 8 38.32 2.43
 -3 4 8 38.31 2.54
 -3 4 7 377.48 14.38
 3 -4 -7 390.55 15.99
 3 -4 -7 368.03 15.91
 -3 4 7 372.71 14.5
 -3 4 7 377 14.33
 -3 4 7 385.48 14.45
 3 -4 -6 178.88 8.6
 3 -4 -6 176.38 8.61
 -3 4 6 187.89 7.33
 3 -4 -5 127.92 6.5
 3 -4 -4 10.42 1.71
 3 -4 -4 5.69 1.72
 3 -4 -3 24.61 2.41
 3 -4 -3 27.16 2.44
 3 -4 -2 72.33 4.18
 3 -4 -1 7.34 1.93
 3 -4 0 48.18 3.33
 3 -4 0 48.15 3.34
 3 -4 0 44.74 2.99
 3 -4 1 31.72 2.58
 3 -4 1 29.4 2.66
 -3 4 -1 25.04 2.67
 3 -4 1 30.69 2.65
 3 -4 2 32.34 2.62
 3 -4 2 29.75 2.84
 -3 4 -2 29.92 2.89
 3 -4 3 20.13 2.77
 -3 4 -3 20.81 2.61
 -3 4 -4 98.78 4.3
 -3 4 -4 98.3 4.44
 -3 4 -4 94.59 5.66
 3 -4 4 87.64 4.44
 -3 4 -4 96.82 4.54
 3 -4 4 93.65 5.87
 3 -4 5 64.25 3.57
 -3 4 -5 63.69 3.45
 -3 4 -5 63.22 3.2
 -3 4 -5 61.87 4.45
 3 -4 5 63.81 3.54
 -3 4 -5 63.17 3.49
 3 -4 5 55.99 4.71
 3 -4 6 10.12 2.04
 -3 4 -6 6.42 2.07
 3 -4 6 10.39 2.79
 3 -4 6 13.19 2.2
 -3 4 -6 9.28 1.72
 3 -4 7 13.58 2.13
 -3 4 -7 15.55 1.99
 3 -4 7 11.94 2.04
 -3 4 -7 12.1 1.67
 -3 4 -8 -1.88 1.65
 3 -4 8 1.65 1.51
 3 -4 8 -0.08 1.59
 -3 4 -8 2.39 1.29
 3 -4 9 5.12 1.42
 -3 4 -9 4.75 1.37
 -3 4 -10 5.66 1
 -3 3 12 9.38 1.09
 -3 3 12 8.8 1.31
 -3 3 11 8.53 1.41
 -3 3 11 6.21 1.62
 -3 3 10 37.96 2.4
 -3 3 10 38.33 2.37
 3 -3 -10 34.6 2.24
 -3 3 9 37.11 2.59
 -3 3 9 39.47 2.45
 -3 3 8 -0.07 1.91
 -3 3 8 1.86 1.68
 -3 3 8 -0.33 1.86
 3 -3 -7 2.39 1.88
 -3 3 7 -0.21 1.89
 -3 3 7 -0.06 1.67
 3 -3 -7 -0.49 1.57
 -3 3 7 -0.07 1.86
 3 -3 -6 58.34 3.75
 3 -3 -6 52.76 3.66
 3 -3 -5 36.35 2.84
 3 -3 -5 39.52 2.62
 3 -3 -5 36.03 2.94
 3 -3 -4 10.49 1.63
 3 -3 -4 11.53 1.82
 3 -3 -3 8.16 1.67
 3 -3 -3 9.33 1.74
 3 -3 -2 16.96 1.93
 3 -3 -1 28.64 1.79
 3 -3 -1 28.23 2.34
 3 -3 0 27.53 2.13
 -3 3 0 29.63 2.55
 3 -3 0 32.78 2.65
 3 -3 1 1713.56 63.49
 3 -3 1 1726.59 63.6
 3 -3 2 6.03 1.85
 -3 3 -2 5.63 1.68
 3 -3 2 3.2 1.45
 3 -3 3 353.62 14.34
 -3 3 -3 325.93 14.16
 3 -3 4 26.52 2.97
 -3 3 -4 25.11 2.66
 3 -3 4 22.54 2.45
 -3 3 -5 19.54 2.13
 -3 3 -5 23.53 1.98
 -3 3 -5 24.99 2.79
 3 -3 5 25.47 2.78
 3 -3 5 24.19 2.28
 3 -3 5 25.36 3.19
 -3 3 -5 22.6 2.18
 3 -3 5 23.75 2.36
 -3 3 -6 24.28 1.96
 3 -3 6 28.23 2.52
 -3 3 -6 27.96 3.09
 3 -3 6 33.61 2.58
 -3 3 -6 29.89 2.42
 3 -3 6 34 3.71
 -3 3 -6 29.16 2.21
 3 -3 7 7.46 2.05
 -3 3 -7 6.61 1.94
 3 -3 7 4.53 1.92
 -3 3 -7 8.55 1.66
 -3 3 -7 4.59 2.07
 -3 3 -8 1.61 1.74
 3 -3 8 2.46 1.82
 -3 3 -8 1.84 1.39
 3 -3 9 34.95 2.21
 -3 3 -9 31.7 2.13
 -3 3 -9 39.28 2.39
 -3 3 -10 7.41 1.27
 3 -3 10 4.72 1.33
 -3 3 -11 9.85 0.93
 3 -3 11 7.73 1.01
 -3 2 12 0.87 1.12
 3 -2 -11 22.86 1.69
 -3 2 11 26.26 1.84
 3 -2 -10 213.84 8.6
 -3 2 10 223.97 8.67
 3 -2 -9 15.16 1.93
 -3 2 9 17.61 1.98
 -3 2 8 17.78 2.13
 -3 2 8 17.39 1.98
 3 -2 -7 16.6 2.33
 -3 2 7 16.89 1.86
 3 -2 -7 14.88 2.17
 -3 2 7 18.59 2.19
 -3 2 7 16.22 2.2
 3 -2 -6 37.86 2.97
 3 -2 -5 0.64 1.35
 3 -2 -5 0.42 1.28
 3 -2 -5 -0.16 1.34
 3 -2 -4 847.42 31
 3 -2 -4 799.36 30.94
 3 -2 -3 26.89 2.17
 3 -2 -3 24.28 2.02
 3 -2 -2 25.75 2.2
 3 -2 -2 26.43 2.08
 3 -2 -1 50.86 2.89
 -3 2 0 686.95 26.39
 3 -2 0 706.36 26.07
 3 -2 0 700.92 26.54
 -3 2 -1 155.14 6.88
 3 -2 1 149.58 6.67
 3 -2 1 160.76 6.94
 3 -2 2 48.72 3.11
 3 -2 2 43.82 2.96
 3 -2 3 1.26 1.65
 3 -2 3 2.22 1.45
 3 -2 4 2.2 1.73
 3 -2 4 2.73 1.73
 3 -2 5 1.06 1.95
 3 -2 5 4.3 2.06
 3 -2 6 11.55 2.33
 3 -2 6 13.85 2.1
 -3 2 -6 14.08 2.02
 3 -2 7 1.82 1.95
 -3 2 -7 3.06 1.74
 3 -2 7 2.79 2.42
 3 -2 7 3.45 1.94
 3 -2 8 84.52 4.12
 3 -2 8 76.7 3.94
 -3 2 -8 76.45 3.84
 -3 2 -8 82.84 4.02
 3 -2 9 118.67 5.16
 -3 2 -9 116.22 5.03
 -3 2 -9 109.52 4.89
 3 -2 9 108.48 4.86
 3 -2 10 12.73 1.73
 -3 2 -10 13.69 1.62
 3 -2 11 5.99 1.22
 -3 2 -11 5.31 1.1
 3 -1 -12 38.05 1.76
 -3 1 11 47.79 2.48
 3 -1 -11 45.88 2.42
 -3 1 10 3 1.51
 3 -1 -10 2.5 1.5
 -3 1 9 39.25 2.56
 3 -1 -9 37.7 2.57
 -3 1 8 7.9 1.68
 3 -1 -8 6.11 1.74
 -3 1 7 2.16 1.95
 -3 1 7 1.54 1.59
 -3 1 7 2.41 1.59
 3 -1 -6 15.83 1.9
 3 -1 -5 33.77 2.53
 3 -1 -5 33.88 2.57
 3 -1 -4 24.34 1.97
 3 -1 -4 22.1 2.06
 3 -1 -3 86.89 4.04
 3 -1 -3 88.84 4.41
 3 -1 -2 137.81 5.65
 3 -1 -2 132 6.01
 3 -1 -1 120.64 5.07
 3 -1 -1 122.99 5.5
 -3 1 0 255.81 10
 3 -1 0 247.98 9.78
 3 -1 1 233.85 9.28
 -3 1 -1 222.56 9.12
 3 -1 1 219.81 9.03
 3 -1 2 0.73 1.48
 3 -1 2 3.02 1.55
 3 -1 3 677.11 25.88
 -3 1 -3 676.28 25.51
 3 -1 4 660.92 25.14
 -3 1 -4 638.22 24.55
 3 -1 4 645.45 24.82
 3 -1 5 38.45 3.19
 -3 1 -5 36.1 2.62
 3 -1 6 4.06 2.04
 -3 1 -6 3.32 1.4
 3 -1 6 3.65 1.97
 3 -1 7 3.41 1.85
 -3 1 -7 0.28 1.73
 3 -1 7 0.46 1.86
 3 -1 7 4.09 2.07
 3 -1 7 0.29 2.02
 3 -1 8 139.4 6.21
 3 -1 8 153.77 6.4
 -3 1 -8 152.33 6.3
 3 -1 8 158.99 8.27
 3 -1 9 187.66 7.73
 -3 1 -9 186.44 7.65
 -3 1 -10 8.26 1.43
 3 -1 10 6.37 1.71
 -3 1 -10 7.79 1.65
 3 -1 11 3.47 1.38
 -3 1 -11 3.17 1.22
 -3 1 -12 36.48 1.73
 3 -1 12 39.63 1.86
 3 0 -12 2.42 0.72
 -3 0 12 0.63 0.96
 3 0 -11 63.5 2.97
 3 0 -10 20.45 1.88
 -3 0 10 16.7 1.75
 -3 0 10 18.71 1.85
 3 0 -9 11.35 1.9
 -3 0 9 12.38 1.84
 -3 0 9 9.98 1.75
 -3 0 8 1.25 1.64
 -3 0 8 1.32 1.72
 -3 0 8 2.29 2.02
 3 0 -8 2.47 1.8
 -3 0 7 12.88 1.77
 -3 0 7 11.72 1.97
 -3 0 7 14.02 2.39
 3 0 -6 14.69 1.96
 3 0 -5 19.75 2.13
 3 0 -5 23.86 1.94
 3 0 -4 158.8 7.02
 3 0 -4 158.48 6.79
 3 0 -3 56.16 3.21
 3 0 -3 53.97 2.8
 3 0 -2 44.06 2.2
 3 0 -2 45.72 2.27
 3 0 -2 43.75 2.8
 3 0 -1 79.99 3.27
 3 0 -1 76.02 3.91
 3 0 0 19.53 2.04
 -3 0 0 19.52 1.63
 3 0 1 701.17 26.13
 3 0 2 966.11 36.21
 3 0 2 994.91 36.19
 -3 0 -2 961.41 36.12
 3 0 3 54.99 3.39
 -3 0 -3 57.11 3.17
 -3 0 -4 148.48 6.9
 -3 0 -4 160.35 6.89
 -3 0 -5 148.79 6.75
 3 0 5 141.13 6.89
 3 0 5 133.27 6.71
 -3 0 -6 64.68 4.05
 3 0 6 62.25 4.21
 3 0 6 58.52 4.2
 -3 0 -7 13.76 2.14
 3 0 7 10.33 2.32
 -3 0 -7 9.26 1.91
 3 0 8 20.98 2.23
 3 0 8 20.7 2.95
 -3 0 -8 20.48 2.02
 3 0 8 20.11 2.23
 3 0 8 21.48 2
 3 0 9 6.92 2.05
 -3 0 -9 8.72 1.91
 3 0 9 7.85 2.44
 3 0 9 10.61 1.94
 -3 0 -10 353.61 13.45
 3 0 10 352.05 13.52
 3 0 10 349.52 13.51
 -3 0 -11 77.96 3.58
 3 0 11 78.82 3.64
 3 0 11 83.32 3.74
 3 0 12 85.35 3.59
 -3 -1 12 5.55 0.85
 -3 -1 11 53.06 2.51
 3 1 -11 56.57 2.62
 -3 -1 10 9.44 1.53
 3 1 -10 9.82 1.59
 -3 -1 9 22.55 2.03
 -3 -1 9 21.06 2.15
 3 1 -9 19.33 2.09
 3 1 -8 15.42 2.11
 -3 -1 8 19.63 2.22
 -3 -1 8 15.85 2.72
 -3 -1 8 16.84 1.96
 3 1 -7 0.15 1.71
 -3 -1 7 -1.64 1.66
 -3 -1 7 1.12 1.88
 3 1 -6 93.28 5.06
 3 1 -5 59.33 3.71
 3 1 -4 4.74 0.96
 3 1 -4 2.82 1.51
 3 1 -3 11.04 1.09
 3 1 -3 16.28 1.89
 3 1 -2 10.06 1.71
 3 1 -1 245.84 9.2
 3 1 -1 223.09 8.25
 -3 -1 0 21.03 1.33
 3 1 0 17.85 1.7
 3 1 1 558.71 21.01
 3 1 1 559.91 21.03
 -3 -1 -2 38.41 2.42
 -3 -1 -2 36.21 2.44
 -3 -1 -3 53.46 3.07
 3 1 4 76.93 4.33
 -3 -1 -4 83.05 4.27
 3 1 5 23.01 2.4
 -3 -1 -5 22.28 2.38
 3 1 6 136.31 6.86
 -3 -1 -6 142.54 6.82
 3 1 7 -1.99 1.79
 -3 -1 -7 2.53 1.89
 3 1 8 26.77 2.21
 3 1 8 23.5 2.31
 3 1 8 26.51 2.42
 3 1 8 23.07 2.97
 3 1 8 28.24 2.11
 3 1 8 29.95 2.12
 -3 -1 -8 27.33 2.88
 -3 -1 -8 23.42 2.15
 -3 -1 -9 2.9 1.72
 3 1 9 3.36 1.53
 3 1 9 2.78 1.64
 3 1 9 3.43 1.82
 3 1 9 7.17 2.13
 -3 -1 -9 0.57 1.79
 3 1 9 5.39 1.67
 3 1 9 3.17 2.15
 -3 -1 -10 197.85 8.12
 3 1 10 200.24 8.21
 3 1 10 208.43 8.16
 3 1 10 214.15 8.41
 3 1 11 104.9 4.61
 3 1 11 96.52 4.38
 3 1 12 36.47 2.14
 3 1 12 36.15 1.98
 3 1 13 17.32 1.08
 -3 -2 11 76.93 2.92
 3 2 -11 75.41 2.98
 -3 -2 10 73.75 3.46
 3 2 -10 72.73 3.44
 -3 -2 9 207.17 8.13
 3 2 -9 193.81 8.09
 -3 -2 8 82.59 3.86
 3 2 -8 78.01 3.95
 -3 -2 8 76.87 3.92
 3 2 -7 10.58 1.97
 -3 -2 7 12.7 1.78
 -3 -2 7 7.68 1.98
 -3 -2 6 7.8 1.61
 -3 -2 6 9.47 2.04
 3 2 -5 177.6 8.27
 3 2 -4 20.97 2.24
 -3 -2 4 21.16 1.87
 3 2 -3 2.44 1.48
 -3 -2 3 5.07 1.26
 3 2 -2 92.65 4.61
 3 2 -1 172.37 2.86
 3 2 -1 0.31 0.4
 3 2 0 36.47 2.09
 -3 -2 0 35.54 1.5
 3 2 1 94.39 4.19
 -3 -2 -1 92.9 3.53
 3 2 1 94.01 4.23
 -3 -2 -1 93.98 4.25
 -3 -2 -2 81.04 3.79
 3 2 2 80.06 3.66
 -3 -2 -2 77.47 3.53
 -3 -2 -2 76.34 3.85
 -3 -2 -3 173.78 7.28
 3 2 3 162.01 6.86
 -3 -2 -3 184.71 7.13
 3 2 4 65.41 3.08
 -3 -2 -4 68.58 3.66
 -3 -2 -5 123.14 6.28
 3 2 5 144.44 6.39
 -3 -2 -5 133.84 6.24
 -3 -2 -6 16.03 2.24
 3 2 6 16.05 2.18
 -3 -2 -6 11.53 2.16
 -3 -2 -7 10.08 2.07
 3 2 7 9.21 1.99
 3 2 8 15.78 2.27
 3 2 8 14.02 1.75
 -3 -2 -8 12.47 2.36
 3 2 8 14.71 1.75
 3 2 9 13.43 1.95
 3 2 9 9.41 2.04
 -3 -2 -9 8.25 2.21
 3 2 9 8.02 1.77
 3 2 9 8.04 1.63
 3 2 9 9.07 1.67
 3 2 9 9.84 1.79
 3 2 10 40.91 2.9
 3 2 10 39.01 2.52
 3 2 10 38.44 2.46
 3 2 10 40.01 2.54
 3 2 10 37.52 2.37
 3 2 10 40.42 2.59
 3 2 11 3.63 1.49
 3 2 11 2.67 1.36
 3 2 11 5.11 1.79
 3 2 11 5.81 1.54
 3 2 12 83.39 3.89
 3 2 13 0.09 1.03
 3 3 -11 2.33 0.8
 -3 -3 11 2.52 0.75
 -3 -3 10 111.65 4.85
 3 3 -10 122.16 4.87
 3 3 -9 24.91 2.11
 -3 -3 9 29.68 2.21
 -3 -3 8 5.19 1.83
 -3 -3 7 34.27 2.69
 3 3 -6 2.27 1.81
 -3 -3 6 2.05 1.92
 3 3 -6 2.09 1.74
 3 3 -5 41.34 3.4
 -3 -3 4 28.1 2.34
 3 3 -4 23.12 2.56
 -3 -3 3 70.61 3.81
 3 3 -3 66.23 4.05
 -3 -3 2 472.3 15.25
 3 3 -2 461.37 15.49
 3 3 -1 159.43 6.12
 3 3 0 66.32 3.54
 -3 -3 -1 85.84 3.91
 -3 -3 -1 79.43 3.31
 -3 -3 -1 80.48 3.6
 -3 -3 -1 84.93 3.39
 3 3 1 93 4
 -3 -3 -2 9.85 1.47
 -3 -3 -2 13 1.3
 -3 -3 -2 9.29 1.28
 3 3 2 11.98 1.42
 -3 -3 -3 223.19 8.76
 -3 -3 -3 221.57 8.94
 -3 -3 -3 213.95 8.57
 3 3 3 220.27 8.53
 -3 -3 -4 11.28 1.68
 3 3 4 10.18 0.98
 -3 -3 -4 11.17 1.41
 -3 -3 -5 400.15 16.35
 -3 -3 -5 430.26 16.21
 -3 -3 -6 1.78 1.72
 -3 -3 -7 13.64 2.31
 -3 -3 -7 15.84 2.28
 -3 -3 -8 2.16 1.98
 3 3 9 10.98 2.22
 3 3 9 11.02 1.77
 -3 -3 -9 10.02 2.47
 3 3 9 13.13 1.72
 3 3 10 0.38 2.05
 3 3 10 1.63 1.48
 3 3 10 2.33 1.64
 -3 -3 -10 2.57 2.09
 3 3 10 2.58 1.66
 3 3 10 1.41 1.62
 3 3 11 1.95 1.41
 3 3 11 1.8 1.43
 3 3 11 0.93 1.49
 3 3 11 0.64 1.56
 3 3 11 0.65 1.71
 3 3 12 85.4 3.69
 3 3 12 84.68 3.8
 3 3 12 87.95 4.1
 3 3 12 84.04 3.75
 3 3 13 136.91 5.57
 3 3 14 0.73 0.65
 -3 -4 10 2.78 1.06
 -3 -4 9 0.47 1.41
 -3 -4 8 8.51 1.92
 3 4 -8 8.43 1.7
 3 4 -7 19.22 2.08
 3 4 -6 279.17 12.81
 3 4 -6 290.35 11.24
 3 4 -5 23.58 2.8
 -3 -4 5 24.13 2.32
 3 4 -5 25.5 2.2
 -3 -4 4 0.57 1.57
 3 4 -4 0.72 1.71
 -3 -4 3 184.08 8.33
 3 4 -3 192.06 8.69
 -3 -4 2 1025.21 38.55
 -3 -4 1 700.46 25.69
 3 4 -1 644.81 25.72
 3 4 0 279.2 11.32
 -3 -4 -1 0.41 0.93
 3 4 1 0.98 1.26
 -3 -4 -1 0.77 0.76
 -3 -4 -1 -0.64 0.92
 -3 -4 -2 109.26 4.92
 3 4 2 112.21 4.94
 -3 -4 -2 114.25 4.81
 -3 -4 -2 111.21 4.81
 3 4 3 241.27 9.37
 -3 -4 -4 69.57 3.53
 3 4 4 62.45 2.76
 -3 -4 -4 66.51 3.3
 -3 -4 -5 4.79 1.65
 -3 -4 -5 4.3 1.35
 -3 -4 -5 3.78 0.99
 -3 -4 -6 133.12 6.72
 -3 -4 -6 148.27 6.6
 -3 -4 -7 45.25 3.52
 -3 -4 -7 55.51 3.6
 -3 -4 -8 9.56 2.21
 3 4 9 2.89 1.56
 -3 -4 -9 -1.88 2
 3 4 9 0.21 1.46
 3 4 10 11.94 1.72
 3 4 10 10.5 1.82
 -3 -4 -10 13.08 2.71
 3 4 11 52.41 2.91
 3 4 11 53.13 2.87
 3 4 11 52.66 2.79
 3 4 11 51.56 3.16
 3 4 11 50.86 2.95
 3 4 12 0.34 1.39
 3 4 12 0.32 1.31
 3 4 12 -0.11 1.23
 3 4 12 1.5 1.77
 3 4 12 -0.19 1.4
 3 4 13 4.6 1.1
 3 4 13 5.02 1.34
 3 4 13 5.53 1.1
 3 4 14 19.78 1.29
 -3 -5 10 7.47 0.87
 3 5 -10 8.31 0.85
 3 5 -9 0.88 1.1
 3 5 -8 6.36 1.49
 -3 -5 7 110.26 5.03
 3 5 -7 113.51 4.94
 3 5 -6 3.73 1.81
 -3 -5 6 0.17 1.78
 3 5 -5 79.25 3.8
 3 5 -5 79.56 3.92
 3 5 -5 85.47 5.34
 -3 -5 5 79.36 4.01
 3 5 -4 78.63 3.74
 -3 -5 4 76.89 3.93
 3 5 -4 78.62 3.81
 3 5 -4 79.05 5.13
 3 5 -3 -0.49 1.72
 -3 -5 3 0.22 1.96
 -3 -5 2 5.19 1.83
 3 5 -1 50.69 3.47
 -3 -5 1 52.33 3.61
 3 5 0 20.43 2.25
 -3 -5 0 19.78 2.41
 3 5 1 181.76 7.82
 3 5 2 18.06 1.79
 -3 -5 -2 17.69 1.58
 -3 -5 -2 17.75 1.61
 -3 -5 -2 16.65 1.47
 3 5 3 8.92 1.24
 -3 -5 -3 9.26 1.46
 3 5 4 14.7 1.15
 -3 -5 -4 23.48 1.97
 -3 -5 -5 110.3 5.32
 -3 -5 -5 111.8 5.03
 -3 -5 -6 2.05 1.6
 -3 -5 -6 1.18 1.39
 -3 -5 -7 0.22 1.74
 -3 -5 -7 1.02 1.64
 -3 -5 -8 80.04 4.85
 -3 -5 -8 78.5 5.01
 3 5 8 78.59 4.02
 3 5 9 62.14 3.2
 3 5 9 61.12 3.59
 -3 -5 -9 71.4 4.79
 3 5 10 122.75 5.76
 -3 -5 -10 121.63 7.31
 3 5 10 127.17 5.4
 3 5 10 130.32 5.48
 3 5 11 35.93 2.34
 3 5 11 39.04 2.47
 3 5 11 39.94 2.91
 3 5 12 6.61 1.63
 3 5 12 6.5 1.55
 3 5 12 5.66 1.44
 3 5 12 5.18 1.35
 3 5 13 7.6 1.29
 3 5 13 9.12 1.12
 3 5 13 11.83 1.31
 3 6 -9 1.5 0.84
 -3 -6 9 1.57 0.9
 3 6 -8 1.37 1.12
 -3 -6 8 5.56 1.38
 3 6 -7 36.14 2.33
 -3 -6 7 35.81 2.45
 3 6 -6 0.08 1.51
 -3 -6 6 -0.41 1.63
 3 6 -5 62.47 4.96
 -3 -6 5 69.18 3.71
 3 6 -5 66.81 3.56
 3 6 -5 77.68 3.57
 3 6 -4 135.62 7.33
 3 6 -4 124.74 5.51
 -3 -6 4 126.54 5.63
 3 6 -4 134.94 5.54
 -3 -6 3 53.24 4.03
 3 6 -3 50.44 2.86
 -3 -6 3 47.06 2.92
 3 6 -3 52.84 2.93
 3 6 -3 47.15 2.73
 3 6 -2 52.77 3.99
 -3 -6 2 56.54 4.08
 3 6 -1 91.39 5.23
 -3 -6 1 89.63 5.25
 3 6 0 5.82 1.81
 -3 -6 0 4.8 2
 3 6 1 492.9 19.49
 -3 -6 -1 500.42 19.74
 -3 -6 -2 0.61 0.83
 -3 -6 -2 -1.44 1.82
 3 6 2 -0.14 1.31
 -3 -6 -2 0.67 1.16
 -3 -6 -3 56.55 3.06
 3 6 3 55.96 3.06
 -3 -6 -3 51.69 3.19
 -3 -6 -4 0.63 1.21
 -3 -6 -5 209.19 9.18
 -3 -6 -5 210.93 8.92
 -3 -6 -6 439.65 17.29
 -3 -6 -6 423.31 16.75
 -3 -6 -7 7.2 1.86
 -3 -6 -7 8.23 2.02
 3 6 8 58.25 2.95
 3 6 8 48.8 3.2
 3 6 8 56.68 3.3
 -3 -6 -8 56.27 4.1
 3 6 9 82.96 4.36
 -3 -6 -9 86.35 5.71
 -3 -6 -9 91.92 5.61
 3 6 9 91.24 4.05
 3 6 10 52.91 3.4
 -3 -6 -10 62.01 4.69
 3 6 10 57.26 3.02
 3 6 11 16.14 1.8
 3 6 11 16.16 1.76
 3 6 11 15.79 2.2
 3 6 12 11.08 1.82
 3 6 12 14.21 1.52
 3 6 12 10.28 1.73
 3 6 12 12.16 1.59
 3 6 12 14.44 1.64
 3 6 13 78.2 3.39
 3 6 13 76.21 3.57
 3 6 13 82.68 3.72
 3 6 13 85.87 3.57
 3 6 13 82.74 3.55
 3 6 14 7.93 0.85
 3 6 14 7.45 1.05
 3 6 14 9.29 0.88
 3 7 -8 0.43 0.79
 -3 -7 8 -0.04 0.91
 3 7 -7 -0.64 1.16
 -3 -7 7 0.93 1.29
 3 7 -6 1.86 1.38
 3 7 -6 2.89 1.36
 -3 -7 6 1.58 1.48
 3 7 -5 1.15 1.45
 3 7 -5 0.8 1.57
 -3 -7 5 -0.23 1.71
 3 7 -4 43.78 2.82
 -3 -7 4 48.54 2.83
 3 7 -4 44.35 2.83
 3 7 -4 43.83 2.66
 3 7 -3 49.89 3.08
 -3 -7 3 49.02 3
 3 7 -3 49.74 2.77
 3 7 -3 52.4 3.04
 -3 -7 2 25.17 3.18
 -3 -7 2 27.36 2.26
 3 7 -2 26.35 2.32
 3 7 -2 26.94 2.37
 3 7 -2 21.7 2.91
 3 7 -1 11.75 1.93
 3 7 -1 6.92 2.1
 -3 -7 1 10.27 2.53
 3 7 0 14.29 2.3
 3 7 1 143.77 7.08
 -3 -7 -1 149.94 7.44
 -3 -7 -2 4.26 2.07
 3 7 2 3.25 1.54
 -3 -7 -2 2.26 1.35
 -3 -7 -3 50.87 3.65
 3 7 3 49.95 3.06
 -3 -7 -3 47.63 3.24
 -3 -7 -4 66.81 4.05
 -3 -7 -4 54.67 3.7
 -3 -7 -5 0.38 1.67
 -3 -7 -5 0.57 1.42
 -3 -7 -5 1.69 1.41
 -3 -7 -6 114.97 5.69
 -3 -7 -6 122.51 6.24
 -3 -7 -6 114.1 5.72
 -3 -7 -7 545.41 21.58
 3 7 7 527.06 20.04
 -3 -7 -7 553.2 21.75
 -3 -7 -7 531.17 21.76
 3 7 7 543.7 20.11
 3 7 8 8.64 2.09
 -3 -7 -8 8.61 2.26
 3 7 8 10.76 2.01
 3 7 8 8.45 1.8
 -3 -7 -8 9.4 2.23
 3 7 8 9.62 1.71
 -3 -7 -8 6.26 2.14
 3 7 9 39.1 2.88
 -3 -7 -9 44.04 3.75
 3 7 9 37.16 2.76
 -3 -7 -9 37.23 3.83
 3 7 9 40.73 2.52
 3 7 10 78.89 4.16
 3 7 10 85.22 3.91
 3 7 11 -0.67 1.51
 3 7 11 2.38 1.75
 3 7 11 4.29 1.54
 3 7 12 47.86 2.48
 3 7 12 48.97 2.59
 3 7 12 43.41 2.71
 3 7 13 1.16 1.19
 3 7 13 2.18 1.22
 3 7 13 1.84 0.98
 3 7 13 0.65 1.1
 3 7 13 2.31 1.09
 3 7 14 17.79 1.13
 3 7 14 16.46 1.2
 3 7 14 16.93 1.11
 3 8 -7 -0.34 0.8
 -3 -8 7 -0.27 0.83
 -3 -8 6 1 1.24
 3 8 -6 2.75 1.07
 3 8 -6 1.48 1.1
 -3 -8 5 0.71 1.47
 3 8 -5 0.65 1.29
 3 8 -5 -0.12 1.4
 -3 -8 4 10.83 1.77
 3 8 -4 10.76 1.64
 3 8 -4 8.64 1.8
 3 8 -3 0.95 1.86
 3 8 -3 -1.41 1.68
 -3 -8 3 2.21 1.66
 3 8 -2 59.31 3.37
 3 8 -2 60.12 3.3
 3 8 -1 3.04 2.01
 -3 -8 1 4.55 2.48
 3 8 -1 7.72 1.98
 3 8 0 44.92 3.86
 3 8 0 53.61 3.12
 3 8 0 53.53 3.06
 3 8 1 91.31 4.3
 -3 -8 -1 96.27 5.8
 3 8 1 92.69 5.35
 -3 -8 -2 86.15 5.43
 3 8 2 88.13 4.95
 -3 -8 -3 117.25 6.17
 -3 -8 -3 124.66 6.57
 -3 -8 -4 11.28 2.24
 -3 -8 -4 12.03 2.11
 -3 -8 -4 10.07 2.38
 -3 -8 -5 60.94 4.16
 -3 -8 -5 64.07 4.23
 -3 -8 -5 64.08 4.23
 -3 -8 -6 46.05 3.62
 -3 -8 -6 38.68 3.24
 3 8 6 40.9 2.6
 3 8 6 42.52 2.47
 3 8 7 103.76 4.55
 3 8 7 106.39 4.72
 -3 -8 -7 97.74 5.75
 -3 -8 -7 102.33 6.03
 3 8 7 100.55 4.58
 3 8 7 102 4.52
 3 8 8 63.88 3.44
 -3 -8 -8 51.45 4.4
 3 8 8 58.54 3.28
 -3 -8 -8 57.26 4.38
 -3 -8 -8 59.02 4.47
 3 8 8 59.68 3.21
 3 8 8 64.06 3.2
 3 8 9 258.38 10.36
 3 8 9 267.05 10.31
 -3 -8 -9 254.05 12.06
 -3 -8 -9 259.14 12.2
 3 8 9 272.17 10.39
 3 8 9 263.46 10.48
 3 8 10 0.14 1.61
 3 8 10 2.12 1.69
 3 8 11 39.67 2.39
 3 8 11 39.07 2.56
 3 8 12 24.43 1.75
 3 8 12 24.05 1.9
 3 8 12 21.15 1.76
 3 8 13 14.41 1.35
 3 8 13 14 1.42
 3 8 13 14.08 1.28
 3 8 13 14.36 1.34
 3 8 13 14.41 1.17
 3 8 14 10.36 0.89
 3 8 14 9.36 0.86
 -3 -9 6 1.69 0.73
 -3 -9 5 4.43 1.17
 3 9 -5 5.53 1.21
 -3 -9 4 0.41 1.28
 3 9 -4 2.32 1.44
 3 9 -4 5.19 1.38
 3 9 -3 28.43 2.19
 3 9 -3 23.71 2.15
 3 9 -2 34.45 2.56
 3 9 -2 34.88 2.58
 3 9 -1 117.06 5.34
 3 9 0 149.11 6.45
 -3 -9 0 138.45 7.86
 3 9 0 153.01 6.35
 -3 -9 -1 1.28 2.05
 -3 -9 -1 4.69 2.52
 3 9 1 2.3 1.82
 -3 -9 -2 6.05 2.56
 3 9 2 5.73 1.88
 3 9 2 5.22 2
 3 9 3 84.01 3.8
 -3 -9 -3 86.21 5.62
 3 9 3 79.97 3.96
 3 9 3 86.69 4.16
 -3 -9 -3 88.1 5.49
 -3 -9 -4 8.71 2.51
 3 9 4 10 1.72
 3 9 4 12.66 2.1
 -3 -9 -4 6.7 2.11
 -3 -9 -4 6.72 1.95
 -3 -9 -5 1.55 1.89
 -3 -9 -5 2.23 1.85
 -3 -9 -5 1.97 1.79
 3 9 5 0.72 1.54
 3 9 5 5.56 1.92
 3 9 6 15.64 1.82
 3 9 6 13.76 1.9
 -3 -9 -6 15.56 2.59
 -3 -9 -6 16.19 2.43
 -3 -9 -7 16.56 2.58
 3 9 7 21.94 2
 3 9 7 20.85 2.04
 3 9 7 19.42 1.96
 3 9 7 22.05 2.23
 -3 -9 -8 103.06 6.06
 -3 -9 -8 101.44 6.07
 3 9 8 103.14 4.58
 3 9 8 101.36 4.69
 3 9 8 97.28 4.52
 3 9 9 76.59 3.81
 3 9 9 79.05 3.9
 3 9 9 79.58 3.79
 3 9 10 132.3 5.46
 3 9 10 126.02 5.42
 3 9 11 38.56 2.29
 3 9 11 37.7 2.29
 3 9 12 3.35 1.19
 3 9 12 0.6 1.14
 3 9 12 2.51 1.13
 3 9 13 42.71 2.11
 3 9 13 48.56 2.12
 3 9 14 3.63 0.59
 3 10 -4 2.27 1.11
 3 10 -4 -0.55 0.91
 3 10 -3 -0.43 1.39
 3 10 -3 2.5 1.4
 3 10 -2 1.81 1.58
 3 10 -2 2.88 1.66
 3 10 -1 1.7 1.86
 3 10 0 32.34 2.63
 3 10 0 32.22 2.41
 3 10 1 24.43 2.29
 3 10 2 91.56 4.65
 3 10 2 99.75 4.45
 3 10 3 205.37 8.13
 3 10 3 196.29 7.96
 -3 -10 -3 195.36 9.89
 -3 -10 -3 186.56 9.76
 3 10 3 194.94 7.8
 3 10 4 1.38 1.57
 3 10 4 1.01 1.66
 -3 -10 -4 3.26 2.1
 -3 -10 -4 -0.62 2.15
 3 10 4 -1.49 1.95
 3 10 5 14.12 1.78
 3 10 5 13.1 2.07
 -3 -10 -5 8.46 2.4
 3 10 6 1.26 1.55
 3 10 6 -0.44 1.52
 -3 -10 -6 3.56 2
 3 10 7 6.4 1.62
 3 10 7 5.77 1.62
 3 10 8 43.6 2.73
 3 10 8 43.28 2.63
 3 10 8 43.36 2.6
 3 10 9 77.14 3.78
 3 10 9 82.97 3.78
 3 10 10 1.39 1.39
 3 10 11 13.15 1.46
 3 10 12 -0.45 0.98
 3 10 12 2.43 0.98
 3 10 13 37.19 1.7
 3 10 13 35.77 1.72
 3 10 13 33.89 1.76
 3 11 -3 1.64 0.99
 3 11 -3 -1.73 0.99
 3 11 -2 8.69 1.39
 3 11 -2 7.03 1.43
 3 11 -1 -0.28 1.48
 3 11 0 7.15 1.65
 3 11 0 7.03 1.87
 3 11 1 -1.3 1.22
 3 11 1 1.18 1.64
 3 11 2 18.25 2
 3 11 2 18.53 1.69
 3 11 2 18.35 2.29
 3 11 3 5.91 1.74
 3 11 3 5.28 1.45
 3 11 3 7.48 1.98
 3 11 4 1.41 1.48
 3 11 4 1.48 1.87
 3 11 4 1.11 1.45
 3 11 5 1.75 1.76
 3 11 5 0.82 1.43
 3 11 6 25.83 2.15
 3 11 6 27.21 2.06
 3 11 7 2.44 1.45
 3 11 7 1.22 1.44
 3 11 7 -1.71 1.38
 3 11 8 54.37 2.87
 3 11 8 53.11 2.8
 3 11 9 13.02 1.57
 3 11 10 6.4 1.28
 3 11 11 0.63 1.03
 3 11 12 6.99 0.91
 3 11 12 6.89 0.84
 3 12 -2 6.65 0.91
 3 12 -1 5.28 1.21
 3 12 -1 4.31 1.09
 3 12 0 11.19 1.56
 3 12 0 12.44 1.45
 3 12 1 17.16 1.32
 3 12 1 18.88 1.62
 3 12 1 19.57 1.91
 3 12 2 69.35 3.26
 3 12 2 69.93 3.47
 3 12 2 68.27 3.04
 3 12 3 9.51 1.29
 3 12 3 8.35 1.45
 3 12 3 7.08 1.66
 3 12 4 28.22 1.83
 3 12 4 26.17 2.16
 3 12 5 25.42 2.02
 3 12 5 22.14 1.75
 3 12 6 0.87 1.25
 3 12 7 -0.12 1.28
 3 12 8 8.86 1.33
 3 12 9 13.38 1.35
 3 12 10 91.11 3.76
 3 12 11 8.97 0.85
 3 12 11 14.14 0.99
 3 13 0 -0.27 0.8
 3 13 1 1.34 1.04
 3 13 2 41.97 2.09
 3 13 2 44.46 2.27
 3 13 3 6.82 0.89
 3 13 3 7.12 1.3
 3 13 4 9.78 1.07
 3 13 4 8.03 1.36
 3 13 5 12.95 1.16
 3 13 5 13.17 1.35
 3 13 6 0.44 1.02
 3 13 7 30.76 1.77
 3 13 8 21.05 1.38
 3 13 9 16.79 1.16
 3 13 10 3.7 0.66
 3 14 4 69.93 2.84
 3 14 5 16.19 1.02
 3 14 6 3.66 0.74
 3 14 7 17.25 1.02
 -4 11 5 15.37 0.95
 -4 11 4 2.68 0.66
 -4 11 3 0.93 0.64
 -4 10 8 30.58 1.49
 -4 10 8 32.65 1.51
 -4 10 7 36.65 1.83
 -4 10 7 41.24 1.88
 -4 10 6 36.06 1.81
 -4 10 6 35.32 1.88
 -4 10 5 5.89 0.96
 -4 10 4 36.75 1.9
 -4 10 4 38.91 2.04
 -4 10 3 102.83 4.24
 -4 10 3 108.59 4.36
 -4 10 2 105.37 4.28
 -4 10 2 107.4 4.36
 -4 10 1 20.96 1.35
 -4 10 1 19.26 1.39
 -4 10 0 8.49 0.93
 -4 10 0 6.66 0.93
 -4 10 -1 4.01 0.76
 -4 10 -1 2.68 0.64
 -4 9 9 1.08 0.91
 -4 9 9 0.8 0.74
 -4 9 8 23.5 1.62
 -4 9 8 22.78 1.48
 -4 9 7 6.2 1.37
 -4 9 7 6.09 1.05
 -4 9 7 6.83 1.2
 -4 9 6 18.97 1.72
 -4 9 6 15.35 1.38
 -4 9 6 19.18 1.62
 -4 9 5 2.13 1.4
 -4 9 5 0.67 1.14
 -4 9 5 0.56 1.36
 -4 9 4 -0.54 1.39
 -4 9 4 1.97 1.23
 -4 9 3 28.06 2.05
 -4 9 3 28.94 1.9
 -4 9 2 76.01 3.46
 -4 9 2 76.54 3.57
 -4 9 1 0.49 1.2
 -4 9 1 1.3 1.35
 -4 9 0 0.34 1.26
 -4 9 -1 1.27 1.12
 4 -9 1 1.2 1.01
 -4 9 -2 14.36 1.11
 -4 9 -2 16.61 1.22
 -4 9 -3 17.56 1.02
 4 -9 3 16.4 1.23
 -4 9 -3 17.43 1.04
 -4 8 10 5.68 1.04
 -4 8 9 12.38 1.18
 -4 8 9 12.06 1.13
 -4 8 8 92.24 3.87
 -4 8 8 87.34 4
 -4 8 8 88.65 3.76
 -4 8 7 1.1 1.32
 -4 8 7 3.21 1.59
 -4 8 7 -0.3 1.21
 -4 8 6 2.6 1.51
 -4 8 6 1.78 1.32
 -4 8 6 2.79 1.34
 -4 8 6 0.79 1.57
 -4 8 5 259.35 10.14
 -4 8 5 267.57 9.99
 -4 8 5 256.94 10.19
 -4 8 5 253.98 9.98
 -4 8 4 14.22 1.83
 -4 8 4 12.92 1.64
 -4 8 4 13.27 1.96
 -4 8 4 14.11 1.56
 -4 8 3 19.32 1.84
 -4 8 2 30.11 2.11
 -4 8 1 47.43 2.51
 -4 8 1 40.77 2.81
 -4 8 0 61.76 3.03
 -4 8 0 59.38 3.35
 4 -8 0 60.32 3.14
 -4 8 -1 1.18 1.37
 4 -8 1 0.75 1.56
 -4 8 -1 1.26 1.78
 -4 8 -2 12 1.5
 4 -8 2 10.63 1.74
 -4 8 -3 -0.49 1.15
 4 -8 3 0.5 1.39
 -4 8 -4 3.03 1.06
 4 -8 4 3.31 1.27
 4 -8 5 18.57 1.33
 -4 8 -5 21.19 1.22
 -4 7 11 21.16 1.24
 -4 7 10 28.35 1.84
 -4 7 10 31.11 1.56
 -4 7 9 5.78 1.51
 -4 7 9 4.28 1.19
 -4 7 9 3.76 1.15
 -4 7 8 0.49 1.31
 -4 7 8 -0.29 1.33
 -4 7 7 12.24 1.99
 -4 7 7 7.17 1.55
 -4 7 7 9.09 1.67
 -4 7 6 299.26 11.46
 -4 7 6 291.23 11.18
 -4 7 6 284.95 11.34
 -4 7 6 296.72 11.24
 -4 7 5 7.97 1.81
 -4 7 5 7.09 1.54
 -4 7 5 4.83 1.52
 -4 7 4 24.84 2.19
 -4 7 4 28.67 2.05
 -4 7 4 27.14 2.05
 -4 7 3 55.16 2.92
 4 -7 -2 2.14 1.98
 -4 7 2 3.71 1.57
 -4 7 2 4.49 1.94
 -4 7 1 24.23 2.01
 -4 7 1 22.76 2.38
 -4 7 0 49.92 3.25
 -4 7 0 56.83 2.99
 4 -7 0 50.34 3.09
 -4 7 -1 21.2 2.03
 4 -7 1 19.29 2.25
 -4 7 -1 22.37 2.45
 -4 7 -2 47.59 2.85
 -4 7 -2 54.9 3.15
 4 -7 2 49.02 3.09
 -4 7 -3 79.27 3.75
 4 -7 3 73.51 3.85
 -4 7 -4 7 1.54
 4 -7 4 3.26 1.72
 4 -7 5 2.09 1.12
 -4 7 -5 2 1.24
 4 -7 5 1.42 1.38
 4 -7 6 1.67 0.86
 -4 7 -6 2.4 1.02
 4 -7 7 6.9 0.78
 -4 7 -7 9.67 0.79
 -4 6 11 20.89 1.18
 -4 6 11 23.13 1.44
 -4 6 10 44.42 2.16
 -4 6 10 43.41 2.41
 -4 6 9 136.48 5.52
 -4 6 9 139.86 5.72
 -4 6 9 130.73 5.42
 -4 6 8 13.14 1.7
 -4 6 8 13.78 2.05
 -4 6 8 15.13 1.72
 -4 6 7 45.86 2.65
 -4 6 7 45.47 2.98
 -4 6 7 46.05 2.72
 -4 6 6 40.18 2.44
 -4 6 6 42.71 2.63
 -4 6 6 41.11 2.48
 -4 6 5 -1.85 1.71
 -4 6 5 -0.35 1.48
 -4 6 5 0.99 1.55
 -4 6 4 20.02 2
 -4 6 4 16.09 1.82
 4 -6 -3 84.6 5.67
 -4 6 3 84.86 3.84
 4 -6 -3 81.18 5.12
 -4 6 3 82.1 3.83
 4 -6 -2 3.67 2.02
 -4 6 2 4.57 1.71
 -4 6 2 6.8 1.92
 4 -6 -1 2.56 1.89
 -4 6 1 4.39 1.73
 -4 6 1 1.98 1.9
 4 -6 0 49.8 3.09
 -4 6 0 50.59 3.21
 -4 6 0 49.77 2.95
 -4 6 -1 4.19 1.83
 4 -6 1 6.3 2
 -4 6 -1 1.55 2.01
 4 -6 2 20.17 2.26
 -4 6 -2 15.23 2.08
 -4 6 -2 16.55 2.39
 -4 6 -3 11.38 2
 4 -6 3 12.64 2.18
 4 -6 3 15.23 1.86
 -4 6 -4 3.04 1.73
 4 -6 4 1.88 1.91
 4 -6 4 1.43 1.71
 -4 6 -5 0.08 1.54
 4 -6 5 1.56 1.6
 -4 6 -6 4.91 1.49
 4 -6 6 7.72 1.62
 4 -6 6 7.16 1.44
 -4 6 -7 5.47 1.19
 4 -6 7 5.89 1.14
 -4 6 -8 6.21 0.83
 4 -6 8 5.12 0.81
 -4 5 11 0.44 0.95
 -4 5 11 -1.11 0.84
 -4 5 10 1.62 1.42
 -4 5 10 6.7 1.21
 -4 5 9 0.64 1.63
 -4 5 9 0.48 1.4
 -4 5 8 63.78 3.2
 -4 5 8 67.15 3.57
 -4 5 8 64.26 3.25
 -4 5 7 12.2 1.81
 -4 5 7 9.63 1.72
 -4 5 7 8.5 2.02
 -4 5 6 10.11 1.77
 -4 5 6 7.93 1.71
 4 -5 -6 8.66 2.12
 -4 5 6 8.78 1.67
 -4 5 5 15.56 1.81
 -4 5 5 15.14 1.97
 -4 5 5 12.98 1.75
 -4 5 4 12.7 1.82
 4 -5 -4 9.95 2.03
 -4 5 4 11.13 1.86
 4 -5 -3 11.87 2.13
 -4 5 3 8.55 1.68
 -4 5 2 134 5.63
 4 -5 -2 138.37 7.33
 -4 5 1 34.35 2.42
 4 -5 -1 34.88 3.35
 -4 5 0 6.39 1.77
 4 -5 0 4.93 1.94
 4 -5 0 2.82 1.81
 -4 5 0 4.01 1.96
 -4 5 -1 55.54 3.11
 -4 5 -1 56.43 3.3
 4 -5 1 61.54 3.3
 4 -5 2 63.18 3.45
 4 -5 2 57.68 3.21
 -4 5 -2 60.27 3.25
 -4 5 -2 64.36 3.51
 4 -5 2 53.64 4.18
 -4 5 -3 102.79 4.79
 4 -5 3 101.06 4.7
 4 -5 3 109.45 4.91
 4 -5 3 91.23 6.09
 4 -5 4 143.38 6.27
 4 -5 4 141.21 6.09
 -4 5 -4 137.49 6.26
 -4 5 -4 145.4 6.22
 4 -5 4 148.06 7.98
 4 -5 5 113.25 4.99
 -4 5 -5 107.73 5.04
 4 -5 6 5.45 1.79
 -4 5 -6 6.15 1.73
 4 -5 6 4.41 1.83
 4 -5 7 10.08 1.62
 4 -5 7 11.77 1.77
 4 -5 8 3.79 1.23
 4 -5 8 1.73 1.03
 -4 5 -9 21.4 1.32
 4 -5 9 23.34 1.33
 -4 4 11 -0.53 0.94
 -4 4 11 0.51 1.04
 -4 4 10 16.33 1.71
 -4 4 10 12.91 1.63
 -4 4 10 15.9 1.49
 4 -4 -9 19.37 1.84
 -4 4 9 23.62 1.88
 -4 4 9 17.39 2.14
 -4 4 8 24.92 2.26
 -4 4 8 24.25 2.09
 -4 4 8 27.17 2.35
 -4 4 7 4.12 1.67
 -4 4 7 4.23 2.01
 -4 4 7 4.47 1.63
 -4 4 7 6.66 1.78
 -4 4 6 9.52 1.71
 -4 4 6 11.19 1.84
 4 -4 -6 7.71 1.9
 -4 4 6 10.53 1.71
 -4 4 6 9.31 1.9
 -4 4 5 0.54 1.71
 -4 4 5 0.13 1.61
 -4 4 5 0.93 1.54
 4 -4 -4 102.95 5.41
 4 -4 -4 97.31 5.31
 4 -4 -3 12.97 2.07
 4 -4 -3 17.65 2.18
 4 -4 -2 40.98 3.29
 4 -4 -2 40.92 3.66
 4 -4 -1 -0.25 1.98
 4 -4 0 23.67 2.71
 4 -4 1 0.76 1.45
 4 -4 1 3.23 1.66
 4 -4 2 5.77 1.91
 -4 4 -2 15.29 2.15
 -4 4 -2 12.51 2.39
 -4 4 -2 11 1.93
 4 -4 2 9.11 2.2
 4 -4 3 9.04 1.98
 -4 4 -3 11.15 2.35
 -4 4 -3 12.24 2.16
 -4 4 -3 10.34 2.01
 4 -4 3 11.14 2.14
 4 -4 3 9.99 2.34
 4 -4 4 23.7 2.32
 -4 4 -4 24.57 2.02
 -4 4 -4 24.19 3
 -4 4 -4 26.04 2.44
 -4 4 -4 25.04 2.4
 4 -4 4 22.91 3.08
 -4 4 -5 16.31 1.83
 -4 4 -5 14.11 2.71
 4 -4 5 17.51 2.17
 4 -4 5 15.88 2.29
 4 -4 5 16.5 2.97
 4 -4 6 59.56 3.24
 4 -4 6 51.59 3.28
 -4 4 -6 55.54 2.99
 -4 4 -7 1.93 1.68
 4 -4 7 0.33 1.76
 -4 4 -7 0.51 1.35
 4 -4 7 2.32 1.69
 4 -4 8 27.47 2.07
 4 -4 8 25.91 2.06
 -4 4 -8 27.34 2.09
 4 -4 9 1.57 0.97
 4 -4 9 0.22 1.15
 -4 4 -9 1.05 1.12
 4 -4 10 7.02 0.88
 -4 4 -10 5.31 0.79
 -4 3 12 19.51 1.2
 -4 3 11 5.23 1.05
 -4 3 11 4.87 1.27
 -4 3 10 214.72 8.35
 4 -3 -10 213.26 8.31
 4 -3 -9 2.75 1.55
 -4 3 9 5.28 1.51
 -4 3 9 3.18 1.77
 -4 3 8 155.19 6.51
 -4 3 8 148.37 6.28
 -4 3 8 153.51 6.42
 -4 3 7 92.14 4.51
 -4 3 7 96.79 4.32
 -4 3 7 95.69 4.53
 -4 3 6 82.12 4.14
 4 -3 -6 84.25 4.81
 -4 3 6 89.41 3.97
 4 -3 -5 2.27 1.47
 4 -3 -4 24.45 2.47
 4 -3 -4 21.19 2.16
 4 -3 -3 221.29 9.61
 4 -3 -3 215.5 9.31
 4 -3 -2 83.28 4.78
 4 -3 -2 82.56 4.39
 4 -3 -1 468.54 18.95
 4 -3 0 58.77 3.27
 4 -3 0 63.06 4.06
 -4 3 -1 6.09 1.78
 4 -3 1 3.54 1.42
 4 -3 1 6.37 1.84
 4 -3 2 93.08 5.15
 4 -3 2 89.28 5.08
 4 -3 3 19.63 2.62
 -4 3 -3 23.04 2.7
 -4 3 -4 3.61 1.49
 -4 3 -4 4.21 1.82
 -4 3 -4 3.56 1.96
 4 -3 4 3.75 1.87
 4 -3 4 2.28 1.95
 4 -3 5 15.71 2.85
 -4 3 -5 14.42 2.53
 4 -3 5 12.52 2.09
 4 -3 5 16.23 2.24
 -4 3 -5 11.18 2.05
 -4 3 -5 12.36 1.78
 4 -3 6 0.72 2.06
 4 -3 6 2.27 1.88
 -4 3 -6 -1.04 1.48
 -4 3 -6 -0.65 1.89
 -4 3 -6 1.83 1.92
 4 -3 6 0.35 2.03
 -4 3 -7 6.89 1.61
 -4 3 -7 5.79 1.92
 4 -3 7 7.56 2.05
 4 -3 7 6.79 1.97
 4 -3 8 6.02 1.71
 -4 3 -8 3.17 1.66
 -4 3 -8 4.69 1.43
 -4 3 -9 1.4 1.29
 -4 3 -9 1.89 1.15
 4 -3 9 1.46 1.2
 -4 3 -10 1.06 1.03
 4 -3 10 -0.05 1.06
 4 -3 11 5.82 0.75
 -4 2 12 4.64 0.92
 -4 2 11 19.43 1.44
 4 -2 -11 22.6 1.45
 -4 2 10 32.92 2.11
 4 -2 -10 35.57 2.17
 -4 2 9 16.03 1.79
 4 -2 -9 17.98 1.88
 -4 2 8 5.17 1.63
 -4 2 8 2.42 1.91
 -4 2 8 1.18 1.83
 -4 2 7 26.21 2.13
 -4 2 7 25.27 2.39
 -4 2 7 23.88 2.4
 -4 2 6 113.3 5.18
 -4 2 6 116.34 4.92
 4 -2 -6 116.93 5.85
 4 -2 -5 4.69 1.45
 4 -2 -5 1.48 1.4
 4 -2 -4 35.11 2.49
 4 -2 -4 36.85 2.57
 4 -2 -4 38.81 2.86
 4 -2 -3 68.94 3.77
 4 -2 -3 83.73 4.34
 4 -2 -2 14.34 1.63
 4 -2 -2 19.18 2.21
 4 -2 -1 3.45 1.57
 4 -2 -1 3.96 1.82
 4 -2 0 184.1 8.48
 -4 2 0 190.26 8.26
 4 -2 1 0.36 1.79
 -4 2 -1 -0.68 1.44
 4 -2 1 1.78 1.37
 4 -2 2 195.51 8.61
 -4 2 -2 183.04 8.59
 4 -2 2 192.39 8.49
 4 -2 3 98.04 5.26
 4 -2 3 97.17 5.33
 -4 2 -4 1.95 1.78
 4 -2 4 1.49 1.89
 4 -2 5 6.55 2.01
 -4 2 -5 3.14 1.78
 4 -2 5 5.46 1.93
 4 -2 5 4.96 2.11
 4 -2 6 287.05 11.08
 4 -2 6 294.63 13.18
 -4 2 -6 285.8 10.94
 -4 2 -6 271.44 11.05
 -4 2 -7 293.51 13.29
 4 -2 7 294.71 11.41
 -4 2 -7 287.12 11.25
 -4 2 -7 289.28 11.4
 -4 2 -8 121.55 5.25
 -4 2 -8 125.52 5.43
 4 -2 8 124.08 5.46
 4 -2 8 117.12 5.34
 -4 2 -9 3.91 1.54
 4 -2 9 2.51 1.72
 4 -2 9 2.15 1.38
 -4 2 -9 2.25 1.33
 4 -2 10 10.19 1.59
 -4 2 -10 10.1 1.43
 -4 2 -10 8.8 1.33
 4 -2 11 6.67 1.1
 -4 2 -11 9 1.06
 -4 2 -11 8.33 0.96
 -4 1 12 12.53 1.06
 4 -1 -11 24.69 1.58
 -4 1 10 5.27 1.36
 4 -1 -10 8.57 1.47
 -4 1 9 36.84 2.32
 4 -1 -9 37.7 2.51
 -4 1 8 387.31 14.48
 4 -1 -8 373.09 14.6
 -4 1 7 35.71 2.25
 -4 1 7 26.22 2.57
 -4 1 6 30.51 2.49
 4 -1 -5 0.45 1.23
 4 -1 -5 1.13 1.44
 4 -1 -4 521.2 19.54
 4 -1 -4 526.99 20.08
 4 -1 -4 487.28 19.43
 4 -1 -3 77.17 3.76
 4 -1 -3 83.87 4.39
 4 -1 -3 76.98 3.71
 4 -1 -2 488.57 18.26
 4 -1 -2 449.18 17.42
 4 -1 -1 5.5 1.61
 4 -1 -1 4.74 1.96
 -4 1 0 4.74 1.58
 4 -1 1 124.16 5.8
 4 -1 1 130.83 6.16
 -4 1 -1 135.46 5.99
 4 -1 2 915.73 33.48
 4 -1 2 857.58 33.58
 4 -1 3 55.19 3.66
 4 -1 3 54.21 3.62
 4 -1 4 46.11 3.52
 -4 1 -4 50.47 3.17
 4 -1 5 -1.03 1.94
 -4 1 -5 -0.18 1.35
 4 -1 6 14.09 2.11
 -4 1 -6 15.59 2.02
 4 -1 6 14.07 2.09
 4 -1 7 2.33 1.96
 -4 1 -7 2.14 1.73
 4 -1 7 2.3 1.91
 4 -1 7 1.37 2.23
 4 -1 8 26.99 2.29
 -4 1 -8 28.09 2.28
 4 -1 8 22.09 3.36
 4 -1 8 25.69 2.46
 -4 1 -9 -0.15 1.66
 -4 1 -9 1.57 1.43
 4 -1 9 -0.26 1.8
 4 -1 9 1.57 1.5
 -4 1 -10 28.07 2.01
 4 -1 10 29.35 2.22
 -4 1 -10 27.84 1.94
 -4 1 -11 2.96 1.09
 -4 1 -11 5.25 1.1
 4 -1 11 4.57 1.3
 -4 1 -12 0.74 0.69
 4 -1 12 0.46 0.75
 4 0 -11 26.54 1.65
 -4 0 10 38.73 2.19
 4 0 -10 40.12 2.34
 -4 0 9 34 2.21
 -4 0 9 29.14 2.14
 4 0 -9 28.54 2.28
 -4 0 8 28.7 2.14
 -4 0 8 32.68 2.39
 4 0 -8 26.67 2.34
 -4 0 7 58.52 3.05
 -4 0 7 58.36 3.27
 4 0 -6 2.78 1.61
 -4 0 6 4.77 1.86
 -4 0 6 7.16 1.55
 4 0 -5 44.51 3.26
 4 0 -4 110.62 5.59
 4 0 -3 0.15 0.76
 4 0 -3 -0.41 0.87
 4 0 -3 -0.49 1.45
 4 0 -2 57.39 2.59
 4 0 -2 56.01 2.66
 4 0 -2 62.03 3.63
 4 0 -1 39.97 2.93
 4 0 -1 40.55 2.85
 4 0 0 249.7 10.14
 -4 0 0 239.55 9.7
 -4 0 -1 65.2 3.45
 4 0 2 765.21 28.4
 4 0 2 733.48 28.25
 4 0 3 600.31 22.99
 -4 0 -3 590.43 22.85
 4 0 4 113.59 5.86
 -4 0 -4 114.96 5.6
 4 0 5 6.11 1.99
 -4 0 -5 8.39 1.78
 -4 0 -6 169.12 7.98
 4 0 7 2.23 1.72
 4 0 7 1.85 1.89
 -4 0 -7 1.88 1.61
 4 0 7 -1.39 1.82
 -4 0 -7 2.53 1.71
 4 0 7 -0.62 1.97
 4 0 7 0.46 1.6
 4 0 8 204.4 8.09
 4 0 8 202.51 10.13
 -4 0 -8 195.09 8.1
 4 0 8 203.5 8.03
 4 0 8 200.09 8.18
 4 0 9 79.65 3.88
 -4 0 -9 73.66 3.76
 4 0 10 2.94 1.74
 -4 0 -10 6.74 1.61
 4 0 11 1.84 1.37
 -4 0 -11 1.5 1.2
 -4 0 -11 3.69 1.26
 4 0 12 3.34 1.01
 -4 0 -12 3.04 0.93
 4 1 -11 1.23 0.93
 -4 -1 10 1.58 1.24
 4 1 -10 1.24 1.28
 -4 -1 9 28.83 2.21
 4 1 -9 32.21 2.31
 4 1 -8 28.66 2.41
 -4 -1 8 26.87 2.13
 -4 -1 8 27.45 2.29
 -4 -1 7 219.27 8.8
 4 1 -7 221.47 8.98
 -4 -1 7 220.76 8.98
 -4 -1 7 234.5 9.15
 -4 -1 6 1.66 1.88
 -4 -1 6 0.06 1.45
 4 1 -6 -0.93 1.6
 -4 -1 6 -0.41 1.86
 4 1 -5 213.57 9.63
 4 1 -4 71.95 4.34
 4 1 -3 12.95 2.04
 4 1 -2 37.01 2.72
 4 1 -1 72.37 3.85
 4 1 -1 70.87 3.91
 4 1 0 50.41 2.98
 -4 -1 0 47.14 2.44
 4 1 1 11.85 1.84
 4 1 1 12.32 1.79
 4 1 2 27.42 2.16
 4 1 2 30.02 2.42
 -4 -1 -2 23.76 2.25
 -4 -1 -3 18.82 2.03
 -4 -1 -4 24.77 2.45
 4 1 4 24.26 2.42
 -4 -1 -4 27.51 2.46
 -4 -1 -5 166.58 7.5
 -4 -1 -5 150.57 7.34
 -4 -1 -6 53.28 3.85
 4 1 6 60.78 4.18
 -4 -1 -6 54.92 3.8
 -4 -1 -7 -0.26 1.73
 -4 -1 -7 -0.74 1.63
 4 1 7 2.27 1.97
 4 1 8 9.66 2.78
 4 1 8 12.07 1.84
 4 1 8 11.6 1.96
 4 1 8 13.94 2.09
 -4 -1 -8 11.58 2.46
 -4 -1 -8 11.44 2.27
 -4 -1 -8 11.14 1.88
 4 1 8 10.31 1.78
 4 1 9 1.14 1.85
 4 1 9 3.36 1.87
 4 1 9 1.34 1.66
 4 1 9 4.08 1.71
 -4 -1 -9 1.2 1.6
 4 1 10 16.43 1.78
 4 1 10 14.83 1.98
 4 1 10 16.02 2.13
 4 1 11 133.76 5.6
 4 1 11 133.41 5.57
 4 1 12 53.3 2.57
 4 1 12 53.16 2.57
 -4 -1 -13 7.81 0.8
 4 2 -11 1.57 0.79
 -4 -2 11 1.49 0.67
 -4 -2 11 1.63 0.93
 -4 -2 10 19.4 1.58
 4 2 -10 19.36 1.6
 -4 -2 9 15.86 1.81
 4 2 -9 20.1 1.94
 4 2 -8 143.65 6.18
 -4 -2 8 147.03 6.25
 -4 -2 7 104.81 4.91
 -4 -2 7 104.24 4.64
 -4 -2 6 4.05 1.94
 4 2 -6 0.51 1.73
 -4 -2 6 3.72 1.91
 -4 -2 6 0.83 1.53
 4 2 -5 213.73 9.78
 4 2 -4 13.59 2.13
 4 2 -3 119 6.03
 4 2 -3 124.39 5.47
 4 2 -2 142.2 6.61
 4 2 -2 142.18 6.12
 4 2 -1 9.95 1.48
 4 2 0 134.37 5.82
 4 2 0 144.86 6.1
 -4 -2 0 130.64 5.15
 4 2 1 860.38 32.2
 4 2 1 862.96 32.14
 4 2 2 38.86 2.63
 4 2 2 36.1 2.55
 4 2 3 1.79 1.29
 -4 -2 -3 5.3 1.71
 -4 -2 -4 74.33 4.14
 4 2 4 71.24 3.63
 -4 -2 -4 74.62 4.11
 4 2 5 161.94 6.97
 -4 -2 -5 174.5 7.78
 -4 -2 -6 47.5 3.6
 -4 -2 -7 120.85 6.52
 4 2 8 7.59 1.93
 4 2 8 6.84 2.09
 4 2 8 9.94 1.94
 -4 -2 -8 7.24 2.11
 4 2 8 5.39 1.7
 4 2 8 8.65 1.65
 4 2 9 2.6 1.69
 4 2 9 2.68 2.01
 4 2 9 2.65 1.44
 4 2 9 4.5 1.7
 -4 -2 -9 4 2.05
 -4 -2 -9 4.72 2.18
 4 2 9 3.01 1.73
 4 2 10 60.07 3.3
 4 2 10 68.58 3.59
 4 2 10 63.21 3.34
 4 2 10 67.2 3.33
 4 2 11 20.7 2.18
 4 2 11 28.62 1.98
 4 2 11 21.85 1.89
 4 2 11 25.88 1.96
 4 2 12 67.63 3.24
 -4 -2 -13 25.38 1.42
 4 2 13 20.31 1.39
 4 3 -11 14.07 0.88
 4 3 -10 1.06 1.03
 -4 -3 10 2.55 1.12
 -4 -3 9 5.93 1.57
 -4 -3 8 2.7 1.74
 4 3 -7 15.13 1.95
 -4 -3 7 9.82 2.08
 4 3 -6 6.66 1.8
 4 3 -6 8.69 2.23
 -4 -3 6 6.67 1.99
 -4 -3 5 133.17 5.68
 4 3 -5 129.03 6.87
 -4 -3 5 129.53 5.64
 4 3 -5 128.63 5.61
 4 3 -4 274.85 12.04
 -4 -3 3 4.78 1.57
 4 3 -3 5.41 1.79
 4 3 -2 0.18 1.61
 4 3 -2 1.47 0.82
 4 3 -1 483.61 18.18
 4 3 0 19.15 2.11
 4 3 0 20.05 1.62
 4 3 1 26.41 2.16
 -4 -3 -2 2.38 1.44
 4 3 2 2.22 1.37
 -4 -3 -2 1.28 0.62
 -4 -3 -2 4.08 1.45
 -4 -3 -3 60.64 3.45
 4 3 3 59.5 3.1
 -4 -3 -3 57.64 3.4
 -4 -3 -4 227.56 9.22
 -4 -3 -4 217.84 9.48
 4 3 4 219.27 8.83
 -4 -3 -4 224.31 9.44
 -4 -3 -5 182.86 7.91
 4 3 5 178.12 7.17
 -4 -3 -5 173.52 8.05
 -4 -3 -6 84.01 4.78
 -4 -3 -7 25.91 2.9
 4 3 8 20.62 2.33
 4 3 8 15.87 2.11
 -4 -3 -8 16.17 2.69
 4 3 8 18.97 1.79
 4 3 9 126.26 5.56
 4 3 9 115.04 5.36
 4 3 9 124.82 5.23
 4 3 9 116.2 5.25
 -4 -3 -9 131.37 7.13
 4 3 10 4.04 1.64
 4 3 10 2 1.52
 4 3 10 0.74 1.97
 4 3 10 4.29 1.8
 4 3 11 107.8 4.75
 4 3 11 111.71 5
 4 3 11 105.69 4.79
 4 3 12 56.43 2.77
 4 3 12 58.32 2.99
 4 3 12 51.89 2.71
 4 3 13 196.32 7.61
 -4 -3 -14 11.04 0.74
 -4 -4 10 0.68 0.89
 -4 -4 9 4.57 1.36
 4 4 -9 6.4 1.31
 -4 -4 8 2.55 1.71
 4 4 -8 1.27 1.43
 -4 -4 7 49.45 3
 4 4 -7 42.11 2.75
 4 4 -6 531.54 22.21
 4 4 -6 544.66 20.4
 4 4 -5 13.43 1.92
 4 4 -5 13.69 2.49
 -4 -4 4 111.72 4.96
 -4 -4 4 111.09 5.7
 4 4 -4 112.07 6.29
 -4 -4 3 44.18 3.25
 4 4 -3 51.32 3.77
 -4 -4 2 14.55 2.05
 4 4 -1 15.56 2.19
 4 4 0 260.71 10.86
 4 4 1 6.15 1.57
 -4 -4 -2 169.95 7.37
 -4 -4 -2 170.27 6.73
 -4 -4 -2 168.78 6.56
 4 4 2 190.82 7.35
 -4 -4 -2 168.18 7.06
 -4 -4 -2 169.02 6.69
 -4 -4 -3 41.07 2.73
 -4 -4 -3 39.64 2.37
 -4 -4 -3 39.83 2.09
 4 4 3 37.66 2.33
 -4 -4 -3 41.07 2.61
 -4 -4 -4 873.22 32.37
 -4 -4 -4 855.64 31.99
 -4 -4 -4 837.91 31.69
 4 4 4 851.49 31.61
 -4 -4 -4 866.76 32.27
 -4 -4 -5 47.69 3.11
 -4 -4 -5 45.21 2.73
 -4 -4 -5 42.46 3.24
 -4 -4 -6 143.89 7.01
 -4 -4 -6 147.52 7.2
 -4 -4 -7 0.68 1.78
 -4 -4 -7 0.5 1.77
 4 4 8 9.21 1.56
 4 4 8 8.42 2.1
 -4 -4 -8 12.05 2.36
 -4 -4 -9 19.48 3.02
 4 4 9 24.37 1.96
 4 4 9 22.91 2.41
 4 4 10 1.32 1.95
 -4 -4 -10 6.85 2.41
 4 4 10 2.7 1.84
 4 4 10 3.62 1.63
 4 4 10 4.41 1.61
 4 4 11 94.39 4.47
 4 4 11 98.72 4.64
 4 4 11 95.2 4.33
 4 4 11 96.73 4.39
 4 4 12 19.45 1.8
 4 4 12 20.91 2.03
 4 4 12 20.2 1.77
 4 4 13 119.35 4.9
 4 4 13 130.61 5.15
 4 4 14 22.88 1.29
 -4 -4 -14 21.8 1.19
 -4 -5 9 1.7 1.09
 4 5 -9 0.4 0.97
 4 5 -8 38.4 2.28
 4 5 -7 1.45 1.46
 4 5 -6 21.67 2.13
 -4 -5 6 24.05 2.33
 4 5 -5 19.35 2.11
 4 5 -5 25.37 3.05
 -4 -5 5 18.46 2.23
 4 5 -4 41.3 2.64
 -4 -5 4 45.21 3.53
 4 5 -4 42.56 2.66
 -4 -5 4 41.5 2.81
 4 5 -4 44.05 3.81
 -4 -5 3 25.99 2.79
 4 5 -3 23.04 2.85
 -4 -5 2 18.88 2.43
 -4 -5 1 90.96 5.02
 4 5 -1 89.67 5.12
 4 5 0 113.19 5.79
 4 5 1 225.97 9.6
 -4 -5 -2 233.12 9.19
 -4 -5 -2 220.65 9.11
 -4 -5 -2 241.36 9.55
 4 5 2 241.77 9.69
 -4 -5 -3 112.06 5.01
 -4 -5 -3 103.51 4.78
 -4 -5 -3 113.71 5.25
 -4 -5 -3 102.1 4.75
 4 5 3 110.75 4.96
 -4 -5 -4 237.09 9.63
 -4 -5 -4 226.51 9.83
 -4 -5 -4 238.64 10.03
 -4 -5 -4 233.94 9.65
 4 5 4 236.15 9.31
 -4 -5 -4 238.99 9.46
 -4 -5 -5 3.43 1.54
 -4 -5 -5 2.33 1.31
 -4 -5 -5 3.35 1.24
 -4 -5 -6 134.54 6.09
 -4 -5 -6 121.82 6.27
 -4 -5 -6 126.36 6.54
 -4 -5 -7 508.08 20.35
 -4 -5 -7 506.95 20.59
 -4 -5 -7 531.16 20.96
 -4 -5 -8 248.11 11.54
 -4 -5 -8 248.46 11.28
 4 5 8 247.77 9.86
 -4 -5 -9 38.93 3.62
 4 5 9 35.19 2.37
 4 5 9 34.54 2.83
 -4 -5 -10 26.27 3.51
 4 5 10 39.26 2.41
 4 5 11 16.12 2.04
 4 5 11 13.2 1.81
 4 5 11 14.04 1.73
 4 5 12 26.34 1.87
 4 5 12 23.96 1.94
 4 5 12 25.67 2.2
 4 5 12 24.3 1.98
 4 5 13 12.32 1.32
 4 5 13 10.9 1.5
 4 5 13 10.44 1.32
 4 5 14 4.83 0.95
 4 6 -9 0.77 0.67
 -4 -6 9 1.88 0.73
 4 6 -8 2.23 1.07
 -4 -6 8 2.55 1.21
 -4 -6 7 36.35 2.35
 4 6 -7 33.59 2.21
 4 6 -6 7.04 1.6
 -4 -6 6 8.97 1.84
 4 6 -5 0.98 1.6
 -4 -6 5 -0.08 1.85
 4 6 -5 -0.08 1.63
 4 6 -4 54.42 3.06
 -4 -6 4 52.72 3.23
 4 6 -4 58.25 3.02
 4 6 -4 54.81 4.46
 4 6 -3 28.21 2.2
 -4 -6 3 28.96 3.15
 4 6 -3 27.93 2.37
 4 6 -3 23.05 3.01
 -4 -6 3 25.12 2.31
 -4 -6 2 7.15 2.14
 4 6 -2 10.37 2.28
 -4 -6 1 52.1 3.91
 4 6 -1 49.17 3.83
 -4 -6 0 1.34 1.92
 4 6 0 1.48 1.69
 4 6 1 15.2 2.15
 -4 -6 -2 17.3 1.65
 4 6 2 21.11 2.1
 -4 -6 -3 8.18 1.39
 -4 -6 -3 8.92 1.37
 -4 -6 -3 6.91 1.33
 -4 -6 -3 6.93 1.25
 4 6 3 7.73 1.46
 -4 -6 -4 2.32 1.19
 -4 -6 -4 2.21 1.4
 -4 -6 -4 3.15 1.28
 -4 -6 -4 3.26 1.35
 -4 -6 -5 23.53 2.2
 -4 -6 -5 25.4 2.16
 -4 -6 -5 26.92 2.31
 -4 -6 -6 7.6 1.66
 -4 -6 -6 8.46 1.76
 -4 -6 -7 79.17 4.82
 -4 -6 -7 81.97 4.6
 -4 -6 -8 11.4 2.53
 -4 -6 -8 11.85 2.26
 4 6 8 12.77 2.04
 -4 -6 -8 7.35 2.19
 4 6 9 9.87 2.16
 -4 -6 -9 15.92 2.78
 -4 -6 -9 15.38 2.79
 4 6 10 -1.4 1.97
 4 6 10 0.22 1.53
 4 6 11 42.62 2.79
 4 6 11 47.52 2.95
 4 6 11 44.27 2.64
 4 6 12 35.01 2.36
 4 6 12 35.38 2.49
 4 6 12 33.57 2.19
 4 6 12 37.39 2.29
 4 6 13 39.44 2.19
 4 6 13 42.71 2.36
 4 6 13 39.32 2.18
 4 6 14 3.28 0.75
 -4 -7 8 1.57 0.83
 4 7 -8 0.32 0.7
 -4 -7 7 -0.16 1.21
 4 7 -7 0.67 1.05
 -4 -7 6 24.94 2.09
 4 7 -6 30.5 1.97
 4 7 -5 0.25 1.47
 4 7 -5 1.37 1.5
 -4 -7 5 2.64 1.71
 4 7 -4 130.03 5.61
 -4 -7 4 132.76 5.74
 4 7 -4 131.04 5.56
 -4 -7 3 246.64 11.35
 4 7 -3 240.31 9.48
 -4 -7 3 243.94 9.48
 4 7 -3 236.7 9.48
 4 7 -3 234.96 9.34
 4 7 -2 43.29 2.74
 4 7 -2 38.62 3.75
 -4 -7 2 44.91 4.03
 -4 -7 2 39.2 2.74
 4 7 -2 44.18 2.79
 4 7 -1 50.76 2.88
 4 7 -1 37.93 2.76
 4 7 -1 45.49 3.82
 -4 -7 1 48.65 4.1
 4 7 0 134.39 7.07
 -4 -7 0 134.64 7.15
 4 7 1 206.59 9.38
 4 7 2 130.69 6.53
 -4 -7 -2 144.73 7.13
 -4 -7 -3 105.89 5.76
 4 7 3 101.48 5.07
 -4 -7 -3 101.5 5.07
 -4 -7 -4 43.01 2.84
 -4 -7 -4 39.83 2.75
 -4 -7 -4 41.69 2.82
 -4 -7 -4 41.53 2.9
 -4 -7 -5 85.85 4.86
 -4 -7 -5 92.79 4.79
 -4 -7 -5 89.78 4.88
 -4 -7 -6 12.25 1.75
 -4 -7 -6 16.5 2.12
 -4 -7 -6 14.17 1.87
 -4 -7 -7 77.41 4.73
 -4 -7 -7 73.15 4.41
 -4 -7 -7 66.43 4.47
 4 7 7 75.12 3.73
 -4 -7 -8 0.28 1.95
 -4 -7 -8 2.51 1.77
 -4 -7 -8 -1.13 1.63
 4 7 8 0.4 1.82
 4 7 9 33.06 2.66
 -4 -7 -9 36.01 3.42
 -4 -7 -9 33.93 3.68
 -4 -7 -9 34.55 3.52
 4 7 9 34.97 2.29
 4 7 10 8.15 1.95
 4 7 10 10.19 1.66
 4 7 11 18.34 1.84
 4 7 11 17.26 2.18
 4 7 11 21.46 1.73
 4 7 12 23.04 2.02
 4 7 12 21.92 2.02
 4 7 12 24.56 1.81
 4 7 13 31.58 2
 4 7 13 35.02 2.08
 4 7 13 33.16 1.9
 4 7 13 34.77 1.96
 4 7 14 3.63 0.8
 4 7 14 1.34 0.86
 4 7 14 3.13 0.76
 4 8 -7 0.77 0.62
 -4 -8 7 2.5 0.87
 4 8 -6 2.48 1.06
 -4 -8 6 3.2 1.19
 4 8 -5 -0.05 1.21
 4 8 -5 0.22 1.34
 -4 -8 5 -1.01 1.43
 4 8 -4 29.57 2.08
 4 8 -4 31.03 2.28
 -4 -8 4 34.33 2.33
 4 8 -3 3.6 1.92
 4 8 -3 4.5 1.65
 -4 -8 3 3.62 1.7
 -4 -8 2 20.99 2.11
 4 8 -2 20.79 2.22
 -4 -8 2 20.93 3.29
 4 8 -2 20.81 2.32
 4 8 -2 20.32 2.95
 4 8 -1 3.82 1.87
 -4 -8 1 4.26 2.43
 4 8 -1 4.62 1.98
 4 8 -1 5.3 2.07
 4 8 0 0.3 1.84
 -4 -8 0 0.31 2.13
 4 8 0 1.27 1.95
 4 8 0 0.28 1.82
 4 8 1 60.07 3.2
 4 8 1 58.94 4.14
 4 8 1 57.35 3.27
 -4 -8 -2 61.2 4.41
 4 8 2 61.96 3.17
 4 8 2 58.75 3.26
 4 8 2 54.92 3.87
 -4 -8 -3 9.45 2.44
 -4 -8 -4 -1.03 2.03
 -4 -8 -4 0.61 1.3
 -4 -8 -5 2.69 1.94
 -4 -8 -5 1.79 1.34
 -4 -8 -5 2.31 1.8
 -4 -8 -6 0.86 1.44
 -4 -8 -6 -1.24 1.56
 -4 -8 -6 -0.64 1.33
 -4 -8 -6 -0.68 1.69
 -4 -8 -6 -0.45 1.35
 -4 -8 -6 -0.87 1.41
 4 8 6 -0.34 1.53
 4 8 6 0.96 1.5
 4 8 7 1.76 1.69
 4 8 7 1.2 1.81
 -4 -8 -7 0.24 1.51
 -4 -8 -7 1.09 1.37
 4 8 7 -0.12 1.48
 -4 -8 -7 -2.27 1.68
 4 8 8 110.74 5
 -4 -8 -8 108.65 6.35
 -4 -8 -8 113.21 6.18
 -4 -8 -8 118.93 6.4
 4 8 8 108.27 4.77
 4 8 9 45.74 2.9
 -4 -8 -9 50.31 4.29
 4 8 9 43.26 2.56
 -4 -8 -9 39.71 3.87
 -4 -8 -9 49.71 3.89
 4 8 10 32.85 2.23
 4 8 10 32.02 2.56
 4 8 11 24.96 1.82
 4 8 11 20.6 1.86
 4 8 11 22.39 2.12
 4 8 12 1.57 1.09
 4 8 12 -0.67 1.36
 4 8 12 0.64 1.21
 4 8 13 2.61 0.99
 4 8 13 2.82 1.16
 4 8 13 3.31 1.17
 4 8 14 4.08 0.75
 4 8 14 4 0.72
 4 8 14 4.96 0.82
 -4 -9 5 8.9 1.21
 4 9 -5 8.23 1.15
 -4 -9 4 14.91 1.55
 4 9 -4 16.18 1.64
 4 9 -3 6.87 1.7
 4 9 -3 9.49 1.87
 4 9 -2 89.59 4.16
 4 9 -2 83.68 4.21
 4 9 -1 135.4 5.92
 4 9 0 47.03 2.93
 4 9 0 43.48 4
 -4 -9 0 50.33 4.5
 4 9 0 47.39 3.13
 4 9 1 99.21 4.58
 4 9 1 101.93 4.74
 4 9 1 91.81 5.74
 -4 -9 -1 98.95 6.34
 4 9 2 -0.76 1.85
 -4 -9 -2 2.28 2.43
 4 9 2 0.97 1.68
 4 9 2 -0.66 1.71
 4 9 3 47.41 2.93
 -4 -9 -3 41.65 3.91
 4 9 3 44.58 2.75
 -4 -9 -4 234.12 10.56
 4 9 4 212.92 8.57
 -4 -9 -4 232.78 10.44
 4 9 4 214.24 8.76
 -4 -9 -5 20.39 2.94
 4 9 5 20.86 2.22
 4 9 6 48.79 2.85
 4 9 6 41.76 2.56
 -4 -9 -6 43.27 3.63
 -4 -9 -6 49.92 3.69
 -4 -9 -7 -2.03 1.62
 4 9 7 -0.33 1.55
 4 9 7 2.17 1.57
 4 9 8 149.98 6.05
 -4 -9 -8 150.08 7.62
 4 9 9 23.43 2.1
 4 9 9 23.57 1.91
 4 9 10 84.15 3.86
 4 9 10 77.42 3.67
 4 9 11 38.08 2.12
 4 9 11 33.48 2.17
 4 9 11 34.44 2.27
 4 9 12 16.59 1.8
 4 9 12 22.53 1.62
 4 9 12 18.68 1.71
 4 9 13 1.04 0.86
 4 9 13 1.3 0.97
 4 9 13 0.37 0.89
 4 9 14 8.95 0.77
 4 10 -4 1.94 1.07
 4 10 -3 2.94 1.37
 4 10 -3 7.82 1.37
 4 10 -2 9.04 1.8
 4 10 -2 7.21 1.66
 4 10 -1 7.65 1.9
 4 10 0 10.49 2.06
 4 10 0 10.36 1.91
 4 10 1 1.93 1.69
 4 10 2 146.24 6.52
 4 10 2 153.69 6.33
 4 10 3 1.41 1.87
 -4 -10 -3 0.34 2.32
 -4 -10 -3 0.33 1.96
 4 10 3 2.18 1.81
 4 10 4 49.08 2.78
 -4 -10 -4 39.25 4.09
 4 10 4 45.34 2.99
 -4 -10 -4 50.17 4.15
 -4 -10 -5 135.46 7.67
 4 10 5 147.4 6.27
 4 10 5 145.68 5.98
 -4 -10 -5 157.56 7.94
 4 10 6 4.85 1.82
 -4 -10 -6 3.99 1.96
 4 10 6 4.63 1.55
 4 10 7 142.43 5.87
 4 10 7 142.02 5.93
 4 10 8 87.24 4
 4 10 9 7.85 1.52
 4 10 10 95.16 4.15
 4 10 11 4.09 1.17
 4 10 12 9.97 1.33
 4 10 12 12.84 1.2
 4 10 12 11.49 1.09
 4 10 13 25.22 1.44
 4 10 13 24.84 1.3
 4 10 13 24.38 1.39
 4 11 -3 0.04 0.95
 4 11 -3 -1.43 0.81
 4 11 -2 4.33 1.31
 4 11 -2 5.64 1.33
 4 11 -1 1.64 1.5
 4 11 0 16.43 1.94
 4 11 0 18.96 2.03
 4 11 1 0.82 1.61
 4 11 2 112.89 5.1
 4 11 2 106.43 4.86
 4 11 3 40.46 2.8
 4 11 3 44.54 2.67
 4 11 4 36.88 2.65
 4 11 4 37.04 2.37
 4 11 5 1.29 1.36
 4 11 5 1.43 1.78
 4 11 6 42.75 2.7
 4 11 6 40.88 2.37
 4 11 7 0.67 1.39
 4 11 8 6.85 1.48
 4 11 9 82 3.67
 4 11 10 23.72 1.63
 4 11 10 19.69 1.65
 4 11 11 75.02 3.39
 4 11 11 79.81 3.27
 4 11 12 64.42 2.73
 4 11 12 63.31 2.69
 4 11 12 61.28 2.66
 4 12 -2 0.31 0.79
 4 12 -2 -0.25 0.7
 4 12 -1 3.54 1.14
 4 12 0 0.79 1.16
 4 12 0 -0.65 1.33
 4 12 1 28.09 1.98
 4 12 2 31.09 2.13
 4 12 2 35.2 2.38
 4 12 3 84.6 3.78
 4 12 3 82.68 3.95
 4 12 4 219.2 8.69
 4 12 4 233.74 8.94
 4 12 5 34.34 2.37
 4 12 5 33.37 1.95
 4 12 6 4.18 1.22
 4 12 6 3.88 1.49
 4 12 7 2.6 1.27
 4 12 8 56.18 2.74
 4 12 9 2.76 1.08
 4 12 10 32.82 1.74
 4 12 11 11.82 0.89
 4 12 11 11.74 0.93
 4 13 0 1.76 0.78
 4 13 0 2.13 0.82
 4 13 1 0.25 0.88
 4 13 2 -0.27 0.97
 4 13 2 3.78 1.23
 4 13 3 0.72 1.01
 4 13 3 0.11 1.22
 4 13 4 2.18 1.29
 4 13 5 20.78 1.65
 4 13 6 8.3 1.21
 4 13 6 6.8 1.15
 4 13 7 0.43 0.96
 4 13 8 2.15 0.92
 4 13 9 15.39 1.1
 4 14 3 0.41 0.7
 4 14 4 2.64 0.79
 4 14 4 -0.35 0.62
 4 14 5 76.23 3.04
 4 14 6 14.68 0.95
 4 14 7 0.09 0.57
 -5 10 6 0.21 0.54
 -5 10 5 5.66 0.79
 -5 10 3 32.63 1.61
 -5 10 2 48.17 2.13
 -5 10 1 5.62 0.73
 -5 9 8 4.5 0.79
 -5 9 7 83.63 3.43
 -5 9 7 82.17 3.36
 -5 9 6 0.66 1.06
 -5 9 6 1.86 0.96
 -5 9 5 30.79 1.85
 -5 9 5 34.26 1.86
 -5 9 4 2.96 1.12
 -5 9 4 2.61 0.87
 -5 9 4 2.9 1.12
 -5 9 3 2.35 0.96
 -5 9 2 17.62 1.3
 -5 9 2 19.25 1.51
 -5 9 1 9.33 1.09
 -5 9 1 13.12 1.29
 -5 9 0 0.2 0.87
 -5 9 0 0.57 0.98
 -5 9 -1 0.45 0.78
 -5 9 -1 -0.79 0.88
 -5 9 -2 -0.08 0.59
 -5 9 -2 1.18 0.63
 -5 8 8 39.2 2.01
 -5 8 8 34.62 1.79
 -5 8 7 65.93 3.06
 -5 8 7 64.41 2.91
 -5 8 6 25.56 1.92
 -5 8 6 22.93 1.71
 -5 8 5 1.05 1.5
 -5 8 5 -0.06 1.27
 -5 8 4 0.31 1.15
 -5 8 4 1.12 1.52
 -5 8 4 0.06 1.34
 -5 8 3 3.1 1.21
 -5 8 3 0.94 1.37
 -5 8 2 33.47 1.99
 -5 8 1 1.62 1.24
 -5 8 1 2.21 1.19
 -5 8 0 16.68 1.51
 5 -8 1 18.8 1.56
 -5 8 -1 21.04 1.57
 5 -8 2 1.36 1.08
 -5 8 -2 1.67 1.07
 5 -8 3 2.61 1.01
 -5 8 -3 2.66 1
 5 -8 4 3.15 0.8
 -5 8 -4 1.73 0.73
 -5 7 10 54.38 2.35
 -5 7 9 2.44 1.18
 -5 7 8 0.29 1.35
 -5 7 8 0.88 0.99
 -5 7 7 19.74 1.67
 -5 7 6 15.27 1.98
 -5 7 6 15.48 1.68
 -5 7 5 40.05 2.47
 -5 7 4 118.57 5.15
 -5 7 3 54.96 2.83
 -5 7 3 51.09 2.99
 -5 7 3 57.28 2.79
 -5 7 2 3.19 1.4
 -5 7 2 2.47 1.48
 -5 7 1 1.16 1.48
 -5 7 0 192.08 7.44
 5 -7 0 177.62 7.4
 -5 7 -1 147.72 6.15
 -5 7 -2 39.22 2.42
 -5 7 -3 13.24 1.61
 5 -7 4 4.9 1.27
 -5 7 -4 8.29 1.35
 5 -7 5 0.1 1
 -5 7 -5 1.89 1.03
 -5 7 -6 -0.35 0.65
 -5 6 10 14.68 1.28
 -5 6 9 0.32 1.27
 -5 6 8 9.37 1.28
 -5 6 8 12.47 1.77
 -5 6 7 21.19 1.81
 -5 6 7 20.14 2.1
 -5 6 6 3.17 1.59
 -5 6 5 57.82 2.95
 -5 6 5 57.21 3.08
 -5 6 4 65.6 3.27
 -5 6 4 65.9 3.37
 -5 6 3 38.55 2.47
 -5 6 2 1.73 1.57
 -5 6 2 2.62 1.52
 -5 6 1 35.91 2.49
 -5 6 0 0.94 1.73
 -5 6 -1 0.98 1.6
 5 -6 1 1.43 1.92
 5 -6 2 41.31 2.79
 -5 6 -2 43.94 2.76
 -5 6 -3 9.33 1.75
 5 -6 3 9.63 1.98
 5 -6 3 10.4 1.66
 -5 6 -4 1.46 1.49
 5 -6 4 3.05 1.69
 5 -6 4 3.28 1.49
 5 -6 5 5.53 1.66
 -5 6 -5 5.54 1.47
 5 -6 5 4.18 1.35
 5 -6 6 19.24 1.52
 -5 6 -6 25.8 1.69
 5 -6 7 1.42 0.82
 5 -6 7 2.19 0.8
 -5 6 -7 1.98 0.89
 -5 5 10 72.33 3.12
 -5 5 9 44.6 2.46
 -5 5 9 41.8 2.03
 -5 5 8 -0.36 1.66
 -5 5 8 -1.83 1.28
 -5 5 7 4.87 1.9
 -5 5 7 3.35 1.44
 -5 5 6 5.5 1.58
 -5 5 6 5.46 1.61
 -5 5 5 1.31 1.49
 -5 5 5 2.89 1.6
 -5 5 4 78.83 3.69
 -5 5 4 73.84 3.71
 -5 5 3 266.18 10.38
 5 -5 -3 267.4 11.99
 -5 5 2 205.53 8.13
 5 -5 -2 201.38 9.84
 5 -5 -2 195.69 10.06
 -5 5 1 11.16 1.87
 5 -5 -1 10.86 2.49
 5 -5 -1 7.94 2.21
 -5 5 0 13.14 2.01
 5 -5 0 12.15 2.11
 5 -5 0 9.16 2.47
 -5 5 -1 0.98 1.85
 5 -5 1 0.55 1.86
 5 -5 2 153.16 6.6
 -5 5 -2 161.32 6.78
 5 -5 2 170.63 6.84
 5 -5 3 176.53 7.22
 -5 5 -3 174.27 7.31
 5 -5 3 177.98 7.4
 -5 5 -4 0.18 1.73
 5 -5 4 1.36 1.9
 5 -5 4 1.08 1.79
 -5 5 -4 1.07 1.61
 -5 5 -5 18.21 1.89
 5 -5 5 21.71 1.98
 -5 5 -5 23.72 2.07
 -5 5 -6 1.48 1.29
 5 -5 6 0.94 1.45
 5 -5 6 2.57 1.68
 5 -5 7 3.05 1.23
 5 -5 7 0.93 1.21
 5 -5 8 13.7 1.2
 5 -5 8 12.13 1.15
 -5 4 10 22.83 1.51
 -5 4 10 20.95 1.26
 -5 4 9 24.01 1.96
 5 -4 -9 22.74 1.7
 -5 4 9 22.03 1.51
 -5 4 8 3.54 1.78
 -5 4 8 -0.07 1.54
 -5 4 7 28.59 2.39
 -5 4 7 26.36 2.23
 -5 4 6 8.53 1.73
 -5 4 6 7.74 1.85
 -5 4 5 0.14 1.59
 -5 4 5 0.98 1.67
 -5 4 5 -0.13 1.59
 -5 4 4 4.87 1.74
 5 -4 -4 3.97 1.83
 -5 4 4 2.36 1.88
 -5 4 4 2.29 1.73
 -5 4 3 4.36 1.74
 -5 4 3 8.19 1.9
 5 -4 -3 6.6 2.14
 5 -4 -3 3.32 2.43
 -5 4 2 2.58 1.68
 -5 4 2 1.59 1.67
 5 -4 -2 3.03 1.91
 5 -4 -2 1.25 2.08
 -5 4 1 22.23 2.1
 5 -4 -1 31.32 3.19
 5 -4 -1 25.11 3.07
 5 -4 0 94.94 4.39
 -5 4 0 96.5 4.36
 -5 4 0 93.01 4.26
 5 -4 0 90.13 5.63
 -5 4 -1 6.66 1.94
 5 -4 1 7.7 2.24
 -5 4 -1 9.18 1.84
 5 -4 1 8.01 2.08
 5 -4 1 8.69 1.84
 -5 4 -2 3.68 1.92
 -5 4 -2 2.82 1.75
 5 -4 2 4.4 2.06
 5 -4 2 4.22 1.93
 5 -4 2 2.95 1.78
 5 -4 3 24.46 2.32
 -5 4 -3 22.11 2.26
 5 -4 3 24.66 2.41
 5 -4 3 17.73 2.73
 5 -4 4 38.44 2.8
 5 -4 4 39.21 3.74
 5 -4 4 34.32 2.62
 5 -4 5 100.5 4.71
 5 -4 6 6.54 1.74
 5 -4 6 4.8 1.96
 -5 4 -6 5.14 1.77
 5 -4 7 1.41 1.53
 -5 4 -7 4.23 1.54
 5 -4 8 0.06 1.12
 5 -4 8 1.62 1.28
 -5 4 -8 2.45 1.27
 -5 4 -9 2.25 0.84
 5 -4 9 1.13 0.78
 5 -4 9 1.24 0.95
 -5 4 -9 1.83 0.92
 -5 3 11 2.56 0.83
 -5 3 10 19.48 1.3
 5 -3 -10 20.85 1.5
 5 -3 -9 5.62 1.44
 -5 3 9 5.54 1.54
 -5 3 9 4.36 1.07
 -5 3 8 2.27 1.8
 -5 3 8 0.33 1.69
 -5 3 7 -0.38 1.94
 -5 3 7 1.71 1.51
 -5 3 7 2.46 1.82
 -5 3 6 34.97 2.65
 -5 3 5 9.94 2.02
 -5 3 5 9.88 1.91
 5 -3 -4 97.88 5.47
 -5 3 4 100 4.55
 -5 3 4 93.29 4.33
 5 -3 -3 123.96 6.54
 5 -3 -2 64.69 4.61
 5 -3 -2 60.05 4.22
 5 -3 -1 3.55 1.89
 5 -3 -1 6.52 2.24
 5 -3 0 39.02 3.53
 5 -3 1 -0.52 1.84
 5 -3 2 17.84 2.15
 -5 3 -2 16.4 2.42
 5 -3 2 14.61 2.47
 5 -3 2 15.78 2.36
 -5 3 -3 108.62 6.19
 5 -3 3 100.49 4.7
 5 -3 3 101.96 4.81
 5 -3 3 112.25 6.07
 -5 3 -4 27.13 2.14
 5 -3 4 31.2 3.38
 5 -3 4 35.56 2.57
 -5 3 -4 29.57 2.47
 5 -3 4 31.84 2.61
 -5 3 -5 21.27 1.91
 -5 3 -5 19 3.06
 5 -3 5 21.34 2.34
 -5 3 -5 22.11 2.27
 5 -3 5 21.6 2.39
 5 -3 5 17.4 3.05
 -5 3 -6 9.8 1.66
 5 -3 6 10.67 2.01
 5 -3 6 12.01 2.07
 -5 3 -6 8.87 1.95
 -5 3 -7 30.3 2.08
 5 -3 7 27.11 2.37
 -5 3 -7 31.41 2.38
 5 -3 7 29.79 2.43
 -5 3 -8 85.58 3.87
 -5 3 -8 90.71 4.02
 5 -3 8 79.39 4
 5 -3 8 93.82 4.11
 5 -3 9 0.42 1.04
 -5 3 -9 1.23 1.18
 -5 3 -10 1.83 0.81
 -5 2 11 29.56 1.83
 5 -2 -11 38.39 1.65
 5 -2 -10 16.61 1.5
 -5 2 10 18.73 1.28
 -5 2 9 47.17 2.5
 5 -2 -9 59.22 2.87
 -5 2 8 20.96 2.22
 -5 2 8 24.83 2.18
 -5 2 8 28.95 1.83
 -5 2 7 56.03 3.49
 -5 2 7 60.2 3.34
 -5 2 7 67.4 3.03
 -5 2 6 1.12 1.86
 5 -2 -5 -0.46 1.64
 -5 2 5 0.07 1.71
 -5 2 5 2.47 1.9
 -5 2 4 2.69 1.64
 5 -2 -4 4.11 1.8
 5 -2 -3 39.14 3.25
 5 -2 -2 -1.12 1.7
 5 -2 -2 0.25 1.93
 5 -2 -1 194.82 9.05
 5 -2 0 52.01 3.82
 5 -2 0 55.57 3.96
 5 -2 1 237.65 10.3
 -5 2 -1 215.62 9.95
 5 -2 2 62.29 3.99
 5 -2 2 60.56 4.28
 -5 2 -2 65.81 4.19
 -5 2 -3 82.07 4.97
 5 -2 3 78.34 4.86
 -5 2 -4 11.45 2.4
 -5 2 -4 8.12 1.88
 5 -2 4 6.96 2.13
 5 -2 4 9.16 2.01
 5 -2 5 24.3 2.3
 -5 2 -5 23.8 1.99
 -5 2 -5 18.51 2.12
 5 -2 5 25.78 2.43
 5 -2 5 27.13 3.19
 5 -2 5 14.89 1.9
 -5 2 -6 193.72 7.81
 -5 2 -6 197.33 8.01
 -5 2 -6 207.36 9.98
 5 -2 6 191.16 9.92
 5 -2 6 196.75 8.05
 5 -2 6 192.44 8.05
 -5 2 -7 67.26 3.3
 -5 2 -7 65.97 3.56
 5 -2 7 64.59 3.56
 5 -2 8 5.44 1.64
 -5 2 -8 4.83 1.42
 -5 2 -8 5.28 1.56
 -5 2 -9 9.56 1.36
 5 -2 9 10.94 1.65
 5 -2 9 9.95 1.48
 -5 2 -9 12.27 1.58
 5 -2 10 1.89 1.23
 -5 2 -10 -0.57 1.1
 -5 2 -10 -0.51 0.96
 5 -2 11 4.27 0.86
 5 -1 -11 12.92 1.02
 -5 1 11 8.7 1.21
 5 -1 -10 39.65 2.2
 -5 1 9 27.29 1.82
 5 -1 -9 33.32 2.19
 -5 1 8 -0.37 1.7
 -5 1 8 -0.06 1.15
 -5 1 7 5.1 2.05
 -5 1 7 9.34 1.36
 -5 1 6 29.78 2.38
 -5 1 6 29.93 2.61
 -5 1 5 17.66 2.04
 5 -1 -5 19.44 2.43
 -5 1 5 17.1 2.2
 5 -1 -4 25.52 2.77
 5 -1 -3 102.6 5.53
 5 -1 -2 97.48 5.6
 5 -1 -2 108.84 5.59
 5 -1 -1 3.45 1.69
 5 -1 -1 7.07 1.97
 5 -1 0 22.72 2.55
 5 -1 1 231.53 9.97
 -5 1 -1 215.27 9.6
 5 -1 2 8.88 2.06
 -5 1 -2 9.12 1.96
 5 -1 3 12.62 2.2
 5 -1 3 10.8 2.04
 -5 1 -3 13.19 2.15
 5 -1 4 116.85 6.34
 5 -1 5 8.09 2.01
 -5 1 -5 9.02 1.86
 5 -1 5 10.47 2.38
 -5 1 -6 10.09 1.68
 5 -1 6 9.7 1.93
 5 -1 6 6.59 2.01
 -5 1 -6 7.66 1.82
 5 -1 6 3.98 2.26
 5 -1 7 20.41 3.3
 5 -1 7 25.97 2.4
 -5 1 -7 25.8 2.05
 5 -1 7 28.97 2.47
 -5 1 -7 23.82 2.26
 5 -1 7 28.38 2.19
 5 -1 8 42.55 2.82
 5 -1 8 49.41 3.05
 -5 1 -8 49.56 2.71
 -5 1 -8 49.9 2.87
 -5 1 -9 2.89 1.58
 5 -1 9 -0.49 1.7
 -5 1 -9 1.16 1.33
 5 -1 9 0.07 1.39
 -5 1 -10 3.27 1.3
 5 -1 10 2.55 1.5
 -5 1 -10 1.37 1.13
 -5 1 -11 4.45 0.91
 -5 1 -11 5.29 0.95
 5 -1 11 2.98 1.13
 5 0 -11 0.06 0.78
 -5 0 11 -0.74 0.93
 5 0 -10 22.48 1.66
 5 0 -9 125.21 5.29
 -5 0 9 125.63 5.14
 -5 0 9 121.32 5.07
 5 0 -8 31.72 2.34
 -5 0 8 29.47 2.23
 -5 0 8 27.39 1.87
 -5 0 7 339.73 12.88
 -5 0 7 329.75 12.68
 -5 0 6 1.68 1.82
 -5 0 5 126.35 5.47
 5 0 -5 125.33 6.6
 5 0 -4 31.71 2.95
 5 0 -3 86.82 4.92
 5 0 -2 63.74 4.12
 5 0 -2 69.96 4.2
 5 0 -1 7.55 1.96
 5 0 -1 11.12 2.02
 -5 0 0 -0.25 1.16
 5 0 0 2.39 1.72
 5 0 1 81.4 4.44
 -5 0 -1 71.24 3.93
 5 0 1 70.81 4.36
 5 0 2 211.78 9.47
 -5 0 -2 219.38 9.28
 5 0 3 186.83 8.59
 5 0 4 202.02 9.32
 -5 0 -5 3.12 1.57
 5 0 5 1.05 1.95
 5 0 6 2.2 1.92
 5 0 6 1.85 1.89
 -5 0 -6 4.14 1.81
 -5 0 -6 2.66 1.72
 5 0 6 0.3 2.04
 5 0 6 2.79 1.72
 5 0 7 -1.94 1.89
 -5 0 -7 0.43 1.73
 5 0 7 1.29 1.81
 -5 0 -8 128.57 5.62
 5 0 8 138.41 5.6
 5 0 8 131.08 5.75
 5 0 8 123.01 5.61
 5 0 9 21.34 1.92
 -5 0 -9 18.74 1.89
 -5 0 -9 23.83 2.1
 5 0 9 30.18 2.04
 5 0 9 26.32 2.21
 -5 0 -10 4.51 1.33
 5 0 10 5.06 1.55
 -5 0 -10 3.71 1.45
 -5 0 -11 36.67 1.98
 5 0 11 35.32 2.13
 5 0 12 3.01 0.78
 -5 0 -12 3.01 0.73
 5 1 -11 63.6 2.04
 -5 -1 11 27.06 2.01
 -5 -1 10 1.2 0.95
 5 1 -10 0.1 1.09
 5 1 -9 51.61 2.74
 -5 -1 9 46.1 2.6
 5 1 -8 1.49 1.64
 -5 -1 8 2.85 1.71
 -5 -1 7 116.41 4.97
 -5 -1 7 110.1 5.09
 -5 -1 7 101.24 4.57
 5 1 -7 109.93 4.94
 -5 -1 6 89.81 4.12
 -5 -1 6 77.46 3.62
 5 1 -6 86.52 5.15
 -5 -1 6 85.79 4.3
 -5 -1 5 44.38 2.92
 5 1 -5 50.53 3.83
 -5 -1 5 46.12 3.03
 5 1 -4 6.04 1.7
 5 1 -4 10.66 2.13
 5 1 -3 44.48 3.2
 5 1 -3 46.74 3.44
 5 1 -2 121.25 6.02
 5 1 -2 128.78 6.28
 5 1 -1 455.35 17.8
 5 1 -1 442.71 17.86
 5 1 0 102.89 5.26
 5 1 1 9.58 1.85
 5 1 1 7.91 2
 -5 -1 -1 10.04 1.44
 5 1 2 91.4 5.02
 5 1 2 98.01 4.94
 5 1 3 3.96 1.73
 -5 -1 -3 3.49 1.71
 5 1 4 -0.17 1.35
 -5 -1 -4 4.22 1.64
 -5 -1 -5 9.16 1.88
 -5 -1 -6 53.29 3.85
 5 1 7 1.88 1.76
 5 1 7 0.51 1.86
 5 1 7 1.95 1.93
 -5 -1 -7 2.65 1.73
 -5 -1 -7 -1.09 1.68
 5 1 7 1.38 1.72
 5 1 8 23.69 2.26
 5 1 8 20.42 2.26
 5 1 8 26.35 2.33
 -5 -1 -8 21.19 2.06
 -5 -1 -8 23.1 2.88
 5 1 8 24.23 2.05
 5 1 8 18.16 2.08
 5 1 9 94.97 4.38
 5 1 9 90.86 4.39
 5 1 9 95.55 4.43
 5 1 10 192.55 7.62
 5 1 10 195.93 7.78
 5 1 10 188.34 7.71
 5 1 11 13.74 1.59
 -5 -1 -11 11.29 1.34
 5 1 12 3.83 0.99
 -5 -1 -12 4.25 0.94
 -5 -2 10 7.03 1.06
 5 2 -10 6.03 1.08
 -5 -2 9 28.16 1.96
 5 2 -9 26.62 1.98
 -5 -2 8 60.98 3.24
 5 2 -8 58.06 3.25
 -5 -2 7 11.12 2.04
 -5 -2 6 145.16 6.15
 5 2 -6 137.32 7.34
 -5 -2 6 132.5 5.67
 -5 -2 6 150.14 6.14
 -5 -2 5 298.65 11.38
 5 2 -5 295.83 12.89
 -5 -2 5 278.57 11.3
 5 2 -4 133.58 6.95
 5 2 -3 35.89 2.65
 5 2 -3 51.53 3.51
 5 2 -2 230.66 9.76
 5 2 -2 239.37 10.32
 5 2 -1 451.64 17.61
 5 2 0 42.47 2.91
 5 2 0 43.99 3.11
 5 2 1 1061.39 40.3
 -5 -2 -1 1053.63 39.67
 5 2 1 1146.47 40.45
 5 2 2 222.38 9.52
 5 2 2 223.23 9.43
 -5 -2 -3 160.52 7.36
 5 2 3 156.61 7.03
 -5 -2 -4 110.78 5.73
 5 2 4 112.07 5.35
 5 2 5 21.87 2.12
 -5 -2 -5 29.05 2.78
 -5 -2 -6 122.55 6.62
 -5 -2 -6 121.36 6.5
 5 2 7 15.13 2.01
 5 2 7 14.69 1.87
 -5 -2 -7 11.22 2.2
 -5 -2 -7 19.62 2.84
 5 2 7 14.23 2
 5 2 8 32.23 2.4
 5 2 8 29.2 2.5
 5 2 8 30.34 2.38
 -5 -2 -8 27.24 3.19
 5 2 9 6.56 1.81
 -5 -2 -9 3.49 1.92
 5 2 9 6.98 1.74
 5 2 9 2.86 1.97
 5 2 9 3.54 1.6
 5 2 10 0.41 1.78
 5 2 10 2.51 1.63
 5 2 10 0.5 1.62
 5 2 10 0.45 1.54
 5 2 11 10.89 1.54
 5 2 11 10.07 1.52
 -5 -2 -12 34.01 1.9
 5 2 12 34.36 1.98
 -5 -2 -13 11.49 0.94
 5 3 -10 12.4 1.1
 -5 -3 10 12.7 1.06
 -5 -3 9 12.9 1.5
 -5 -3 8 2.41 1.6
 5 3 -7 12.66 1.95
 -5 -3 7 12.07 2.01
 5 3 -6 114.99 6.52
 5 3 -6 114.62 5.13
 -5 -3 6 110.31 5.17
 5 3 -5 130.85 7.02
 -5 -3 5 124.72 5.6
 -5 -3 5 127.46 5.63
 5 3 -4 83.38 5.03
 -5 -3 4 74.03 3.79
 -5 -3 4 73.56 3.83
 5 3 -3 7.63 2.02
 -5 -3 3 4.68 1.45
 5 3 -2 21.19 2.55
 5 3 -1 158.11 6.78
 5 3 0 9.61 1.91
 5 3 0 7.72 1.52
 5 3 1 77.16 4.25
 5 3 1 78.38 4.08
 5 3 2 58.43 3.43
 5 3 3 18.07 1.93
 -5 -3 -3 22.23 2.22
 5 3 4 34.2 2.39
 -5 -3 -4 31.91 2.75
 5 3 5 593.34 23.05
 -5 -3 -5 614.29 23.91
 -5 -3 -5 629.99 24.1
 -5 -3 -6 166.85 8.07
 -5 -3 -6 162.19 8.02
 -5 -3 -7 137.39 7.26
 5 3 7 135.37 5.79
 5 3 8 44.37 2.68
 5 3 8 44.46 2.91
 5 3 8 39.45 2.8
 -5 -3 -8 45.97 3.91
 5 3 8 43.5 2.46
 5 3 8 42.95 2.69
 -5 -3 -8 41.69 3.92
 5 3 9 265.87 10.56
 -5 -3 -9 270.64 12.69
 5 3 9 289.36 10.84
 5 3 9 271.07 10.56
 -5 -3 -9 269.09 12.64
 5 3 9 269.36 10.74
 5 3 10 1.85 1.66
 5 3 10 2.99 1.7
 5 3 10 3.91 1.91
 5 3 11 32.83 2.24
 5 3 11 35.53 2.5
 5 3 11 35.46 2.33
 5 3 12 7.09 1.51
 5 3 12 11.43 1.39
 -5 -3 -13 9.47 0.98
 5 3 13 10.45 1.14
 -5 -4 9 1.27 1.09
 5 4 -9 0.1 1.06
 -5 -4 8 7.07 1.56
 5 4 -8 7.46 1.53
 -5 -4 7 20.32 2.06
 5 4 -7 16.77 1.94
 5 4 -6 265.76 10.13
 -5 -4 6 244.18 10.17
 5 4 -5 21.34 2.15
 5 4 -5 17.2 2.81
 -5 -4 4 89.19 4.31
 5 4 -4 91.97 5.61
 -5 -4 4 92.11 4.23
 5 4 -4 86.72 4.18
 -5 -4 3 1 1.67
 5 4 -3 2.71 1.98
 -5 -4 2 82.68 4.72
 5 4 -1 1.7 1.78
 5 4 0 416.44 16.77
 5 4 1 1.34 1.32
 5 4 2 49.83 3.18
 -5 -4 -3 104.74 5.48
 -5 -4 -3 109.08 5.27
 5 4 3 111.69 5.22
 -5 -4 -4 200.88 9.22
 -5 -4 -4 221.22 9.19
 5 4 4 205.73 8.64
 -5 -4 -5 191.54 8.58
 -5 -4 -5 178.91 8.61
 -5 -4 -6 43.24 3.5
 -5 -4 -7 11.6 2.27
 -5 -4 -7 8.54 2.21
 -5 -4 -8 32.85 3.6
 5 4 8 36.63 2.69
 5 4 8 39.73 2.45
 5 4 8 38.75 2.38
 5 4 8 41.95 2.9
 5 4 9 14.01 2.19
 5 4 9 11.14 1.96
 -5 -4 -9 8.31 2.44
 -5 -4 -9 10.93 2.68
 5 4 9 14.33 1.75
 5 4 9 11.37 1.83
 5 4 10 150.82 6.43
 5 4 10 151.95 6.56
 5 4 10 148.31 6.19
 5 4 11 9.59 1.77
 5 4 11 11.92 1.97
 5 4 11 9.59 1.69
 5 4 12 82.58 3.73
 5 4 12 81.75 3.86
 5 4 12 82.8 3.71
 5 4 13 4.72 1.21
 5 4 13 7.12 1.03
 5 5 -9 1.37 0.85
 -5 -5 9 1.12 0.89
 5 5 -8 0.77 1.12
 5 5 -7 4.29 1.5
 5 5 -6 6.03 1.69
 -5 -5 6 5.84 1.91
 5 5 -5 12.9 1.87
 -5 -5 5 11.64 2.04
 5 5 -4 12.96 1.86
 5 5 -4 13.41 2.58
 5 5 -4 11.53 1.9
 -5 -5 4 11.09 2.05
 5 5 -3 5.07 1.67
 5 5 -3 2.66 2.06
 -5 -5 3 0.75 1.85
 -5 -5 3 0.23 1.72
 -5 -5 2 59.54 4.11
 -5 -5 1 45.71 3.42
 5 5 -1 37.88 3.31
 5 5 0 1.06 1.73
 5 5 1 49.07 3.42
 5 5 2 152.56 6.97
 -5 -5 -3 38.42 2.86
 5 5 3 36.04 2.63
 -5 -5 -3 42.11 2.66
 -5 -5 -4 -0.78 1.43
 -5 -5 -4 -0.98 1.3
 5 5 4 0.12 1.12
 -5 -5 -4 -0.41 0.99
 -5 -5 -4 1.83 1.51
 -5 -5 -5 0.88 1.59
 -5 -5 -5 0.48 1.19
 -5 -5 -5 2.19 1.61
 -5 -5 -6 11.05 2.12
 -5 -5 -6 10.05 1.91
 -5 -5 -6 10.84 2.14
 5 5 7 35.21 2.6
 -5 -5 -7 32.61 3.35
 -5 -5 -7 39.9 3.22
 -5 -5 -7 40.5 3.56
 5 5 8 52.33 2.78
 -5 -5 -8 56.58 4.41
 5 5 9 15.69 1.87
 5 5 9 14.47 2.14
 -5 -5 -9 11.95 2.82
 5 5 9 17.32 1.79
 -5 -5 -9 10.24 2.63
 5 5 10 310.43 12.02
 5 5 10 312.75 12.13
 5 5 10 318.92 12.33
 5 5 10 311.31 12.22
 5 5 11 11.46 1.62
 5 5 11 11.43 2.01
 5 5 11 11.24 1.86
 5 5 12 281.55 10.9
 5 5 12 296.95 11.09
 5 5 12 276.03 10.93
 5 5 13 60 2.81
 5 5 13 61.61 2.82
 5 5 13 64.22 2.98
 -5 -5 -14 14.39 0.92
 5 5 14 18.52 1.1
 5 6 -8 2.13 0.95
 -5 -6 8 0.63 1.01
 5 6 -7 13.82 1.48
 -5 -6 7 13.06 1.67
 5 6 -6 19.74 1.87
 -5 -6 6 15.59 1.98
 5 6 -5 0.74 1.57
 -5 -6 5 1.02 1.79
 5 6 -5 -0.59 1.6
 5 6 -4 34.75 2.43
 5 6 -4 27.38 3.42
 -5 -6 4 29.45 2.52
 5 6 -4 30.22 2.28
 5 6 -3 64.94 3.41
 -5 -6 3 61.92 4.5
 5 6 -3 62.35 3.29
 5 6 -3 60.07 4.66
 -5 -6 3 69.35 3.54
 -5 -6 2 5.35 2.15
 5 6 -2 3.02 1.78
 5 6 -2 7.72 2.27
 -5 -6 2 5.59 1.87
 -5 -6 1 0.26 1.95
 5 6 -1 3.21 1.77
 -5 -6 0 13.65 2.38
 5 6 0 11.45 2.23
 5 6 1 17.71 2.37
 5 6 2 3.7 1.55
 -5 -6 -3 16.74 1.93
 5 6 3 15.38 1.9
 -5 -6 -3 14.55 1.59
 -5 -6 -4 24.48 2.41
 -5 -6 -4 25.13 2.2
 -5 -6 -5 8.66 1.96
 -5 -6 -5 5.38 1.51
 -5 -6 -5 10.18 1.55
 -5 -6 -5 9.22 1.81
 -5 -6 -6 -1.01 1.76
 -5 -6 -6 -0.98 1.4
 -5 -6 -6 -0.18 1.41
 -5 -6 -6 -0.23 1.62
 5 6 7 16.16 2.14
 -5 -6 -7 20.91 2.45
 -5 -6 -7 20.73 2.83
 5 6 8 10.56 2.1
 -5 -6 -8 18.5 2.77
 -5 -6 -8 17.37 2.82
 5 6 9 11.19 2.2
 -5 -6 -9 9.2 2.52
 5 6 9 9.36 1.96
 -5 -6 -9 10.23 2.49
 -5 -6 -9 15.18 2.58
 5 6 9 11.44 1.7
 5 6 10 2.44 1.8
 5 6 10 1.98 1.52
 5 6 10 0.23 1.61
 5 6 11 0.86 1.37
 5 6 11 2.22 1.6
 5 6 11 -0.42 1.69
 5 6 12 55.93 3.07
 5 6 12 63.54 2.92
 5 6 13 35.67 1.97
 5 6 13 33.34 1.93
 5 6 14 23.3 1.26
 5 6 14 27.16 1.43
 -5 -7 8 0.7 0.64
 -5 -7 7 11.4 1.27
 5 7 -7 10.9 1.13
 -5 -7 6 1.6 1.43
 5 7 -6 -0.76 1.17
 5 7 -5 4.53 1.43
 -5 -7 5 1.43 1.63
 5 7 -5 3.42 1.47
 5 7 -4 10.49 1.67
 5 7 -4 12.29 1.87
 -5 -7 4 8.89 1.86
 -5 -7 3 134.6 7.8
 -5 -7 3 155.49 6.38
 5 7 -3 144.7 6.31
 5 7 -3 150.98 6.19
 5 7 -3 158.2 6.38
 5 7 -2 27.6 2.36
 -5 -7 2 23.78 3.19
 -5 -7 2 22.59 2.25
 5 7 -2 30.17 2.37
 5 7 -2 24.03 3.17
 5 7 -1 72.8 5.03
 -5 -7 1 83.36 5.28
 5 7 -1 77.73 3.87
 -5 -7 1 76.77 3.8
 5 7 0 0.27 1.69
 -5 -7 0 0.29 2.15
 5 7 0 1.81 1.88
 -5 -7 -1 1.63 1.98
 5 7 1 4.28 1.82
 5 7 2 46.69 3.41
 5 7 3 103.28 5.23
 -5 -7 -4 94.81 5.02
 -5 -7 -5 15.96 2.02
 -5 -7 -5 13.2 1.94
 -5 -7 -6 52.76 3.99
 -5 -7 -6 49.71 3.51
 5 7 6 56.82 3.1
 -5 -7 -6 58.37 3.89
 5 7 7 12.35 2.03
 -5 -7 -7 9.96 1.95
 -5 -7 -7 10.3 2.23
 -5 -7 -7 12.08 2.36
 -5 -7 -7 10.61 2.05
 5 7 8 9.35 1.99
 -5 -7 -8 9.78 1.86
 -5 -7 -8 6.15 2.19
 -5 -7 -8 6.74 2.12
 -5 -7 -8 7.31 2
 5 7 9 3.85 1.98
 -5 -7 -9 0.35 2.01
 -5 -7 -9 4.79 2.22
 -5 -7 -9 0.67 2.07
 5 7 10 37.31 2.33
 5 7 10 36.12 2.68
 5 7 10 38.62 2.67
 5 7 11 35.31 2.33
 5 7 11 35.4 2.22
 5 7 11 32.97 2.51
 5 7 12 11.08 1.34
 5 7 12 8.86 1.49
 5 7 12 8.36 1.69
 5 7 12 8.58 1.62
 5 7 13 15.9 1.53
 5 7 13 15.26 1.43
 5 7 14 0.37 0.77
 5 7 14 1.42 0.71
 -5 -8 7 7.2 0.79
 5 8 -6 3.89 0.88
 -5 -8 6 3.39 1.11
 -5 -8 5 32.14 2.09
 5 8 -5 30.56 1.86
 5 8 -5 31.86 1.94
 -5 -8 4 0.21 1.55
 5 8 -4 2.75 1.57
 -5 -8 3 4.54 1.74
 5 8 -3 5 1.71
 5 8 -3 3.39 1.8
 5 8 -2 32.82 2.49
 -5 -8 2 33.39 2.5
 5 8 -2 36.3 2.58
 -5 -8 1 5.32 2.52
 5 8 -1 3.88 2.13
 5 8 -1 8.21 2.01
 5 8 -1 8.4 1.84
 5 8 0 6.84 2.24
 5 8 0 7.08 2.02
 -5 -8 0 8.09 2.47
 -5 -8 -1 0.63 2.21
 5 8 1 1.33 1.76
 5 8 1 2.08 1.88
 5 8 1 1.47 1.83
 5 8 2 3.73 1.73
 -5 -8 -2 5.13 2.35
 -5 -8 -3 240.83 11.2
 -5 -8 -4 291.39 12.95
 5 8 5 109.72 4.87
 -5 -8 -5 110.66 6.22
 5 8 6 46.03 2.73
 -5 -8 -6 43.54 3.41
 5 8 7 1.39 1.79
 -5 -8 -7 1.13 1.64
 -5 -8 -7 2.11 1.61
 5 8 8 10.29 2.05
 -5 -8 -8 8.74 2.25
 -5 -8 -8 10.97 2.18
 -5 -8 -8 9.89 2.24
 5 8 9 4.46 1.9
 5 8 10 21.9 2.16
 5 8 10 25.17 2.36
 5 8 10 20.7 1.86
 5 8 11 41.52 2.32
 5 8 11 36.29 2.57
 5 8 11 41.89 2.63
 5 8 12 7.1 1.2
 5 8 12 4.97 1.35
 5 8 12 7.38 1.52
 5 8 13 20.92 1.35
 5 8 13 23.37 1.51
 5 8 13 20.66 1.58
 5 8 13 23.96 1.61
 5 8 14 2.24 0.73
 5 8 14 3.79 0.72
 -5 -9 5 0.4 0.98
 5 9 -5 2.88 0.94
 5 9 -4 15.82 1.57
 -5 -9 4 13.8 1.47
 5 9 -3 39.07 2.39
 -5 -9 3 33.19 2.2
 5 9 -3 38.11 2.4
 5 9 -2 24.81 2.37
 5 9 -2 33.06 2.27
 5 9 -1 204.75 8.43
 5 9 -1 208.96 8.39
 5 9 0 110.17 6.66
 -5 -9 0 101.2 6.77
 5 9 0 116.28 5.14
 5 9 1 -0.86 1.8
 5 9 1 -0.16 1.75
 5 9 1 0.96 1.9
 -5 -9 -2 106.72 6.63
 5 9 2 111.78 4.94
 5 9 2 104.47 6.01
 5 9 3 100.2 4.49
 5 9 3 86.53 4.31
 -5 -9 -3 93.82 6.06
 5 9 4 15.52 2.18
 5 9 4 15.08 2
 -5 -9 -4 14.41 2.84
 -5 -9 -5 76.3 5
 -5 -9 -5 75.11 5.33
 5 9 5 87.25 4.05
 -5 -9 -6 20.89 2.77
 5 9 6 18.9 2.04
 5 9 7 3.39 1.81
 5 9 7 4.4 1.82
 5 9 8 13.36 1.99
 5 9 9 41.5 2.7
 5 9 10 4.33 1.66
 5 9 10 2.05 1.55
 5 9 11 2.65 1.2
 5 9 11 -0.15 1.46
 5 9 11 3.09 1.46
 5 9 12 1.76 1.29
 5 9 12 1.67 1.14
 5 9 12 1.66 1.06
 5 9 12 3.38 1.28
 5 9 13 0.28 0.71
 5 9 13 1.71 0.9
 5 9 13 0.74 0.91
 5 9 13 1.94 1
 5 10 -4 0.94 0.91
 5 10 -3 28.54 1.73
 5 10 -3 26.7 1.87
 5 10 -2 2.22 1.55
 5 10 -2 3.56 1.49
 5 10 -1 13.4 1.94
 5 10 -1 14.92 1.93
 5 10 0 19.02 2.26
 5 10 0 18.32 2.09
 5 10 1 110.15 5.03
 5 10 1 112.89 5.1
 5 10 2 106.54 4.85
 5 10 3 73.46 3.75
 5 10 3 76.22 3.91
 -5 -10 -4 3.5 1.95
 5 10 4 5.67 1.82
 5 10 4 5.49 1.88
 -5 -10 -4 4.34 2.42
 -5 -10 -5 44.91 3.98
 5 10 5 52.57 3.03
 -5 -10 -5 52.89 4.4
 5 10 6 223.13 8.92
 5 10 7 28.46 2.22
 5 10 8 7.99 1.62
 5 10 9 11.09 1.72
 5 10 9 14.67 1.7
 5 10 10 67.49 3.32
 5 10 10 66.58 3.22
 5 10 11 6.14 1.34
 5 10 11 10.16 1.23
 5 10 11 5.99 1.41
 5 10 12 35.72 1.84
 5 10 12 33.51 1.71
 5 10 12 31.3 1.79
 5 10 12 31.1 1.9
 5 10 13 7.05 0.71
 5 10 13 10.23 0.9
 5 10 13 9.73 0.98
 5 11 -3 0.72 0.89
 5 11 -2 4.08 1.17
 5 11 -2 0.15 1.14
 5 11 -1 22.52 1.9
 5 11 0 5.66 1.65
 5 11 0 5.29 1.7
 5 11 1 105.8 4.91
 5 11 1 109.95 4.8
 5 11 2 53.34 2.98
 5 11 3 -0.7 1.76
 5 11 3 5.25 1.57
 5 11 4 4.27 1.78
 5 11 4 0.26 1.53
 5 11 5 28.7 2.29
 5 11 6 27.35 2.25
 5 11 7 47.66 2.49
 5 11 7 44.65 2.64
 5 11 8 6.73 1.29
 5 11 10 13.01 1.45
 5 11 11 66 2.69
 5 11 11 56.38 2.77
 5 11 12 19.22 1.1
 5 11 12 20.8 1.23
 5 11 12 20.69 1.27
 5 12 -2 2 0.73
 5 12 -1 21.98 1.49
 5 12 0 11.34 1.4
 5 12 0 9.8 1.45
 5 12 1 15.47 1.62
 5 12 1 17.65 1.76
 5 12 2 51.42 2.71
 5 12 3 32.56 2.16
 5 12 3 36.71 2.44
 5 12 4 5.36 1.67
 5 12 4 4.91 1.39
 5 12 5 5.11 1.66
 5 12 6 19.59 1.87
 5 12 7 108.63 4.55
 5 12 7 107.93 4.49
 5 12 8 29.64 1.77
 5 12 11 2.29 0.65
 5 13 0 2.14 0.77
 5 13 0 2.02 0.7
 5 13 1 0.04 1.01
 5 13 1 -0.03 0.89
 5 13 2 1.25 1.16
 5 13 2 1.9 0.96
 5 13 3 1.57 1.28
 5 13 3 0.31 0.96
 5 13 4 -1.33 1.3
 5 13 4 0.41 0.9
 5 13 5 20.53 1.67
 5 13 6 5.42 1.19
 5 13 6 4.62 0.99
 5 13 7 1.22 0.87
 5 13 8 0.87 0.78
 5 14 3 3.43 0.76
 5 14 4 10.06 0.97
 5 14 5 53.65 2.3
 -6 9 5 34.68 1.59
 -6 9 4 1.05 0.75
 -6 9 3 1.51 0.84
 -6 9 0 0.37 0.68
 -6 8 7 54.28 2.42
 -6 8 6 18.85 1.48
 -6 8 6 22.12 1.31
 -6 8 5 3.28 1.19
 -6 8 5 3.27 1.08
 -6 8 4 1.43 1.22
 -6 8 4 0.99 1.08
 -6 8 3 3.8 1.21
 -6 8 3 1.93 1.15
 -6 8 2 6.72 1.22
 -6 8 2 4.08 1.22
 -6 8 1 30.9 1.68
 -6 8 0 3.32 0.94
 -6 8 -1 5.92 1.08
 -6 8 -1 4.55 0.87
 -6 8 -2 1.91 0.85
 -6 8 -2 3.5 0.76
 -6 8 -3 0.16 0.58
 -6 7 9 0.02 0.62
 -6 7 8 -0.83 0.99
 -6 7 7 1.48 0.86
 -6 7 6 180.82 7.2
 -6 7 6 182.59 7.04
 -6 7 5 55.39 2.92
 -6 7 5 56.05 2.73
 -6 7 4 43.77 2.47
 -6 7 4 45.49 2.28
 -6 7 3 15.06 1.74
 -6 7 3 21.24 1.6
 -6 7 2 9.11 1.57
 -6 7 2 13.96 1.51
 -6 7 1 14.49 1.57
 -6 7 0 89.39 3.94
 -6 7 -1 59.12 2.73
 6 -7 1 48.24 2.61
 -6 7 -2 15.4 1.49
 6 -7 2 12.59 1.42
 -6 7 -3 21.81 1.52
 6 -7 3 18.22 1.5
 -6 7 -4 3.61 0.93
 6 -7 4 3.05 0.92
 6 -7 5 15.81 1.05
 -6 7 -5 19.26 1.04
 -6 6 9 4.41 0.95
 -6 6 8 37.38 2.13
 -6 6 7 0.55 1.4
 -6 6 6 4.31 1.27
 -6 6 5 67.65 3.24
 -6 6 5 66.5 3.15
 -6 6 4 27.56 2.12
 -6 6 4 30.11 2.05
 -6 6 3 -0.14 1.52
 -6 6 3 1.62 1.49
 -6 6 2 13.19 1.74
 -6 6 1 8.9 1.64
 -6 6 0 10.36 1.76
 -6 6 -1 0.91 1.51
 6 -6 1 -0.3 1.47
 6 -6 2 63.9 3.4
 -6 6 -2 71.8 3.42
 -6 6 -3 1.97 1.42
 6 -6 3 3.53 1.38
 -6 6 -4 15.71 1.59
 6 -6 4 16.57 1.61
 6 -6 4 15.73 1.4
 -6 6 -5 7 1.2
 6 -6 5 6.57 1.2
 6 -6 5 6.65 1.04
 -6 6 -6 2.17 0.84
 6 -6 6 2.18 0.84
 -6 5 9 24.86 1.64
 -6 5 8 2.84 1.39
 -6 5 7 1.23 1.59
 -6 5 6 0.48 1.32
 -6 5 5 64.16 3.26
 -6 5 5 68.17 3.29
 -6 5 4 55.61 3.14
 -6 5 4 65.81 3.19
 -6 5 3 112.14 5.01
 -6 5 3 115.57 5.02
 -6 5 2 89.52 4.24
 -6 5 1 23.07 2.15
 6 -5 0 12.55 1.84
 -6 5 0 12.4 1.89
 6 -5 1 0.75 1.51
 -6 5 -1 1.26 1.57
 6 -5 2 16.4 1.9
 -6 5 -2 16.89 1.91
 6 -5 2 18.01 1.98
 -6 5 -2 16.49 2.07
 6 -5 3 17.96 1.93
 -6 5 -3 17.54 1.82
 6 -5 3 12.09 1.89
 -6 5 -3 14.85 1.99
 6 -5 4 4.24 1.61
 -6 5 -4 4.93 1.51
 6 -5 4 4.87 1.55
 -6 5 -4 3.12 1.69
 6 -5 5 14.92 1.68
 -6 5 -5 17.88 1.57
 6 -5 5 15.08 1.7
 -6 5 -5 14.67 1.81
 6 -5 6 6.76 1.3
 6 -5 7 0.48 0.88
 -6 5 -7 0.99 0.95
 6 -5 7 1.87 0.93
 -6 5 -8 11.14 0.78
 6 -4 -9 7.99 1.1
 -6 4 9 8.65 1.29
 -6 4 8 0.06 1.48
 -6 4 7 6.97 1.59
 -6 4 7 8.13 1.8
 -6 4 6 2.18 1.61
 -6 4 5 9.95 1.84
 -6 4 5 9.4 1.87
 -6 4 4 2.14 1.66
 -6 4 4 4.97 1.7
 -6 4 4 4.22 1.62
 -6 4 3 2.15 1.57
 6 -4 -3 0.89 1.94
 -6 4 3 1.07 1.75
 -6 4 2 39.72 2.65
 6 -4 -2 35.5 3.61
 -6 4 2 40.21 2.65
 -6 4 1 207.34 8.59
 6 -4 -1 213.88 10.46
 -6 4 1 221.64 8.64
 6 -4 0 66.15 3.53
 -6 4 0 68.06 3.64
 -6 4 0 76.85 3.65
 6 -4 0 76.83 5.31
 6 -4 1 3.93 2.32
 -6 4 -1 3.52 1.77
 6 -4 1 4.96 1.72
 -6 4 -1 5.37 1.83
 6 -4 1 4.43 1.7
 6 -4 2 17.42 2.05
 -6 4 -2 15.11 2.07
 6 -4 2 16.45 2.02
 -6 4 -2 15.38 2.1
 6 -4 3 145.23 6.19
 -6 4 -3 140.74 6.26
 -6 4 -3 148.95 6.21
 -6 4 -4 79.75 3.88
 6 -4 4 76.37 3.9
 6 -4 5 26.26 2.34
 -6 4 -5 30.3 2.3
 6 -4 5 31.36 2.36
 6 -4 6 17.38 1.92
 -6 4 -6 17.96 1.91
 -6 4 -6 18.54 1.86
 6 -4 6 20.46 1.93
 6 -4 7 2.02 1.29
 -6 4 -7 4.18 1.3
 6 -4 7 3.68 1.33
 -6 4 -7 1.74 1.27
 -6 4 -8 3.9 0.99
 6 -4 8 5.6 1.03
 6 -4 8 6.7 1.1
 -6 4 -8 4.76 1.08
 6 -4 9 4.77 0.68
 6 -3 -10 1.18 0.71
 6 -3 -9 3.21 1.19
 -6 3 8 9.26 1.66
 -6 3 8 11.38 1.67
 -6 3 7 2.74 1.8
 -6 3 7 3.21 1.7
 -6 3 6 7.01 1.9
 -6 3 5 1.52 1.83
 -6 3 5 -0.08 1.7
 6 -3 -4 107.85 6.12
 -6 3 4 104.54 4.82
 -6 3 4 109.37 4.91
 6 -3 -3 -0.35 2.17
 6 -3 -3 1.15 1.77
 -6 3 3 2.46 1.81
 -6 3 3 1.74 1.76
 -6 3 2 20.63 2.26
 -6 3 2 20.29 2.12
 6 -3 -2 23.95 2.86
 6 -3 -1 76.95 5.38
 6 -3 -1 83.21 5.3
 -6 3 1 75.33 3.79
 -6 3 1 75.3 3.88
 6 -3 0 -0.32 1.92
 6 -3 0 -2.56 2.14
 -6 3 0 2.35 1.74
 6 -3 0 3.8 1.75
 -6 3 0 1.23 1.81
 -6 3 -1 53.05 3.04
 6 -3 1 53.26 4.4
 6 -3 1 60.52 4.48
 6 -3 1 56.23 3.08
 -6 3 -1 54.04 3.19
 6 -3 1 48.76 3.05
 6 -3 2 253.82 11.73
 6 -3 2 253.96 9.81
 -6 3 -2 246.04 9.88
 6 -3 2 243.16 9.91
 -6 3 -3 4.32 2.4
 6 -3 3 9.84 2.03
 -6 3 -3 6.84 2.02
 -6 3 -4 5.91 2.26
 -6 3 -4 2.83 1.9
 6 -3 4 1.19 1.88
 -6 3 -5 61.92 3.39
 6 -3 5 64.86 3.45
 -6 3 -6 40.9 2.56
 6 -3 6 40.94 2.7
 6 -3 6 34.24 2.62
 6 -3 7 8.96 1.8
 6 -3 7 7.61 1.59
 -6 3 -7 11.55 1.69
 6 -3 8 1.92 1.35
 6 -3 8 1.04 1.21
 -6 3 -8 2.79 1.26
 6 -3 9 1.75 1.06
 -6 3 -9 0.08 0.95
 6 -3 9 0.45 0.84
 6 -2 -10 12.86 1.12
 6 -2 -9 6.66 1.32
 -6 2 8 27.9 2.26
 -6 2 7 28.56 2.3
 -6 2 7 31.52 2.43
 -6 2 6 1.17 1.76
 -6 2 5 0.88 1.79
 -6 2 5 3.53 1.89
 -6 2 4 -0.92 1.71
 -6 2 4 1.85 1.84
 6 -2 -4 -1.69 2.23
 6 -2 -4 -0.55 1.78
 -6 2 3 9.68 1.84
 6 -2 -3 5.84 2.4
 6 -2 -3 12.42 2.32
 -6 2 3 9.07 1.98
 -6 2 2 12.68 2.15
 6 -2 -2 11.15 2.33
 6 -2 -2 11.19 2.62
 -6 2 2 14.99 1.96
 6 -2 -1 136.83 6.96
 -6 2 1 122.37 5.45
 -6 2 1 122.8 5.37
 6 -2 0 53.73 4.21
 6 -2 0 51.51 4.04
 -6 2 -1 146.32 6.32
 6 -2 1 162.11 8.02
 6 -2 2 189.39 9.2
 -6 2 -2 186.67 9.05
 -6 2 -2 178.21 7.55
 6 -2 2 184.21 7.53
 -6 2 -2 180.14 7.47
 6 -2 2 190.86 7.47
 6 -2 2 174.75 9.08
 -6 2 -3 1.2 1.92
 -6 2 -3 6.38 1.89
 6 -2 3 4.87 1.9
 -6 2 -4 83.74 4.15
 6 -2 4 83.5 4.21
 -6 2 -4 94.69 5.83
 -6 2 -5 149.99 6.21
 -6 2 -5 153.8 6.52
 -6 2 -5 159.96 8.52
 6 -2 5 152.11 6.52
 -6 2 -6 57.33 2.96
 -6 2 -6 60.66 3.28
 6 -2 6 55.92 3.32
 6 -2 6 54.78 3.25
 -6 2 -7 1.48 1.4
 -6 2 -7 0.33 1.59
 6 -2 7 0.26 1.83
 6 -2 7 1.91 1.69
 -6 2 -8 8.9 1.37
 6 -2 8 7.36 1.6
 -6 2 -8 11.88 1.68
 -6 2 -9 2.18 1.23
 6 -2 9 1.57 1.15
 6 -2 9 1.19 1.4
 -6 2 -10 4.08 0.91
 6 -2 10 5.39 1.06
 6 -1 -10 0.38 0.95
 6 -1 -9 78.74 3.57
 6 -1 -8 57.44 3.07
 -6 1 7 -0.18 1.73
 -6 1 6 1.1 1.76
 -6 1 6 0.71 1.81
 -6 1 6 0.09 1.9
 -6 1 5 5.02 1.75
 -6 1 5 5.58 2.02
 6 -1 -5 5.04 2.23
 6 -1 -5 6.02 2.07
 -6 1 4 24.21 2.48
 6 -1 -4 25.73 3.24
 6 -1 -4 38.01 3.33
 -6 1 4 36.33 2.44
 -6 1 3 22.58 2.29
 6 -1 -3 17.01 2.81
 6 -1 -3 21.08 2.71
 -6 1 3 18.17 2.06
 6 -1 -2 87.73 5.79
 6 -1 -2 111.72 5.92
 6 -1 -1 13.73 2.39
 6 -1 -1 12.71 2.46
 6 -1 0 51.12 4.13
 6 -1 0 59.98 4.09
 -6 1 -1 32.9 2.83
 6 -1 2 29.01 3.02
 6 -1 2 27.17 3.04
 -6 1 -2 26.05 2.68
 6 -1 3 25.92 2.18
 6 -1 3 24.09 2.27
 -6 1 -3 26.68 2.84
 6 -1 3 26.58 2.24
 6 -1 3 29.22 3.12
 -6 1 -3 25.77 2.23
 -6 1 -4 56.88 4.18
 -6 1 -4 52.75 3.03
 6 -1 4 53.29 3.07
 6 -1 4 52.31 3.12
 6 -1 5 11.97 2.04
 -6 1 -5 20.25 2.82
 6 -1 5 14.78 2.03
 -6 1 -5 13.65 2
 6 -1 5 16.21 1.95
 -6 1 -6 5.86 2.42
 -6 1 -6 1.61 1.5
 -6 1 -6 3.24 1.68
 6 -1 6 3.95 1.78
 6 -1 6 3.26 1.73
 6 -1 7 6.54 1.79
 -6 1 -7 2.02 1.75
 -6 1 -7 3.79 1.46
 6 -1 7 5.71 1.84
 6 -1 8 37.56 2.48
 -6 1 -8 34.9 2.39
 -6 1 -8 37.81 2.22
 6 -1 8 41.98 2.58
 -6 1 -9 3.97 1.22
 6 -1 9 3.03 1.61
 6 -1 9 4.27 1.32
 -6 1 -9 5.07 1.46
 -6 1 -10 6.33 1.07
 6 -1 10 4.45 1.3
 -6 1 -10 7.3 1.13
 6 -1 10 4.24 1
 6 -1 11 3.28 0.86
 6 0 -10 2.12 0.92
 6 0 -9 69.38 3.26
 6 0 -8 1.21 1.56
 -6 0 8 2.34 1.44
 -6 0 7 2.5 1.69
 -6 0 7 0.47 1.77
 -6 0 6 19.53 2.07
 -6 0 5 3.31 1.88
 6 0 -5 0.56 1.8
 -6 0 4 16.44 2.05
 6 0 -4 15.19 2.45
 6 0 -4 14.36 2.47
 6 0 -3 77.46 5.04
 6 0 -3 87.34 5.17
 6 0 -2 29.79 3.07
 6 0 -2 31 3.04
 6 0 -1 414.51 17.48
 6 0 -1 434.95 17.53
 6 0 0 5.47 2.01
 6 0 1 51.36 3.68
 6 0 1 40.24 3.6
 -6 0 -1 49.33 3.19
 6 0 2 3.54 1.89
 -6 0 -2 5.73 1.73
 6 0 3 68.49 4.57
 -6 0 -3 73.64 4.45
 6 0 4 14.01 2.18
 -6 0 -4 13.38 2.2
 6 0 5 3.18 1.88
 -6 0 -5 7.21 1.73
 6 0 5 4.64 1.92
 6 0 5 7.38 1.8
 6 0 5 4.51 1.75
 6 0 6 3.2 1.9
 6 0 6 2 1.68
 -6 0 -6 6.89 1.88
 6 0 6 3.9 1.76
 6 0 6 3.56 1.83
 6 0 7 1.24 1.72
 -6 0 -7 1.13 1.71
 -6 0 -7 1.82 1.43
 6 0 7 1.41 1.67
 6 0 7 4.41 1.94
 6 0 8 18.5 1.96
 -6 0 -8 15.54 1.97
 -6 0 -8 20.15 1.8
 6 0 8 21.45 2.05
 6 0 8 21.27 2.17
 6 0 9 22.08 1.86
 -6 0 -9 21.11 1.9
 6 0 9 16.82 1.74
 -6 0 -9 23.28 1.8
 6 0 9 20.33 2.11
 -6 0 -10 6.68 1.2
 -6 0 -10 5.43 1.27
 6 0 10 6.29 1.5
 -6 0 -11 16.96 1.22
 6 0 11 20.07 1.44
 6 1 -10 15.36 1.19
 -6 -1 9 4.35 1.14
 6 1 -9 3.33 1.22
 -6 -1 8 8.67 1.6
 6 1 -8 9.76 1.68
 -6 -1 7 30.74 2.38
 -6 -1 7 29.59 2.47
 6 1 -7 30.96 2.41
 -6 -1 6 86.9 4.21
 -6 -1 6 87.14 4.38
 -6 -1 5 40.21 2.85
 -6 -1 5 38.43 2.74
 6 1 -5 31.7 3.39
 -6 -1 4 79.59 3.97
 6 1 -4 75.1 5
 -6 -1 4 76.7 3.87
 -6 -1 3 3.96 1.94
 -6 -1 3 1.54 1.67
 6 1 -3 3.2 1.96
 6 1 -3 1.37 1.58
 6 1 -2 41.67 3.45
 6 1 -2 40.43 3.27
 6 1 -1 12.75 2.32
 6 1 -1 11.77 2.17
 6 1 0 136.8 6.85
 6 1 1 0.22 1.72
 6 1 1 0.87 1.68
 -6 -1 -1 0.97 1.21
 6 1 2 82.25 4.88
 6 1 2 89.15 5.11
 -6 -1 -2 86.22 4.54
 6 1 3 5.6 1.77
 6 1 4 146.51 7.17
 6 1 5 55.41 3.79
 6 1 5 52.31 2.98
 6 1 6 75.74 3.87
 -6 -1 -6 86.66 5.23
 6 1 6 77.46 3.83
 -6 -1 -6 77.44 3.73
 6 1 6 77.5 3.89
 6 1 6 73.97 4.6
 -6 -1 -7 46.15 3.94
 6 1 7 50.05 2.92
 -6 -1 -7 48.09 2.85
 6 1 7 50.89 3.02
 6 1 7 47.72 2.93
 6 1 8 3.24 1.57
 -6 -1 -8 4.15 1.68
 6 1 8 6.28 1.93
 6 1 8 4.33 1.91
 -6 -1 -8 2.62 1.43
 6 1 9 2.45 1.47
 6 1 9 2.33 1.78
 -6 -1 -9 1.54 1.37
 6 1 9 2.74 1.65
 6 1 10 3.9 1.57
 -6 -1 -10 2.55 1.23
 6 1 10 2.62 1.36
 6 1 11 19.3 1.59
 -6 -1 -11 19.61 1.42
 6 1 12 2.14 0.72
 -6 -1 -12 0.19 0.67
 6 2 -10 21.37 1.25
 6 2 -9 61 2.83
 -6 -2 9 58.03 2.74
 -6 -2 8 33.4 2.26
 -6 -2 7 6.15 1.83
 -6 -2 6 571.66 21.75
 -6 -2 6 578.15 21.64
 -6 -2 5 69.28 3.71
 -6 -2 5 69.34 3.7
 6 2 -5 64.58 4.75
 6 2 -4 2.36 1.92
 -6 -2 4 1.33 1.84
 -6 -2 4 3.47 1.97
 -6 -2 3 25.36 2.32
 6 2 -3 23.36 2.91
 6 2 -2 58.48 4.13
 6 2 -2 56.34 3.64
 6 2 -1 7.13 1.74
 6 2 0 82.7 4.75
 6 2 0 77.7 4.56
 6 2 1 12.49 2
 6 2 1 11.77 2.07
 -6 -2 -2 39.5 2.55
 6 2 2 35.34 3.01
 6 2 2 34.66 2.96
 6 2 3 33.31 2.78
 -6 -2 -4 129.8 6.65
 6 2 4 121.95 6.19
 -6 -2 -5 6.37 1.91
 6 2 5 3.29 1.52
 6 2 6 46.74 2.88
 6 2 6 48.65 2.84
 -6 -2 -6 41.39 3.73
 6 2 6 47.85 2.77
 6 2 6 45.03 2.68
 6 2 7 21.51 2.16
 6 2 7 18.2 2.18
 -6 -2 -7 19.97 2.86
 6 2 7 21.85 2.26
 6 2 7 17.24 1.96
 6 2 7 21.41 2.04
 6 2 8 222.6 8.8
 6 2 8 214.42 8.84
 -6 -2 -8 215.65 10.59
 6 2 8 229.5 8.87
 6 2 8 213.66 8.74
 6 2 9 0.41 1.7
 6 2 9 0.71 1.75
 6 2 9 1.53 1.77
 6 2 10 75.72 3.83
 6 2 10 83.41 3.82
 6 2 10 83.38 3.86
 -6 -2 -11 6.15 1.2
 6 2 11 7.13 1.34
 6 2 11 8 1.44
 6 2 11 9.17 1.39
 -6 -2 -12 2.71 0.86
 -6 -3 9 30.71 1.75
 -6 -3 8 9.23 1.5
 6 3 -8 9.88 1.56
 -6 -3 7 19.02 2.06
 6 3 -7 21.09 2.03
 -6 -3 6 18.07 2.19
 -6 -3 6 21 2.26
 6 3 -6 17.94 2.03
 6 3 -5 0.64 1.91
 -6 -3 5 0.61 1.84
 -6 -3 5 2.63 1.86
 -6 -3 4 350.19 13.32
 6 3 -4 357.69 15.18
 -6 -3 4 333.64 13.3
 6 3 -3 122.56 6.59
 -6 -3 3 108.68 5.02
 6 3 -2 77.59 5
 6 3 -1 0.16 1.2
 6 3 0 473.29 18.55
 6 3 0 468.3 19
 6 3 1 225.52 9.74
 6 3 1 225.99 9.99
 6 3 2 354.44 14.51
 6 3 3 55.51 3.54
 6 3 4 18.89 2.12
 6 3 5 8.36 1.63
 -6 -3 -5 8.14 2
 -6 -3 -6 39.34 3.57
 6 3 7 379.42 14.82
 6 3 7 389.87 14.81
 6 3 7 376.56 14.66
 -6 -3 -7 399.35 16.8
 6 3 7 389.52 14.71
 6 3 7 396.11 14.69
 6 3 8 50.46 3.2
 6 3 8 49.02 3.11
 -6 -3 -8 55.18 4.46
 6 3 8 50.36 2.99
 6 3 8 55.13 3.03
 6 3 9 183.55 7.53
 6 3 9 182.46 7.45
 6 3 9 191.47 7.64
 6 3 9 181.6 7.62
 6 3 10 164.78 6.86
 6 3 10 169.12 7.06
 6 3 10 178.34 7.04
 6 3 11 132.49 5.54
 6 3 11 132.6 5.59
 6 3 12 36.62 1.91
 6 3 12 35.43 1.98
 -6 -3 -12 30.66 1.78
 -6 -3 -13 7.98 0.71
 6 4 -9 7.28 0.95
 -6 -4 9 7.36 0.97
 6 4 -8 2.24 1.22
 -6 -4 8 3.57 1.32
 6 4 -7 -0.29 1.39
 -6 -4 7 0.6 1.55
 6 4 -6 45.24 2.83
 -6 -4 6 51.78 3.06
 -6 -4 5 4.7 1.86
 6 4 -5 1.47 1.74
 6 4 -4 446.23 18.92
 -6 -4 4 443.91 16.88
 -6 -4 3 89.31 4.36
 -6 -4 3 91.99 4.27
 6 4 -3 83.9 5.64
 6 4 -3 91.3 4.26
 -6 -4 2 119.76 5.3
 6 4 -2 122.86 5.35
 6 4 -1 40.01 3.47
 6 4 0 45.91 3.48
 6 4 1 73.98 4.47
 6 4 2 117.19 5.92
 6 4 3 1.43 1.41
 -6 -4 -4 66.34 4.33
 6 4 4 68.64 3.89
 -6 -4 -5 19.77 2.6
 -6 -4 -6 56.93 4.22
 6 4 7 51.04 3.08
 6 4 7 47.47 2.76
 -6 -4 -7 43.24 3.91
 6 4 7 41.6 2.91
 6 4 8 17.21 2.24
 6 4 8 20.65 2.04
 -6 -4 -8 15.5 2.72
 -6 -4 -8 19.95 3.13
 6 4 8 19.85 2.24
 -6 -4 -9 100.96 6.55
 6 4 9 101.96 4.85
 6 4 9 104.52 4.93
 6 4 9 105.82 4.69
 6 4 10 56.77 3.26
 6 4 10 59.65 3.39
 6 4 10 58.69 3.12
 6 4 11 74.01 3.71
 6 4 11 82.78 3.81
 6 4 12 6.47 1.36
 6 4 12 4.47 1.4
 6 4 13 80.27 3.14
 6 4 13 69.81 3
 -6 -4 -13 73.05 2.98
 -6 -5 8 -0.19 1.1
 6 5 -8 -0.04 0.96
 6 5 -7 0.73 1.25
 6 5 -6 3.92 1.56
 -6 -5 5 -0.61 1.78
 6 5 -5 0.08 1.61
 6 5 -4 23.01 3.16
 6 5 -4 27.34 2.23
 -6 -5 4 25.61 2.49
 6 5 -4 28.4 2.26
 -6 -5 3 97.8 4.59
 6 5 -3 92.07 4.38
 -6 -5 2 24.2 2.83
 -6 -5 2 22.34 2.34
 6 5 -2 24.46 2.23
 6 5 -1 44.78 2.77
 6 5 -1 36.72 3.57
 6 5 -1 43.74 2.81
 6 5 0 32.07 3.17
 6 5 1 13.31 2.16
 6 5 2 481.84 19.27
 6 5 3 144.74 6.8
 -6 -5 -4 546.33 21.49
 6 5 4 529.04 20.82
 -6 -5 -5 28.91 2.82
 -6 -5 -5 31.83 3.09
 -6 -5 -6 3.43 2
 -6 -5 -6 2.3 1.85
 6 5 7 2.68 1.58
 -6 -5 -7 4.13 2.12
 6 5 7 1.4 1.88
 6 5 7 1.8 2
 -6 -5 -7 -0.9 2
 6 5 7 2.69 1.6
 6 5 8 10.17 2.1
 6 5 8 10.92 1.83
 -6 -5 -8 11.96 2.62
 6 5 8 9.68 2.12
 -6 -5 -9 -1.09 2.1
 6 5 9 1.14 1.41
 6 5 9 0.98 1.71
 6 5 9 0.09 1.87
 -6 -5 -9 -0.35 2.14
 6 5 10 113.86 5.32
 6 5 10 126.18 5.46
 6 5 10 119.26 5.21
 6 5 11 18.68 1.91
 6 5 11 23.43 2.15
 6 5 11 18.06 1.87
 6 5 12 0.62 1.28
 6 5 12 2.25 1.47
 6 5 13 63.92 2.89
 6 5 13 67.75 2.97
 6 6 -8 16.66 1.05
 6 6 -7 0.88 1.02
 -6 -6 7 1.3 1.22
 6 6 -6 7.72 1.42
 -6 -6 6 10.08 1.65
 6 6 -5 7.29 1.62
 -6 -6 5 7.03 1.8
 -6 -6 4 99.21 4.69
 6 6 -4 96.76 4.47
 6 6 -4 100.89 4.5
 6 6 -3 -1.98 1.64
 -6 -6 3 1.17 1.86
 6 6 -3 -1.71 1.99
 6 6 -3 -0.67 1.76
 -6 -6 2 22.46 2.26
 -6 -6 2 20.2 2.81
 6 6 -2 23.85 2.18
 6 6 -2 20.76 2.96
 -6 -6 1 2.35 1.86
 6 6 -1 5.73 2.11
 6 6 -1 0.92 1.84
 -6 -6 1 3.35 2.15
 6 6 -1 0.35 1.88
 6 6 -1 0.3 2.05
 6 6 0 18.35 2.67
 6 6 0 23.16 2.22
 6 6 0 19.75 2.17
 6 6 1 9.14 2.11
 6 6 2 47.32 3.47
 6 6 3 15.33 2.07
 -6 -6 -4 2.57 1.69
 -6 -6 -5 43.25 3.3
 -6 -6 -5 41.2 3.48
 -6 -6 -6 14.56 2.41
 6 6 6 14.64 2.16
 6 6 6 15.51 1.78
 -6 -6 -6 13.5 2.41
 6 6 6 12.44 1.93
 6 6 7 10.45 1.75
 -6 -6 -7 6.32 2.15
 6 6 7 9.84 2.07
 6 6 7 9.4 1.98
 -6 -6 -7 7.58 2.32
 6 6 7 10.9 1.82
 -6 -6 -8 -1.03 2.02
 6 6 8 -0.34 1.76
 6 6 8 0.75 1.67
 -6 -6 -8 -1.62 2.11
 6 6 9 24.3 2.4
 6 6 9 22.69 2.1
 -6 -6 -9 28.57 3.37
 6 6 10 1.74 1.34
 6 6 10 1.12 1.54
 6 6 11 38.57 2.55
 6 6 11 38.21 2.59
 6 6 11 35.41 2.36
 6 6 12 10.56 1.55
 6 6 12 8.31 1.61
 6 6 12 9.19 1.43
 6 6 13 2.95 1.16
 6 6 13 3.62 1.07
 6 6 14 6.38 0.72
 -6 -7 7 10.55 1.08
 6 7 -7 8.47 0.88
 -6 -7 6 1.23 1.21
 6 7 -6 1.85 1.05
 6 7 -5 14.94 1.54
 -6 -7 5 13.24 1.79
 6 7 -5 12.88 1.47
 6 7 -4 0.59 1.49
 -6 -7 4 0.63 1.57
 6 7 -4 0.75 1.39
 -6 -7 3 173.54 7.22
 6 7 -3 175.99 7.19
 6 7 -2 2.03 1.71
 -6 -7 2 -0.92 2.05
 -6 -7 2 1.32 1.76
 6 7 -2 0.68 1.9
 6 7 -2 -1.18 1.78
 -6 -7 1 57.51 4.74
 6 7 -1 66.09 3.54
 -6 -7 1 71.55 3.55
 6 7 -1 65.46 4.87
 -6 -7 0 6.05 1.79
 6 7 0 8.75 2.07
 -6 -7 0 1.84 2.1
 6 7 0 4.89 1.89
 6 7 0 6.4 1.86
 6 7 0 3.83 2.09
 6 7 1 78.46 4.96
 -6 -7 -1 78.51 5.21
 6 7 1 77.99 3.78
 6 7 1 72.83 3.9
 6 7 2 19.21 2.17
 6 7 2 22.55 2.15
 6 7 2 19.68 2.41
 6 7 3 24.73 2.32
 6 7 3 28.67 2.29
 6 7 3 26.17 2.3
 6 7 3 26.18 2.53
 6 7 4 8.4 1.84
 6 7 4 5.54 1.87
 6 7 5 14.45 1.87
 6 7 5 13.97 2.07
 -6 -7 -5 11.42 2.12
 -6 -7 -6 30.18 3.03
 6 7 6 28.33 2.28
 6 7 6 29.04 2.49
 6 7 6 30.42 2.29
 -6 -7 -6 33.61 2.97
 6 7 7 24.38 2.48
 6 7 7 29.55 2.41
 -6 -7 -7 28.04 3.05
 -6 -7 -7 26.72 3.04
 6 7 7 30.95 2.29
 -6 -7 -8 19.81 2.86
 6 7 8 15.14 2.08
 -6 -7 -8 12.87 2.6
 6 7 8 13.9 2.3
 6 7 9 3.05 1.79
 6 7 9 1.47 1.97
 6 7 9 1.99 1.55
 6 7 10 2.68 1.71
 6 7 10 1.72 1.82
 6 7 10 1.72 1.5
 6 7 10 1.85 1.3
 6 7 11 15.57 1.74
 6 7 11 14.29 1.48
 6 7 11 14.12 1.9
 6 7 12 30.37 1.96
 6 7 12 29.09 2.09
 6 7 12 34.66 2.24
 6 7 13 7.17 1.06
 6 7 13 7.45 1.15
 -6 -8 6 0.69 0.92
 6 8 -5 11.19 1.22
 -6 -8 5 9.73 1.41
 6 8 -4 3.8 1.44
 -6 -8 4 2.19 1.48
 -6 -8 3 42.63 2.65
 6 8 -3 44.42 2.67
 6 8 -2 -0.44 1.72
 6 8 -2 0.55 1.72
 -6 -8 2 1.3 1.63
 6 8 -1 51.55 3.04
 6 8 -1 49.18 3.02
 -6 -8 1 53 3
 -6 -8 0 0.67 2.25
 6 8 0 6.45 1.89
 6 8 0 0.63 1.93
 6 8 0 0.5 1.78
 6 8 1 201.52 7.87
 6 8 1 192.24 9.46
 6 8 1 191.68 7.97
 -6 -8 -1 185.61 9.74
 6 8 2 15.52 2.14
 6 8 2 16.32 2.49
 -6 -8 -3 19.49 3.11
 6 8 3 20.08 2.11
 6 8 3 20.32 2.11
 6 8 4 26.26 2.28
 6 8 4 25.1 2.31
 6 8 5 4.12 1.93
 -6 -8 -6 3.53 1.7
 6 8 6 1.2 1.92
 6 8 7 38.37 2.75
 -6 -8 -7 34.26 3.43
 6 8 7 36.7 2.48
 6 8 8 45.06 2.98
 -6 -8 -8 41.68 3.88
 -6 -8 -8 40.81 3.78
 6 8 8 46.78 2.84
 6 8 9 4.9 1.8
 6 8 9 8.4 1.98
 6 8 10 0.68 1.43
 6 8 10 2.5 1.3
 6 8 10 1.46 1.72
 6 8 10 0.49 1.56
 6 8 11 0.06 1.32
 6 8 11 0.74 1.14
 6 8 11 1.72 1.55
 6 8 11 0.75 1.54
 6 8 12 3.43 0.99
 6 8 12 4.36 1.21
 6 8 12 3.55 1.38
 6 8 12 3.74 1.33
 6 8 13 49.08 2.22
 6 8 13 45.34 2.33
 -6 -9 5 13.75 1.07
 6 9 -4 -1.18 1.13
 -6 -9 4 -0.22 1.07
 6 9 -3 -0.12 1.37
 -6 -9 3 2.02 1.34
 6 9 -2 11.62 1.81
 -6 -9 2 9.31 1.6
 6 9 -2 12.23 1.73
 6 9 -1 137.38 5.71
 6 9 -1 124 5.67
 6 9 0 5.06 1.85
 6 9 1 4.24 1.94
 6 9 1 5.65 1.89
 6 9 1 2.07 1.87
 6 9 2 24.83 2.39
 6 9 2 27.66 2.31
 -6 -9 -3 4.12 2.51
 6 9 3 0.3 1.76
 6 9 3 1.33 1.89
 6 9 4 429.17 16.17
 6 9 4 425.8 16.18
 -6 -9 -4 431.58 18.37
 6 9 4 428.05 16.36
 -6 -9 -5 -0.64 2.29
 6 9 5 -0.17 1.92
 6 9 5 2.28 1.62
 6 9 5 1.03 1.7
 -6 -9 -6 74.06 5.09
 6 9 6 76.21 3.82
 6 9 7 43.59 2.75
 6 9 7 40.8 2.71
 6 9 8 57.35 3.22
 6 9 8 55.05 3.03
 6 9 9 0.15 1.56
 6 9 9 0.32 1.66
 6 9 10 14.21 1.8
 6 9 10 15.8 1.93
 6 9 10 15.71 1.67
 6 9 11 32.7 2.21
 6 9 11 34.12 2.24
 6 9 11 33.37 1.85
 6 9 11 34.51 2.05
 6 9 12 -0.36 0.81
 6 9 12 0.82 1.04
 6 9 12 1.94 1.18
 6 9 12 0.83 1.22
 6 9 13 13.94 1.05
 6 9 13 13.2 1.18
 6 9 13 14.48 1.2
 6 10 -4 7.42 0.9
 6 10 -3 0.52 1.11
 6 10 -2 11 1.54
 6 10 -2 11.23 1.6
 6 10 -1 4.19 1.7
 6 10 -1 0.07 1.55
 6 10 0 43.48 2.82
 6 10 1 4 1.89
 6 10 1 -0.96 1.71
 6 10 2 3.23 1.87
 6 10 2 1.66 1.71
 6 10 3 4.06 1.92
 6 10 3 8.65 1.84
 6 10 4 373 14.36
 6 10 4 371.71 14.16
 6 10 5 37.07 2.66
 6 10 5 33.32 2.33
 6 10 6 138.72 5.97
 6 10 7 70.18 3.58
 6 10 7 74.44 3.57
 6 10 8 99.41 4.45
 6 10 9 15.37 1.7
 6 10 9 17.21 1.82
 6 10 10 13.88 1.58
 6 10 10 9.94 1.37
 6 10 10 11.79 1.63
 6 10 11 4.35 1.24
 6 10 11 5.92 1.14
 6 10 11 4.41 1.26
 6 10 12 26.29 1.51
 6 10 12 25.24 1.55
 6 10 12 24.38 1.6
 6 10 13 3.69 0.79
 6 10 13 1.79 0.62
 6 11 -3 2.08 0.77
 6 11 -2 16.96 1.21
 6 11 -2 13.89 1.33
 6 11 -1 2.13 1.33
 6 11 -1 0.73 1.22
 6 11 0 10.63 1.69
 6 11 0 7.4 1.59
 6 11 1 -0.08 1.62
 6 11 1 3.23 1.57
 6 11 2 6.82 1.66
 6 11 3 13.19 1.92
 6 11 3 12.97 1.79
 6 11 4 37.02 2.51
 6 11 4 32.06 2.29
 6 11 5 5.17 1.47
 6 11 5 7.19 1.8
 6 11 6 68.89 3.5
 6 11 7 16.71 1.78
 6 11 10 20.51 1.49
 6 11 11 14.71 1.25
 6 11 11 15.6 1.13
 6 11 12 3.28 0.79
 6 11 12 1.41 0.62
 6 12 -1 4.47 0.88
 6 12 0 30.9 1.87
 6 12 0 33.85 1.95
 6 12 1 4.9 1.32
 6 12 1 6.87 1.48
 6 12 2 45.53 2.47
 6 12 3 4.14 1.36
 6 12 3 4.15 1.67
 6 12 4 1.49 1.28
 6 12 4 -0.58 1.57
 6 12 5 6.53 1.64
 6 12 6 17.31 1.77
 6 12 7 27.99 1.95
 6 13 0 8.23 0.74
 6 13 1 3.4 0.95
 6 13 1 2.92 0.83
 6 13 2 23.06 1.44
 6 13 3 0.31 1.23
 6 13 3 1.52 0.92
 6 13 4 1.38 1.26
 6 13 4 2.86 0.92
 6 13 5 9.3 1.39
 6 13 6 11.81 1.37
 6 13 7 20.12 1.38
 6 14 3 8.14 0.79
 6 14 4 36.37 1.71
 6 14 5 16.4 1.08
 -7 8 4 23.75 1.24
 -7 8 4 22.41 1.19
 -7 8 3 -0.93 0.75
 -7 8 2 0.28 0.73
 -7 8 1 7.88 0.9
 -7 8 0 42.06 1.88
 -7 7 6 1.39 0.98
 -7 7 5 1.64 1.11
 -7 7 5 0.61 0.77
 -7 7 4 44.03 2.26
 -7 7 4 42.17 2.1
 -7 7 3 17.19 1.43
 -7 7 3 18.49 1.28
 -7 7 2 20.93 1.55
 -7 7 2 20.08 1.4
 -7 7 1 1.62 1.14
 -7 7 1 1.11 0.98
 -7 7 0 10.64 1.26
 -7 7 0 9.48 1.13
 -7 7 -1 2.53 0.96
 -7 7 -2 5.24 0.94
 -7 7 -3 1.75 0.66
 -7 6 8 5.18 0.82
 -7 6 7 10.74 1.24
 -7 6 6 2.19 1.21
 -7 6 5 10.75 1.17
 -7 6 4 0.86 1.15
 -7 6 4 0.34 1.15
 -7 6 3 9.5 1.33
 -7 6 3 7.95 1.41
 -7 6 2 1.27 1.28
 -7 6 2 0.84 1.33
 -7 6 1 -0.63 1.34
 -7 6 0 3.8 1.37
 7 -6 1 9.53 1.33
 -7 6 -1 13.72 1.51
 7 -6 2 0.11 1.09
 -7 6 -2 -0.88 1.2
 7 -6 3 23.12 1.64
 -7 6 -3 26.29 1.72
 7 -6 4 -0.8 0.89
 -7 6 -4 -0.39 0.95
 7 -6 5 0.26 0.68
 -7 6 -5 0.53 0.7
 -7 5 8 9.97 1.11
 -7 5 7 58.1 2.79
 -7 5 6 18.61 1.78
 -7 5 5 8.73 1.38
 -7 5 4 5.5 1.43
 -7 5 4 5.6 1.41
 -7 5 3 4.77 1.48
 -7 5 3 3.63 1.49
 -7 5 2 8.3 1.67
 -7 5 1 3.18 1.58
 -7 5 0 78.84 3.73
 -7 5 0 74.75 3.59
 -7 5 -1 6.04 1.52
 7 -5 1 5.39 1.51
 -7 5 -1 4.3 1.51
 -7 5 -2 -0.53 1.5
 -7 5 -2 3.5 1.45
 7 -5 2 -0.22 1.42
 -7 5 -3 1.5 1.46
 -7 5 -3 2.53 1.35
 7 -5 3 0.44 1.28
 -7 5 -4 28.09 1.98
 7 -5 4 27.72 1.96
 7 -5 5 3.75 1.09
 7 -5 5 2.44 1.13
 7 -5 6 0.04 0.87
 -7 4 8 2.6 1.07
 7 -4 -8 1.41 0.93
 -7 4 7 4.34 1.42
 -7 4 7 3.53 1.2
 -7 4 6 20.39 1.9
 -7 4 6 15.75 1.71
 -7 4 5 23.46 1.98
 -7 4 5 21.39 1.99
 -7 4 4 12.08 1.74
 -7 4 4 12.14 1.83
 -7 4 3 152.27 6.14
 -7 4 3 139.3 5.93
 -7 4 3 144.34 6.13
 -7 4 2 -0.88 1.65
 -7 4 2 0.78 1.68
 -7 4 1 97 4.53
 -7 4 1 97.31 4.51
 7 -4 0 0.44 1.51
 -7 4 0 1.35 1.73
 -7 4 0 1.17 1.7
 7 -4 1 32.79 2.41
 -7 4 -1 33 2.47
 -7 4 -1 34.07 2.49
 -7 4 -2 44.34 2.9
 -7 4 -2 48.92 2.88
 7 -4 2 46.71 2.87
 7 -4 2 49.35 2.77
 -7 4 -3 31.67 2.32
 7 -4 3 31.79 2.37
 7 -4 3 29.62 2.21
 -7 4 -4 1.23 1.51
 7 -4 4 -0.34 1.47
 7 -4 4 0.63 1.51
 7 -4 5 2.26 1.34
 -7 4 -5 2.56 1.37
 7 -4 5 3.37 1.47
 -7 4 -5 4.26 1.48
 -7 4 -6 16.17 1.48
 7 -4 6 18.44 1.56
 -7 4 -6 15.55 1.55
 7 -4 7 3.67 1.03
 -7 4 -7 5.49 0.97
 7 -4 7 5.46 1.07
 -7 4 -7 5.3 1.04
 7 -4 8 -0.72 0.6
 7 -4 8 -1.18 0.64
 -7 4 -8 0.92 0.59
 7 -3 -9 1.8 0.74
 -7 3 8 28.91 1.75
 -7 3 7 0.2 1.37
 -7 3 7 3.08 1.49
 -7 3 6 96.37 4.52
 -7 3 6 104.03 4.5
 -7 3 5 170.66 7.15
 -7 3 5 174.94 7.1
 -7 3 4 15.56 2.04
 -7 3 4 15.25 1.94
 -7 3 3 -1.19 1.86
 -7 3 3 0.49 1.61
 7 -3 -2 217.11 10.66
 -7 3 2 218.57 8.92
 -7 3 2 224.19 8.86
 7 -3 -1 66.6 5.08
 -7 3 1 66.73 3.65
 -7 3 1 77.26 3.68
 -7 3 0 28.77 2.46
 7 -3 0 27.64 2.23
 -7 3 0 26.69 2.32
 7 -3 0 26.58 3.41
 -7 3 -1 50.63 3.11
 7 -3 1 50.32 3
 7 -3 1 51.09 4.45
 7 -3 2 149.49 6.27
 7 -3 2 144.01 6.31
 -7 3 -2 150.94 6.39
 -7 3 -3 14.88 2.02
 7 -3 3 13.67 1.96
 7 -3 3 17.4 2.01
 -7 3 -3 13.04 2.09
 -7 3 -4 -2.07 1.66
 7 -3 4 -0.28 1.69
 -7 3 -4 0.79 1.85
 7 -3 4 -1.81 1.65
 -7 3 -5 51.57 3.07
 7 -3 5 50.22 3.04
 7 -3 5 49.3 2.97
 -7 3 -5 55.31 2.99
 -7 3 -6 1.13 1.55
 7 -3 6 -1.25 1.54
 -7 3 -6 -1.03 1.48
 -7 3 -7 12.11 1.55
 7 -3 7 12.46 1.51
 7 -3 7 12.24 1.59
 -7 3 -7 13.4 1.47
 7 -3 8 0.68 0.95
 -7 3 -8 0.72 1
 7 -3 8 2.3 1.08
 -7 3 -8 2.41 1.02
 7 -3 9 3.98 0.74
 7 -2 -9 1.33 0.89
 7 -2 -8 51.17 2.58
 -7 2 7 33.41 2.3
 -7 2 7 33.52 2.16
 -7 2 6 10.1 1.82
 -7 2 6 13.95 1.86
 -7 2 5 2.14 1.86
 -7 2 5 -0.82 1.68
 -7 2 4 22.51 2.33
 -7 2 4 22.62 2.16
 7 -2 -3 4.72 2.12
 -7 2 3 7.55 2.03
 -7 2 3 8.57 1.78
 7 -2 -2 2.25 1.98
 -7 2 2 3.13 1.72
 -7 2 2 2.44 1.99
 -7 2 1 5.51 1.96
 7 -2 -1 6.3 2.36
 7 -2 0 150.51 8.02
 7 -2 0 153.44 8.16
 -7 2 0 142.45 6.24
 7 -2 0 143.95 6.12
 7 -2 1 91.84 5.98
 -7 2 -1 89.38 4.25
 -7 2 -1 86.21 4.3
 7 -2 1 89.19 4.21
 7 -2 2 1.82 1.82
 7 -2 2 1.04 2.12
 7 -2 2 2.54 1.73
 -7 2 -2 3.38 2.01
 -7 2 -2 3.47 1.82
 7 -2 3 10.82 2
 -7 2 -3 12.09 2.5
 -7 2 -3 12.79 2.06
 7 -2 3 11.94 2.62
 7 -2 3 13.55 1.91
 -7 2 -3 9.54 1.99
 -7 2 -4 204.97 8.53
 7 -2 4 212 8.54
 -7 2 -4 205.03 8.42
 7 -2 4 205.86 8.42
 -7 2 -5 11.94 1.95
 7 -2 5 13.55 1.99
 -7 2 -6 24.42 2.16
 7 -2 6 27.43 2.25
 7 -2 6 25.4 2.24
 -7 2 -7 22.68 1.98
 7 -2 7 24.85 2.13
 7 -2 7 24.69 2.06
 -7 2 -8 20.12 1.65
 7 -2 8 20.76 1.67
 -7 2 -9 0.67 0.96
 -7 2 -9 1.21 1.09
 7 -2 9 0.34 0.87
 7 -2 10 3.64 0.67
 7 -1 -9 4.88 1.02
 7 -1 -8 10.38 1.43
 -7 1 7 9.46 1.74
 -7 1 6 1.26 1.65
 -7 1 6 1.17 1.73
 -7 1 6 2.23 1.53
 -7 1 5 20.43 2.3
 -7 1 5 20.09 1.98
 -7 1 4 195.53 7.74
 -7 1 4 178.6 7.82
 7 -1 -4 202.77 9.49
 -7 1 4 185.78 7.63
 7 -1 -3 4.07 2.15
 -7 1 3 7.27 2.01
 7 -1 -2 6.96 2.4
 -7 1 2 7.55 2.02
 7 -1 -2 7.81 2.23
 -7 1 1 38.19 2.85
 7 -1 -1 38.49 3.79
 -7 1 1 45.04 2.76
 7 -1 0 67.26 5.07
 -7 1 0 72.42 3.87
 7 -1 0 75.36 3.68
 7 -1 0 81.14 5.26
 -7 1 0 75.11 3.73
 7 -1 1 1.63 1.61
 -7 1 -1 4.44 1.98
 -7 1 -1 2.53 1.75
 -7 1 -2 593.51 23.04
 7 -1 2 628.92 23.05
 -7 1 -2 623.95 24.66
 -7 1 -2 613.08 22.97
 7 -1 2 612.24 25.13
 7 -1 2 623.62 22.98
 7 -1 2 601.72 24.98
 -7 1 -3 122.8 5.59
 7 -1 3 125.9 5.53
 -7 1 -3 125.71 5.44
 -7 1 -3 125.15 6.88
 7 -1 3 119.08 5.48
 7 -1 3 137.92 7.29
 7 -1 4 311.08 12.12
 -7 1 -4 328.51 14.04
 -7 1 -4 302.72 12.01
 7 -1 4 308.69 12.07
 7 -1 4 308.81 13.98
 7 -1 5 1.29 1.92
 -7 1 -5 4.45 2.07
 7 -1 5 1.41 1.92
 -7 1 -5 4.76 1.83
 -7 1 -6 18.55 2.05
 7 -1 6 17.73 2.05
 -7 1 -7 14.73 1.93
 7 -1 7 14.43 1.88
 7 -1 8 47.25 2.74
 -7 1 -8 48.79 2.7
 7 -1 9 13.33 1.49
 7 -1 9 13.44 1.37
 -7 1 -9 11.69 1.34
 7 -1 10 15.36 1.29
 -7 1 -10 14.12 0.99
 7 0 -9 1.17 0.97
 7 0 -8 6.22 1.37
 -7 0 8 5.26 1.19
 -7 0 7 3.34 1.45
 -7 0 7 -0.08 1.6
 -7 0 6 3.02 1.7
 -7 0 6 1.11 1.75
 -7 0 5 12.93 2.02
 7 0 -4 13.18 2.54
 -7 0 4 14.15 2.1
 7 0 -3 76.96 5.04
 7 0 -3 62.51 4.71
 -7 0 3 66.92 3.54
 7 0 -2 172.16 8.29
 7 0 -2 155.37 8.15
 -7 0 2 150.97 6.48
 7 0 -1 15.13 2.57
 -7 0 1 16.72 1.92
 7 0 -1 13.97 2.63
 7 0 0 7.14 2.19
 -7 0 0 4.65 1.72
 7 0 1 16.68 2.62
 7 0 1 14.49 2.64
 -7 0 -1 11.51 1.88
 7 0 1 14.34 1.95
 -7 0 -2 2.32 1.52
 7 0 2 2.41 1.85
 7 0 2 -1.46 1.99
 -7 0 -2 -0.48 1.67
 7 0 2 0.86 1.64
 -7 0 -3 25.6 2.81
 7 0 3 21.12 2.26
 7 0 3 18.31 2.83
 7 0 3 24.78 2.2
 -7 0 -3 23.67 2.17
 -7 0 -4 1.46 1.78
 7 0 4 1.49 1.92
 -7 0 -4 1.31 1.67
 7 0 4 0.89 1.89
 -7 0 -5 275.73 12.52
 7 0 5 278.34 12.37
 -7 0 -5 258.16 10.56
 7 0 5 276.5 10.67
 7 0 5 274.93 10.73
 -7 0 -6 250.79 11.77
 7 0 6 243.57 9.89
 7 0 6 252.56 9.86
 7 0 6 249.64 9.81
 -7 0 -6 239.48 9.72
 7 0 7 5.22 1.78
 -7 0 -7 2.44 1.66
 7 0 7 4.2 1.87
 7 0 7 4.09 1.67
 7 0 8 38.79 2.48
 7 0 8 42.29 2.7
 7 0 8 38.53 2.49
 -7 0 -8 36.75 2.38
 -7 0 -9 33.3 1.99
 7 0 9 33.45 2.24
 7 0 9 30.73 2.07
 7 0 10 12.59 1.42
 7 0 11 6.56 0.88
 7 1 -9 1.64 0.93
 7 1 -8 11.21 1.52
 -7 -1 8 9.25 1.33
 -7 -1 7 27.76 2.21
 -7 -1 7 25.8 2.03
 -7 -1 6 13.83 2
 -7 -1 6 19.54 2.05
 -7 -1 5 75.14 3.83
 -7 -1 5 76.81 4.04
 -7 -1 4 37.46 2.82
 7 1 -4 33.04 3.59
 -7 -1 4 36.9 2.65
 -7 -1 3 0.62 1.74
 7 1 -3 1.57 1.99
 -7 -1 3 2.12 1.91
 -7 -1 2 0.65 1.6
 7 1 -2 -0.8 1.73
 7 1 -2 0.3 1.94
 -7 -1 2 0.58 1.85
 -7 -1 1 101.89 4.72
 7 1 -1 112.01 6.14
 7 1 -1 110.95 6.3
 -7 -1 1 108.49 4.9
 7 1 0 1.35 1.86
 -7 -1 0 3.81 1.84
 7 1 1 131.96 7.33
 7 1 1 154.97 7.58
 -7 -1 -2 0.78 1.34
 -7 -1 -2 2.34 1.78
 7 1 2 3.98 1.97
 7 1 2 2.71 1.97
 7 1 3 28.57 3.07
 -7 -1 -3 32.35 2.44
 7 1 3 26.38 2.25
 7 1 3 27.51 2.36
 -7 -1 -3 32.97 2.93
 -7 -1 -4 1.04 1.76
 7 1 4 -0.27 1.92
 7 1 4 0.3 1.83
 -7 -1 -4 1.21 1.72
 7 1 5 524.9 20.13
 -7 -1 -5 549.14 21.98
 7 1 5 551.67 20.17
 7 1 5 540.04 21.69
 7 1 5 528.91 20.1
 -7 -1 -5 528.32 19.97
 -7 -1 -6 2.05 1.75
 7 1 6 1.7 1.64
 7 1 6 1.28 1.84
 7 1 6 3.08 1.95
 -7 -1 -7 279.85 10.93
 7 1 7 282.71 11.13
 7 1 7 281.69 11.11
 7 1 7 288.78 11.16
 7 1 8 22.17 2.07
 -7 -1 -8 19.92 1.94
 7 1 8 22.09 2.11
 7 1 8 20.2 2.18
 7 1 9 8.62 1.64
 7 1 9 8.25 1.72
 7 1 9 9.36 1.5
 7 1 10 6.09 1.4
 7 1 10 3.24 1.14
 7 1 11 3.28 1.02
 -7 -1 -12 0.95 0.67
 7 2 -9 37.82 1.83
 -7 -2 9 33.35 1.65
 -7 -2 8 9.35 1.35
 -7 -2 7 2.82 1.49
 7 2 -7 2.42 1.53
 -7 -2 6 109.31 5.01
 -7 -2 6 114.54 5.13
 -7 -2 5 1.55 1.87
 -7 -2 5 4 1.84
 7 2 -4 20.76 3.01
 -7 -2 4 22.25 2.41
 -7 -2 4 22.25 2.4
 -7 -2 3 1.56 1.89
 7 2 -3 0.82 1.74
 7 2 -3 3.85 2.13
 -7 -2 3 1.56 1.95
 -7 -2 2 6.48 1.76
 -7 -2 2 7.4 1.94
 7 2 -2 2.75 2.14
 -7 -2 1 13.41 1.82
 7 2 -1 10.87 1.96
 7 2 -1 11.43 2.2
 -7 -2 1 11.24 2.01
 7 2 0 100.16 5.7
 7 2 0 90.62 5.33
 7 2 1 5.96 2.03
 7 2 1 6.51 2.11
 7 2 2 122.99 6.56
 7 2 3 0.49 1.72
 -7 -2 -3 0.38 1.37
 7 2 4 2.42 1.71
 7 2 4 1.89 1.85
 7 2 4 -0.66 1.73
 7 2 4 -0.49 1.61
 7 2 5 93.11 5.32
 7 2 5 91.12 4.32
 7 2 5 86.35 4.3
 7 2 5 97.98 4.36
 7 2 6 54.96 3.25
 7 2 6 61.17 3.3
 7 2 6 56.65 3.32
 7 2 6 59.64 3.26
 7 2 7 258.7 10.61
 7 2 7 269.61 10.71
 7 2 7 285.09 10.7
 7 2 7 275.85 10.77
 7 2 8 31.89 2.27
 7 2 8 35.97 2.52
 7 2 8 33.07 2.47
 7 2 8 34.11 2.51
 7 2 9 8.79 1.73
 7 2 9 6.65 1.73
 7 2 9 6.04 1.71
 7 2 10 2.76 1.42
 7 2 10 3.61 1.49
 7 2 11 3.65 1.09
 7 2 11 -0.72 1.07
 7 3 -9 2.62 0.75
 -7 -3 9 2.59 0.67
 7 3 -8 4.03 1.13
 -7 -3 8 3.47 1.17
 7 3 -7 13.19 1.64
 -7 -3 7 13.43 1.67
 -7 -3 6 61.57 3.34
 7 3 -6 64.82 3.39
 -7 -3 6 66.97 3.48
 -7 -3 5 1.77 1.79
 -7 -3 5 2.19 1.81
 -7 -3 4 84.26 4.29
 -7 -3 4 92.11 4.31
 7 3 -3 226.02 9.18
 -7 -3 3 229.54 9.31
 -7 -3 3 230.54 9.31
 7 3 -2 1.52 1.99
 7 3 -2 -0.31 1.99
 7 3 -2 1.02 1.73
 -7 -3 2 0.08 1.94
 -7 -3 1 3.89 1.62
 -7 -3 1 5.84 1.89
 7 3 -1 4.09 1.95
 7 3 0 116.73 6.11
 7 3 0 125.42 6.72
 7 3 1 82.86 5.11
 7 3 2 148.4 7.38
 7 3 3 7.89 1.97
 7 3 4 8.27 1.85
 7 3 5 29.91 2.34
 7 3 5 29.39 2.38
 7 3 5 26.1 2.49
 7 3 5 24.83 2.34
 7 3 6 8.06 1.94
 -7 -3 -6 4.3 2.01
 7 3 6 5.87 1.72
 7 3 6 7.8 1.99
 7 3 6 8.38 1.93
 7 3 7 10.52 2.02
 7 3 7 11.19 1.81
 7 3 7 10.7 1.93
 7 3 7 10.79 2.05
 -7 -3 -7 14.61 2.72
 7 3 8 270.99 10.65
 7 3 8 269.91 10.55
 7 3 8 267.51 10.68
 7 3 9 23.92 1.95
 7 3 9 25.31 2.31
 7 3 9 24.58 2.02
 7 3 9 22.4 2.17
 7 3 10 11.11 1.78
 7 3 10 9.94 1.55
 7 3 10 12.01 1.78
 7 3 11 5.05 1.34
 7 3 11 4.69 1.34
 7 3 12 32.27 1.66
 -7 -4 8 3.92 1.04
 7 4 -8 3.15 0.95
 -7 -4 7 62.15 3.07
 7 4 -7 61.6 2.98
 7 4 -6 7.29 1.55
 -7 -4 6 5.23 1.72
 -7 -4 5 99.57 4.55
 7 4 -5 95.64 4.41
 -7 -4 5 91.01 4.46
 -7 -4 4 35.13 2.6
 7 4 -3 246.24 11.82
 -7 -4 3 253.29 9.89
 7 4 -3 245.16 9.85
 -7 -4 2 5.72 1.96
 -7 -4 2 6.34 2.03
 7 4 -2 7.17 2.36
 7 4 -2 3.8 1.88
 7 4 -1 38.87 3.6
 -7 -4 1 35.25 2.56
 7 4 -1 30.12 2.47
 7 4 -1 30.84 2.31
 7 4 0 19.34 2.17
 7 4 0 18.82 2.65
 7 4 1 8.61 2.11
 7 4 2 299 12.92
 7 4 3 4.78 1.72
 7 4 4 92.32 5.07
 7 4 5 10.96 2.07
 7 4 5 13.17 1.96
 7 4 5 14.72 1.96
 -7 -4 -5 7.05 2.18
 7 4 6 0.49 1.9
 7 4 6 -1.03 1.83
 7 4 6 -0.72 1.49
 7 4 6 0.85 1.78
 7 4 7 11.33 1.94
 7 4 7 12.94 2.19
 7 4 7 12.25 1.99
 -7 -4 -7 11.92 2.68
 7 4 7 12.99 1.85
 7 4 7 11.83 1.85
 7 4 8 9.75 2.05
 7 4 8 10.69 1.85
 -7 -4 -8 10.56 2.68
 7 4 8 10.95 1.77
 7 4 8 10.26 1.78
 7 4 9 6.89 1.97
 7 4 9 8.03 1.69
 7 4 9 9.3 1.88
 7 4 10 8.23 1.78
 7 4 10 6.25 1.69
 7 4 11 32.61 2.19
 7 4 11 32.71 2.18
 7 4 12 24.18 1.68
 7 4 12 27.97 1.7
 7 5 -8 0.99 0.7
 -7 -5 8 1.98 0.8
 7 5 -7 1.57 1.08
 -7 -5 7 2.47 1.16
 7 5 -6 8.22 1.49
 7 5 -5 7.37 1.62
 -7 -5 4 35.63 2.52
 -7 -5 4 33.15 2.64
 7 5 -4 37.23 2.39
 7 5 -4 37.22 2.41
 7 5 -3 273.19 12.38
 -7 -5 3 248.61 10.12
 -7 -5 3 268.42 10.32
 7 5 -3 256.06 10.1
 -7 -5 2 20.55 2.31
 7 5 -2 20 2.22
 -7 -5 2 21.05 2.09
 7 5 -1 14.03 2.6
 7 5 -1 12.48 1.99
 7 5 -1 14.28 2.27
 -7 -5 1 12.49 2.07
 7 5 0 1.77 2.01
 7 5 0 2.6 1.86
 7 5 0 1.73 1.99
 7 5 0 3.68 1.77
 7 5 1 14.35 2.4
 7 5 1 12.48 1.83
 7 5 2 7.21 2.05
 7 5 2 6.89 1.71
 7 5 3 10.48 2.03
 7 5 3 10.95 1.78
 7 5 4 117.09 5.72
 7 5 4 104.13 4.89
 7 5 4 106.54 4.86
 7 5 5 15.22 2.16
 -7 -5 -5 16.64 2.63
 7 5 5 16.37 1.99
 7 5 5 16.99 1.98
 7 5 6 4.01 1.96
 7 5 6 2.51 1.69
 -7 -5 -6 2.28 1.97
 7 5 6 4.7 1.77
 7 5 7 1.14 2
 7 5 7 1.75 1.62
 -7 -5 -7 -2.79 2.25
 7 5 7 0.51 1.53
 7 5 7 1.76 1.88
 7 5 8 7.22 1.67
 7 5 8 7.68 2.02
 7 5 8 9.08 1.74
 7 5 8 7.43 1.92
 7 5 9 -0.18 1.86
 7 5 9 -0.73 1.57
 7 5 10 25.61 2.22
 7 5 10 24.9 2.29
 7 5 10 24.12 2.03
 7 5 11 7.26 1.57
 7 5 11 1.94 1.5
 7 5 12 36.7 2.09
 7 5 12 35.84 2.13
 7 5 13 1.27 0.8
 7 5 13 1.62 0.76
 -7 -6 7 30.55 1.66
 7 6 -7 26.59 1.46
 -7 -6 6 51.42 2.57
 7 6 -6 44.87 2.36
 7 6 -5 14.74 1.59
 -7 -6 5 14.18 1.86
 7 6 -4 0.8 1.46
 -7 -6 4 1.91 1.81
 7 6 -4 0.7 1.5
 7 6 -3 11.85 1.74
 -7 -6 3 14.06 2.16
 -7 -6 2 240.83 9.61
 7 6 -2 237.22 11.5
 7 6 -1 753.7 30.38
 7 6 -1 750.09 28.27
 -7 -6 1 777.02 30.12
 -7 -6 1 754.36 28.23
 7 6 -1 771.05 28.33
 7 6 0 91.16 5.71
 7 6 0 86.65 4.27
 7 6 0 87.54 4.33
 -7 -6 0 92.36 4.26
 7 6 1 131.9 6.99
 7 6 1 125.88 5.57
 7 6 1 126.06 5.53
 7 6 2 18.69 2.52
 7 6 2 12.77 2.02
 7 6 2 12.4 2.03
 7 6 2 15.4 2
 7 6 3 102.29 5.51
 7 6 3 92.62 4.51
 7 6 3 101.02 4.57
 7 6 3 98.46 4.59
 7 6 4 39.94 2.62
 7 6 4 39.12 2.64
 7 6 4 39.63 2.75
 7 6 5 149.4 6.38
 7 6 5 153.48 6.36
 7 6 5 146.25 6.24
 7 6 5 147.36 6.19
 -7 -6 -5 150.85 7.86
 7 6 6 3.76 1.77
 -7 -6 -6 3.21 2.07
 7 6 6 3.85 1.87
 7 6 7 5.88 1.74
 -7 -6 -7 2.07 2.14
 7 6 7 3.37 1.55
 7 6 7 3.9 1.85
 7 6 8 8.98 2.1
 7 6 8 7.21 1.7
 -7 -6 -8 7.27 2.39
 7 6 8 6.74 1.91
 7 6 8 6.47 1.66
 7 6 9 27.2 2.33
 7 6 9 21.27 2.22
 7 6 9 25.02 2.11
 7 6 10 64.19 3.2
 7 6 10 62.59 3.39
 7 6 11 11.15 1.7
 7 6 11 9.11 1.47
 7 6 11 10.76 1.78
 7 6 12 39.74 2.25
 7 6 12 40.21 2.31
 7 6 13 -0.08 0.89
 7 6 13 0.55 0.87
 -7 -7 7 15.05 0.94
 7 7 -6 1.35 0.74
 -7 -7 6 0.85 1.03
 7 7 -5 1.02 1.04
 -7 -7 5 1.28 1.31
 7 7 -4 11.66 1.47
 -7 -7 4 11.55 1.75
 7 7 -4 11.26 1.58
 -7 -7 3 3.4 1.71
 7 7 -3 2.14 1.61
 -7 -7 2 27.37 2.4
 7 7 -2 26.61 2.2
 7 7 -2 28.26 2.23
 -7 -7 1 266.03 12.76
 -7 -7 1 284.6 11.04
 7 7 -1 282.79 11
 7 7 -1 287.48 13.13
 7 7 0 3.4 1.97
 -7 -7 0 0.97 2.27
 7 7 0 0.64 2.12
 7 7 0 1.12 1.74
 -7 -7 0 -0.37 1.85
 7 7 1 163.4 6.87
 7 7 1 164.09 6.79
 -7 -7 -1 155.07 6.65
 7 7 1 168.73 8.44
 7 7 2 395.54 15.21
 7 7 2 404.35 16.78
 7 7 2 397.82 15.28
 7 7 3 77.65 4.03
 7 7 3 82.98 4.86
 7 7 3 79.94 4.01
 7 7 4 45.18 2.86
 7 7 4 46.31 3.01
 7 7 4 45.79 2.87
 7 7 5 4.27 1.83
 7 7 5 7.6 1.89
 7 7 5 1.97 1.73
 7 7 6 67.27 3.78
 -7 -7 -6 69.95 4.92
 7 7 6 81.24 3.8
 7 7 6 73.8 3.65
 7 7 7 143.13 6.26
 7 7 7 140.09 6.12
 -7 -7 -7 146.5 7.9
 7 7 7 147.22 6.17
 7 7 8 68.32 3.61
 7 7 8 67.23 3.51
 7 7 8 56.02 3.16
 7 7 8 66.67 3.31
 7 7 9 17.96 1.88
 7 7 9 21.49 2.24
 7 7 9 21.71 2.15
 7 7 10 7.81 1.53
 7 7 10 9.65 1.78
 7 7 11 0.41 1.28
 7 7 11 1.82 1.51
 7 7 12 36.11 1.99
 7 7 13 13.5 1.19
 7 7 13 14.48 1.22
 -7 -8 6 3.58 0.7
 -7 -8 5 23.73 1.57
 7 8 -4 -0.14 1.18
 -7 -8 4 0.51 1.29
 7 8 -3 18.5 1.81
 -7 -8 3 15.96 1.75
 7 8 -2 3.69 1.7
 7 8 -2 2.94 1.62
 -7 -8 2 4.05 1.7
 7 8 -1 6.26 1.88
 -7 -8 1 5.78 1.79
 7 8 -1 4.15 1.81
 7 8 0 17.68 2.18
 -7 -8 0 13.82 1.93
 7 8 0 15.42 2.16
 -7 -8 -1 66.55 5.28
 7 8 1 79.01 3.98
 7 8 1 78.57 5.27
 7 8 1 84.71 4.05
 -7 -8 -2 274.16 13.01
 7 8 2 280.99 11.05
 7 8 2 291.5 11.2
 7 8 2 270.25 12.52
 7 8 3 184.34 7.85
 7 8 3 198.51 7.9
 7 8 4 59.9 3.36
 7 8 4 61.03 3.35
 7 8 5 492.32 19.14
 7 8 5 520 19.11
 -7 -8 -6 123.79 6.88
 7 8 6 124.51 5.52
 7 8 6 123.01 5.58
 7 8 7 104.01 5
 7 8 7 108.84 4.79
 -7 -8 -7 112.17 6.45
 7 8 8 2.71 1.69
 7 8 8 1.98 1.92
 7 8 9 2.3 1.66
 7 8 9 0.09 1.77
 7 8 9 1.2 1.37
 7 8 10 11.47 1.75
 7 8 10 15.09 2.01
 7 8 10 13.7 1.55
 7 8 11 2.04 1.4
 7 8 11 2.54 1.49
 7 8 11 0.86 1.22
 7 8 12 15.81 1.51
 7 8 12 16.21 1.33
 7 8 12 17.86 1.58
 7 8 13 58.51 2.62
 -7 -9 4 10.77 1.14
 7 9 -4 10.72 1.08
 -7 -9 3 3.92 1.2
 7 9 -3 2.8 1.26
 7 9 -2 2.8 1.46
 -7 -9 2 3.42 1.36
 7 9 -2 5.32 1.5
 7 9 -1 3.96 1.73
 7 9 -1 1.82 1.67
 7 9 0 8.81 1.89
 7 9 1 66.34 3.63
 7 9 1 68.17 3.49
 7 9 1 67.18 3.58
 7 9 2 10.98 2.14
 7 9 2 15 2
 7 9 3 30.31 2.46
 7 9 4 24.37 2.3
 7 9 5 355.24 13.68
 7 9 6 1.49 1.8
 7 9 7 41.97 2.81
 7 9 8 94.45 4.42
 7 9 8 105.29 4.67
 7 9 9 67.26 3.37
 7 9 9 68.18 3.55
 7 9 10 5.36 1.25
 7 9 10 3.86 1.43
 7 9 10 4.71 1.64
 7 9 11 7.9 1.22
 7 9 11 9.79 1.44
 7 9 11 9.21 1.55
 7 9 12 -0.54 0.89
 7 9 12 -0.25 1.1
 7 9 12 -0.05 1.06
 7 9 13 1.64 0.79
 7 9 13 0.8 0.76
 7 10 -3 0.37 0.93
 7 10 -2 1.33 1.11
 7 10 -2 1 1.22
 7 10 -1 1.03 1.46
 7 10 -1 -0.78 1.37
 7 10 0 0.88 1.53
 7 10 1 21.13 2.1
 7 10 1 17.58 2.03
 7 10 2 44.65 2.83
 7 10 2 37.06 2.58
 7 10 3 7.05 1.67
 7 10 4 1.69 1.84
 7 10 4 2.86 1.66
 7 10 4 3.33 1.66
 7 10 5 47.84 2.96
 7 10 5 40.13 2.65
 7 10 5 48.63 2.67
 7 10 6 10.55 1.89
 7 10 6 10.69 1.83
 7 10 7 76.56 3.66
 7 10 7 70.93 3.62
 7 10 8 34.43 2.22
 7 10 8 33.82 2.36
 7 10 9 11.4 1.67
 7 10 9 8.04 1.43
 7 10 10 103.41 4.44
 7 10 10 107.76 4.54
 7 10 11 23.16 1.58
 7 10 11 24.94 1.66
 7 10 12 2.18 0.69
 7 10 12 1.47 0.93
 7 10 12 1.79 0.94
 7 11 -2 26.03 1.49
 7 11 -1 0.26 1.16
 7 11 -1 0.58 1.12
 7 11 0 1.41 1.38
 7 11 1 -1.39 1.55
 7 11 1 1.94 1.38
 7 11 2 0.61 1.6
 7 11 2 2.23 1.52
 7 11 3 17.42 1.76
 7 11 4 59.02 3.25
 7 11 4 61.67 3.07
 7 11 5 -0.88 1.64
 7 11 5 0.68 1.36
 7 11 6 4.04 1.65
 7 11 7 4.13 1.52
 7 11 8 13.36 1.57
 7 11 8 14.84 1.58
 7 11 9 0.25 1.23
 7 11 10 1.46 1.1
 7 11 11 0.55 0.83
 7 11 11 2.21 0.85
 7 12 -1 -0.03 0.7
 7 12 0 1.42 1
 7 12 0 0.79 0.94
 7 12 1 5.43 1.32
 7 12 1 3.44 1.13
 7 12 2 5.95 1.44
 7 12 2 5.1 1.26
 7 12 3 -0.37 1.22
 7 12 4 11.58 1.61
 7 12 4 11.41 1.4
 7 12 5 14.75 1.74
 7 12 5 13.68 1.37
 7 12 6 1.73 1.37
 7 12 7 13.11 1.51
 7 13 1 27.49 1.4
 7 13 1 30.43 1.46
 7 13 2 1.97 0.82
 7 13 2 2.35 0.97
 7 13 3 20.06 1.3
 7 13 4 6.01 0.9
 7 13 4 5.25 1.22
 7 13 5 10.98 1.36
 7 13 6 15.74 1.38
 7 13 7 59.11 2.61
 -8 7 3 5.09 0.76
 -8 7 1 3.81 0.69
 -8 7 0 9.72 0.79
 -8 6 6 4.31 0.79
 -8 6 4 2.06 1.08
 -8 6 3 15.11 1.11
 -8 6 3 15 1.22
 -8 6 2 1.87 0.97
 -8 6 2 -0.21 0.94
 -8 6 1 13.27 1.23
 -8 6 1 11.58 1.21
 -8 6 0 -0.25 0.98
 -8 6 0 1.01 0.99
 -8 6 -1 3.65 1
 -8 6 -2 10.02 1.03
 -8 6 -3 1.13 0.7
 -8 5 7 15.2 1.03
 -8 5 6 6.38 1.1
 -8 5 5 -0.49 1.21
 -8 5 4 30.17 1.82
 -8 5 3 -0.77 1.07
 -8 5 3 -0.88 1.16
 -8 5 2 1.05 1.16
 -8 5 2 0.41 1.24
 -8 5 1 47.56 2.53
 -8 5 1 54.42 2.65
 -8 5 0 44.22 2.43
 -8 5 -1 5.42 1.36
 -8 5 -2 1.72 1.17
 -8 5 -3 18.71 1.48
 8 -5 3 16.9 1.39
 8 -5 4 11.05 1.13
 -8 4 7 1.93 0.9
 -8 4 6 3.84 1.24
 -8 4 6 3.98 1.04
 -8 4 5 18.31 1.55
 -8 4 4 0.12 1.28
 -8 4 4 0.94 1.3
 -8 4 3 0.45 1.38
 -8 4 3 -0.2 1.38
 -8 4 2 0.5 1.42
 -8 4 2 1.09 1.45
 -8 4 2 -1.28 1.3
 -8 4 1 107.44 4.78
 -8 4 1 110.34 4.77
 -8 4 0 2.67 1.53
 -8 4 0 2.86 1.55
 -8 4 -1 11.38 1.71
 -8 4 -1 16.47 1.83
 8 -4 2 12.01 1.55
 -8 4 -2 13.48 1.69
 -8 4 -3 19.13 1.81
 8 -4 3 22.76 1.77
 -8 4 -4 12.54 1.44
 8 -4 4 13.24 1.46
 -8 4 -4 14.56 1.53
 8 -4 5 12.48 1.28
 -8 4 -5 10.73 1.22
 -8 4 -5 10.55 1.26
 -8 4 -6 11.95 0.96
 8 -4 6 12.92 1.14
 -8 4 -6 15.31 1.14
 8 -3 -8 1.45 0.69
 -8 3 7 69.16 2.96
 -8 3 7 64 2.84
 -8 3 6 80.66 3.56
 -8 3 6 75.98 3.51
 -8 3 5 10.89 1.62
 -8 3 4 66.31 3.36
 -8 3 4 65.17 3.29
 -8 3 3 12.76 1.91
 -8 3 3 15.28 1.8
 -8 3 2 21.72 2.12
 -8 3 2 17.88 1.93
 -8 3 1 108.87 4.91
 -8 3 1 107.18 4.83
 -8 3 0 28.04 2.36
 -8 3 -1 19.31 2.19
 8 -3 1 23.8 2.01
 -8 3 -2 47.39 2.88
 8 -3 2 45.89 2.75
 -8 3 -2 45.38 2.8
 -8 3 -3 9.82 1.76
 8 -3 3 10.84 1.72
 -8 3 -3 12.19 1.81
 -8 3 -4 4.23 1.5
 8 -3 4 2.91 1.55
 -8 3 -4 4.34 1.66
 8 -3 4 5.2 1.59
 -8 3 -5 31.86 2.04
 8 -3 5 32.05 2.09
 -8 3 -5 29.33 2.11
 8 -3 5 27.14 2.02
 -8 3 -6 4.04 1.27
 8 -3 6 5.6 1.27
 -8 3 -6 5.67 1.24
 8 -3 7 1.76 0.94
 -8 3 -7 1.18 0.98
 8 -3 7 1.35 0.98
 -8 3 -7 0.44 0.93
 8 -2 -8 1.65 0.86
 -8 2 7 17.45 1.54
 -8 2 6 52.47 2.69
 -8 2 6 54.96 2.89
 -8 2 5 110.57 4.93
 -8 2 4 51.35 2.93
 -8 2 4 52.65 3
 -8 2 3 0.57 1.65
 -8 2 3 -0.18 1.77
 -8 2 2 6.13 1.74
 -8 2 2 4.31 1.9
 -8 2 1 72.88 3.83
 -8 2 0 61.72 3.23
 -8 2 0 54.87 3.37
 -8 2 -1 214.74 8.43
 8 -2 1 203.55 8.37
 -8 2 -1 204.29 8.46
 8 -2 2 12.81 1.83
 -8 2 -2 18.32 2.21
 -8 2 -2 16.59 2.01
 -8 2 -3 133.83 6.03
 8 -2 3 137.82 5.99
 8 -2 3 138.31 5.95
 -8 2 -3 141.79 5.97
 -8 2 -4 127.79 5.6
 8 -2 4 128.89 5.57
 8 -2 4 126.17 5.53
 -8 2 -4 123.81 5.47
 8 -2 5 -0.09 1.6
 -8 2 -5 2.38 1.73
 8 -2 5 2.04 1.63
 -8 2 -5 0.9 1.46
 -8 2 -6 0.38 1.52
 8 -2 6 1.21 1.51
 -8 2 -6 1.39 1.32
 8 -2 7 0.58 1.18
 -8 2 -7 1.46 1.34
 -8 2 -7 2.03 1.17
 8 -2 7 -0.6 1.33
 -8 2 -8 35.95 1.94
 8 -2 8 35.94 1.9
 -8 2 -8 36.5 1.8
 -8 2 -9 9.29 0.82
 8 -1 -8 2.76 0.96
 -8 1 7 3.44 1.33
 -8 1 6 3.81 1.56
 -8 1 5 0.98 1.4
 -8 1 5 1.11 1.73
 -8 1 4 6.45 1.93
 -8 1 4 8.13 1.73
 -8 1 4 8.06 1.83
 -8 1 3 55.47 3.26
 -8 1 2 181.7 7.63
 -8 1 1 83.75 4.01
 8 -1 -1 87.82 5.64
 -8 1 1 76.5 4.1
 -8 1 0 133.58 5.7
 8 -1 0 129.39 7.48
 -8 1 0 129.82 5.84
 -8 1 -1 0.33 1.72
 -8 1 -1 1.22 1.96
 -8 1 -2 560.2 21.42
 8 -1 2 587.59 21.38
 -8 1 -2 562.72 21.3
 8 -1 2 533.08 23.43
 -8 1 -3 40.09 2.85
 8 -1 3 41.22 2.74
 8 -1 3 46.28 2.85
 -8 1 -3 42.35 2.75
 -8 1 -4 48.2 3.06
 8 -1 4 42.66 2.85
 -8 1 -4 47.11 2.76
 8 -1 4 44.72 2.95
 -8 1 -5 4.16 1.61
 8 -1 5 3.87 1.8
 -8 1 -5 3.69 1.87
 -8 1 -6 5.93 1.54
 8 -1 6 5.4 1.72
 8 -1 6 4.15 1.64
 -8 1 -6 6.81 1.91
 -8 1 -7 1.92 1.35
 8 -1 7 4.88 1.51
 -8 1 -7 1.68 1.59
 -8 1 -8 5.24 1.19
 -8 1 -8 1.91 1.4
 8 -1 8 3 1.14
 8 -1 9 11.73 1.2
 -8 1 -9 10.83 1.24
 -8 1 -9 11.66 0.94
 -8 1 -10 5.63 0.71
 8 0 -8 12.49 1.21
 -8 0 7 9.69 1.2
 -8 0 7 10.37 1.54
 8 0 -7 8.78 1.4
 -8 0 6 11.89 1.56
 -8 0 6 12.04 1.83
 -8 0 5 9.05 1.71
 -8 0 5 8.37 1.85
 -8 0 4 35.3 2.52
 -8 0 3 106.11 4.86
 8 0 -2 51.44 4.42
 -8 0 2 60.65 3.23
 8 0 -1 20.14 3.05
 -8 0 1 21.87 2.16
 -8 0 0 9.39 1.9
 8 0 1 80.48 5.31
 -8 0 -1 71.63 3.73
 -8 0 -2 4.92 1.76
 8 0 2 3.07 1.7
 8 0 2 4.74 2.2
 -8 0 -3 121.15 5.35
 -8 0 -3 122.31 6.74
 8 0 3 118.72 5.46
 8 0 3 126.28 5.47
 8 0 3 127.1 7.16
 -8 0 -4 78.72 3.79
 -8 0 -4 77.06 5.19
 8 0 4 74.31 3.95
 8 0 4 81.4 3.98
 8 0 4 73.78 5.26
 -8 0 -5 41.95 2.69
 8 0 6 2.41 1.58
 -8 0 -6 1.96 1.6
 8 0 7 25.94 2.06
 -8 0 -7 23.65 1.92
 8 0 7 22.04 2.11
 8 0 8 7.9 1.43
 -8 0 -8 9.03 1.39
 8 0 8 9.14 1.62
 8 0 9 0.22 1.18
 8 0 10 79.33 3.32
 -8 -1 8 22.01 1.22
 8 1 -8 21.6 1.46
 -8 -1 7 25.96 1.73
 -8 -1 6 12.87 1.82
 -8 -1 6 11.96 1.65
 -8 -1 5 146.43 6.32
 -8 -1 5 146.47 6.17
 -8 -1 4 5.18 1.83
 -8 -1 4 2.8 1.85
 -8 -1 3 34.7 2.57
 -8 -1 3 40.28 2.81
 -8 -1 2 7.72 1.86
 8 1 -2 7.92 2.46
 -8 -1 2 6.61 1.97
 -8 -1 1 60.76 3.33
 -8 -1 1 59.97 3.54
 -8 -1 0 1.93 1.62
 8 1 0 2.25 2.07
 -8 -1 0 0.62 1.98
 8 1 0 3.3 1.92
 8 1 1 34.85 3.64
 8 1 1 35.55 3.55
 -8 -1 -1 34.66 2.43
 -8 -1 -1 33.73 2.66
 8 1 2 1.28 2.01
 -8 -1 -2 0.14 1.62
 -8 -1 -2 0.89 1.87
 -8 -1 -3 496.75 18.67
 8 1 3 501.22 18.65
 8 1 3 493.29 20.53
 -8 -1 -3 479.07 18.45
 -8 -1 -4 232.56 10.74
 8 1 4 244.17 11.07
 -8 -1 -4 237.24 9.4
 8 1 4 230.65 9.31
 -8 -1 -4 226.2 9.14
 8 1 5 350.41 13.04
 -8 -1 -5 315.82 14.58
 8 1 5 335.77 14.66
 -8 -1 -5 324.28 12.81
 8 1 5 332.61 12.98
 -8 -1 -5 345.45 13.08
 8 1 5 332.74 13.04
 8 1 6 207.21 8.41
 8 1 6 214.81 8.42
 8 1 6 202.92 8.38
 -8 -1 -6 200.95 8.18
 -8 -1 -7 6.53 1.54
 8 1 7 6.72 1.9
 8 1 7 10.55 1.7
 8 1 7 6.44 1.87
 8 1 8 -1.41 1.52
 8 1 8 0.84 1.58
 8 1 8 -0.7 1.34
 8 1 9 53.02 2.74
 8 1 10 63.25 2.88
 -8 -1 -11 56.17 2.49
 -8 -2 8 2.99 0.82
 8 2 -7 6.66 1.27
 -8 -2 7 3.31 1.19
 -8 -2 6 36.71 2.44
 8 2 -6 36.72 2.32
 -8 -2 6 37.59 2.36
 -8 -2 5 5.13 1.76
 -8 -2 5 3.73 1.65
 -8 -2 4 144.12 6.22
 -8 -2 4 141.77 6.19
 -8 -2 3 71.43 3.83
 -8 -2 3 76.58 3.82
 8 2 -3 73.43 3.71
 8 2 -2 16.58 2.89
 -8 -2 2 11.22 1.95
 -8 -2 2 11.75 2.12
 8 2 -1 71.24 3.84
 -8 -2 1 73.42 3.63
 -8 -2 1 75.15 3.84
 8 2 0 277.07 12.34
 -8 -2 0 265.47 10.43
 8 2 0 260.22 10.31
 8 2 0 255.8 11.95
 8 2 0 262.37 10.28
 -8 -2 0 261.99 10.27
 8 2 1 52.43 3.1
 8 2 1 56.09 4.28
 8 2 1 63.81 4.59
 -8 -2 -1 61.27 3.28
 -8 -2 -1 48.89 2.99
 -8 -2 -2 98.33 4.5
 -8 -2 -2 91.68 4.3
 8 2 2 93.26 4.44
 8 2 2 100.44 5.87
 8 2 3 1 1.9
 -8 -2 -3 3.79 1.73
 -8 -2 -3 1.11 1.92
 8 2 3 1.78 1.77
 8 2 3 2.69 1.95
 8 2 4 3.93 1.92
 8 2 4 5.02 1.89
 8 2 4 6.14 1.87
 -8 -2 -4 5.87 2
 8 2 4 2.6 1.75
 -8 -2 -4 4 1.66
 8 2 5 74.05 3.88
 8 2 5 73.6 3.78
 -8 -2 -5 78.22 3.99
 8 2 5 81.29 3.93
 -8 -2 -5 73.98 4.89
 8 2 5 78.72 3.98
 8 2 5 76.95 4.95
 -8 -2 -6 12.7 2.47
 8 2 6 16.91 1.98
 8 2 6 14.91 2
 8 2 6 18.07 2.14
 8 2 7 25.68 2.26
 8 2 7 29.46 2.41
 8 2 7 26.85 2.32
 8 2 8 16.18 1.95
 8 2 8 13.29 1.84
 8 2 9 86.26 3.9
 8 2 9 83.56 3.93
 8 2 9 84.17 3.81
 8 2 10 -0.05 1.21
 8 2 10 -0.05 1.18
 -8 -2 -11 1.35 1.03
 -8 -3 8 5.59 0.82
 8 3 -8 5.53 0.84
 -8 -3 7 4.87 1.2
 8 3 -7 5.81 1.19
 -8 -3 6 2.35 1.43
 8 3 -6 2.24 1.34
 -8 -3 5 -0.24 1.65
 -8 -3 5 1.38 1.62
 -8 -3 4 194.44 7.96
 -8 -3 4 191.46 7.93
 8 3 -3 40.39 2.63
 -8 -3 3 44.94 2.93
 -8 -3 3 37.82 2.76
 8 3 -2 5.16 1.8
 8 3 -2 1.4 2.1
 -8 -3 2 2.02 2
 -8 -3 1 56.95 3.14
 -8 -3 1 58.95 3.32
 8 3 -1 52.6 3.36
 8 3 0 2.48 2.05
 -8 -3 0 0.93 1.68
 -8 -3 0 -0.66 1.78
 8 3 0 -0.33 2.06
 8 3 0 2.17 1.67
 8 3 1 46.81 2.95
 -8 -3 -1 45.47 2.69
 8 3 1 50.54 4.06
 8 3 1 42.74 2.72
 -8 -3 -1 49.36 3.01
 8 3 2 199.72 7.97
 -8 -3 -2 190.73 7.94
 8 3 2 194.82 9.51
 8 3 2 194.93 7.95
 -8 -3 -3 7.74 2.03
 8 3 3 13.84 2.35
 8 3 3 9.63 1.85
 8 3 3 10.91 2.14
 -8 -3 -4 19.82 2.25
 8 3 4 18.35 2.5
 8 3 4 19.98 2.26
 8 3 4 21.68 2.3
 -8 -3 -5 13.32 2.14
 8 3 5 16.45 2.03
 8 3 5 15.93 2.25
 8 3 5 15.85 2.13
 8 3 6 10.53 1.93
 8 3 6 10.21 2.13
 8 3 6 12.15 1.93
 8 3 7 60.43 3.36
 8 3 7 59.75 3.27
 8 3 8 11.66 1.95
 8 3 8 7.83 1.86
 8 3 8 8.14 1.71
 8 3 9 70.15 3.48
 8 3 9 72.83 3.44
 8 3 9 72.34 3.6
 8 3 9 68.94 3.4
 8 3 10 18.79 1.69
 8 3 10 21.17 1.61
 8 3 10 19.67 1.78
 8 3 11 18.07 1.42
 -8 -3 -12 2.98 0.74
 -8 -4 7 10.1 1.23
 8 4 -7 10.31 1.15
 -8 -4 6 -0.06 1.32
 8 4 -6 1.8 1.26
 -8 -4 5 22.9 2.12
 -8 -4 5 24.24 2.01
 8 4 -5 22.66 1.98
 -8 -4 4 321.69 12.46
 -8 -4 3 25.4 2.36
 8 4 -3 28.42 2.26
 -8 -4 2 88.78 4.47
 8 4 -2 94.68 4.48
 8 4 -2 100.98 6.23
 -8 -4 2 95.87 4.56
 8 4 -1 26.39 2.38
 -8 -4 1 20.97 2.29
 8 4 -1 24.35 2.57
 -8 -4 0 2.95 1.89
 8 4 0 -0.98 1.9
 8 4 0 1.67 1.64
 8 4 0 3.28 1.96
 -8 -4 -1 5.58 1.82
 8 4 1 3.4 1.86
 8 4 1 5.74 1.8
 8 4 1 3.44 1.96
 -8 -4 -2 88.87 4.22
 8 4 2 90.42 4.25
 8 4 2 80.53 4.28
 8 4 3 37.4 2.78
 -8 -4 -3 38.85 2.7
 8 4 3 41.6 2.57
 8 4 3 36.96 2.63
 8 4 3 41.27 3.5
 8 4 4 77.66 3.88
 -8 -4 -4 77.9 3.86
 8 4 4 83.84 4.92
 8 4 4 77.71 3.99
 8 4 5 5.37 1.88
 -8 -4 -5 4.32 1.97
 8 4 5 0.89 1.88
 8 4 5 3.36 1.84
 8 4 6 5.69 1.81
 -8 -4 -6 6.45 1.89
 8 4 6 4.66 1.93
 8 4 6 6.89 1.97
 8 4 7 23.68 2.09
 8 4 7 23.15 2.18
 8 4 7 19.98 2.34
 8 4 7 22.35 2.36
 8 4 8 14.28 1.82
 8 4 8 14.93 1.83
 8 4 8 13.45 2.08
 8 4 9 3.44 1.39
 8 4 9 0.55 1.38
 8 4 9 2.18 1.73
 8 4 9 2.28 1.58
 8 4 10 3.11 1.57
 8 4 10 4.33 1.52
 8 4 11 41.89 2.2
 8 4 11 40.99 2.25
 -8 -4 -11 38.37 2.17
 8 4 12 4.92 0.94
 -8 -4 -12 3.35 0.8
 8 5 -7 6.23 0.84
 -8 -5 7 5.62 0.96
 8 5 -6 21.76 1.54
 8 5 -5 6.02 1.34
 8 5 -4 7.72 1.6
 -8 -5 4 7.46 1.86
 8 5 -4 9.35 1.59
 -8 -5 4 6.57 1.64
 -8 -5 3 94.08 4.39
 -8 -5 3 97.9 4.57
 8 5 -3 95.4 4.32
 8 5 -2 92.84 4.44
 -8 -5 2 95.13 4.36
 -8 -5 2 87.74 4.43
 8 5 -1 190.93 7.75
 8 5 -1 185.41 9.54
 -8 -5 1 183.13 7.54
 -8 -5 1 183.25 7.67
 -8 -5 0 91.19 4.4
 8 5 0 101.92 4.57
 8 5 0 93.44 6.01
 8 5 0 92.85 4.44
 8 5 1 13.84 2.29
 8 5 1 9.91 1.8
 8 5 2 13.48 2.6
 8 5 2 14.32 1.99
 8 5 2 13.6 2.16
 8 5 3 50.44 3.03
 8 5 3 44.77 3.02
 8 5 3 51.13 3.91
 8 5 4 116.36 5.06
 8 5 4 116.3 5.24
 8 5 4 117.98 6.23
 8 5 5 107 5.01
 8 5 5 109.55 5.06
 8 5 5 110.91 4.93
 8 5 6 7.46 1.75
 8 5 6 8.13 2.04
 8 5 6 5.72 1.88
 8 5 7 36.69 2.5
 -8 -5 -7 34.13 2.46
 8 5 7 34 2.66
 8 5 7 34.9 2.67
 -8 -5 -8 24.24 2.1
 8 5 8 22.26 2.06
 8 5 8 26.4 2.35
 8 5 8 22.06 2.32
 8 5 9 13.24 1.64
 8 5 9 9.86 1.89
 8 5 9 11 1.92
 -8 -5 -10 22.56 1.89
 8 5 10 27.43 2.1
 8 5 11 9.61 1.46
 8 5 11 9.39 1.49
 8 5 12 20.85 1.48
 8 5 12 22.66 1.43
 8 6 -6 94.91 3.98
 -8 -6 6 109.87 4.18
 -8 -6 5 23.06 1.77
 8 6 -5 20.92 1.56
 -8 -6 4 16.9 1.86
 8 6 -4 18.52 1.59
 8 6 -4 16.86 1.63
 8 6 -3 94.37 4.18
 -8 -6 3 94.87 4.47
 -8 -6 2 66.57 3.59
 8 6 -1 298.69 11.8
 -8 -6 1 299.94 11.71
 8 6 0 175.42 7.35
 8 6 0 173.23 7.39
 8 6 0 178.41 9.14
 -8 -6 0 175.5 7.26
 8 6 1 107.01 4.99
 8 6 1 119.7 6.7
 8 6 1 107.81 5.05
 8 6 2 12.39 2.21
 8 6 2 9.2 2.28
 8 6 2 12.86 1.95
 8 6 2 13.92 2.08
 8 6 3 86.04 5.12
 8 6 3 76.13 4
 8 6 3 80.2 4.05
 8 6 4 2.78 1.83
 8 6 5 10.33 1.97
 8 6 5 11.16 1.89
 8 6 5 12.68 1.86
 8 6 6 6.13 1.74
 8 6 6 5.53 1.8
 8 6 6 7.97 1.79
 8 6 6 5.83 1.98
 8 6 7 2 1.7
 8 6 7 1.25 1.83
 8 6 7 2.04 2
 8 6 8 13.76 1.83
 8 6 8 15 2.07
 8 6 8 14.7 2.12
 8 6 9 6.75 1.48
 8 6 9 5.62 1.89
 8 6 9 7.11 1.9
 8 6 10 21.82 2.01
 8 6 10 24.23 2.12
 8 6 11 49.78 2.67
 8 6 12 6.28 1.14
 8 6 12 7.89 1.17
 8 6 13 1.31 0.64
 -8 -7 6 42.5 1.93
 -8 -7 5 5.78 1.17
 -8 -7 4 2.35 1.38
 8 7 -4 3.2 1.16
 -8 -7 3 0.94 1.45
 8 7 -3 1.74 1.46
 -8 -7 2 29.1 2.34
 -8 -7 1 198.18 8.2
 8 7 -1 206.38 8.13
 8 7 0 19.58 2.35
 -8 -7 0 23.29 2.28
 8 7 0 25.25 2.38
 -8 -7 -1 54.45 3.08
 8 7 1 57.4 3.33
 8 7 2 24.06 2.47
 8 7 2 23.97 2.39
 8 7 2 25.38 2.35
 8 7 2 24.19 2.99
 -8 -7 -2 23.95 2.18
 8 7 3 135.54 5.76
 8 7 3 120.98 5.72
 8 7 3 129.17 5.68
 8 7 4 77.52 3.9
 8 7 4 72.43 3.8
 8 7 5 253.97 10.17
 8 7 5 244.71 10.11
 8 7 5 262.29 10.08
 8 7 6 93.07 4.63
 8 7 6 95.39 4.45
 8 7 6 98.12 4.4
 8 7 6 99.86 4.65
 8 7 7 187.71 7.64
 8 7 7 187.72 7.75
 8 7 8 2.1 1.73
 8 7 8 1.65 1.53
 8 7 9 3 1.36
 8 7 9 4.63 1.41
 8 7 9 0.16 1.63
 8 7 10 0.07 1.53
 8 7 10 1.11 1.58
 8 7 11 21.76 1.78
 8 7 11 22.14 1.87
 8 7 12 6.57 1.2
 8 7 13 4.38 0.72
 8 7 13 5.48 0.76
 -8 -8 5 2 0.75
 -8 -8 4 65.3 2.89
 8 8 -4 61.75 2.71
 -8 -8 3 -0.11 1.31
 8 8 -3 0.9 1.24
 -8 -8 2 2.08 1.47
 8 8 -2 3.15 1.48
 8 8 -1 43.41 2.59
 -8 -8 1 42.94 2.58
 8 8 -1 39.53 2.62
 8 8 0 286.01 11.23
 -8 -8 0 289.36 11.15
 -8 -8 -1 4.97 1.74
 8 8 1 7.34 2.11
 8 8 1 4.87 1.87
 8 8 2 512.37 19.7
 8 8 2 524.47 19.6
 8 8 3 4.84 1.85
 8 8 3 3.65 1.97
 8 8 4 -0.09 1.7
 8 8 4 0.18 1.93
 8 8 5 122.41 5.41
 8 8 5 125.94 5.52
 8 8 5 119.56 5.48
 8 8 6 2.47 1.59
 8 8 6 4.76 1.69
 8 8 6 2.25 1.9
 8 8 7 60.37 3.32
 8 8 7 61.47 3.22
 8 8 8 150.43 6.41
 8 8 8 148.07 6.24
 8 8 9 3.86 1.68
 8 8 9 0.44 1.56
 8 8 10 13.4 1.38
 8 8 10 14.77 1.73
 8 8 10 14.83 1.84
 8 8 11 9.29 1.43
 8 8 12 1.1 1.02
 8 8 13 4.91 0.71
 -8 -9 3 5.38 1.05
 8 9 -3 6.82 1.11
 -8 -9 2 4.29 1.21
 8 9 -2 3.36 1.29
 8 9 -1 -0.74 1.47
 -8 -9 1 1.67 1.32
 8 9 -1 1.43 1.44
 8 9 0 3.43 1.64
 8 9 0 4.68 1.61
 8 9 1 304.33 11.69
 8 9 1 295.69 11.66
 8 9 2 296.05 11.57
 8 9 2 294.12 11.48
 8 9 3 1.71 1.72
 8 9 3 2.09 1.8
 8 9 4 52.64 3.08
 8 9 5 4.11 1.85
 8 9 6 10.04 1.96
 8 9 7 33.11 2.49
 8 9 8 0.55 1.41
 8 9 8 2.12 1.71
 8 9 9 4.46 1.32
 8 9 9 3.06 1.6
 8 9 9 1.8 1.38
 8 9 10 24.92 1.94
 8 9 10 19.13 1.76
 8 9 11 32.23 1.97
 8 9 11 30.02 1.86
 8 9 12 0.46 0.93
 8 9 12 1.24 0.87
 8 10 -3 3.26 0.66
 8 10 -2 0.37 0.96
 8 10 -1 2.6 1.18
 8 10 -1 1.58 1.18
 8 10 0 0.8 1.5
 8 10 1 6.04 1.64
 8 10 1 5.34 1.65
 8 10 2 32.4 2.52
 8 10 2 41.99 2.49
 8 10 3 25.42 2.15
 8 10 3 26.49 2.34
 8 10 3 30.13 2.16
 8 10 4 27.76 2.29
 8 10 4 29.13 2.23
 8 10 4 31.88 2.26
 8 10 5 5.72 1.7
 8 10 5 7.13 1.57
 8 10 5 5.65 1.68
 8 10 6 19 2.03
 8 10 6 18.57 1.97
 8 10 7 30.48 2.12
 8 10 7 25.06 2.13
 8 10 8 -0.62 1.34
 8 10 8 -0.77 1.51
 8 10 9 185.24 6.94
 8 10 9 163.22 6.69
 8 10 10 197.5 7.44
 8 10 10 182.49 7.27
 8 10 11 1.81 1.05
 8 10 11 2.69 0.98
 8 10 12 4.08 0.79
 8 10 12 4.29 0.71
 8 11 -2 3.47 0.63
 8 11 -1 -1.15 0.77
 8 11 -1 0.72 0.92
 8 11 0 32.91 1.92
 8 11 1 10.44 1.51
 8 11 1 9.96 1.45
 8 11 2 3.57 1.41
 8 11 2 1.33 1.35
 8 11 3 4.29 1.58
 8 11 3 3.81 1.42
 8 11 4 4.35 1.53
 8 11 4 4.01 1.37
 8 11 5 16.77 1.85
 8 11 5 19.64 1.67
 8 11 5 16.92 1.6
 8 11 6 4.36 1.52
 8 11 6 6.68 1.4
 8 11 7 0.94 1.4
 8 11 7 1.15 1.29
 8 11 8 25.04 1.73
 8 11 8 24.46 1.77
 8 11 9 17.11 1.47
 8 11 10 6.35 1.07
 8 11 11 2.42 0.74
 8 12 1 0.98 1
 8 12 1 0.04 0.92
 8 12 2 24.99 1.74
 8 12 2 25.7 1.63
 8 12 3 2.23 1.11
 8 12 4 47.88 2.42
 8 12 4 54.66 2.65
 8 12 5 25.38 1.57
 8 12 5 28.37 1.89
 8 12 6 1.01 1.21
 8 12 7 0.97 1.14
 8 12 8 25.11 1.55
 8 13 2 3.49 0.65
 8 13 2 2.63 0.76
 8 13 3 1.12 0.69
 8 13 4 28.59 1.46
 8 13 4 36.62 1.77
 8 13 5 2.52 1.05
 8 13 6 8.62 1.12
 8 13 7 6.43 0.87
 -9 5 4 1.02 0.84
 -9 5 2 1.38 0.88
 -9 5 1 26.91 1.5
 -9 5 1 22.89 1.28
 -9 5 0 0.68 0.93
 -9 5 0 1.09 0.77
 -9 5 -1 0.42 0.87
 -9 5 -1 1.58 0.8
 -9 5 -2 21.93 1.26
 -9 5 -2 20.32 1.19
 -9 5 -3 14.71 0.92
 -9 5 -3 11.37 0.86
 -9 4 5 6.1 0.98
 -9 4 4 13.91 1.13
 -9 4 3 4.61 1.09
 -9 4 3 6.32 1.13
 -9 4 2 34.23 1.91
 -9 4 2 30.24 1.91
 -9 4 1 85.91 3.73
 -9 4 1 87.35 3.77
 -9 4 0 34.86 1.98
 -9 4 0 33.81 1.92
 -9 4 0 31.28 1.83
 -9 4 -1 21.62 1.64
 -9 4 -1 21.17 1.57
 -9 4 -2 4.68 1.06
 -9 4 -3 2.34 0.94
 -9 4 -4 9.2 1.01
 -9 4 -5 20.11 1.11
 -9 3 6 21.25 1.24
 -9 3 6 22.88 1.3
 -9 3 5 39.31 2.01
 -9 3 5 36.2 1.96
 -9 3 4 19.39 1.61
 -9 3 3 26.38 1.83
 -9 3 3 23.13 1.82
 -9 3 2 92.09 4.14
 -9 3 2 95.14 4.19
 -9 3 1 7.53 1.5
 -9 3 1 6.9 1.58
 -9 3 0 162.89 6.64
 -9 3 -1 10.7 1.65
 -9 3 -2 2.93 1.47
 -9 3 -2 3.48 1.34
 -9 3 -3 37.2 2.13
 -9 3 -3 32.54 2.13
 -9 3 -4 58.04 2.8
 -9 3 -4 61.41 2.86
 -9 3 -5 35.16 1.86
 -9 3 -5 33.78 1.89
 -9 3 -6 17.99 1.11
 -9 3 -6 15.8 1.08
 9 -2 -7 1.75 0.73
 -9 2 6 1.02 1.01
 -9 2 5 2.04 1.21
 -9 2 5 1.89 1.25
 -9 2 4 4.36 1.42
 -9 2 3 0.42 1.41
 -9 2 3 0.67 1.54
 -9 2 2 23.26 2.09
 -9 2 1 19.87 2.08
 -9 2 0 26.2 2.15
 -9 2 0 26.85 2.26
 -9 2 -1 31.96 2.24
 -9 2 -1 29.61 2.42
 -9 2 -2 88.59 4.09
 -9 2 -2 88.23 4.2
 -9 2 -3 2.07 1.63
 -9 2 -3 3.12 1.48
 -9 2 -4 24.06 2
 -9 2 -4 21.36 1.76
 -9 2 -5 2.97 1.35
 -9 2 -5 3.52 1.21
 -9 2 -6 29.69 1.75
 -9 2 -6 29.94 1.9
 -9 2 -7 53.82 2.28
 -9 2 -7 50.65 2.39
 9 -1 -7 26.41 1.46
 -9 1 6 5.01 1.2
 -9 1 5 26.76 1.74
 -9 1 5 27.52 1.97
 -9 1 4 46.2 2.4
 -9 1 4 41.87 2.6
 -9 1 3 50.94 3.03
 -9 1 3 56.85 2.85
 -9 1 2 37.38 2.4
 -9 1 2 37.05 2.61
 -9 1 1 33.21 2.4
 -9 1 1 31.97 2.57
 -9 1 0 25.53 2.16
 -9 1 0 27.58 2.32
 -9 1 -1 236.67 9.22
 -9 1 -1 226.01 9.34
 -9 1 -2 6.89 1.93
 -9 1 -2 8.2 1.68
 -9 1 -3 116.71 5.08
 -9 1 -3 116.42 5.27
 -9 1 -4 0.78 1.77
 -9 1 -4 0.71 1.4
 -9 1 -5 32.42 2.31
 9 -1 5 27.75 2.13
 -9 1 -5 27.6 1.97
 -9 1 -6 2.38 1.54
 -9 1 -6 2.09 1.23
 -9 1 -7 92.78 3.89
 -9 1 -7 98.03 4.12
 -9 1 -8 0.66 0.66
 -9 1 -8 -0.04 0.98
 9 0 -7 6.83 0.98
 -9 0 6 21.92 1.68
 -9 0 6 19.96 1.36
 -9 0 5 26.27 1.81
 -9 0 5 26.11 2.04
 -9 0 4 1.86 1.41
 -9 0 4 3.83 1.67
 -9 0 3 9.94 1.76
 -9 0 3 9.42 1.71
 -9 0 2 87.71 4.12
 -9 0 1 107.84 4.86
 -9 0 0 17.11 1.93
 -9 0 -1 55.22 3.03
 -9 0 -2 10.79 1.83
 -9 0 -3 34.83 2.41
 -9 0 -4 20.24 1.99
 -9 0 -5 1.69 1.46
 -9 0 -6 40.44 2.32
 9 0 7 5.36 1.49
 -9 0 -7 4.47 1.22
 9 0 9 10.95 0.88
 -9 -1 6 2.24 1.25
 -9 -1 6 5.64 1.15
 9 1 -6 4.22 1.17
 -9 -1 5 20.83 1.73
 -9 -1 5 21.41 1.94
 -9 -1 4 12.99 1.81
 -9 -1 4 15.05 1.86
 -9 -1 3 280.66 10.79
 9 1 -3 268.28 10.64
 -9 -1 3 279.6 10.9
 -9 -1 2 33.13 2.61
 -9 -1 2 32.91 2.39
 -9 -1 1 7.91 1.83
 -9 -1 1 10.87 1.73
 -9 -1 0 3.12 1.99
 9 1 0 1.54 1.56
 -9 -1 0 -1.95 1.62
 -9 -1 -1 30.28 2.33
 -9 -1 -1 35.24 2.67
 -9 -1 -2 56.33 3.1
 -9 -1 -2 58.5 3.35
 -9 -1 -3 62.46 3.22
 -9 -1 -3 63.58 3.56
 -9 -1 -4 -0.63 1.48
 -9 -1 -4 -0.86 1.85
 -9 -1 -5 3.89 1.49
 -9 -1 -5 3.74 1.79
 9 1 6 2.5 1.67
 -9 -1 -6 1.13 1.36
 -9 -1 -6 0.99 1.64
 -9 -1 -7 29.88 2.29
 9 1 7 27.27 2.18
 -9 -1 -8 3.74 1.44
 9 1 8 2.86 1.4
 -9 -1 -9 1.27 1.12
 9 1 9 -0.3 0.84
 -9 -1 -10 33.8 1.72
 -9 -2 7 108.52 4.54
 9 2 -7 133.05 4.68
 -9 -2 6 63.32 2.92
 9 2 -6 65.54 2.97
 -9 -2 5 1.7 1.41
 -9 -2 5 1.26 1.34
 -9 -2 4 35.43 2.41
 -9 -2 4 37.53 2.5
 -9 -2 3 148.41 6.64
 -9 -2 3 155.54 6.58
 9 2 -3 163.75 6.47
 9 2 -2 1.9 1.66
 -9 -2 2 4.49 1.71
 -9 -2 1 22.78 2.33
 -9 -2 1 26.29 2.08
 9 2 0 276.96 10.67
 -9 -2 0 278.67 10.83
 9 2 0 258.55 10.67
 -9 -2 0 276.87 10.64
 9 2 1 147.72 6.34
 -9 -2 -1 151.67 6.3
 -9 -2 -1 150 6.53
 9 2 1 152.21 6.36
 -9 -2 -2 7.76 2
 -9 -2 -2 7.04 1.63
 9 2 2 7.78 1.96
 9 2 3 84.78 4
 -9 -2 -3 84.35 3.9
 -9 -2 -3 80.82 4.19
 -9 -2 -4 119.43 5.24
 -9 -2 -4 131.65 5.58
 9 2 5 222.85 9.27
 -9 -2 -5 238.47 9.29
 -9 -2 -6 8.77 1.86
 9 2 7 11.85 1.79
 -9 -2 -7 8.88 1.84
 9 2 8 10.03 1.52
 9 2 8 10.32 1.64
 -9 -2 -8 11.36 1.67
 9 2 9 2.46 1.12
 -9 -2 -9 2.39 1.32
 -9 -2 -10 19.51 1.44
 -9 -3 7 11.29 0.91
 9 3 -7 13.82 0.98
 9 3 -6 13.21 1.29
 -9 -3 6 12.71 1.34
 -9 -3 5 59.84 2.99
 9 3 -5 55.97 2.88
 -9 -3 5 62.24 3.01
 -9 -3 4 0.08 1.57
 -9 -3 4 -0.08 1.58
 -9 -3 3 98.81 4.58
 9 3 -3 100.03 4.45
 -9 -3 3 97.49 4.56
 9 3 -2 26.34 2.18
 -9 -3 2 23.07 2.36
 -9 -3 2 20.83 2.31
 -9 -3 1 17.09 2.14
 9 3 0 50.57 2.86
 -9 -3 0 49.56 2.84
 9 3 0 52.28 3.1
 -9 -3 0 47.72 3.06
 9 3 1 3.7 1.9
 -9 -3 -1 0.13 1.65
 9 3 1 1.12 1.6
 9 3 1 -1.04 2.1
 -9 -3 -1 1.68 1.83
 9 3 2 69.1 3.53
 9 3 2 63.45 3.51
 -9 -3 -2 66.87 3.28
 9 3 2 64.39 4.82
 -9 -3 -2 63.41 3.53
 9 3 3 10.65 1.95
 9 3 3 8.91 2.24
 -9 -3 -3 9.51 2.04
 9 3 3 8.04 2
 9 3 4 90.99 4.39
 9 3 4 93.13 4.39
 -9 -3 -4 91.07 4.36
 -9 -3 -5 3.8 1.78
 9 3 5 3.41 1.79
 9 3 5 1.88 1.81
 9 3 6 188.53 7.84
 -9 -3 -6 197.18 7.83
 9 3 6 185.62 7.71
 9 3 7 8.08 1.69
 9 3 7 7.05 1.75
 -9 -3 -7 3.95 1.77
 9 3 8 10.7 1.63
 9 3 8 9.48 1.72
 -9 -3 -8 12.04 1.73
 9 3 8 7.6 1.63
 9 3 9 36.19 2.28
 -9 -3 -9 36.55 2.28
 9 3 9 36.03 2.1
 -9 -3 -10 18.84 1.57
 9 3 10 22.42 1.57
 -9 -3 -11 21.06 1.26
 9 4 -6 45.55 2.16
 -9 -4 6 46.62 2.25
 9 4 -5 92.32 3.87
 -9 -4 5 86.33 3.95
 9 4 -4 30.36 2.07
 -9 -4 4 31.25 2.18
 -9 -4 4 31.49 2.3
 9 4 -3 10.15 1.67
 -9 -4 3 13.42 1.82
 9 4 -2 81.18 3.95
 -9 -4 2 78.13 3.89
 9 4 -1 11.28 1.95
 -9 -4 1 11.56 2
 9 4 0 15.07 1.99
 9 4 0 13.95 1.9
 -9 -4 0 16.38 2.02
 9 4 0 14.69 2.26
 9 4 1 17.07 2.04
 -9 -4 -1 18.05 2.18
 9 4 1 19.84 2.92
 9 4 1 19.15 2.23
 9 4 2 265 12.13
 -9 -4 -2 258.85 10.23
 9 4 2 256.31 10.29
 9 4 2 259.63 10.31
 9 4 3 95.5 5.64
 -9 -4 -3 83.67 4.18
 9 4 3 85 4.26
 9 4 3 90.9 4.35
 9 4 4 4.14 1.82
 -9 -4 -4 4.26 1.88
 9 4 4 4.1 1.7
 9 4 4 4.55 1.97
 9 4 5 6.63 1.91
 -9 -4 -5 13.77 2.05
 9 4 5 7.86 1.87
 9 4 5 8.7 2.01
 9 4 6 187.51 7.89
 9 4 6 193.1 7.95
 9 4 6 196.98 8.03
 -9 -4 -6 198.57 7.92
 9 4 7 32.12 2.53
 -9 -4 -7 31.4 2.46
 9 4 7 34.8 2.42
 9 4 7 32 2.47
 9 4 8 224.17 8.96
 9 4 8 220.22 9.04
 -9 -4 -8 235.6 8.99
 9 4 8 226.25 9.02
 9 4 9 17.08 1.74
 -9 -4 -9 12.65 1.65
 9 4 9 16.75 1.57
 -9 -4 -10 0.1 1.14
 9 4 10 0.12 1.21
 9 4 10 0.95 1.11
 9 4 11 -0.69 0.93
 -9 -4 -11 0.98 0.84
 -9 -5 6 2 0.89
 9 5 -6 2.88 0.73
 9 5 -5 1.92 0.96
 9 5 -4 35.83 2.07
 -9 -5 3 1.02 1.64
 9 5 -3 -0.06 1.31
 -9 -5 3 2.31 1.47
 -9 -5 2 113.56 5.22
 -9 -5 2 118.28 5.08
 9 5 -2 117.43 5.2
 -9 -5 1 1.33 1.66
 -9 -5 1 2.87 1.86
 9 5 -1 -0.18 1.74
 9 5 0 86.31 4.34
 9 5 0 95.66 4.57
 -9 -5 0 96.39 4.41
 9 5 0 103.95 4.69
 9 5 1 7.41 1.98
 9 5 1 7.37 1.79
 -9 -5 -1 7.82 1.81
 9 5 1 10.17 2.21
 9 5 2 1.77 1.79
 -9 -5 -2 3.4 1.82
 9 5 2 1.29 1.9
 9 5 2 4.48 2.03
 9 5 3 104.28 4.86
 -9 -5 -3 102.05 4.67
 9 5 3 98.97 6.01
 9 5 3 104.94 4.88
 9 5 4 222.67 8.9
 9 5 4 227.18 9.11
 9 5 4 223.92 9.12
 -9 -5 -4 226.02 8.94
 9 5 5 63.88 3.32
 -9 -5 -5 57.09 3.26
 9 5 5 59.98 3.48
 9 5 5 64.55 3.44
 -9 -5 -6 13.88 1.91
 9 5 6 15.44 2.02
 9 5 6 13.53 1.86
 9 5 6 10.29 2.01
 -9 -5 -7 2.47 1.66
 9 5 7 1.69 1.69
 9 5 7 2.2 1.64
 9 5 7 2.41 1.78
 -9 -5 -8 35.58 2.3
 9 5 8 34.22 2.51
 9 5 8 34.64 2.37
 9 5 8 32.28 2.47
 -9 -5 -9 6.96 1.48
 9 5 9 7.55 1.64
 9 5 9 8.32 1.43
 9 5 9 12.17 1.67
 -9 -5 -10 30.3 1.79
 9 5 10 29 1.98
 9 5 11 33.29 1.9
 9 5 11 39.59 2
 9 5 12 20.53 1.17
 9 6 -5 1.84 0.72
 -9 -6 5 2.98 1.04
 9 6 -4 1.02 0.91
 -9 -6 4 1.53 1.3
 -9 -6 3 20.85 1.96
 9 6 -3 21.85 1.61
 9 6 -3 22.1 1.76
 -9 -6 2 5.24 1.75
 -9 -6 1 35.02 2.5
 9 6 -1 36.45 2.54
 -9 -6 0 132.49 5.77
 9 6 0 130.16 5.81
 9 6 1 55.72 3.34
 -9 -6 -1 59.69 3.3
 9 6 1 60.74 3.31
 9 6 2 10.3 1.9
 9 6 2 8.79 2.02
 9 6 3 35.99 2.6
 9 6 3 35.57 2.66
 9 6 3 37.29 2.76
 9 6 4 7.4 1.8
 9 6 4 8.34 1.89
 9 6 4 9.99 1.95
 9 6 5 74.05 3.96
 9 6 5 75.23 3.82
 9 6 5 80.69 3.95
 9 6 5 73.84 3.7
 9 6 6 10.96 1.88
 9 6 6 13.68 1.89
 9 6 6 12.01 2.07
 9 6 6 13.31 1.9
 9 6 7 84.01 4.1
 9 6 7 82.41 4.06
 9 6 7 87.56 4.18
 9 6 8 -0.82 1.49
 9 6 8 -0.17 1.63
 9 6 8 2.29 1.62
 9 6 9 6.18 1.33
 9 6 9 6.08 1.67
 9 6 9 5.38 1.63
 9 6 10 14.34 1.64
 9 6 10 16.77 1.68
 9 6 11 6.42 1.2
 9 6 12 27.47 1.41
 9 6 12 24.96 1.34
 -9 -7 5 0.9 0.73
 -9 -7 4 10.96 1.24
 9 7 -3 1.74 1.18
 -9 -7 3 2.18 1.27
 9 7 -2 18.5 1.77
 -9 -7 2 18.49 1.85
 -9 -7 1 34.44 2.41
 9 7 -1 34.68 2.22
 9 7 0 33.07 2.45
 9 7 0 31.83 2.35
 -9 -7 0 32.47 2.43
 9 7 1 25.33 2.43
 -9 -7 -1 21.51 2.14
 9 7 2 4.54 1.81
 9 7 2 9.35 1.9
 -9 -7 -2 5.34 1.83
 9 7 3 0.29 1.68
 9 7 3 2.28 1.78
 9 7 3 0.55 1.89
 9 7 4 2.38 1.8
 9 7 4 1.98 1.7
 9 7 5 435.04 17.04
 9 7 5 463.8 17.18
 9 7 6 21.49 2.02
 9 7 6 22.91 2.17
 9 7 6 18.51 1.96
 9 7 7 0.81 1.58
 9 7 7 4 1.91
 9 7 7 2.97 1.64
 9 7 8 1.12 1.4
 9 7 8 0.17 1.69
 9 7 8 -0.22 1.53
 9 7 9 3.29 1.3
 9 7 9 6.07 1.7
 9 7 9 4.36 1.54
 9 7 10 4.86 1.45
 9 7 10 3 1.32
 9 7 11 16.53 1.43
 9 7 11 15.51 1.41
 9 7 12 -0.36 0.79
 9 7 12 0.07 0.77
 -9 -8 4 -0.46 0.72
 -9 -8 3 19.87 1.5
 9 8 -3 21.76 1.44
 -9 -8 2 0.16 1.25
 9 8 -2 1.28 1.22
 9 8 -1 47.1 2.46
 -9 -8 1 46.84 2.59
 9 8 -1 47.5 2.64
 -9 -8 0 25.22 2.04
 9 8 0 23.84 2.01
 9 8 1 47.32 2.85
 -9 -8 -1 43.57 2.62
 9 8 1 41.99 2.7
 9 8 2 6.33 1.86
 9 8 2 9.85 1.92
 -9 -8 -2 5.86 1.63
 9 8 3 5.61 1.9
 9 8 3 4.25 1.79
 9 8 4 27.97 2.36
 9 8 4 29.74 2.42
 9 8 5 21.14 2.13
 9 8 5 20.91 2.04
 9 8 5 22.69 2.27
 9 8 6 28.88 2.33
 9 8 6 29.8 2.14
 9 8 6 27.7 2.4
 9 8 7 202.79 8.16
 9 8 7 208.27 8.42
 9 8 7 215.14 8.43
 9 8 8 0.89 1.58
 9 8 8 1.78 1.4
 9 8 9 9.58 1.55
 9 8 10 6.43 1.34
 9 8 11 52.73 2.53
 9 8 11 51.76 2.48
 9 8 12 6.06 0.85
 9 8 12 5.73 0.87
 9 9 -3 34.68 1.58
 -9 -9 2 3.33 0.9
 9 9 -2 3.76 1.05
 9 9 -1 1.98 1.25
 -9 -9 1 1.91 1.06
 9 9 -1 1.87 1.08
 9 9 0 9.66 1.51
 9 9 0 8.75 1.6
 9 9 1 50.29 2.78
 9 9 2 6.66 1.8
 9 9 2 12 1.88
 9 9 3 48.39 2.94
 9 9 3 51.65 2.97
 9 9 4 2.08 1.72
 9 9 5 4.45 1.77
 9 9 6 12.79 1.88
 9 9 7 114.53 5.06
 9 9 8 9.53 1.36
 9 9 8 13.18 1.77
 9 9 9 58.34 2.82
 9 9 9 49.94 2.56
 9 9 9 51.35 2.55
 9 9 10 8.77 1.36
 9 9 10 6.91 1.15
 9 9 11 0.94 1.01
 9 9 11 0.04 0.88
 9 9 12 0.55 0.7
 9 10 -2 7.01 0.84
 9 10 -1 4.75 1.06
 9 10 0 -0.99 1.15
 9 10 0 -0.47 1.15
 9 10 1 22.86 1.79
 9 10 2 83.75 3.85
 9 10 2 84.73 3.86
 9 10 3 129.93 5.38
 9 10 3 125.39 5.46
 9 10 3 128.29 5.36
 9 10 4 4.09 1.41
 9 10 4 6.04 1.56
 9 10 5 -0.69 1.6
 9 10 5 0.86 1.33
 9 10 5 1.02 1.54
 9 10 6 2.19 1.52
 9 10 6 1.79 1.2
 9 10 6 -1.23 1.53
 9 10 7 15.39 1.7
 9 10 7 11.99 1.65
 9 10 8 18.4 1.63
 9 10 8 18.21 1.7
 9 10 9 20.77 1.44
 9 10 9 22.62 1.72
 9 10 10 31.56 1.73
 9 10 10 24.85 1.44
 9 10 11 0.67 0.87
 9 11 -1 75.64 3.01
 9 11 0 8.54 0.93
 9 11 0 10.11 1.04
 9 11 1 -0.34 1.07
 9 11 1 0.45 1.05
 9 11 2 33.77 1.97
 9 11 2 34.38 2.05
 9 11 3 62.49 2.94
 9 11 3 62.21 3.04
 9 11 4 92.35 3.9
 9 11 4 92.1 3.94
 9 11 5 257.7 9.86
 9 11 5 254.82 9.9
 9 11 5 272.16 10.08
 9 11 6 3.25 1.23
 9 11 6 0.49 1.27
 9 11 7 3.48 1.21
 9 11 7 0.66 1.24
 9 11 8 8.2 1.26
 9 11 8 8.89 1.21
 9 11 9 20.96 1.41
 9 11 10 1.89 0.85
 9 12 1 -0.03 0.66
 9 12 2 9.03 1.06
 9 12 2 10.02 1.02
 9 12 3 2.01 1.11
 9 12 3 1.34 0.89
 9 12 4 96.5 3.89
 9 12 5 75.62 3.11
 9 12 5 64.29 2.83
 9 12 6 11.2 1.28
 9 12 7 30.61 1.73
 9 12 8 4.21 0.87
 9 13 5 7.78 0.89
 9 13 6 14.73 1.04
 -10 4 1 19.81 1.18
 -10 4 0 0.03 0.72
 -10 3 4 16.22 1.03
 -10 3 3 22.89 1.34
 -10 3 2 124.18 4.93
 -10 3 2 123.67 4.89
 -10 3 1 153.22 5.99
 -10 3 0 14.59 1.3
 -10 3 -1 0.05 0.97
 -10 3 -1 -0.55 0.95
 10 -3 2 2.68 0.82
 -10 3 -2 3.4 0.95
 -10 3 -2 3.53 1.01
 -10 3 -3 10.41 1.05
 -10 3 -3 10.27 1.03
 -10 3 -4 1.24 0.68
 10 -3 4 1.72 0.64
 -10 2 5 0.5 0.69
 -10 2 4 18.23 1.29
 -10 2 4 20.06 1.37
 -10 2 3 4.5 1.14
 -10 2 2 1.44 1.17
 -10 2 1 -0.06 1.24
 -10 2 1 -0.22 1.17
 -10 2 0 19.63 1.74
 -10 2 0 21.29 1.67
 -10 2 -1 9.96 1.49
 -10 2 -1 10.55 1.35
 10 -2 1 7.94 1.21
 -10 2 -2 32.46 2.11
 -10 2 -2 37.8 2.05
 -10 2 -3 0.78 1.18
 -10 2 -3 2.96 1.11
 -10 2 -4 15.08 1.4
 -10 2 -4 17.22 1.29
 -10 2 -5 11.59 1.1
 -10 2 -5 11.64 1.04
 10 -1 -6 9.68 0.76
 -10 1 5 47.17 2.22
 -10 1 4 5.24 1.02
 -10 1 4 5.87 1.19
 -10 1 3 4.85 1.13
 -10 1 3 3.08 1.29
 -10 1 2 1.21 1.24
 -10 1 2 5.75 1.26
 -10 1 2 2.83 1.39
 -10 1 1 1.08 1.44
 -10 1 1 1.59 1.29
 -10 1 0 1.42 1.45
 -10 1 0 1.56 1.31
 -10 1 -1 7.21 1.39
 -10 1 -1 7.76 1.63
 10 -1 1 4.69 1.31
 -10 1 -2 2.75 1.57
 -10 1 -2 1.43 1.31
 -10 1 -3 4.57 1.5
 -10 1 -3 3.66 1.3
 -10 1 -4 6.47 1.43
 -10 1 -4 6.93 1.27
 -10 1 -5 10.03 1.4
 -10 1 -5 11.94 1.2
 -10 1 -6 -0.05 1.03
 -10 1 -6 0.31 0.78
 -10 1 -7 20.37 1.14
 10 -1 7 11.98 1.02
 -10 0 5 38.25 2.01
 -10 0 4 11.14 1.43
 -10 0 4 11.61 1.2
 -10 0 3 57.34 3.02
 -10 0 3 60.29 2.84
 -10 0 2 8.13 1.45
 -10 0 2 12.95 1.59
 -10 0 1 1.29 1.38
 -10 0 0 4.76 1.43
 -10 0 -1 4.58 1.45
 10 0 1 5.82 1.43
 -10 0 -2 16.15 1.65
 -10 0 -3 17.9 1.7
 -10 0 -4 3.26 1.28
 -10 0 -5 12.26 1.37
 -10 0 -6 11.53 1.17
 10 0 7 -0.64 0.91
 10 0 8 0.96 0.64
 10 1 -6 23.56 1.3
 -10 -1 5 2.65 1.07
 -10 -1 5 3.58 0.89
 -10 -1 4 42.2 2.25
 -10 -1 4 44.33 2.42
 -10 -1 3 45.1 2.49
 -10 -1 3 44.51 2.58
 -10 -1 2 0.07 1.5
 10 1 -2 2.03 1.34
 -10 -1 2 0.78 1.55
 -10 -1 1 1.04 1.37
 -10 -1 1 3.58 1.75
 -10 -1 0 2.24 1.43
 -10 -1 0 2.07 1.78
 10 1 1 52.44 2.83
 -10 -1 -1 50.36 2.76
 -10 -1 -1 51.84 2.98
 10 1 2 3.64 1.52
 -10 -1 -2 7.44 1.53
 -10 -1 -2 5.55 1.84
 -10 -1 -3 67.07 3.27
 -10 -1 -3 69.95 3.61
 -10 -1 -4 10.5 1.49
 -10 -1 -4 12.74 1.9
 -10 -1 -5 4.38 1.29
 -10 -1 -5 -0.48 1.64
 -10 -1 -6 2.03 1.09
 -10 -1 -6 0.58 1.42
 10 1 7 -1.16 1.11
 -10 -1 -7 0.74 1.25
 10 1 8 -0.58 0.85
 -10 -1 -8 1.87 1.03
 -10 -1 -9 4.18 0.78
 10 2 -6 71.86 2.91
 -10 -2 5 18.85 1.37
 10 2 -5 20.28 1.39
 -10 -2 5 18.43 1.44
 -10 -2 4 11.93 1.4
 -10 -2 4 9.15 1.42
 -10 -2 3 12.02 1.63
 -10 -2 3 14.26 1.69
 -10 -2 2 3.9 1.54
 10 2 -2 4.1 1.43
 -10 -2 2 2.28 1.51
 -10 -2 1 119.77 5.28
 10 2 0 28.43 2.02
 -10 -2 0 29.67 2.15
 -10 -2 0 27.4 2.34
 10 2 1 21.19 1.93
 -10 -2 -1 20.94 1.91
 -10 -2 -1 22.16 2.16
 10 2 2 16.97 1.94
 -10 -2 -2 17.77 1.79
 -10 -2 -2 16.19 2.09
 10 2 3 -0.88 1.49
 -10 -2 -3 1.47 1.4
 -10 -2 -3 1.23 1.77
 10 2 4 22.87 2.02
 -10 -2 -4 19.41 1.73
 -10 -2 -4 24.94 2.16
 10 2 5 2.79 1.47
 -10 -2 -5 2.4 1.62
 10 2 6 11.82 1.68
 -10 -2 -6 12.91 1.72
 10 2 7 3.1 1.28
 -10 -2 -7 3.13 1.46
 10 2 8 10.71 1.29
 -10 -2 -8 14.29 1.46
 10 2 9 11.4 0.99
 -10 -2 -9 16.01 1.21
 -10 -3 5 67.51 3.05
 10 3 -5 74.83 3.03
 -10 -3 4 23.37 1.74
 -10 -3 4 23.31 1.74
 10 3 -4 24.29 1.65
 -10 -3 3 15.18 1.74
 10 3 -3 15.78 1.45
 -10 -3 3 15.31 1.64
 -10 -3 2 10.33 1.69
 10 3 -2 7.35 1.5
 -10 -3 2 8.57 1.68
 -10 -3 1 137.98 5.81
 10 3 -1 136.37 5.81
 -10 -3 1 133.3 5.82
 10 3 0 42.4 2.46
 -10 -3 0 42.83 2.72
 -10 -3 -1 79.6 3.73
 10 3 1 78.43 3.87
 10 3 1 85.34 4.02
 -10 -3 -1 84.13 4.02
 -10 -3 -2 127.95 5.21
 10 3 2 119.23 5.4
 10 3 2 126.27 5.42
 -10 -3 -2 121.75 5.48
 -10 -3 -3 2.74 1.83
 10 3 3 3.4 1.75
 10 3 3 1.09 1.54
 -10 -3 -4 0.76 1.69
 10 3 4 3.46 1.68
 10 3 4 1.57 1.62
 10 3 5 0.06 1.57
 -10 -3 -5 -0.49 1.63
 -10 -3 -6 32.67 2.31
 10 3 6 28.53 2.22
 -10 -3 -7 2.24 1.43
 10 3 7 0.84 1.36
 -10 -3 -8 2.5 1.33
 10 3 8 2.14 1.2
 -10 -3 -9 13.07 1.25
 10 3 9 10.89 1.1
 -10 -3 -10 9.04 0.87
 -10 -4 5 81.95 3.28
 10 4 -5 75.19 3.16
 -10 -4 4 3 1.11
 10 4 -4 1.39 0.97
 -10 -4 4 2.38 1.15
 -10 -4 3 92.08 3.95
 10 4 -3 85.65 3.8
 -10 -4 3 88.89 4.01
 10 4 -2 1.5 1.37
 -10 -4 2 0.07 1.44
 10 4 -1 18.24 1.83
 -10 -4 1 17.72 1.93
 -10 -4 0 7.69 1.74
 10 4 0 9.98 1.57
 10 4 0 9.4 1.77
 -10 -4 -1 4.69 1.8
 10 4 1 3.13 1.51
 10 4 1 6.85 1.97
 -10 -4 -2 3.6 1.71
 10 4 2 2.1 1.6
 10 4 2 6.35 1.85
 -10 -4 -3 2.64 1.68
 10 4 3 3.12 1.67
 10 4 3 3.7 1.82
 -10 -4 -4 12.58 1.86
 10 4 4 10.86 1.81
 10 4 4 12.36 1.97
 10 4 5 121.56 5.3
 -10 -4 -5 122.17 5.29
 10 4 6 40.88 2.62
 10 4 6 41.24 2.67
 -10 -4 -6 44.18 2.61
 10 4 7 43.56 2.51
 -10 -4 -7 41.28 2.44
 10 4 7 39.95 2.42
 10 4 7 38.11 2.44
 -10 -4 -8 16.4 1.58
 10 4 8 17.79 1.73
 10 4 8 14.77 1.54
 10 4 8 15.8 1.6
 10 4 9 10.03 1.14
 -10 -4 -9 8.35 1.22
 -10 -4 -10 0.81 0.77
 -10 -5 5 7.9 0.91
 10 5 -4 1.18 0.82
 -10 -5 3 3.04 1.11
 10 5 -3 5.65 1.1
 10 5 -3 3.67 1.01
 -10 -5 3 3.68 1.4
 10 5 -2 56.51 2.65
 10 5 -2 54.57 2.88
 -10 -5 2 51.59 2.79
 -10 -5 1 8.76 1.78
 10 5 -1 6.54 1.6
 -10 -5 1 8.55 1.59
 -10 -5 0 40.31 2.56
 10 5 0 37.81 2.61
 -10 -5 0 36.94 2.41
 10 5 1 38.43 2.76
 -10 -5 -1 33.57 2.41
 10 5 1 40.41 2.58
 10 5 1 33.95 2.36
 -10 -5 -2 21.65 2.05
 10 5 2 25.68 2.15
 10 5 2 26.88 2.4
 -10 -5 -3 243.92 9.83
 10 5 3 255.74 10.03
 10 5 3 256.16 9.99
 10 5 4 1.43 1.74
 10 5 4 1.32 1.64
 -10 -5 -4 1.69 1.6
 10 5 5 7.96 1.75
 -10 -5 -5 11.08 1.74
 -10 -5 -6 9.78 1.62
 10 5 6 7.17 1.69
 10 5 6 9.49 1.7
 10 5 6 8.06 1.8
 10 5 7 157.98 6.2
 -10 -5 -7 139.69 6
 10 5 7 144.39 6.03
 10 5 7 149.72 6.16
 10 5 7 151.84 6.23
 10 5 8 113.85 4.92
 -10 -5 -8 112.62 4.73
 10 5 8 113.58 4.86
 10 5 8 117.14 4.9
 -10 -5 -9 3.31 1.08
 10 5 9 1.12 1.02
 10 5 9 1.34 1.2
 10 5 9 3.19 1.29
 10 5 10 6.6 0.93
 -10 -6 4 5 0.98
 10 6 -3 8.2 1.07
 -10 -6 3 11.69 1.33
 -10 -6 2 27.53 1.97
 10 6 -1 2.16 1.43
 -10 -6 1 2.46 1.54
 10 6 0 15.08 1.89
 -10 -6 0 16.8 1.92
 10 6 1 24.22 2.21
 -10 -6 -1 23.43 2.09
 10 6 2 11.44 1.85
 10 6 2 13.77 2.03
 10 6 3 14.34 1.94
 10 6 3 14.67 2
 10 6 3 16.63 2.07
 10 6 4 12.79 1.87
 10 6 4 9.47 1.81
 10 6 4 10.41 2
 10 6 5 9.96 1.74
 10 6 5 7.62 1.8
 10 6 6 96.06 4.35
 10 6 6 93 4.38
 10 6 6 95.96 4.21
 10 6 6 89.59 4.24
 10 6 7 42.91 2.71
 10 6 7 44.3 2.47
 10 6 7 42.96 2.65
 10 6 7 48.56 2.59
 10 6 8 5.3 1.37
 10 6 8 7.49 1.49
 10 6 8 3.35 1.57
 10 6 9 170.52 6.76
 10 6 9 163.79 6.69
 10 6 9 176.32 6.77
 10 6 10 0.34 1.05
 10 6 10 1.99 1.06
 -10 -7 4 7.47 0.78
 -10 -7 3 7.35 1.07
 10 7 -3 7.76 0.88
 -10 -7 2 19.16 1.57
 10 7 -2 19.67 1.52
 -10 -7 1 3.12 1.37
 10 7 0 -2.27 1.45
 -10 -7 0 0.13 1.41
 10 7 0 -0.45 1.34
 10 7 1 11.58 1.77
 10 7 1 13.37 2.02
 -10 -7 -1 14.79 1.83
 -10 -7 -2 5.49 1.62
 10 7 2 6.81 1.81
 10 7 3 1.51 1.54
 10 7 3 0.89 1.55
 -10 -7 -3 1.65 1.51
 10 7 4 4.02 1.57
 10 7 4 1.8 1.57
 10 7 4 0.42 1.66
 10 7 5 117.55 5.3
 10 7 5 127.62 5.41
 10 7 6 5.95 1.47
 10 7 6 5.21 1.75
 10 7 6 8.29 1.65
 10 7 6 6.31 1.42
 10 7 7 7.91 1.37
 10 7 7 5.45 1.46
 10 7 7 5.92 1.71
 10 7 7 7.1 1.42
 10 7 8 16.49 1.64
 10 7 8 13.56 1.74
 10 7 8 15.63 1.6
 10 7 9 70.09 3.23
 10 7 9 75.44 3.4
 10 7 9 73.98 3.29
 10 7 10 3.57 1.05
 10 7 10 0.94 1.1
 10 7 11 55.44 2.31
 10 7 11 49.63 2.29
 -10 -8 3 1.65 0.68
 -10 -8 2 0.51 0.91
 10 8 -2 -0.32 0.94
 -10 -8 1 4.14 1.17
 10 8 -1 4.55 1.17
 -10 -8 0 1.13 1.24
 10 8 0 1.01 1.18
 -10 -8 -1 1.26 1.32
 10 8 1 -0.5 1.42
 10 8 2 2.13 1.52
 10 8 2 5.44 1.71
 -10 -8 -2 1.16 1.38
 10 8 3 5.29 1.66
 10 8 3 7.44 1.77
 10 8 4 6.02 1.56
 10 8 4 6.21 1.79
 10 8 5 -0.52 1.46
 10 8 5 -0.24 1.62
 10 8 6 13.66 1.6
 10 8 7 84.89 3.66
 10 8 8 -0.29 1.15
 10 8 9 19.46 1.46
 10 8 9 16.64 1.61
 10 8 10 25.62 1.65
 10 8 10 25.48 1.51
 10 8 11 13.88 0.98
 10 8 11 14.9 1.07
 10 9 -1 1.33 0.93
 10 9 0 9.42 1.32
 10 9 0 10.8 1.14
 10 9 1 2.56 1.27
 10 9 2 34.92 2.2
 10 9 3 15.68 1.78
 10 9 3 17.55 1.88
 10 9 4 3.86 1.62
 10 9 5 1.56 1.53
 10 9 6 36.18 2.33
 10 9 7 19.99 1.79
 10 9 8 4.08 1.33
 10 9 9 10.94 1.04
 10 9 9 9.67 1.13
 10 9 9 9.09 1.35
 10 9 10 10.76 0.89
 10 10 -1 0.63 0.61
 10 10 0 8.89 1.03
 10 10 1 20.13 1.45
 10 10 2 5.09 1.22
 10 10 2 5.33 1.21
 10 10 3 4.08 1.3
 10 10 3 3.68 1.23
 10 10 4 0.44 1.33
 10 10 4 0.57 1.17
 10 10 4 2.53 1.41
 10 10 5 5.74 1.23
 10 10 5 9.47 1.45
 10 10 6 7.02 1.39
 10 10 6 7.46 1.11
 10 10 6 9.57 1.45
 10 10 7 -1.03 1.18
 10 10 7 0.93 1.23
 10 10 8 27.17 1.66
 10 10 8 24.93 1.72
 10 10 9 24.29 1.37
 10 10 9 25.6 1.61
 10 10 10 6.8 0.92
 10 11 2 23.68 1.39
 10 11 2 21.18 1.42
 10 11 3 3.22 0.99
 10 11 3 4.26 1.1
 10 11 4 11.46 1.17
 10 11 4 10.85 1.3
 10 11 5 11.82 1.21
 10 11 5 8.12 1.03
 10 11 5 10.19 1.27
 10 11 6 15.23 1.39
 10 11 6 16.59 1.39
 10 11 7 -0.68 1
 10 11 7 3.66 1.04
 10 11 8 3.81 0.84
 10 11 8 4.58 0.92
 10 11 9 14.16 1.04
 10 12 3 12.84 0.97
 10 12 4 129.4 5.04
 10 12 5 2.3 0.86
 10 12 6 62.03 2.64
 10 12 7 13.47 0.96
 -11 2 1 5.39 0.76
 -11 2 0 1.3 0.74
 -11 2 0 3.22 0.76
 -11 2 -1 2.76 0.79
 -11 2 -1 3.05 0.73
 -11 2 -2 0.26 0.65
 -11 2 -2 0.91 0.63
 -11 1 3 19.25 1.17
 -11 1 2 3.52 0.95
 11 -1 -1 6.65 0.85
 -11 1 1 9.12 1.15
 -11 1 1 8.55 0.84
 -11 1 0 0.99 1.02
 -11 1 0 1.09 0.93
 -11 1 0 1.06 0.94
 -11 1 -1 28.66 1.74
 -11 1 -1 30.18 1.65
 -11 1 -2 4.39 1.07
 11 -1 2 3.1 0.79
 -11 1 -2 3.91 0.91
 -11 1 -3 -0.69 0.95
 11 -1 3 0.4 0.78
 -11 1 -3 0.33 0.83
 -11 1 -4 1.25 0.86
 11 -1 4 -0.28 0.7
 -11 1 -4 1.21 0.64
 11 -1 5 1.6 0.57
 -11 1 -5 2.26 0.66
 -11 0 4 10.49 0.85
 -11 0 3 105.57 4.25
 -11 0 2 3.5 0.96
 -11 0 2 4.5 1.1
 11 0 -1 3.43 1.03
 -11 0 1 1.94 1.17
 -11 0 1 3.18 1.03
 -11 0 0 1.83 1.03
 -11 0 -1 27.4 1.69
 -11 0 -2 29.13 1.69
 11 0 2 26.86 1.67
 -11 0 -3 4.76 1
 11 0 3 2.05 1.02
 -11 0 -4 3.33 0.84
 11 0 4 1.81 0.98
 11 0 5 0.66 0.86
 11 1 -4 17.27 1.04
 -11 -1 4 16.13 1.11
 -11 -1 3 71.95 3.03
 -11 -1 3 66.11 2.87
 -11 -1 2 2.6 1.2
 -11 -1 2 2.3 1.06
 11 1 -1 84.28 3.72
 -11 -1 1 86.33 3.78
 -11 -1 1 91.82 3.86
 -11 -1 0 2.57 1.32
 -11 -1 -1 1.55 1.12
 11 1 1 0.47 1.01
 -11 -1 -1 -0.53 1.32
 -11 -1 -2 0.81 1.11
 11 1 2 1.85 1.1
 -11 -1 -2 1.2 1.36
 -11 -1 -3 24.09 1.55
 11 1 3 22.27 1.68
 -11 -1 -3 24.73 1.87
 -11 -1 -4 2.37 0.94
 -11 -1 -4 2.94 1.31
 11 1 4 4.61 1.16
 -11 -1 -5 0.55 1.16
 11 1 5 2.06 1.07
 -11 -1 -6 1.02 1.01
 -11 -1 -7 2.72 0.83
 11 1 7 1.26 0.71
 11 2 -4 -0.7 0.68
 -11 -2 4 1.47 0.68
 -11 -2 4 0.68 0.75
 -11 -2 3 -0.95 0.93
 -11 -2 3 1.7 0.97
 -11 -2 2 8.34 1.28
 11 2 -2 6.97 1.06
 -11 -2 2 6.7 1.27
 -11 -2 1 52.92 2.73
 -11 -2 1 55.61 2.76
 11 2 -1 53.38 2.66
 -11 -2 0 20.3 1.78
 11 2 0 21.12 1.73
 11 2 1 2.88 1.18
 -11 -2 -1 3.31 1.21
 -11 -2 -1 1.87 1.4
 11 2 2 8.56 1.42
 -11 -2 -2 12.79 1.35
 -11 -2 -2 10.75 1.63
 11 2 3 1.14 1.25
 -11 -2 -3 2.27 1.05
 -11 -2 -3 0.69 1.42
 -11 -2 -4 6.04 1.46
 11 2 4 5.36 1.31
 -11 -2 -5 12.81 1.5
 11 2 5 13.57 1.42
 -11 -2 -6 4.93 1.22
 -11 -2 -7 20.06 1.38
 11 2 7 17.12 1.36
 -11 -2 -8 6.17 0.82
 11 2 8 4.19 0.7
 -11 -3 4 16.42 1.07
 -11 -3 3 26.06 1.61
 11 3 -3 26.7 1.43
 -11 -3 3 25.96 1.58
 -11 -3 2 11.47 1.41
 -11 -3 2 14.47 1.39
 11 3 -2 11.33 1.23
 -11 -3 1 2.62 1.35
 11 3 -1 5.23 1.3
 -11 -3 1 2.21 1.3
 11 3 0 36.42 2.24
 -11 -3 0 35.56 2.24
 11 3 1 3.13 1.48
 11 3 1 3.43 1.18
 -11 -3 -1 4.31 1.46
 11 3 2 24.06 1.84
 -11 -3 -2 22.82 1.93
 11 3 3 1.29 1.29
 -11 -3 -3 2.36 1.5
 11 3 4 27.07 2.01
 -11 -3 -4 30.83 2.07
 11 3 5 7.23 1.42
 -11 -3 -5 6.37 1.43
 -11 -3 -6 13.8 1.5
 11 3 7 0.22 1.02
 -11 -3 -7 0.43 1.12
 11 3 8 2.33 0.84
 -11 -3 -8 4.05 0.87
 -11 -4 4 -0.52 0.65
 -11 -4 3 -0.36 0.85
 11 4 -3 2.23 0.68
 -11 -4 3 -0.33 0.94
 11 4 -2 10.16 1.05
 -11 -4 2 10.13 1.22
 -11 -4 1 22.38 1.7
 11 4 -1 24.01 1.75
 -11 -4 0 5.56 1.54
 -11 -4 0 1.73 1.35
 11 4 0 2.27 1.33
 11 4 1 15.98 1.74
 11 4 1 13.26 1.45
 -11 -4 -1 13.84 1.66
 11 4 2 11.14 1.74
 -11 -4 -2 11.04 1.64
 11 4 2 12.1 1.56
 -11 -4 -3 5.11 1.46
 11 4 3 6.69 1.49
 -11 -4 -4 1.73 1.4
 11 4 4 1.37 1.28
 11 4 4 3.86 1.48
 -11 -4 -5 15.06 1.64
 11 4 5 16.2 1.66
 11 4 5 17.78 1.62
 11 4 6 52.32 2.55
 -11 -4 -6 55.01 2.69
 -11 -4 -7 5.84 1.2
 11 4 7 4.76 1.17
 11 4 7 4.9 1.08
 -11 -4 -8 5.24 1
 11 4 8 6.22 0.98
 11 4 9 2.08 0.61
 -11 -5 2 1.07 0.87
 -11 -5 2 2.46 1.09
 11 5 -1 1.44 1.13
 -11 -5 1 0.17 1.06
 -11 -5 1 1.54 1.26
 11 5 0 1.14 1.22
 -11 -5 0 1.82 1.17
 -11 -5 0 2.72 1.38
 11 5 1 14.78 1.64
 -11 -5 -1 12.06 1.47
 -11 -5 -1 11.6 1.68
 11 5 2 2.66 1.61
 -11 -5 -2 -0.4 1.32
 11 5 2 0.28 1.26
 11 5 3 31 2.25
 11 5 3 28.17 2.16
 -11 -5 -3 27.04 1.97
 11 5 3 28 2.02
 11 5 4 6.42 1.54
 11 5 4 7.29 1.64
 -11 -5 -4 3.98 1.4
 11 5 4 4.64 1.41
 11 5 5 12.88 1.62
 11 5 5 10.87 1.6
 -11 -5 -5 9.95 1.47
 11 5 5 10.61 1.56
 11 5 6 1.57 1.23
 11 5 6 3.44 1.37
 -11 -5 -6 1.4 1.16
 11 5 7 0.59 1.03
 -11 -5 -7 0.45 1.01
 11 5 7 1.28 1.2
 11 5 7 0.25 1.11
 11 5 8 2.47 1
 11 5 8 4.41 1.04
 11 5 9 7.5 0.83
 -11 -6 3 2.88 0.73
 -11 -6 2 -0.04 0.94
 11 6 -2 1.12 0.8
 -11 -6 1 3.02 1.18
 11 6 0 1.51 1.27
 -11 -6 0 0.85 1.26
 11 6 1 15.66 1.68
 -11 -6 -1 14.49 1.58
 -11 -6 -2 46.69 2.62
 11 6 2 53.57 2.82
 11 6 3 5.95 1.42
 11 6 3 8.6 1.57
 11 6 4 0.84 1.32
 11 6 4 -0.07 1.39
 11 6 4 2.42 1.54
 11 6 5 80.78 3.67
 11 6 5 72.48 3.69
 11 6 5 84.52 3.7
 11 6 6 0.07 1.28
 11 6 6 2.01 1.23
 11 6 6 1.73 1.39
 11 6 7 2.56 1.22
 11 6 7 1.85 1.01
 11 6 7 2.03 1.27
 11 6 8 11.63 1.32
 11 6 8 9.39 1.21
 11 6 9 27.9 1.53
 11 6 9 32.97 1.58
 -11 -7 2 59.95 2.54
 -11 -7 1 6.78 1.1
 11 7 -1 5.08 1.02
 -11 -7 0 13.47 1.36
 11 7 1 0.74 1.12
 11 7 1 -0.85 1.22
 -11 -7 -1 2.98 1.26
 -11 -7 -2 8.95 1.41
 -11 -7 -3 34.9 2.15
 11 7 3 35.61 2.34
 -11 -7 -4 84.47 3.72
 11 7 4 90.98 3.99
 11 7 4 83.93 3.92
 11 7 5 2.59 1.47
 11 7 5 1.54 1.26
 -11 -7 -5 0.49 1.16
 11 7 5 0.52 1.27
 11 7 6 40.31 2.38
 11 7 6 43.29 2.41
 11 7 6 41.93 2.25
 11 7 7 37.92 2.15
 11 7 7 34.98 2.1
 11 7 8 44.24 2.25
 11 7 8 43.31 2.21
 11 7 9 3.92 0.94
 -11 -8 1 10.77 0.9
 11 8 -1 15.44 1.01
 11 8 0 1.5 0.96
 -11 -8 0 0.85 0.85
 -11 -8 -1 1.16 0.96
 11 8 1 0.23 0.97
 -11 -8 -2 2.48 1.03
 11 8 2 1.56 1.2
 11 8 3 0.45 1.22
 11 8 4 18.77 1.67
 11 8 5 6.18 1.29
 11 8 6 4.78 1.38
 11 8 6 2.24 1.09
 11 8 7 26.23 1.79
 11 8 8 2.53 1.14
 11 8 9 9.82 1.07
 11 9 0 0.06 0.72
 11 9 1 1.64 0.93
 11 9 1 2.35 0.8
 11 9 2 5.18 1.11
 11 9 2 4.45 1.09
 11 9 3 28.39 1.77
 11 9 4 8.03 1.28
 11 9 4 8.58 1.39
 11 9 5 3.48 1.34
 11 9 6 52.47 2.59
 11 9 8 14.75 1.19
 11 10 2 36.46 1.76
 11 10 2 39.46 1.84
 11 10 3 8.57 1.05
 11 10 3 10.69 1.07
 11 10 4 4.67 1.05
 11 10 4 5.1 0.94
 11 10 5 5.6 1.17
 11 10 5 4.27 0.91
 11 10 6 4.6 1.11
 11 10 6 0.13 0.99
 11 10 7 4.13 1.02
 11 10 7 -0.08 0.89
 11 10 8 2.17 0.85
 11 10 8 0.37 0.68
 11 10 9 2.36 0.67
 11 11 4 20.52 1.21
 11 11 6 24.1 1.33
 11 11 7 0.72 0.64
 -12 0 -1 11.05 0.85
 -12 0 -2 9.58 0.81
 -12 -1 1 21.72 1.2
 -12 -1 0 4.6 0.83
 -12 -1 0 2.71 0.74
 -12 -1 -1 20.33 1.3
 12 1 1 18 1.21
 -12 -1 -1 19.92 1.22
 -12 -1 -2 1.75 0.86
 12 1 2 1.04 0.79
 -12 -1 -3 3.98 0.85
 -12 -1 -4 2.12 0.73
 12 1 4 3.07 0.69
 -12 -2 1 20.43 1.21
 -12 -2 1 20.66 1.19
 12 2 0 1.53 0.83
 -12 -2 0 1.4 0.85
 -12 -2 0 1.37 0.89
 12 2 1 9.14 1.08
 -12 -2 -1 9.91 1.13
 -12 -2 -1 8.2 1.08
 -12 -2 -2 5.02 1.03
 12 2 2 3.93 0.97
 12 2 2 3.4 0.7
 -12 -2 -3 15.73 1.26
 12 2 3 14.76 1.1
 -12 -2 -4 3.12 0.88
 12 2 4 1.68 0.87
 12 2 4 2.9 0.78
 -12 -2 -5 3.89 0.84
 12 2 5 3.99 0.77
 12 2 5 4.36 0.77
 -12 -3 1 14.55 1.04
 -12 -3 1 14.51 1.12
 12 3 0 7.52 1
 -12 -3 0 5.66 0.95
 -12 -3 0 5.88 1.04
 12 3 1 0.09 0.9
 -12 -3 -1 0.46 0.96
 -12 -3 -2 2.57 1.06
 12 3 2 1.91 1.02
 12 3 2 0.75 0.76
 -12 -3 -3 1.34 1.04
 12 3 3 -0.54 0.84
 -12 -3 -4 34.81 1.88
 12 3 4 36.7 1.94
 12 3 4 36.36 1.85
 -12 -3 -5 0.29 0.9
 12 3 5 0.96 0.83
 12 3 5 1.61 0.85
 -12 -3 -6 25.83 1.29
 12 3 6 22.35 1.24
 12 3 6 24.05 1.35
 -12 -4 2 1.78 0.59
 12 4 0 1.07 0.92
 -12 -4 0 3.25 0.88
 12 4 1 0.92 0.98
 -12 -4 -1 -0.07 0.95
 -12 -4 -1 1.5 1.06
 12 4 2 3.49 1.11
 -12 -4 -2 4.24 1.05
 -12 -4 -2 5.71 1.15
 -12 -4 -3 7.05 1.08
 12 4 3 6.36 1.05
 -12 -4 -4 11.16 1.13
 12 4 4 13.24 1.31
 12 4 4 13.09 1.19
 -12 -4 -5 3.16 0.91
 12 4 5 2.36 0.96
 12 4 5 2.04 0.91
 12 4 6 0.6 0.74
 -12 -4 -6 0.14 0.7
 12 4 7 1.83 0.68
 -12 -5 1 1.35 0.79
 12 5 0 6.06 0.95
 -12 -5 0 5.8 1
 -12 -5 -1 64.41 2.78
 12 5 1 58.47 2.78
 12 5 2 0.26 1.04
 -12 -5 -2 0.14 1.06
 12 5 3 1.25 1.09
 -12 -5 -3 2.24 1.08
 12 5 4 3.35 1.03
 12 5 4 4.49 1.14
 12 5 5 34.57 1.9
 12 5 5 35.96 1.91
 12 5 6 1.35 0.84
 12 5 7 0.98 0.73
 -12 -6 1 -0.07 0.61
 -12 -6 0 6.08 0.92
 12 6 1 5.9 1.03
 -12 -6 -1 10.11 1.07
 -12 -6 -2 0.45 0.98
 12 6 3 16.73 1.44
 -12 -6 -3 16.71 1.34
 12 6 4 0.97 1
 -12 -6 -4 1.57 0.97
 12 6 5 0.1 0.93
 12 6 5 0.32 0.94
 -12 -6 -5 2.43 0.87
 12 6 6 2.39 0.99
 12 6 6 0.67 0.8
 -12 -6 -6 1.46 0.73
 12 6 7 34.09 1.73
 12 7 0 2.91 0.68
 -12 -7 -1 11.25 0.98
 -12 -7 -2 9.6 1.03
 12 7 2 11.48 0.99
 12 7 3 28.35 1.66
 -12 -7 -3 26.61 1.51
 -12 -7 -4 2.73 0.85
 12 7 4 1.59 1.01
 12 7 5 11.72 1.27
 12 7 5 10.1 1.12
 12 7 6 4.15 1.04
 12 7 6 1.11 0.77
 12 7 7 86.59 3.5
 12 8 1 2.07 0.67
 12 8 3 24.76 1.39
 12 8 4 25.36 1.47
 12 8 5 9.74 1.16
 12 8 6 45.53 2.15
 12 8 7 8.09 0.96
 12 9 3 14.27 0.97
 12 9 4 2.44 0.72
 12 9 4 1.16 0.72
 12 9 5 4.02 0.81
 12 9 7 45.18 1.85
 12 9 7 37.99 1.78

_iucr_refine_fcf_details
;
data_Req143-1
_computing_structure_refinement   'olex2.refine 1.5 (Bourhis et al., 2015)'
_shelx_refln_list_code            4
loop_
  _space_group_symop_id
  _space_group_symop_operation_xyz
  1  x,y,z
  2  -x,-y,-z

_space_group_crystal_system       triclinic
_space_group_IT_number            2
_space_group_name_H-M_alt         'P -1'
_space_group_name_Hall            '-P 1'
_symmetry_space_group_name_H-M    'P -1'
_symmetry_space_group_name_Hall   '-P 1'
_symmetry_Int_Tables_number       2
_cell_length_a                    10.2477(5)
_cell_length_b                    11.5049(6)
_cell_length_c                    11.5650(5)
_cell_angle_alpha                 66.563(5)
_cell_angle_beta                  76.852(4)
_cell_angle_gamma                 68.746(4)
_cell_volume                      1160.37(11)
loop_
  _refln_index_h
  _refln_index_k
  _refln_index_l
  _refln_F_squared_calc
  _refln_F_squared_meas
  _refln_F_squared_sigma
  _refln_F_squared_weight
  _refln_observed_status
-12 -6 1 1.002 -0.202 1.763 545.768 o
-12 -5 1 2.053 3.901 2.283 291.034 o
-12 -4 2 3.709 5.144 1.705 391.971 o
-12 -3 1 44.444 41.991 2.202 69.097 o
-12 -2 1 54.496 59.375 2.452 52.197 o
-12 -1 1 66.446 62.763 3.468 39.146 o
-11 -8 1 34.946 38.305 6.747 29.302 o
-11 -7 1 9.756 17.304 2.456 160.556 o
-11 -7 2 174.706 173.235 7.340 10.209 o
-11 -6 1 6.897 8.727 3.410 124.038 o
-11 -6 2 0.133 1.695 1.760 548.026 o
-11 -6 3 6.568 8.322 2.109 243.929 o
-11 -5 1 2.015 2.928 1.904 400.401 o
-11 -5 2 5.287 4.875 2.008 295.000 o
-11 -4 1 66.077 67.040 3.524 38.203 o
-11 -4 2 25.268 29.322 2.300 103.518 o
-11 -4 3 0.050 2.110 2.486 285.017 o
-11 -4 4 0.083 -1.503 1.878 521.385 o
-11 -3 1 9.534 10.274 2.694 159.658 o
-11 -3 2 38.164 36.127 2.842 69.793 o
-11 -3 3 75.340 75.935 2.559 37.965 o
-11 -3 4 52.129 47.448 3.092 51.990 o
-11 -2 1 154.415 155.963 4.531 14.389 o
-11 -2 2 22.997 21.236 1.984 128.773 o
-11 -2 3 0.000 1.003 3.829 125.093 o
-11 -2 4 3.084 1.378 1.616 500.943 o
-11 -1 1 254.277 252.836 6.315 7.094 o
-11 -1 2 5.319 7.053 2.296 235.974 o
-11 -1 3 203.596 199.372 8.438 8.083 o
-11 -1 4 44.719 48.420 2.193 65.860 o
-11 0 1 5.398 8.410 1.787 308.835 o
-11 0 2 16.378 11.543 2.090 167.561 o
-11 0 3 303.658 305.061 12.281 4.183 o
-11 0 4 34.772 30.312 2.456 83.500 o
-11 1 1 29.128 23.318 2.010 109.340 o
-11 1 2 8.010 10.172 2.745 162.506 o
-11 1 3 76.337 55.626 3.381 37.407 o
-11 2 1 18.418 15.575 2.196 144.530 o
-10 -10 1 1.335 1.820 1.763 493.818 o
-10 -9 1 0.982 3.843 2.687 229.894 o
-10 -8 1 15.972 12.584 2.391 148.922 o
-10 -8 2 0.002 0.294 1.889 512.665 o
-10 -8 3 1.364 4.768 1.965 374.973 o
-10 -7 1 1.550 9.016 3.959 106.272 o
-10 -7 2 56.778 56.136 3.156 46.645 o
-10 -7 3 21.834 21.961 1.964 131.985 o
-10 -7 4 23.821 21.586 2.254 116.761 o
-10 -6 1 6.971 6.659 3.028 152.007 o
-10 -6 2 76.286 79.552 5.693 24.394 o
-10 -6 3 29.326 28.535 5.042 47.110 o
-10 -6 4 7.624 14.448 2.832 149.156 o
-10 -5 1 21.797 23.194 2.753 103.184 o
-10 -5 2 167.094 157.126 4.619 13.399 o
-10 -5 3 9.633 12.272 1.634 252.000 o
-10 -5 4 0.132 3.410 2.370 301.598 o
-10 -5 5 23.106 22.828 2.630 104.843 o
-10 -4 1 57.493 52.007 3.837 42.176 o
-10 -4 2 2.861 2.320 2.868 197.356 o
-10 -4 3 251.366 256.796 6.535 7.040 o
-10 -4 4 6.550 6.401 1.782 307.497 o
-10 -4 5 213.385 227.096 9.767 6.817 o
-10 -3 1 409.395 392.744 9.699 3.354 o
-10 -3 2 26.287 25.458 2.696 94.710 o
-10 -3 3 44.544 44.697 2.663 62.554 o
-10 -3 4 70.701 68.451 2.850 39.785 o
-10 -3 5 209.668 206.270 10.576 6.684 o
-10 -2 1 338.307 346.094 15.257 3.182 o
-10 -2 2 7.372 9.929 2.488 188.635 o
-10 -2 3 34.350 38.129 3.390 64.053 o
-10 -2 4 29.969 31.043 4.017 60.347 o
-10 -2 5 55.313 55.577 2.334 53.729 o
-10 -2 6 203.434 207.650 8.409 7.995 o
-10 -1 1 3.040 6.228 3.670 121.440 o
-10 -1 2 6.289 2.899 2.427 227.535 o
-10 -1 3 124.117 129.507 5.177 17.097 o
-10 -1 4 129.754 124.873 4.762 17.452 o
-10 -1 5 2.342 9.316 1.977 311.805 o
-10 -1 6 75.333 68.080 3.757 33.953 o
-10 0 1 5.683 3.728 3.988 102.343 o
-10 0 2 23.956 31.430 6.964 30.352 o
-10 0 3 167.115 170.323 5.978 11.790 o
-10 0 4 23.463 33.001 2.656 94.154 o
-10 0 5 118.342 110.529 5.808 17.373 o
-10 1 1 0.334 3.898 2.776 221.432 o
-10 1 2 6.384 10.524 3.645 110.847 o
-10 1 3 9.767 12.072 2.557 164.896 o
-10 1 4 17.719 15.964 2.238 144.294 o
-10 1 5 144.527 136.305 6.415 13.529 o
-10 1 6 39.112 27.972 2.196 83.704 o
-10 2 1 0.122 -0.411 2.459 304.468 o
-10 2 2 5.571 4.161 3.381 135.633 o
-10 2 3 11.587 13.003 3.294 113.937 o
-10 2 4 59.983 55.290 2.714 48.385 o
-10 2 5 0.864 1.445 1.994 418.111 o
-10 3 1 427.997 442.753 17.309 2.279 o
-10 3 2 353.786 358.096 10.032 3.912 o
-10 3 3 65.167 66.144 3.872 36.702 o
-10 3 4 60.385 46.870 2.976 48.510 o
-10 4 1 60.542 57.244 3.410 42.883 o
-9 -11 1 196.478 218.573 8.698 7.865 o
-9 -10 1 14.832 13.726 3.063 116.315 o
-9 -10 2 18.098 20.256 2.427 127.344 o
-9 -9 1 8.016 5.540 1.870 278.183 o
-9 -9 2 6.234 10.186 1.975 256.435 o
-9 -9 3 104.630 100.213 4.566 22.175 o
-9 -8 1 132.583 136.225 4.271 17.356 o
-9 -8 2 0.328 2.100 2.523 273.983 o
-9 -8 3 56.984 60.383 3.002 46.613 o
-9 -8 4 0.246 -1.329 2.081 420.952 o
-9 -7 1 119.120 99.896 4.718 19.994 o
-9 -7 2 51.405 53.445 3.696 45.570 o
-9 -7 3 2.185 5.640 2.498 241.011 o
-9 -7 4 26.585 31.671 3.583 70.389 o
-9 -7 5 3.177 2.601 2.109 322.649 o
-9 -6 1 92.000 103.270 5.149 22.195 o
-9 -6 2 12.589 15.142 5.057 58.555 o
-9 -6 3 59.070 62.637 2.936 45.507 o
-9 -6 4 0.339 3.554 2.154 352.958 o
-9 -6 5 7.564 6.665 1.711 302.660 o
-9 -5 1 1.579 3.776 2.916 194.988 o
-9 -5 2 302.759 336.632 8.618 4.859 o
-9 -5 3 0.988 3.022 2.427 280.255 o
-9 -5 4 111.713 103.536 5.982 17.962 o
-9 -5 5 5.198 5.548 2.774 184.936 o
-9 -5 6 9.471 7.345 1.631 283.423 o
-9 -4 1 27.693 32.995 4.035 60.975 o
-9 -4 2 237.278 230.192 8.009 7.093 o
-9 -4 3 24.723 34.308 4.725 52.016 o
-9 -4 4 80.939 89.583 3.632 30.223 o
-9 -4 5 264.730 258.585 8.655 6.015 o
-9 -4 6 135.572 133.125 4.503 16.897 o
-9 -3 1 55.902 49.384 6.184 27.962 o
-9 -3 2 59.371 68.659 4.223 36.079 o
-9 -3 3 269.081 285.521 7.556 6.045 o
-9 -3 4 1.060 0.001 3.218 173.724 o
-9 -3 5 169.881 171.547 4.935 12.514 o
-9 -3 6 32.809 37.491 2.685 77.329 o
-9 -3 7 36.447 36.378 3.655 59.297 o
-9 -2 1 61.807 71.826 5.071 30.380 o
-9 -2 2 21.598 9.177 3.742 84.222 o
-9 -2 3 417.918 451.614 10.957 2.959 o
-9 -2 4 99.777 105.391 5.014 21.380 o
-9 -2 5 2.226 4.261 2.807 202.772 o
-9 -2 6 175.232 186.181 6.017 10.983 o
-9 -2 7 356.462 351.557 35.442 1.137 o
-9 -1 1 34.511 28.040 4.277 54.577 o
-9 -1 2 110.145 95.389 5.093 20.520 o
-9 -1 3 830.479 798.116 17.977 1.001 o
-9 -1 4 38.314 40.651 3.748 55.427 o
-9 -1 5 56.413 60.945 3.731 41.598 o
-9 -1 6 12.986 12.581 2.407 160.109 o
-9 0 1 312.517 311.620 14.044 3.694 o
-9 0 2 260.826 253.451 11.905 5.019 o
-9 0 3 20.933 27.970 3.544 78.991 o
-9 0 4 2.057 7.981 3.113 161.856 o
-9 0 5 71.281 75.708 3.912 33.290 o
-9 0 6 63.660 60.048 3.055 43.251 o
-9 0 7 16.166 19.736 2.832 116.076 o
-9 1 1 106.560 94.330 5.069 21.085 o
-9 1 2 108.792 107.580 5.105 19.934 o
-9 1 3 130.488 156.725 8.539 11.136 o
-9 1 4 124.318 128.050 6.256 15.388 o
-9 1 5 92.846 78.305 3.769 28.350 o
-9 1 6 15.380 14.477 3.468 98.200 o
-9 1 7 72.436 76.316 4.219 31.502 o
-9 2 1 51.101 57.417 6.010 29.029 o
-9 2 2 63.407 67.213 6.039 25.935 o
-9 2 3 0.135 1.559 3.005 199.296 o
-9 2 4 13.298 12.599 4.103 81.535 o
-9 2 5 6.358 5.682 2.512 205.888 o
-9 2 6 1.383 2.947 2.919 198.324 o
-9 2 7 8.336 5.057 2.109 242.623 o
-9 3 1 25.049 20.936 3.143 88.317 o
-9 3 2 256.970 270.534 8.510 6.095 o
-9 3 3 79.672 71.816 4.696 28.345 o
-9 3 4 59.134 56.030 4.652 35.373 o
-9 3 5 110.383 109.171 4.493 20.969 o
-9 3 6 68.464 63.736 2.593 42.963 o
-9 4 1 235.579 250.326 7.662 7.050 o
-9 4 2 78.446 93.505 5.765 22.846 o
-9 4 3 17.631 16.091 2.471 133.012 o
-9 4 4 48.839 40.195 3.265 54.508 o
-9 4 5 14.505 17.627 2.832 122.826 o
-9 5 1 88.831 71.502 5.808 22.788 o
-9 5 2 0.918 3.988 2.543 253.614 o
-9 5 4 0.377 2.947 2.427 288.389 o
-8 -11 1 0.452 -0.861 2.702 249.271 o
-8 -11 2 9.405 10.027 1.820 244.371 o
-8 -10 1 5.802 6.039 2.411 220.881 o
-8 -10 2 0.509 1.069 2.774 231.664 o
-8 -10 3 8.330 9.420 1.907 247.587 o
-8 -9 1 0.021 2.378 2.345 316.925 o
-8 -9 2 8.961 11.207 2.550 171.269 o
-8 -9 3 17.251 17.758 2.204 144.407 o
-8 -8 1 104.611 121.515 4.332 21.260 o
-8 -8 2 8.009 7.551 3.014 147.624 o
-8 -8 3 1.146 1.181 2.602 254.770 o
-8 -8 4 159.955 183.379 5.712 12.062 o
-8 -8 5 9.794 5.779 2.167 219.652 o
-8 -7 1 676.157 584.861 16.683 1.442 o
-8 -7 2 68.586 84.089 6.762 21.352 o
-8 -7 3 0.052 3.868 2.973 196.857 o
-8 -7 4 1.692 8.125 2.566 224.540 o
-8 -7 5 17.704 16.702 3.381 95.594 o
-8 -7 6 100.865 122.810 5.577 18.940 o
-8 -6 1 842.461 864.934 24.018 0.840 o
-8 -6 2 177.669 192.364 10.374 7.592 o
-8 -6 3 299.127 273.372 8.822 5.295 o
-8 -6 4 44.052 50.644 2.805 59.063 o
-8 -6 5 55.656 63.304 3.382 43.872 o
-8 -6 6 261.625 296.394 21.615 2.591 o
-8 -5 1 537.972 536.640 11.584 2.129 o
-8 -5 2 276.441 265.965 7.357 6.150 o
-8 -5 3 292.886 276.711 7.379 5.752 o
-8 -5 4 18.988 22.987 2.402 122.107 o
-8 -5 5 19.567 17.396 3.872 78.278 o
-8 -5 6 55.115 62.879 4.450 36.845 o
-8 -5 7 17.581 17.282 1.827 163.414 o
-8 -4 1 68.055 69.424 4.013 34.575 o
-8 -4 2 250.298 272.827 6.933 6.745 o
-8 -4 3 81.280 78.193 4.717 27.323 o
-8 -4 4 920.362 929.572 36.005 0.581 o
-8 -4 5 65.423 67.312 3.394 39.113 o
-8 -4 6 1.063 2.576 2.687 234.540 o
-8 -4 7 20.006 29.512 2.427 110.740 o
-8 -3 1 168.102 162.813 5.454 12.411 o
-8 -3 2 5.257 8.571 3.261 138.014 o
-8 -3 3 118.270 118.705 5.319 17.911 o
-8 -3 4 526.373 557.576 16.234 1.857 o
-8 -3 5 0.422 1.669 3.340 160.784 o
-8 -3 6 7.141 6.627 2.825 167.695 o
-8 -3 7 13.137 15.562 2.442 151.129 o
-8 -3 8 17.284 16.069 1.696 175.088 o
-8 -2 1 228.525 211.839 6.283 8.352 o
-8 -2 2 34.061 37.025 4.375 51.091 o
-8 -2 3 211.375 213.457 6.315 8.853 o
-8 -2 4 412.805 413.073 12.678 2.913 o
-8 -2 5 9.209 12.736 3.478 110.755 o
-8 -2 6 119.237 106.959 3.957 21.038 o
-8 -2 7 12.543 15.575 4.840 62.701 o
-8 -2 8 8.243 8.640 2.370 198.869 o
-8 -1 1 191.321 174.511 7.009 9.808 o
-8 -1 2 23.439 21.410 3.425 82.857 o
-8 -1 3 85.316 108.214 8.062 15.457 o
-8 -1 4 11.033 11.548 3.759 96.772 o
-8 -1 5 407.542 423.191 12.758 2.905 o
-8 -1 6 37.566 35.794 3.532 60.416 o
-8 -1 7 72.525 75.015 4.999 28.177 o
-8 -1 8 67.317 63.120 2.705 43.006 o
-8 0 1 62.528 61.617 5.094 31.237 o
-8 0 2 188.588 166.961 13.307 5.933 o
-8 0 3 313.762 306.621 14.044 3.704 o
-8 0 4 99.991 102.005 7.282 16.282 o
-8 0 5 27.153 25.284 3.629 71.995 o
-8 0 6 35.518 34.542 3.431 63.953 o
-8 0 7 29.983 27.796 2.266 96.868 o
-8 0 8 40.122 36.092 3.496 58.961 o
-8 1 1 242.534 236.987 8.894 6.537 o
-8 1 2 596.364 525.050 22.048 1.419 o
-8 1 3 178.229 160.289 9.420 8.644 o
-8 1 4 22.398 22.195 3.044 94.152 o
-8 1 5 0.839 3.000 3.145 175.362 o
-8 1 6 14.389 11.010 4.508 70.440 o
-8 1 7 7.360 9.940 3.843 100.658 o
-8 1 8 8.112 7.975 2.774 164.579 o
-8 2 1 230.117 210.598 11.067 6.061 o
-8 2 2 19.360 15.409 3.708 84.099 o
-8 2 3 0.827 0.602 3.488 148.315 o
-8 2 4 156.842 150.241 6.057 12.809 o
-8 2 5 330.234 319.509 14.246 3.499 o
-8 2 6 159.311 155.043 5.690 12.911 o
-8 2 7 58.494 50.424 4.450 37.737 o
-8 2 8 3.124 4.768 2.485 238.430 o
-8 3 1 299.529 312.134 9.950 4.745 o
-8 3 2 51.794 57.234 5.548 31.551 o
-8 3 3 37.114 41.053 3.785 55.588 o
-8 3 4 191.008 189.945 6.793 9.686 o
-8 3 5 24.617 31.468 4.681 53.425 o
-8 3 6 225.574 226.424 7.223 7.783 o
-8 3 7 204.733 192.374 7.455 8.747 o
-8 3 8 1.351 4.190 1.994 372.946 o
-8 4 1 310.331 314.719 9.757 4.646 o
-8 4 2 0.139 0.159 2.311 342.675 o
-8 4 3 0.473 0.361 2.820 227.560 o
-8 4 4 1.927 1.522 2.636 239.964 o
-8 4 5 48.146 52.910 4.479 40.595 o
-8 4 6 10.665 11.337 2.303 182.331 o
-8 4 7 3.897 5.577 2.601 212.836 o
-8 5 1 141.151 147.552 9.912 9.479 o
-8 5 2 0.026 2.140 2.448 293.693 o
-8 5 3 0.102 -2.378 2.273 356.486 o
-8 5 4 82.914 87.181 5.259 24.331 o
-8 5 5 0.468 -1.416 3.496 149.832 o
-8 5 6 15.128 18.436 3.179 105.871 o
-8 5 7 60.217 43.923 2.976 49.388 o
-8 6 1 33.111 36.030 2.493 81.247 o
-8 6 2 0.652 2.351 3.005 193.819 o
-8 6 3 45.206 43.519 2.372 65.736 o
-8 6 4 7.381 5.953 3.121 145.014 o
-8 6 6 15.996 12.454 2.283 155.382 o
-8 7 1 8.539 11.010 1.994 227.936 o
-8 7 3 18.384 14.708 2.196 146.265 o
-7 -12 1 0.531 -0.087 2.023 436.447 o
-7 -11 1 0.890 1.222 2.328 316.548 o
-7 -11 2 79.844 75.218 4.306 29.538 o
-7 -10 1 0.086 0.278 2.887 220.494 o
-7 -10 2 0.597 3.389 2.372 294.638 o
-7 -10 3 0.038 1.069 2.687 250.732 o
-7 -9 1 2.158 8.297 3.472 133.415 o
-7 -9 2 11.798 11.286 2.396 169.263 o
-7 -9 3 5.391 9.817 2.511 198.731 o
-7 -9 4 25.609 31.046 2.266 102.022 o
-7 -8 1 16.604 15.680 3.046 110.925 o
-7 -8 2 7.398 10.258 2.790 161.482 o
-7 -8 3 48.881 49.936 3.670 47.822 o
-7 -8 4 2.759 0.493 2.516 257.462 o
-7 -8 5 52.716 68.572 4.537 36.149 o
-7 -8 6 7.377 10.345 2.023 237.894 o
-7 -7 1 874.997 811.607 17.143 0.957 o
-7 -7 2 84.392 79.249 3.790 30.052 o
-7 -7 3 9.470 7.949 3.387 119.940 o
-7 -7 4 33.860 33.224 2.649 79.275 o
-7 -7 5 1.317 3.280 2.354 289.875 o
-7 -7 6 4.727 3.297 1.737 380.931 o
-7 -7 7 44.387 43.489 2.716 62.569 o
-7 -6 1 2294.170 2199.590 37.500 0.163 o
-7 -6 2 711.822 691.664 21.309 1.139 o
-7 -6 3 29.573 37.020 3.916 60.102 o
-7 -6 4 0.191 3.141 2.617 251.775 o
-7 -6 5 42.029 41.925 3.492 55.766 o
-7 -6 6 142.551 138.960 9.464 10.016 o
-7 -6 7 79.441 82.220 5.722 23.636 o
-7 -5 1 31.396 38.243 3.176 70.027 o
-7 -5 2 63.200 59.423 3.672 39.706 o
-7 -5 3 781.666 753.559 15.407 1.149 o
-7 -5 4 103.755 104.053 3.589 24.335 o
-7 -5 5 24.199 21.297 4.681 56.503 o
-7 -5 6 17.905 23.753 4.306 66.848 o
-7 -5 7 0.117 5.791 2.284 304.501 o
-7 -5 8 3.446 4.196 1.522 472.587 o
-7 -4 1 97.256 95.813 5.489 21.084 o
-7 -4 2 9.965 16.411 2.941 131.565 o
-7 -4 3 746.277 718.071 17.366 1.181 o
-7 -4 4 111.056 101.514 7.513 15.071 o
-7 -4 5 257.370 275.905 7.461 6.389 o
-7 -4 6 18.310 18.874 3.327 94.654 o
-7 -4 7 164.392 178.777 6.179 11.536 o
-7 -4 8 10.708 10.236 2.027 210.307 o
-7 -3 1 6.803 13.251 3.006 142.468 o
-7 -3 2 0.338 1.706 2.749 234.471 o
-7 -3 3 687.661 660.839 15.459 1.386 o
-7 -3 4 234.289 255.276 11.342 5.551 o
-7 -3 5 2.461 5.718 3.678 122.945 o
-7 -3 6 176.705 186.260 5.675 11.178 o
-7 -3 7 30.170 38.458 3.381 67.619 o
-7 -3 8 7.528 10.920 2.349 198.205 o
-7 -3 9 5.094 7.523 1.444 396.952 o
-7 -2 1 37.742 34.448 2.866 70.666 o
-7 -2 2 11.979 16.915 3.594 97.185 o
-7 -2 3 0.121 5.408 2.763 219.270 o
-7 -2 4 56.819 63.307 4.278 37.358 o
-7 -2 5 0.341 8.047 3.790 118.547 o
-7 -2 6 321.492 323.422 10.357 4.341 o
-7 -2 7 6.284 7.579 3.085 148.627 o
-7 -2 8 22.270 27.018 3.901 70.162 o
-7 -2 9 100.147 102.566 6.458 18.041 o
-7 -1 1 286.470 310.999 7.771 5.475 o
-7 -1 2 0.170 0.527 2.551 279.146 o
-7 -1 3 3.914 4.071 3.122 161.523 o
-7 -1 4 102.376 104.954 4.914 21.315 o
-7 -1 5 218.080 219.439 8.032 7.670 o
-7 -1 6 46.973 49.427 8.250 20.028 o
-7 -1 7 73.519 77.248 4.320 30.680 o
-7 -1 8 22.088 29.455 2.892 93.083 o
-7 -1 9 2.840 4.739 2.687 212.228 o
-7 0 1 51.073 45.311 3.837 46.379 o
-7 0 2 441.297 457.950 16.550 2.274 o
-7 0 3 185.205 198.023 10.937 7.031 o
-7 0 4 39.656 39.798 4.677 44.539 o
-7 0 5 35.780 37.363 5.837 35.697 o
-7 0 6 0.166 6.007 3.524 138.964 o
-7 0 7 0.225 4.953 4.941 73.508 o
-7 0 8 17.948 16.508 2.596 125.733 o
-7 0 9 7.146 3.381 2.803 177.520 o
-7 1 1 125.719 119.334 6.577 15.084 o
-7 1 2 23.528 21.613 3.671 76.652 o
-7 1 3 14.457 16.969 4.623 65.404 o
-7 1 4 576.246 549.044 14.148 1.841 o
-7 1 5 57.590 58.475 4.336 37.506 o
-7 1 6 0.336 4.556 2.720 227.274 o
-7 1 7 22.270 27.336 5.028 50.719 o
-7 1 8 28.673 29.995 4.132 59.767 o
-7 1 9 17.001 14.101 2.947 115.882 o
-7 2 1 20.775 16.958 4.357 66.200 o
-7 2 2 3.199 7.606 3.142 155.548 o
-7 2 3 17.967 21.212 3.270 95.165 o
-7 2 4 62.763 65.217 4.577 33.568 o
-7 2 5 0.662 1.690 4.277 98.914 o
-7 2 6 34.816 35.520 5.563 38.537 o
-7 2 7 100.792 96.713 4.550 23.017 o
-7 2 8 140.768 147.864 7.455 12.139 o
-7 2 9 0.171 3.843 2.572 256.723 o
-7 3 1 214.256 205.811 10.321 6.732 o
-7 3 2 648.411 636.691 15.647 1.484 o
-7 3 3 0.012 -0.837 3.518 149.611 o
-7 3 4 42.382 44.497 4.062 48.551 o
-7 3 5 498.747 499.452 14.558 2.150 o
-7 3 6 298.665 290.015 11.067 4.607 o
-7 3 7 1.062 4.564 4.161 101.326 o
-7 3 8 88.859 83.540 5.057 24.359 o
-7 3 9 4.526 5.201 2.138 278.908 o
-7 4 1 273.404 280.747 9.236 5.506 o
-7 4 2 1.222 -0.166 3.402 155.344 o
-7 4 3 411.072 420.037 10.117 3.196 o
-7 4 4 23.549 34.989 3.644 70.504 o
-7 4 5 52.218 64.954 4.056 40.144 o
-7 4 6 52.430 52.375 6.704 25.676 o
-7 4 7 13.835 11.283 2.649 144.099 o
-7 4 8 0.940 5.673 2.028 356.125 o
-7 5 1 6.161 9.189 4.566 77.172 o
-7 5 2 21.200 23.984 4.826 55.132 o
-7 5 3 11.053 12.201 3.034 129.354 o
-7 5 4 13.646 16.041 2.901 123.895 o
-7 5 5 24.073 25.227 3.988 67.617 o
-7 5 6 47.315 53.776 5.144 35.712 o
-7 5 7 170.894 167.889 8.062 9.847 o
-7 5 8 24.809 28.810 3.208 81.790 o
-7 6 1 0.686 -1.820 3.872 121.912 o
-7 6 2 3.644 3.060 2.665 215.437 o
-7 6 3 22.643 25.540 2.796 98.151 o
-7 6 4 0.008 1.734 2.350 320.871 o
-7 6 5 29.797 31.064 3.381 71.428 o
-7 6 6 12.153 6.328 3.496 110.451 o
-7 6 7 30.469 31.035 3.583 67.172 o
-7 6 8 19.096 14.968 2.370 134.909 o
-7 7 1 0.014 3.889 2.147 358.055 o
-7 7 2 53.366 59.153 3.002 48.777 o
-7 7 3 53.714 51.826 2.756 52.632 o
-7 7 4 120.153 124.405 4.445 18.987 o
-7 7 5 2.059 2.982 1.828 424.525 o
-7 7 6 1.609 4.017 2.832 204.415 o
-7 8 1 20.367 22.770 2.601 111.680 o
-7 8 2 0.213 0.809 2.109 400.301 o
-7 8 3 0.024 -2.687 2.167 393.661 o
-7 8 4 73.444 66.670 2.481 40.780 o
-6 -12 1 6.101 12.917 2.543 182.225 o
-6 -11 1 3.949 4.045 2.598 218.474 o
-6 -11 2 49.475 45.425 4.436 41.831 o
-6 -11 3 6.134 6.010 2.225 243.150 o
-6 -10 1 0.111 5.880 5.953 50.998 o
-6 -10 2 33.023 32.109 3.206 70.905 o
-6 -10 3 3.728 1.503 3.208 159.935 o
-6 -10 4 15.449 21.441 2.601 125.619 o
-6 -9 1 406.616 378.503 19.332 2.259 o
-6 -9 2 31.642 32.063 2.847 79.007 o
-6 -9 3 1.125 2.779 3.092 180.124 o
-6 -9 4 0.324 -1.985 2.245 360.767 o
-6 -9 5 32.082 39.733 3.092 70.040 o
-6 -8 1 187.690 148.235 5.038 12.085 o
-6 -8 2 1.531 1.401 2.817 215.997 o
-6 -8 3 130.994 125.806 5.435 16.247 o
-6 -8 4 10.327 8.686 2.982 139.909 o
-6 -8 5 33.961 30.672 2.666 80.432 o
-6 -8 6 2.750 1.994 2.658 227.365 o
-6 -7 1 216.941 192.273 6.493 8.922 o
-6 -7 2 0.755 1.253 2.363 309.739 o
-6 -7 3 553.664 505.050 14.722 1.945 o
-6 -7 4 4.414 1.905 2.465 242.771 o
-6 -7 5 53.910 39.769 2.642 57.489 o
-6 -7 6 2.578 4.513 2.292 278.663 o
-6 -7 7 18.545 27.196 3.005 97.567 o
-6 -6 1 1.527 6.055 2.324 275.884 o
-6 -6 2 64.123 64.331 3.593 38.971 o
-6 -6 3 1.561 -2.369 2.599 257.158 o
-6 -6 4 271.966 285.978 7.591 5.978 o
-6 -6 5 18.718 20.736 3.480 88.011 o
-6 -6 6 28.649 25.661 3.410 74.770 o
-6 -6 7 3.613 3.096 2.261 280.477 o
-6 -6 8 50.951 48.142 3.034 53.014 o
-6 -5 1 131.290 123.524 6.166 15.184 o
-6 -5 2 72.088 68.413 4.052 33.393 o
-6 -5 3 271.923 274.191 9.157 5.603 o
-6 -5 4 85.701 77.148 3.561 30.831 o
-6 -5 5 3.094 -0.716 3.450 144.751 o
-6 -5 6 11.713 11.327 4.508 72.619 o
-6 -5 7 2.071 2.109 3.612 132.797 o
-6 -5 8 0.002 -0.318 2.090 423.827 o
-6 -4 1 118.911 115.615 10.027 10.573 o
-6 -4 2 373.573 350.559 10.880 3.637 o
-6 -4 3 268.566 259.612 6.561 6.615 o
-6 -4 4 1310.840 1285.730 36.397 0.382 o
-6 -4 5 8.787 8.759 4.667 72.165 o
-6 -4 6 133.608 140.077 9.449 10.316 o
-6 -4 7 0.771 0.378 2.990 200.928 o
-6 -4 8 4.156 8.319 2.589 203.000 o
-6 -4 9 20.614 21.151 1.961 137.409 o
-6 -3 1 3.494 0.462 3.468 141.409 o
-6 -3 2 253.858 224.208 14.448 4.439 o
-6 -3 3 321.247 329.912 20.054 2.556 o
-6 -3 4 1023.080 1001.480 23.114 0.667 o
-6 -3 5 4.334 3.747 3.119 160.717 o
-6 -3 6 51.972 54.928 3.593 45.816 o
-6 -3 7 58.828 58.150 4.178 38.197 o
-6 -3 8 25.687 27.606 3.124 83.376 o
-6 -3 9 85.599 88.741 5.057 24.463 o
-6 -2 1 24.561 20.603 5.028 51.231 o
-6 -2 2 147.684 165.563 7.891 10.945 o
-6 -2 3 76.463 71.147 5.242 26.789 o
-6 -2 4 6.947 6.826 3.183 140.702 o
-6 -2 5 197.956 197.264 6.629 9.409 o
-6 -2 6 1625.150 1661.380 44.329 0.252 o
-6 -2 7 14.519 17.771 5.288 52.834 o
-6 -2 8 88.316 96.514 6.531 19.284 o
-6 -2 9 149.646 171.946 5.688 12.985 o
-6 -2 10 59.681 61.752 3.612 40.975 o
-6 -1 1 25.911 35.389 4.580 53.124 o
-6 -1 2 115.039 118.551 6.858 15.395 o
-6 -1 3 5.085 6.993 2.549 205.843 o
-6 -1 4 229.744 223.783 7.004 7.809 o
-6 -1 5 112.042 108.852 6.314 17.020 o
-6 -1 6 239.940 251.444 8.771 6.496 o
-6 -1 7 89.297 88.012 4.036 27.213 o
-6 -1 8 22.869 26.645 3.348 82.212 o
-6 -1 9 8.501 11.322 2.407 185.584 o
-6 -1 10 46.738 44.385 3.439 52.708 o
-6 0 1 1221.590 1227.950 35.768 0.418 o
-6 0 2 72.364 87.883 6.242 22.423 o
-6 0 3 222.732 238.600 14.275 4.722 o
-6 0 4 40.139 44.858 3.833 52.110 o
-6 0 5 7.908 5.505 3.973 97.933 o
-6 0 6 60.725 56.435 5.982 27.539 o
-6 0 7 7.427 4.359 3.532 121.185 o
-6 0 8 4.544 5.194 3.058 162.147 o
-6 0 9 185.053 200.484 9.420 7.938 o
-6 0 10 7.677 6.126 2.658 181.320 o
-6 1 1 44.297 38.300 4.953 40.502 o
-6 1 2 264.050 291.579 34.661 1.278 o
-6 1 3 65.288 57.779 3.537 40.076 o
-6 1 4 89.461 92.649 10.177 11.828 o
-6 1 5 17.905 15.619 2.881 114.807 o
-6 1 6 0.142 1.868 3.037 194.248 o
-6 1 7 0.058 -0.520 4.999 74.046 o
-6 1 8 149.046 165.982 8.871 9.922 o
-6 1 9 207.455 227.531 10.316 6.657 o
-6 1 10 0.161 1.098 2.745 239.292 o
-6 2 1 363.028 364.614 12.150 3.466 o
-6 2 2 31.043 37.604 3.218 69.965 o
-6 2 3 24.680 28.009 3.029 86.746 o
-6 2 4 0.995 -0.810 2.690 246.260 o
-6 2 5 3.882 6.268 3.829 110.923 o
-6 2 6 2.054 3.381 5.086 68.731 o
-6 2 7 82.743 86.781 4.827 25.874 o
-6 2 8 81.494 80.621 6.531 20.841 o
-6 2 9 23.800 19.245 3.814 74.288 o
-6 2 10 43.850 37.161 3.236 59.221 o
-6 3 1 249.928 222.686 6.364 7.561 o
-6 3 2 57.804 61.674 3.930 39.584 o
-6 3 3 1.567 3.818 2.683 225.852 o
-6 3 4 304.181 309.709 8.665 5.008 o
-6 3 5 0.081 1.995 3.599 139.635 o
-6 3 6 23.402 20.256 5.490 45.657 o
-6 3 7 1.068 8.616 3.571 129.431 o
-6 3 8 34.741 30.118 3.402 66.920 o
-6 3 9 13.390 9.276 3.439 107.621 o
-6 3 10 2.015 3.410 2.052 350.827 o
-6 4 1 655.085 619.781 15.211 1.504 o
-6 4 2 117.052 112.997 4.806 19.305 o
-6 4 3 9.574 4.090 2.893 157.226 o
-6 4 4 9.117 10.897 2.768 154.706 o
-6 4 5 27.617 27.993 3.790 67.215 o
-6 4 6 0.413 6.299 4.652 81.690 o
-6 4 7 22.041 21.738 3.443 83.931 o
-6 4 8 0.532 0.173 4.277 100.274 o
-6 4 9 22.799 23.928 2.419 111.017 o
-6 5 1 55.471 66.664 6.213 26.453 o
-6 5 2 287.542 258.682 12.252 4.583 o
-6 5 3 333.725 329.066 10.247 4.208 o
-6 5 4 173.672 176.437 14.737 5.366 o
-6 5 5 201.037 191.316 6.692 9.365 o
-6 5 6 0.406 1.387 3.814 124.584 o
-6 5 7 0.084 3.554 4.595 85.561 o
-6 5 8 1.945 8.207 4.017 103.551 o
-6 5 9 80.616 71.837 4.739 27.979 o
-6 6 1 28.082 25.718 4.739 52.294 o
-6 6 2 41.384 38.114 5.028 40.860 o
-6 6 3 1.727 2.164 3.075 180.497 o
-6 6 4 79.580 83.609 4.258 28.872 o
-6 6 5 182.516 193.791 6.526 10.126 o
-6 6 6 13.378 12.454 3.670 95.726 o
-6 6 7 0.004 1.589 4.046 111.590 o
-6 6 8 88.320 108.015 6.155 19.669 o
-6 6 9 11.646 12.743 2.745 143.388 o
-6 7 1 35.530 41.871 4.537 47.326 o
-6 7 2 30.511 35.064 7.007 28.679 o
-6 7 3 51.126 54.683 8.929 17.331 o
-6 7 4 122.617 129.211 4.841 17.807 o
-6 7 5 157.084 161.081 5.763 12.791 o
-6 7 6 524.122 525.134 14.546 2.019 o
-6 7 7 1.174 4.277 2.485 259.831 o
-6 7 8 2.237 -2.398 2.861 209.846 o
-6 7 9 1.162 0.058 1.792 521.660 o
-6 8 1 95.191 89.290 4.855 23.568 o
-6 8 2 16.728 16.537 3.814 83.614 o
-6 8 3 6.554 8.272 2.702 177.545 o
-6 8 4 4.122 3.458 2.337 258.934 o
-6 8 5 9.614 9.463 2.311 193.259 o
-6 8 6 63.658 60.136 4.725 33.172 o
-6 8 7 181.033 156.850 6.993 10.574 o
-6 9 3 3.023 4.363 2.427 250.454 o
-6 9 4 0.429 3.034 2.167 352.480 o
-6 9 5 115.661 100.213 4.595 20.653 o
-5 -12 1 64.767 63.515 4.306 34.774 o
-5 -12 2 9.239 5.779 2.109 231.047 o
-5 -11 1 80.324 65.075 5.490 25.659 o
-5 -11 2 0.031 6.465 5.678 55.811 o
-5 -11 3 2.304 2.081 2.572 244.478 o
-5 -10 1 29.580 41.047 3.954 58.159 o
-5 -10 2 12.431 8.389 3.104 127.011 o
-5 -10 3 77.622 80.106 3.670 32.080 o
-5 -10 4 2.272 2.716 2.630 232.699 o
-5 -9 1 663.122 597.830 17.184 1.436 o
-5 -9 2 115.797 85.811 11.920 8.952 o
-5 -9 3 129.764 106.259 4.916 18.112 o
-5 -9 4 55.917 42.803 3.101 51.063 o
-5 -9 5 0.223 4.851 3.583 136.175 o
-5 -8 1 21.791 20.040 3.091 95.507 o
-5 -8 2 99.206 98.794 4.208 23.994 o
-5 -8 3 14.483 12.496 2.918 125.590 o
-5 -8 4 2.466 4.253 3.670 125.195 o
-5 -8 5 104.017 90.960 3.264 26.235 o
-5 -8 6 6.235 10.729 1.993 251.075 o
-5 -8 7 19.477 20.805 2.283 128.540 o
-5 -7 1 245.327 224.179 6.285 7.695 o
-5 -7 2 72.290 75.903 3.941 32.861 o
-5 -7 3 451.090 434.005 10.165 2.889 o
-5 -7 4 26.419 30.962 2.991 83.299 o
-5 -7 5 11.877 9.312 2.507 165.292 o
-5 -7 6 0.331 0.873 3.410 156.321 o
-5 -7 7 24.779 32.152 2.439 98.120 o
-5 -7 8 2.064 2.023 1.849 430.392 o
-5 -6 1 2.627 5.220 4.262 94.102 o
-5 -6 2 9.918 15.464 2.872 137.020 o
-5 -6 3 190.128 185.971 4.859 11.117 o
-5 -6 4 85.696 89.869 4.129 27.434 o
-5 -6 5 2.676 1.067 2.745 219.023 o
-5 -6 6 33.014 52.085 5.996 33.384 o
-5 -6 7 34.023 38.999 3.201 66.850 o
-5 -6 8 0.995 4.054 2.167 332.829 o
-5 -5 1 126.110 121.465 11.313 8.889 o
-5 -5 2 185.395 172.050 11.877 6.718 o
-5 -5 3 3.389 6.401 2.815 188.292 o
-5 -5 4 42.389 35.307 2.958 64.661 o
-5 -5 5 31.683 35.706 3.983 58.105 o
-5 -5 6 17.050 17.188 3.657 87.415 o
-5 -5 7 13.970 12.397 4.334 74.542 o
-5 -5 8 1.173 2.225 3.236 166.391 o
-5 -5 9 4.899 3.606 1.776 363.340 o
-5 -4 1 6.134 4.912 5.144 63.946 o
-5 -4 2 250.921 238.916 13.639 4.650 o
-5 -4 3 2.794 5.150 3.689 122.167 o
-5 -4 4 249.265 259.494 6.482 7.076 o
-5 -4 5 59.679 57.830 5.982 27.600 o
-5 -4 6 748.799 738.217 31.179 0.818 o
-5 -4 7 41.705 53.773 5.129 37.422 o
-5 -4 8 19.093 21.019 3.156 97.122 o
-5 -4 9 0.074 1.956 2.196 361.507 o
-5 -3 1 433.534 456.883 19.592 2.027 o
-5 -3 2 63.946 61.232 7.369 21.005 o
-5 -3 3 20.555 17.415 4.262 68.185 o
-5 -3 4 233.890 220.028 8.128 7.234 o
-5 -3 5 394.153 367.801 9.986 3.531 o
-5 -3 6 328.049 326.876 9.187 4.491 o
-5 -3 7 30.166 35.777 4.044 58.187 o
-5 -3 8 2.915 6.964 4.623 79.720 o
-5 -3 9 36.970 37.276 4.334 50.028 o
-5 -3 10 40.548 36.286 2.206 76.385 o
-5 -2 1 1138.950 1305.080 50.887 0.331 o
-5 -2 2 589.351 678.643 20.491 1.366 o
-5 -2 3 131.938 124.050 22.597 3.112 o
-5 -2 4 360.039 386.000 20.083 2.318 o
-5 -2 5 871.687 840.485 19.674 0.901 o
-5 -2 6 394.525 409.027 10.627 3.290 o
-5 -2 7 33.841 32.133 5.895 36.390 o
-5 -2 8 167.638 172.109 6.630 11.139 o
-5 -2 9 65.219 79.233 4.025 33.926 o
-5 -2 10 12.298 19.007 2.186 163.141 o
-5 -1 1 1202.540 1297.860 36.432 0.409 o
-5 -1 2 340.072 361.118 12.558 3.583 o
-5 -1 3 128.282 131.642 6.770 14.201 o
-5 -1 4 25.651 24.519 6.675 32.797 o
-5 -1 5 150.764 134.567 5.326 14.533 o
-5 -1 6 235.574 244.033 6.573 7.574 o
-5 -1 7 324.401 315.945 7.051 5.030 o
-5 -1 8 1.770 6.229 3.420 141.282 o
-5 -1 9 131.192 141.206 7.961 12.143 o
-5 -1 10 1.677 1.987 2.069 366.830 o
-5 -1 11 183.113 151.607 52.794 0.636 o
-5 0 1 14.858 27.811 5.158 52.262 o
-5 0 2 176.694 193.419 8.987 8.543 o
-5 0 3 226.952 250.880 14.217 4.640 o
-5 0 4 76.902 91.631 8.524 15.521 o
-5 0 5 357.701 363.913 12.170 3.504 o
-5 0 6 1.218 4.855 5.259 64.506 o
-5 0 7 967.748 967.272 26.111 0.677 o
-5 0 8 88.411 84.677 3.531 29.405 o
-5 0 9 348.249 358.424 8.616 4.200 o
-5 0 10 55.174 64.959 4.797 34.338 o
-5 0 11 0.001 -0.881 1.727 620.855 o
-5 1 1 19.770 15.267 5.230 51.817 o
-5 1 2 299.616 299.030 16.413 3.341 o
-5 1 3 256.257 296.478 15.980 3.720 o
-5 1 4 58.778 73.744 8.004 18.818 o
-5 1 5 58.193 52.045 3.681 43.036 o
-5 1 6 92.369 86.251 5.082 23.540 o
-5 1 7 15.735 24.236 6.126 40.206 o
-5 1 8 0.160 -0.535 2.752 242.958 o
-5 1 9 99.842 86.830 8.712 13.961 o
-5 1 10 93.311 114.575 6.357 18.350 o
-5 1 11 39.297 33.388 6.097 33.338 o
-5 2 1 559.010 562.962 26.151 1.257 o
-5 2 2 0.051 -1.382 3.686 136.123 o
-5 2 3 93.448 113.101 9.391 12.479 o
-5 2 4 2.777 9.729 3.503 127.786 o
-5 2 5 2.996 1.781 2.903 193.997 o
-5 2 6 2.575 3.236 5.375 61.530 o
-5 2 7 180.904 179.570 9.067 8.562 o
-5 2 8 74.420 74.805 6.162 23.288 o
-5 2 9 137.956 153.293 17.410 4.629 o
-5 2 10 54.088 51.719 3.063 49.911 o
-5 2 11 110.898 101.111 12.758 8.087 o
-5 3 1 13.035 14.186 4.291 75.720 o
-5 3 2 180.878 179.885 8.995 8.611 o
-5 3 3 352.212 358.201 18.898 2.543 o
-5 3 4 290.107 280.055 7.863 5.641 o
-5 3 5 31.037 28.632 4.010 60.543 o
-5 3 6 95.276 101.051 7.658 15.872 o
-5 3 7 3.375 3.828 2.881 188.468 o
-5 3 8 3.244 3.668 3.560 130.956 o
-5 3 9 16.337 14.613 2.167 156.146 o
-5 3 10 64.044 58.055 2.839 44.859 o
-5 3 11 6.795 7.398 2.398 209.869 o
-5 4 1 73.817 73.791 6.481 22.297 o
-5 4 2 5.399 6.145 2.618 198.673 o
-5 4 3 17.837 17.207 2.965 109.834 o
-5 4 4 12.335 9.775 2.589 156.503 o
-5 4 5 1.766 0.923 2.695 234.376 o
-5 4 6 24.547 23.639 3.651 74.948 o
-5 4 7 86.827 79.301 4.712 26.217 o
-5 4 8 0.066 4.636 5.216 66.400 o
-5 4 9 72.898 65.842 2.827 39.557 o
-5 4 10 76.639 62.882 2.796 38.857 o
-5 5 1 24.957 29.715 3.579 72.999 o
-5 5 2 574.278 582.690 15.372 1.737 o
-5 5 3 772.428 770.682 22.677 0.981 o
-5 5 4 232.314 220.856 7.560 7.524 o
-5 5 5 2.047 5.987 3.151 162.691 o
-5 5 6 11.718 15.837 3.259 112.194 o
-5 5 7 7.628 11.574 3.316 123.829 o
-5 5 8 0.008 -3.439 2.929 215.768 o
-5 5 9 121.458 124.192 4.524 18.720 o
-5 5 10 213.130 209.009 9.016 7.401 o
-5 6 1 107.202 103.767 7.195 15.863 o
-5 6 2 0.574 6.306 3.156 167.892 o
-5 6 3 113.943 111.396 7.137 15.227 o
-5 6 4 187.229 189.983 6.781 9.835 o
-5 6 5 163.973 166.241 6.156 11.891 o
-5 6 6 2.883 9.160 4.595 79.554 o
-5 6 7 60.098 59.976 3.962 38.869 o
-5 6 8 26.173 30.752 4.479 55.734 o
-5 6 9 0.081 0.925 3.670 135.928 o
-5 6 10 37.070 42.420 3.699 56.277 o
-5 7 1 2.453 3.352 4.277 95.067 o
-5 7 2 2.673 8.207 2.939 174.678 o
-5 7 3 146.798 158.084 4.782 14.601 o
-5 7 4 345.432 342.626 14.882 3.213 o
-5 7 5 107.169 115.731 7.137 15.548 o
-5 7 6 43.287 44.480 3.702 51.890 o
-5 7 7 56.291 57.042 4.826 34.929 o
-5 7 8 1.802 1.822 2.307 303.588 o
-5 7 9 0.137 7.051 3.410 146.045 o
-5 7 10 163.888 157.139 6.791 11.512 o
-5 8 1 5.838 5.551 2.481 213.742 o
-5 8 2 90.144 96.717 5.750 21.186 o
-5 8 3 5.901 6.031 3.121 150.084 o
-5 8 4 0.154 1.336 2.187 369.082 o
-5 8 5 0.062 1.297 2.801 230.109 o
-5 8 6 59.851 69.826 3.800 38.268 o
-5 8 7 170.863 188.234 6.093 11.076 o
-5 8 8 103.219 106.301 6.617 17.256 o
-5 9 1 32.208 32.447 5.476 40.618 o
-5 9 2 52.560 53.023 2.847 52.212 o
-5 9 3 1.845 6.791 2.774 201.112 o
-5 9 4 8.166 8.105 1.692 286.832 o
-5 9 5 88.043 94.226 5.014 23.799 o
-5 9 6 2.281 3.727 2.056 341.649 o
-5 9 7 248.336 239.527 6.936 7.168 o
-5 9 8 12.960 13.003 2.283 167.696 o
-5 10 1 19.321 16.240 2.109 144.197 o
-5 10 2 141.832 139.195 6.155 13.940 o
-5 10 3 89.293 94.289 4.652 24.706 o
-5 10 5 15.205 16.355 2.283 150.688 o
-5 10 6 0.496 0.607 1.560 695.383 o
-4 -12 1 9.764 10.229 3.294 121.372 o
-4 -12 2 0.036 0.038 1.514 802.456 o
-4 -11 1 1.571 4.739 4.334 92.954 o
-4 -11 2 17.190 14.625 2.697 125.875 o
-4 -11 3 1.832 -2.177 2.124 367.800 o
-4 -10 1 29.035 22.106 5.490 43.266 o
-4 -10 2 20.584 23.563 3.526 82.459 o
-4 -10 3 3.372 17.739 7.051 34.733 o
-4 -10 4 2.896 5.606 3.092 165.237 o
-4 -9 1 351.579 391.259 17.107 2.717 o
-4 -9 2 288.597 250.738 8.551 5.710 o
-4 -9 3 28.180 23.888 3.785 68.591 o
-4 -9 4 42.741 44.891 3.255 57.068 o
-4 -9 5 21.935 24.738 2.409 112.387 o
-4 -8 1 19.497 12.980 2.974 110.447 o
-4 -8 2 73.774 60.109 3.190 38.494 o
-4 -8 3 8.400 11.342 2.912 146.529 o
-4 -8 4 115.795 91.311 3.707 23.157 o
-4 -8 5 0.060 -0.742 2.198 382.054 o
-4 -8 6 9.261 8.147 2.287 202.093 o
-4 -8 7 0.222 4.305 2.500 267.298 o
-4 -7 1 143.263 132.084 6.669 13.406 o
-4 -7 2 112.696 121.881 3.978 20.877 o
-4 -7 3 712.260 693.967 12.599 1.388 o
-4 -7 4 453.630 379.303 9.401 3.119 o
-4 -7 5 0.189 3.930 2.585 253.639 o
-4 -7 6 92.906 81.374 8.033 15.904 o
-4 -7 7 0.001 0.822 2.292 344.903 o
-4 -7 8 1.703 2.577 1.806 449.477 o
-4 -6 1 155.225 146.353 7.906 11.015 o
-4 -6 2 26.352 25.881 4.652 54.425 o
-4 -6 3 89.888 77.814 3.265 30.752 o
-4 -6 4 179.651 159.702 4.799 12.404 o
-4 -6 5 0.002 0.845 2.808 231.340 o
-4 -6 6 25.190 23.080 3.489 78.228 o
-4 -6 7 109.056 100.964 4.652 21.323 o
-4 -6 8 0.316 6.878 2.316 287.362 o
-4 -6 9 5.394 3.760 1.604 395.457 o
-4 -5 1 250.467 261.029 10.358 5.634 o
-4 -5 2 44.379 54.557 7.022 25.129 o
-4 -5 3 66.939 71.186 5.761 26.250 o
-4 -5 4 123.874 123.117 3.859 19.612 o
-4 -5 5 66.366 59.428 5.535 28.422 o
-4 -5 6 74.046 65.928 4.543 30.866 o
-4 -5 7 0.136 4.190 4.219 100.431 o
-4 -5 8 116.852 110.963 6.588 16.025 o
-4 -5 9 0.243 2.925 2.094 380.080 o
-4 -4 1 40.746 44.963 6.328 30.283 o
-4 -4 2 22.300 42.044 5.924 37.886 o
-4 -4 3 144.434 137.224 10.316 9.150 o
-4 -4 4 344.501 322.521 9.292 4.312 o
-4 -4 5 40.406 39.092 4.394 47.290 o
-4 -4 6 1572.990 1556.760 43.415 0.270 o
-4 -4 7 124.061 132.218 10.605 9.510 o
-4 -4 8 2.543 5.354 3.170 160.262 o
-4 -4 9 13.424 16.387 2.726 132.778 o
-4 -4 10 0.178 1.965 2.572 266.614 o
-4 -3 1 1296.750 1397.470 52.534 0.288 o
-4 -3 2 4.691 2.990 2.111 296.397 o
-4 -3 3 12.067 14.660 3.411 106.154 o
-4 -3 4 751.242 794.221 34.791 0.722 o
-4 -3 5 379.615 376.217 8.507 3.819 o
-4 -3 6 18.221 21.122 3.310 93.584 o
-4 -3 7 29.194 38.147 7.672 24.887 o
-4 -3 8 7.419 7.802 5.028 64.743 o
-4 -3 9 11.286 17.136 4.537 69.779 o
-4 -3 10 2.481 5.126 2.191 296.085 o
-4 -3 11 40.357 40.657 2.543 69.624 o
-4 -2 1 25.648 28.752 4.277 59.883 o
-4 -2 2 365.726 410.878 12.977 3.166 o
-4 -2 3 294.777 352.583 11.707 4.172 o
-4 -2 4 45.256 39.270 6.155 31.058 o
-4 -2 5 599.206 617.605 28.261 1.090 o
-4 -2 6 7.782 6.201 2.682 178.389 o
-4 -2 7 301.444 301.997 9.745 4.834 o
-4 -2 8 435.540 419.984 12.698 2.766 o
-4 -2 9 54.406 52.257 6.126 28.276 o
-4 -2 10 47.374 56.002 3.249 50.846 o
-4 -2 11 4.137 4.495 1.294 525.670 o
-4 -1 1 219.556 207.013 7.927 7.846 o
-4 -1 2 96.999 106.946 7.860 15.152 o
-4 -1 3 31.469 37.421 5.895 36.319 o
-4 -1 4 193.993 207.911 12.541 5.951 o
-4 -1 5 622.579 617.143 27.827 1.080 o
-4 -1 6 1.404 0.149 2.410 297.321 o
-4 -1 7 645.419 647.334 12.967 1.576 o
-4 -1 8 77.368 79.776 3.784 31.721 o
-4 -1 9 95.025 88.247 4.884 23.587 o
-4 -1 10 4.950 4.082 2.574 214.074 o
-4 -1 11 2.169 3.554 2.687 221.587 o
-4 0 1 93.745 116.367 5.903 19.281 o
-4 0 2 171.712 167.327 4.775 12.664 o
-4 0 3 0.290 -0.560 1.538 755.980 o
-4 0 4 273.134 319.653 16.153 3.493 o
-4 0 5 110.600 128.618 9.420 11.408 o
-4 0 6 10.802 15.312 3.343 110.921 o
-4 0 7 186.330 168.888 6.445 10.542 o
-4 0 8 90.591 85.141 4.614 25.375 o
-4 0 9 86.426 88.895 4.824 25.078 o
-4 0 10 117.744 113.827 4.620 19.536 o
-4 0 11 75.651 76.691 4.768 28.366 o
-4 1 1 8.920 14.973 3.595 104.027 o
-4 1 2 1320.850 1354.600 56.912 0.268 o
-4 1 3 235.079 228.265 6.539 7.811 o
-4 1 4 1402.690 1479.680 33.271 0.350 o
-4 1 5 2.975 2.206 2.703 218.447 o
-4 1 6 90.458 88.163 7.195 17.782 o
-4 1 7 77.499 93.314 13.711 7.869 o
-4 1 8 1123.860 1099.200 29.709 0.523 o
-4 1 9 92.485 107.614 4.923 22.441 o
-4 1 10 24.002 20.778 4.768 55.380 o
-4 1 11 76.006 71.346 4.566 29.711 o
-4 1 12 63.775 36.207 3.063 48.867 o
-4 2 1 2.530 10.652 3.435 131.482 o
-4 2 2 33.630 47.328 6.993 27.329 o
-4 2 3 227.236 219.650 21.369 2.889 o
-4 2 4 110.327 106.384 4.382 21.399 o
-4 2 5 10.277 9.008 4.638 71.537 o
-4 2 6 319.698 333.670 8.801 4.627 o
-4 2 7 77.282 72.955 3.830 32.424 o
-4 2 8 0.677 8.853 3.156 161.976 o
-4 2 9 49.856 49.162 3.746 46.854 o
-4 2 10 83.234 98.997 4.371 26.234 o
-4 2 11 70.050 61.040 4.580 32.226 o
-4 2 12 18.169 13.408 2.658 126.619 o
-4 3 1 1311.410 1353.920 54.759 0.279 o
-4 3 2 247.876 239.526 9.343 6.232 o
-4 3 3 623.031 630.931 19.322 1.396 o
-4 3 4 60.128 65.648 4.710 33.453 o
-4 3 5 3.031 6.560 4.248 93.192 o
-4 3 6 241.032 247.359 7.114 7.179 o
-4 3 7 267.607 274.426 7.425 6.216 o
-4 3 8 430.232 440.173 10.679 2.947 o
-4 3 9 7.830 11.148 2.667 167.347 o
-4 3 10 613.726 618.354 17.020 1.523 o
-4 3 11 18.741 14.708 2.338 137.969 o
-4 3 12 100.693 56.377 3.468 30.051 o
-4 4 1 2.074 -0.722 5.722 55.558 o
-4 4 2 105.410 118.341 7.070 15.706 o
-4 4 3 48.097 44.930 6.762 26.578 o
-4 4 4 288.328 289.418 10.951 4.759 o
-4 4 5 1.087 1.558 2.695 237.460 o
-4 4 6 30.823 28.432 2.334 93.348 o
-4 4 7 9.162 14.362 2.536 164.021 o
-4 4 8 86.119 73.394 3.713 30.625 o
-4 4 9 44.022 59.697 5.121 35.964 o
-4 4 10 37.756 43.955 2.799 67.088 o
-4 4 11 0.017 -0.105 2.015 455.464 o
-4 5 1 83.140 99.790 5.669 22.108 o
-4 5 2 371.057 391.994 12.902 3.203 o
-4 5 3 28.742 29.152 4.797 50.328 o
-4 5 4 33.734 33.130 3.165 70.423 o
-4 5 5 38.309 42.144 3.064 63.798 o
-4 5 6 23.079 25.832 2.593 103.047 o
-4 5 7 29.233 30.128 3.066 78.703 o
-4 5 8 181.704 187.700 5.553 11.000 o
-4 5 9 0.479 1.601 3.069 189.271 o
-4 5 10 8.186 14.724 7.340 31.663 o
-4 5 11 0.003 -1.106 2.239 369.156 o
-4 6 1 5.100 8.729 3.061 152.622 o
-4 6 2 15.642 14.784 3.119 110.924 o
-4 6 3 247.419 240.559 6.378 7.390 o
-4 6 4 51.416 52.258 5.678 31.395 o
-4 6 5 0.083 -1.031 2.622 268.455 o
-4 6 6 117.947 119.325 4.192 19.984 o
-4 6 7 133.816 132.388 4.626 16.919 o
-4 6 8 34.134 40.711 3.009 68.919 o
-4 6 9 400.583 391.942 9.258 3.477 o
-4 6 10 105.210 127.075 4.648 20.176 o
-4 6 11 75.885 63.125 3.236 37.014 o
-4 7 1 72.117 68.312 4.437 31.538 o
-4 7 2 8.585 10.039 3.002 142.146 o
-4 7 3 152.037 159.393 8.438 10.349 o
-4 7 4 78.493 78.194 3.493 32.822 o
-4 7 5 15.515 19.494 2.683 124.420 o
-4 7 6 820.779 846.996 16.332 1.014 o
-4 7 7 27.780 27.507 3.745 68.113 o
-4 7 8 0.538 0.298 2.697 247.913 o
-4 7 9 13.027 13.167 2.096 180.293 o
-4 7 10 90.653 86.740 3.988 27.226 o
-4 7 11 73.808 61.145 3.583 36.298 o
-4 8 1 131.048 129.227 9.623 10.399 o
-4 8 2 82.422 87.007 6.097 21.697 o
-4 8 3 51.384 55.828 5.317 33.231 o
-4 8 4 41.486 39.486 2.495 69.719 o
-4 8 5 722.762 750.104 14.555 1.266 o
-4 8 6 4.560 5.830 2.056 289.449 o
-4 8 7 1.237 3.401 2.443 271.890 o
-4 8 8 251.401 258.584 6.461 7.044 o
-4 8 9 28.926 35.298 2.358 90.332 o
-4 8 10 21.244 16.413 3.005 102.394 o
-4 9 1 0.449 2.517 2.592 257.006 o
-4 9 2 215.715 220.387 7.180 8.159 o
-4 9 3 78.949 82.471 4.027 30.036 o
-4 9 4 1.411 2.288 3.627 133.377 o
-4 9 5 0.674 3.131 2.142 354.193 o
-4 9 6 49.554 51.149 3.473 48.952 o
-4 9 7 14.770 18.423 1.978 165.601 o
-4 9 8 63.015 66.789 3.157 41.490 o
-4 9 9 3.088 2.675 1.659 459.873 o
-4 10 1 52.240 58.286 2.798 51.240 o
-4 10 2 318.327 307.389 8.826 4.801 o
-4 10 3 312.439 305.460 8.784 4.899 o
-4 10 4 111.312 109.183 4.018 21.845 o
-4 10 5 11.643 17.020 2.774 134.727 o
-4 10 6 101.221 103.183 3.768 24.413 o
-4 10 7 117.064 112.750 6.632 15.862 o
-4 10 8 95.480 91.414 3.065 28.455 o
-4 11 3 2.886 2.687 1.849 399.319 o
-4 11 4 8.493 7.744 1.907 254.576 o
-4 11 5 50.062 44.414 2.745 57.578 o
-3 -12 1 7.335 13.852 2.340 191.067 o
-3 -12 2 27.805 19.216 2.630 99.305 o
-3 -11 1 0.156 -0.809 4.277 100.995 o
-3 -11 2 16.581 23.033 2.880 109.552 o
-3 -11 3 1.749 -0.130 4.869 76.493 o
-3 -10 1 0.100 4.912 5.375 62.515 o
-3 -10 2 4.318 6.738 3.307 140.605 o
-3 -10 3 2.823 2.976 4.233 96.635 o
-3 -10 4 7.484 2.082 4.074 97.038 o
-3 -9 1 365.842 338.263 15.431 3.020 o
-3 -9 2 102.424 100.169 5.251 20.790 o
-3 -9 3 81.192 75.826 6.820 20.252 o
-3 -9 4 0.470 8.055 3.574 131.608 o
-3 -9 5 12.817 14.513 2.430 155.203 o
-3 -9 6 0.390 4.884 2.109 351.942 o
-3 -8 1 12.115 15.615 3.769 91.750 o
-3 -8 2 180.415 172.588 6.813 10.422 o
-3 -8 3 0.035 1.670 2.881 216.668 o
-3 -8 4 26.677 29.548 2.890 86.199 o
-3 -8 5 0.357 1.200 2.303 331.942 o
-3 -8 6 4.224 5.149 1.885 335.289 o
-3 -8 7 0.130 -0.883 1.664 659.614 o
-3 -7 1 25.924 29.408 3.580 72.164 o
-3 -7 2 79.688 75.192 3.279 33.775 o
-3 -7 3 134.405 145.242 4.284 16.741 o
-3 -7 4 139.464 130.517 4.020 17.302 o
-3 -7 5 0.812 1.766 2.613 253.305 o
-3 -7 6 3.380 6.144 2.342 251.835 o
-3 -7 7 1.591 0.299 2.492 275.967 o
-3 -7 8 0.100 0.611 1.724 599.821 o
-3 -6 1 225.122 261.577 10.707 5.888 o
-3 -6 2 160.919 158.000 8.243 10.229 o
-3 -6 3 133.128 144.120 3.890 17.422 o
-3 -6 4 390.367 375.747 8.496 3.726 o
-3 -6 5 236.488 203.306 8.314 7.280 o
-3 -6 6 0.278 -0.450 3.201 179.337 o
-3 -6 7 110.015 103.981 4.879 20.501 o
-3 -6 8 11.170 10.273 6.054 44.626 o
-3 -6 9 5.627 4.432 1.774 341.157 o
-3 -5 1 133.464 148.790 7.229 12.768 o
-3 -5 2 3.864 14.997 5.288 59.167 o
-3 -5 3 0.251 -0.457 3.736 132.008 o
-3 -5 4 232.151 226.081 5.860 8.218 o
-3 -5 5 235.883 232.235 6.005 7.959 o
-3 -5 6 2.053 5.592 5.144 66.479 o
-3 -5 7 348.125 323.462 10.185 4.104 o
-3 -5 8 15.687 18.378 4.306 70.958 o
-3 -5 9 4.402 2.543 3.179 157.694 o
-3 -5 10 27.169 22.892 1.757 121.570 o
-3 -4 1 1777.300 1947.100 80.405 0.141 o
-3 -4 2 2729.600 2962.500 111.396 0.068 o
-3 -4 3 478.696 543.214 17.377 1.942 o
-3 -4 4 2.105 1.855 3.342 153.827 o
-3 -4 5 77.505 70.987 4.007 31.847 o
-3 -4 6 825.774 825.269 24.414 0.864 o
-3 -4 7 79.661 55.539 6.010 24.470 o
-3 -4 8 26.584 24.462 3.678 71.936 o
-3 -4 9 5.345 1.358 4.074 100.951 o
-3 -4 10 5.996 8.033 3.063 150.444 o
-3 -3 1 435.606 460.697 17.685 2.185 o
-3 -3 2 1284.070 1349.420 31.402 0.409 o
-3 -3 3 213.209 198.298 8.019 8.082 o
-3 -3 4 56.245 75.337 7.195 21.695 o
-3 -3 5 125.407 119.458 9.825 10.528 o
-3 -3 6 3.425 6.177 3.035 166.907 o
-3 -3 7 90.871 99.028 7.773 16.004 o
-3 -3 8 16.572 14.997 5.288 52.513 o
-3 -3 9 85.314 79.157 6.892 19.457 o
-3 -3 10 322.082 338.435 15.185 3.317 o
-3 -3 11 2.477 7.032 1.581 437.501 o
-3 -2 1 463.945 367.584 248.597 0.030 o
-3 -2 2 262.228 267.726 13.321 4.491 o
-3 -2 3 6.755 11.700 3.800 102.032 o
-3 -2 4 46.853 60.921 4.148 42.225 o
-3 -2 5 485.959 513.202 23.897 1.528 o
-3 -2 6 22.539 24.617 3.652 76.532 o
-3 -2 7 35.564 31.509 3.640 61.938 o
-3 -2 8 229.327 229.081 6.522 7.967 o
-3 -2 9 575.881 579.895 19.303 1.540 o
-3 -2 10 198.844 211.640 7.049 8.876 o
-3 -2 11 205.956 220.171 6.027 9.077 o
-3 -1 1 730.232 675.538 32.870 0.815 o
-3 -1 2 23.433 29.070 4.941 50.957 o
-3 -1 3 43.645 36.885 7.571 23.746 o
-3 -1 4 5.505 12.151 2.774 166.912 o
-3 -1 5 182.059 171.443 10.721 7.499 o
-3 -1 6 262.424 269.547 14.622 4.118 o
-3 -1 7 0.023 -0.512 2.907 218.886 o
-3 -1 8 56.686 49.504 3.185 48.127 o
-3 -1 9 65.549 60.956 3.484 39.708 o
-3 -1 10 25.912 27.817 3.186 81.534 o
-3 -1 11 155.216 158.341 5.237 13.528 o
-3 -1 12 40.117 16.038 2.456 86.009 o
-3 0 1 265.265 226.563 7.248 6.813 o
-3 0 2 131.080 128.913 3.976 18.297 o
-3 0 3 142.338 158.751 6.097 13.368 o
-3 0 4 464.359 458.400 14.103 2.402 o
-3 0 5 41.571 64.112 5.938 30.644 o
-3 0 6 39.356 42.449 5.664 35.495 o
-3 0 7 40.000 37.006 3.332 60.889 o
-3 0 8 5.066 5.202 2.571 209.581 o
-3 0 9 35.400 32.597 3.048 71.012 o
-3 0 10 48.531 53.911 3.043 52.650 o
-3 0 11 176.125 183.493 8.582 9.001 o
-3 0 12 5.214 4.919 2.586 207.655 o
-3 1 1 347.457 351.760 10.772 3.873 o
-3 1 2 423.139 390.526 11.895 3.010 o
-3 1 3 227.511 253.684 8.608 6.791 o
-3 1 4 60.714 67.398 4.114 36.507 o
-3 1 5 95.167 97.740 5.210 21.974 o
-3 1 6 51.065 45.743 5.490 33.405 o
-3 1 7 3.369 5.862 2.815 190.028 o
-3 1 8 9.692 20.661 3.492 101.717 o
-3 1 9 110.688 111.233 5.241 19.227 o
-3 1 10 6.430 7.944 3.075 148.142 o
-3 1 11 140.217 135.326 5.005 15.715 o
-3 1 12 134.208 109.951 5.086 17.218 o
-3 2 1 176.288 146.968 8.351 9.778 o
-3 2 2 83.224 75.459 4.367 28.544 o
-3 2 3 72.260 73.854 4.272 31.602 o
-3 2 4 2360.940 2381.200 69.438 0.118 o
-3 2 5 0.149 0.870 2.206 367.941 o
-3 2 6 96.928 109.402 8.582 13.748 o
-3 2 7 52.170 48.350 2.754 54.718 o
-3 2 8 41.541 50.780 4.191 46.191 o
-3 2 9 32.036 47.521 3.994 54.073 o
-3 2 10 623.480 632.779 17.643 1.462 o
-3 2 11 60.012 70.893 4.912 31.718 o
-3 2 12 0.003 2.514 3.236 170.916 o
-3 3 1 84.780 82.326 4.108 28.464 o
-3 3 2 32.846 49.008 5.577 37.051 o
-3 3 3 16.053 25.314 3.482 88.472 o
-3 3 4 36.418 31.721 3.509 63.178 o
-3 3 5 113.498 108.426 4.655 20.287 o
-3 3 6 168.065 160.730 8.062 10.079 o
-3 3 7 0.160 0.790 2.273 347.761 o
-3 3 8 0.458 1.558 3.017 195.863 o
-3 3 9 106.693 110.939 5.143 19.899 o
-3 3 10 95.058 106.754 3.893 24.843 o
-3 3 11 18.655 22.266 3.352 90.770 o
-3 3 12 23.942 26.445 2.421 105.756 o
-3 4 1 28.504 21.210 5.577 42.648 o
-3 4 2 214.496 209.009 12.079 5.862 o
-3 4 3 94.766 74.935 4.955 24.436 o
-3 4 4 27.390 25.319 6.834 31.202 o
-3 4 5 351.926 369.644 18.783 2.537 o
-3 4 6 551.772 525.805 13.529 1.988 o
-3 4 7 1091.280 1094.070 17.549 0.647 o
-3 4 8 112.447 106.576 3.883 22.146 o
-3 4 9 43.002 47.688 4.212 46.025 o
-3 4 10 2.950 7.614 6.487 42.044 o
-3 4 11 205.558 223.646 9.634 7.080 o
-3 4 12 32.798 25.386 7.903 24.044 o
-3 5 1 222.135 187.741 12.223 5.840 o
-3 5 2 247.159 227.994 13.610 4.754 o
-3 5 3 50.842 42.651 6.444 28.011 o
-3 5 4 264.672 252.756 10.026 5.597 o
-3 5 5 54.351 60.770 4.673 35.936 o
-3 5 6 106.600 103.679 5.230 20.134 o
-3 5 7 6.063 9.727 2.597 186.213 o
-3 5 8 410.794 392.527 9.711 3.343 o
-3 5 9 36.659 40.565 3.139 64.801 o
-3 5 10 252.866 242.214 5.589 7.512 o
-3 5 11 124.922 123.553 5.172 17.305 o
-3 5 12 1.302 -0.751 2.514 276.704 o
-3 6 1 20.541 13.991 3.886 78.723 o
-3 6 2 333.622 308.586 17.453 2.945 o
-3 6 3 6.979 8.582 5.606 53.316 o
-3 6 4 35.646 34.992 3.712 59.546 o
-3 6 5 58.751 50.542 2.983 48.354 o
-3 6 6 306.065 303.920 7.134 5.375 o
-3 6 7 56.312 57.728 3.624 43.052 o
-3 6 8 115.138 115.166 4.332 20.321 o
-3 6 9 39.959 38.979 3.040 64.063 o
-3 6 10 81.129 72.123 3.357 33.486 o
-3 6 11 225.858 212.102 6.680 8.236 o
-3 6 12 1.957 0.896 2.081 369.060 o
-3 7 1 26.735 36.074 3.978 61.468 o
-3 7 2 122.231 122.579 8.264 12.620 o
-3 7 3 14.462 17.193 6.126 41.610 o
-3 7 4 0.136 0.846 3.315 166.057 o
-3 7 5 24.908 26.365 2.915 90.491 o
-3 7 6 246.036 232.082 5.616 7.826 o
-3 7 7 78.674 82.383 3.879 30.692 o
-3 7 8 33.486 36.669 3.534 63.151 o
-3 7 9 22.808 19.438 2.584 110.521 o
-3 7 10 3.071 4.229 2.105 312.433 o
-3 7 11 264.857 285.970 8.314 5.885 o
-3 7 12 0.007 -2.398 1.589 732.530 o
-3 8 1 19.704 14.650 5.779 44.451 o
-3 8 2 117.299 112.205 7.889 13.719 o
-3 8 3 0.860 -1.862 4.363 96.022 o
-3 8 4 95.343 95.441 4.823 23.177 o
-3 8 5 0.003 0.753 2.361 325.998 o
-3 8 6 1.131 3.047 2.278 311.286 o
-3 8 7 13.903 18.073 3.415 99.562 o
-3 8 8 186.982 192.576 5.516 10.674 o
-3 8 9 4.180 5.718 3.872 108.704 o
-3 8 10 18.240 17.421 2.615 122.870 o
-3 8 11 101.387 106.492 4.074 23.378 o
-3 9 1 107.644 111.772 7.600 14.802 o
-3 9 2 42.048 42.699 3.772 52.322 o
-3 9 3 3.679 6.370 3.049 164.120 o
-3 9 4 4.453 5.691 2.125 279.080 o
-3 9 5 12.531 13.186 2.512 153.857 o
-3 9 6 178.545 192.216 4.687 11.658 o
-3 9 7 202.619 212.857 8.242 8.043 o
-3 9 8 3.220 2.403 2.321 277.953 o
-3 9 9 47.265 52.805 2.474 59.160 o
-3 9 10 0.305 2.891 1.244 904.302 o
-3 10 1 61.879 72.456 3.566 38.486 o
-3 10 2 83.773 83.666 3.890 29.323 o
-3 10 3 20.295 20.989 2.210 128.758 o
-3 10 4 1.609 2.011 2.029 380.439 o
-3 10 5 26.547 31.100 2.465 95.299 o
-3 10 6 74.508 83.615 2.984 35.254 o
-3 10 7 3.202 2.676 2.509 243.552 o
-3 10 8 62.936 64.787 2.446 46.088 o
-3 10 9 134.231 131.494 6.112 14.769 o
-3 11 1 16.358 11.882 1.608 198.759 o
-3 11 2 0.397 1.849 2.442 292.091 o
-3 11 3 324.425 333.019 9.358 4.463 o
-3 11 4 45.781 42.738 3.514 52.962 o
-3 11 5 153.986 152.406 4.923 14.138 o
-3 11 6 2.594 2.831 1.590 503.239 o
-3 11 8 205.088 201.698 8.091 8.216 o
-2 -12 1 13.664 15.633 1.855 186.821 o
-2 -12 2 10.198 9.372 1.696 254.312 o
-2 -11 1 83.790 82.589 4.338 27.812 o
-2 -11 2 11.591 14.795 4.074 83.100 o
-2 -11 3 0.000 -3.757 3.005 205.027 o
-2 -10 1 87.020 89.124 5.036 24.276 o
-2 -10 2 14.701 15.616 3.398 100.930 o
-2 -10 3 21.590 31.390 3.684 73.299 o
-2 -10 4 8.749 13.095 6.661 37.869 o
-2 -10 5 66.594 89.204 4.884 28.441 o
-2 -9 1 62.040 73.513 7.224 21.068 o
-2 -9 2 28.994 32.163 4.782 49.677 o
-2 -9 3 305.555 287.876 9.897 4.833 o
-2 -9 4 1.272 1.214 2.901 206.764 o
-2 -9 5 9.169 14.632 1.883 219.216 o
-2 -9 6 55.827 74.177 4.566 34.292 o
-2 -8 1 9.779 7.029 4.551 75.174 o
-2 -8 2 18.717 15.242 3.273 98.791 o
-2 -8 3 75.372 70.406 3.170 36.291 o
-2 -8 4 9.971 12.311 2.413 174.467 o
-2 -8 5 126.153 114.403 3.371 20.644 o
-2 -8 6 5.195 8.035 2.718 183.820 o
-2 -8 7 1.178 1.327 1.492 672.638 o
-2 -7 1 34.114 34.836 4.908 45.366 o
-2 -7 2 98.251 90.891 4.974 22.667 o
-2 -7 3 43.373 43.763 2.931 60.770 o
-2 -7 4 53.864 46.499 3.320 49.263 o
-2 -7 5 4.105 5.289 2.729 196.879 o
-2 -7 6 4.922 8.720 2.460 211.407 o
-2 -7 7 13.713 16.820 2.744 130.388 o
-2 -7 8 17.298 24.587 2.803 109.209 o
-2 -6 1 19.254 13.434 4.040 76.419 o
-2 -6 2 9.445 7.230 3.832 99.934 o
-2 -6 3 30.993 37.623 5.490 40.044 o
-2 -6 4 10.262 11.179 2.542 165.866 o
-2 -6 5 8.767 8.574 2.187 214.622 o
-2 -6 6 46.260 43.656 2.719 60.967 o
-2 -6 7 24.051 25.283 4.046 66.485 o
-2 -6 8 6.088 4.277 2.674 194.058 o
-2 -6 9 8.179 7.291 1.949 254.625 o
-2 -5 1 15.322 12.290 3.583 95.910 o
-2 -5 2 1238.440 1429.370 56.868 0.274 o
-2 -5 3 95.665 97.308 6.364 18.939 o
-2 -5 4 0.008 0.488 3.616 140.849 o
-2 -5 5 777.945 749.740 13.472 1.199 o
-2 -5 6 0.554 1.999 2.408 296.668 o
-2 -5 7 120.541 106.757 5.670 17.605 o
-2 -5 8 11.452 7.857 2.292 188.680 o
-2 -5 9 3.578 3.583 3.410 140.530 o
-2 -5 10 2.155 -0.116 2.456 278.476 o
-2 -4 1 3.084 4.407 5.086 67.602 o
-2 -4 2 479.114 500.979 22.308 1.654 o
-2 -4 3 1320.310 1427.890 42.131 0.332 o
-2 -4 4 7.707 12.397 5.433 55.080 o
-2 -4 5 347.561 336.029 9.085 4.245 o
-2 -4 6 112.870 120.245 4.074 20.781 o
-2 -4 7 1075.120 1096.960 29.451 0.548 o
-2 -4 8 19.761 22.537 3.212 93.089 o
-2 -4 9 119.121 137.952 7.918 12.882 o
-2 -4 10 55.660 64.151 3.290 44.330 o
-2 -4 11 9.523 11.676 1.820 235.369 o
-2 -3 1 79.926 98.913 7.022 18.677 o
-2 -3 2 304.266 322.505 10.745 4.445 o
-2 -3 3 247.531 282.600 10.007 5.637 o
-2 -3 4 744.018 866.363 29.388 0.813 o
-2 -3 5 64.403 57.851 6.993 22.518 o
-2 -3 6 55.684 56.967 3.714 42.813 o
-2 -3 7 481.341 478.495 15.396 2.188 o
-2 -3 8 764.948 730.190 16.544 1.165 o
-2 -3 9 226.239 237.921 6.395 7.986 o
-2 -3 10 295.962 271.612 8.510 5.440 o
-2 -3 11 185.960 179.043 5.548 11.007 o
-2 -2 1 0.590 0.260 1.994 442.917 o
-2 -2 2 69.710 65.634 5.808 26.049 o
-2 -2 3 117.997 119.528 5.369 17.806 o
-2 -2 4 841.109 907.541 34.531 0.646 o
-2 -2 5 2.922 3.150 4.132 100.800 o
-2 -2 6 167.725 159.884 10.721 7.942 o
-2 -2 7 2.733 4.024 2.453 250.684 o
-2 -2 8 385.339 398.265 9.079 3.598 o
-2 -2 9 339.262 343.822 10.768 3.984 o
-2 -2 10 85.042 90.466 3.694 28.971 o
-2 -2 11 35.706 33.258 2.241 84.004 o
-2 -1 1 1.152 2.601 3.468 145.502 o
-2 -1 2 114.161 116.105 4.300 20.445 o
-2 -1 3 183.948 196.494 5.380 10.814 o
-2 -1 4 5.132 9.485 1.865 290.976 o
-2 -1 5 10.155 8.532 2.539 172.914 o
-2 -1 6 18.754 11.154 4.334 70.758 o
-2 -1 7 39.669 38.563 3.235 61.852 o
-2 -1 8 27.402 28.950 2.878 85.891 o
-2 -1 9 15.401 16.023 2.938 117.794 o
-2 -1 10 229.776 230.710 7.743 7.381 o
-2 -1 11 132.045 136.000 4.166 17.565 o
-2 -1 12 255.276 195.284 31.439 1.562 o
-2 0 1 668.278 603.396 16.488 1.446 o
-2 0 2 1058.430 941.924 25.425 0.638 o
-2 0 3 272.432 230.800 5.995 7.030 o
-2 0 4 95.675 98.853 6.834 17.741 o
-2 0 5 34.703 25.889 4.667 49.911 o
-2 0 6 6.085 5.558 4.956 68.223 o
-2 0 7 13.979 22.595 9.680 18.262 o
-2 0 8 265.580 258.785 5.647 6.969 o
-2 0 9 24.399 27.331 3.397 78.803 o
-2 0 10 53.129 52.983 3.156 49.321 o
-2 0 11 0.160 5.869 2.541 252.151 o
-2 0 12 3.121 9.325 2.991 165.241 o
-2 1 1 3042.700 3003.620 110.038 0.063 o
-2 1 2 36.721 31.844 4.392 50.837 o
-2 1 3 121.599 123.301 7.137 14.330 o
-2 1 4 249.447 233.656 5.600 7.715 o
-2 1 5 143.991 137.121 5.922 14.167 o
-2 1 6 71.732 84.717 3.476 33.869 o
-2 1 7 56.212 49.882 4.597 37.523 o
-2 1 8 70.030 74.144 3.911 33.857 o
-2 1 9 0.375 2.710 2.369 303.218 o
-2 1 10 123.489 113.535 9.839 10.680 o
-2 1 11 209.548 220.767 7.251 8.293 o
-2 1 12 267.316 252.416 7.609 6.376 o
-2 1 13 0.320 4.566 2.109 356.402 o
-2 2 1 9.209 4.180 1.793 283.701 o
-2 2 2 890.483 761.405 92.989 0.180 o
-2 2 3 1046.040 1002.290 22.111 0.663 o
-2 2 4 3262.520 3140.650 81.782 0.071 o
-2 2 5 191.176 183.315 5.696 10.570 o
-2 2 6 81.647 66.828 7.152 19.660 o
-2 2 7 50.576 44.061 3.668 48.456 o
-2 2 8 170.975 155.416 3.761 13.919 o
-2 2 9 37.781 46.778 3.912 51.986 o
-2 2 10 0.093 4.094 2.521 265.830 o
-2 2 11 14.297 12.606 2.850 129.380 o
-2 2 12 6.873 5.406 2.492 205.601 o
-2 3 1 1.667 1.908 3.915 115.144 o
-2 3 2 307.361 216.072 51.609 0.635 o
-2 3 3 15.572 13.143 2.984 118.830 o
-2 3 4 629.230 637.172 18.640 1.406 o
-2 3 5 1293.820 1297.740 49.500 0.312 o
-2 3 6 248.831 247.614 13.928 4.537 o
-2 3 7 186.737 213.805 13.437 5.591 o
-2 3 8 29.393 36.577 4.388 53.540 o
-2 3 9 0.304 2.960 4.077 108.095 o
-2 3 10 16.849 22.824 2.856 110.101 o
-2 3 11 2.816 4.723 2.379 258.809 o
-2 3 12 22.959 20.245 3.973 71.085 o
-2 3 13 26.667 20.170 2.919 92.476 o
-2 4 1 2.912 9.945 3.351 136.970 o
-2 4 2 64.914 43.980 5.953 28.041 o
-2 4 3 0.019 -2.803 4.450 93.480 o
-2 4 4 212.703 205.841 7.919 8.049 o
-2 4 5 2025.360 2055.470 79.581 0.128 o
-2 4 6 90.046 106.200 6.355 19.079 o
-2 4 7 1989.980 2032.240 34.345 0.204 o
-2 4 8 16.263 14.912 2.517 136.935 o
-2 4 9 40.721 42.354 2.834 64.696 o
-2 4 10 0.438 2.917 2.741 229.917 o
-2 4 11 316.141 324.179 6.949 5.109 o
-2 4 12 78.454 79.639 5.216 25.811 o
-2 4 13 75.303 59.473 10.677 12.144 o
-2 5 1 232.206 247.921 9.652 6.314 o
-2 5 2 296.595 331.558 11.962 4.198 o
-2 5 3 1001.300 950.580 39.646 0.502 o
-2 5 4 17.151 10.662 3.084 113.615 o
-2 5 5 63.400 74.033 7.947 18.598 o
-2 5 6 302.258 287.289 16.500 3.343 o
-2 5 7 51.030 54.965 2.959 51.594 o
-2 5 8 33.764 34.949 3.001 72.267 o
-2 5 9 73.638 68.438 4.670 30.087 o
-2 5 10 36.312 39.698 3.240 64.014 o
-2 5 11 2.173 3.000 1.985 370.745 o
-2 5 12 128.602 129.406 5.205 16.655 o
-2 5 13 61.602 60.018 3.612 40.571 o
-2 6 1 9.841 15.334 4.508 72.503 o
-2 6 2 1059.980 1105.360 70.825 0.247 o
-2 6 3 46.356 43.952 6.993 25.727 o
-2 6 4 5.598 5.172 5.201 62.909 o
-2 6 5 150.728 150.081 5.210 14.129 o
-2 6 6 108.026 115.767 3.543 22.811 o
-2 6 7 62.554 65.524 3.008 42.828 o
-2 6 8 1467.540 1491.170 28.711 0.352 o
-2 6 9 0.445 -0.579 2.728 244.691 o
-2 6 10 121.620 126.308 4.399 18.800 o
-2 6 11 0.042 3.554 2.185 349.819 o
-2 6 12 5.986 5.822 2.149 256.827 o
-2 6 13 87.324 86.285 4.132 27.457 o
-2 7 1 44.022 51.490 5.303 35.780 o
-2 7 2 88.866 85.830 8.019 16.059 o
-2 7 3 14.789 13.054 4.447 70.684 o
-2 7 4 69.963 69.734 4.832 30.001 o
-2 7 5 0.143 3.063 3.623 136.102 o
-2 7 6 3.036 7.236 2.469 230.773 o
-2 7 7 46.220 50.589 2.904 56.526 o
-2 7 8 537.870 550.292 15.774 1.861 o
-2 7 9 14.554 15.246 2.859 124.552 o
-2 7 10 0.324 3.977 2.492 269.377 o
-2 7 11 18.218 21.625 2.211 134.178 o
-2 7 12 37.932 37.447 2.276 77.820 o
-2 8 1 340.759 344.375 19.101 2.588 o
-2 8 2 25.351 20.425 4.463 59.694 o
-2 8 3 0.365 4.727 3.530 139.791 o
-2 8 4 3.180 6.131 2.924 178.772 o
-2 8 5 11.731 17.414 4.363 73.545 o
-2 8 6 13.829 14.427 2.856 127.832 o
-2 8 7 5.936 8.936 2.380 212.650 o
-2 8 8 285.294 295.014 7.697 5.642 o
-2 8 9 5.485 4.025 2.553 213.044 o
-2 8 10 423.152 432.966 12.352 2.835 o
-2 8 11 17.319 18.301 2.511 128.772 o
-2 8 12 25.296 24.418 2.543 101.575 o
-2 9 1 59.936 54.094 6.444 25.662 o
-2 9 2 139.600 156.186 6.318 13.346 o
-2 9 3 11.734 13.161 2.850 136.206 o
-2 9 4 37.739 43.600 3.193 61.953 o
-2 9 5 44.475 42.033 3.124 58.365 o
-2 9 6 5.502 13.447 2.728 167.790 o
-2 9 7 1.853 1.595 2.500 264.233 o
-2 9 8 3.990 5.230 2.428 237.164 o
-2 9 9 0.607 1.010 2.330 322.307 o
-2 9 10 38.351 38.965 2.336 75.545 o
-2 9 11 3.415 4.409 1.520 470.789 o
-2 10 1 10.109 6.572 2.971 144.899 o
-2 10 2 132.426 141.482 4.548 16.740 o
-2 10 3 0.232 1.550 2.442 296.167 o
-2 10 4 66.288 82.986 4.215 32.221 o
-2 10 5 2.117 3.846 2.267 293.874 o
-2 10 6 8.693 12.887 2.045 213.712 o
-2 10 7 13.846 19.821 2.309 147.820 o
-2 10 8 60.989 62.629 3.433 41.450 o
-2 10 9 11.250 13.201 1.905 206.806 o
-2 10 10 1.258 2.961 1.499 610.530 o
-2 11 1 37.541 33.895 2.874 71.022 o
-2 11 2 142.695 142.949 6.409 13.447 o
-2 11 3 337.147 348.604 10.032 4.117 o
-2 11 4 84.116 88.275 3.114 31.391 o
-2 11 5 61.244 70.466 2.784 43.633 o
-2 11 6 26.394 26.326 2.029 111.628 o
-2 11 7 0.460 -0.566 2.384 318.479 o
-2 11 8 10.410 9.176 1.870 233.316 o
-2 11 9 20.842 19.956 1.655 151.230 o
-2 12 1 95.774 87.412 4.046 26.011 o
-2 12 2 12.518 12.252 2.196 178.099 o
-2 12 3 7.704 5.952 1.444 355.259 o
-2 12 4 41.595 44.702 1.732 75.975 o
-2 12 5 40.750 33.479 2.875 68.094 o
-2 12 6 28.294 24.994 1.670 118.049 o
-2 12 7 27.738 27.163 2.283 101.219 o
-1 -12 1 9.263 10.034 1.430 295.484 o
-1 -12 2 34.183 24.302 2.485 88.062 o
-1 -11 1 0.720 4.458 2.896 200.557 o
-1 -11 2 0.218 2.427 3.670 133.439 o
-1 -11 3 6.369 6.444 1.951 280.363 o
-1 -11 4 34.995 22.973 2.254 92.658 o
-1 -10 1 693.964 692.065 19.503 1.220 o
-1 -10 2 1.860 -1.127 4.855 76.837 o
-1 -10 3 20.317 28.581 3.217 87.653 o
-1 -10 4 1.066 -2.225 2.832 222.465 o
-1 -10 5 107.788 106.368 5.317 19.650 o
-1 -9 1 91.520 98.865 5.354 21.983 o
-1 -9 2 58.101 59.152 4.625 35.396 o
-1 -9 3 0.228 0.677 3.449 153.609 o
-1 -9 4 1.271 1.448 2.295 317.091 o
-1 -9 5 58.737 58.346 8.091 19.191 o
-1 -9 6 84.641 82.382 15.286 6.571 o
-1 -8 1 114.414 105.656 14.636 6.530 o
-1 -8 2 178.650 170.740 5.991 11.204 o
-1 -8 3 23.864 26.129 3.095 87.572 o
-1 -8 4 11.182 15.840 2.465 156.975 o
-1 -8 5 0.535 -2.779 2.487 292.110 o
-1 -8 6 9.646 12.960 2.553 163.751 o
-1 -8 7 69.286 71.352 2.472 41.567 o
-1 -7 1 0.550 3.239 3.742 126.600 o
-1 -7 2 8.090 13.414 3.318 120.307 o
-1 -7 3 264.086 270.788 6.352 6.655 o
-1 -7 4 6.878 15.739 5.080 61.372 o
-1 -7 5 232.315 213.093 5.275 8.668 o
-1 -7 6 1.579 0.961 2.449 281.026 o
-1 -7 7 0.285 -0.410 3.915 120.147 o
-1 -7 8 30.485 37.209 1.956 94.163 o
-1 -6 1 91.673 96.312 8.785 14.010 o
-1 -6 2 491.568 451.450 22.742 1.651 o
-1 -6 3 247.103 238.205 6.483 7.388 o
-1 -6 4 178.216 169.565 4.111 12.720 o
-1 -6 5 311.772 323.280 6.401 5.288 o
-1 -6 6 468.740 460.421 9.532 2.763 o
-1 -6 7 27.645 19.008 3.450 78.641 o
-1 -6 8 6.213 6.717 2.085 259.316 o
-1 -6 9 49.749 52.121 2.726 55.321 o
-1 -5 1 0.672 2.720 3.594 137.205 o
-1 -5 2 2087.510 2065.960 80.159 0.124 o
-1 -5 3 25.590 30.861 6.357 34.681 o
-1 -5 4 291.226 296.189 17.078 3.266 o
-1 -5 5 12.711 16.756 2.365 155.092 o
-1 -5 6 1468.850 1469.290 28.298 0.356 o
-1 -5 7 119.425 118.613 4.360 19.549 o
-1 -5 8 461.612 475.597 11.166 2.628 o
-1 -5 9 4.138 5.433 3.554 126.662 o
-1 -4 1 297.839 296.952 10.370 4.753 o
-1 -4 2 341.941 344.205 11.092 3.898 o
-1 -4 3 14.577 22.914 2.954 111.165 o
-1 -4 4 107.438 115.644 9.478 11.712 o
-1 -4 5 154.058 152.820 6.692 12.207 o
-1 -4 6 402.961 419.500 9.266 3.352 o
-1 -4 7 31.699 39.209 3.421 65.325 o
-1 -4 8 1102.800 1139.010 43.056 0.411 o
-1 -4 9 14.676 21.191 2.866 116.450 o
-1 -4 10 6.402 11.102 1.769 278.889 o
-1 -4 11 5.073 4.971 1.440 433.984 o
-1 -3 1 477.534 469.806 13.520 2.372 o
-1 -3 2 244.537 289.333 11.420 5.157 o
-1 -3 3 618.004 644.395 19.154 1.400 o
-1 -3 4 59.139 51.262 6.299 26.685 o
-1 -3 5 3.481 -0.607 4.392 91.254 o
-1 -3 6 6.788 9.507 5.086 63.302 o
-1 -3 7 4.220 11.513 4.378 83.861 o
-1 -3 8 4.893 5.140 2.688 197.174 o
-1 -3 9 165.091 176.154 5.293 12.350 o
-1 -3 10 19.643 20.327 1.932 143.500 o
-1 -3 11 15.531 12.393 1.683 197.390 o
-1 -2 1 171.925 145.044 5.086 13.047 o
-1 -2 2 7.745 2.986 2.315 229.954 o
-1 -2 3 1235.970 1247.590 27.178 0.467 o
-1 -2 4 22.358 27.578 2.620 101.949 o
-1 -2 5 566.315 673.954 28.810 1.075 o
-1 -2 6 277.699 295.958 15.662 3.649 o
-1 -2 7 0.435 -0.990 2.451 301.969 o
-1 -2 8 6.337 11.202 3.299 128.702 o
-1 -2 9 103.349 96.112 5.116 21.262 o
-1 -2 10 88.991 84.040 3.228 30.330 o
-1 -2 11 57.611 57.819 2.180 52.619 o
-1 -2 12 6.654 7.022 1.936 275.544 o
-1 -1 1 763.175 752.216 19.922 1.069 o
-1 -1 2 1.122 3.724 1.722 484.613 o
-1 -1 3 1703.940 1674.490 36.074 0.263 o
-1 -1 4 1.391 1.393 2.439 282.810 o
-1 -1 5 1646.170 1807.680 68.976 0.176 o
-1 -1 6 90.486 83.800 6.820 18.931 o
-1 -1 7 3.758 7.633 3.027 162.980 o
-1 -1 8 42.694 37.108 3.548 56.234 o
-1 -1 9 87.761 89.604 4.053 27.303 o
-1 -1 10 20.330 14.833 3.930 77.360 o
-1 -1 11 9.027 9.820 1.845 246.278 o
-1 -1 12 2.871 4.451 1.154 660.659 o
-1 0 1 1021.280 891.082 33.289 0.579 o
-1 0 2 5414.000 5442.060 16.212 0.034 o
-1 0 3 833.033 756.262 20.820 0.964 o
-1 0 4 751.170 709.711 19.851 1.115 o
-1 0 5 32.187 28.359 3.150 74.714 o
-1 0 6 968.148 1011.820 28.410 0.635 o
-1 0 7 678.154 718.273 17.879 1.275 o
-1 0 8 82.266 69.347 3.292 33.821 o
-1 0 9 9.616 12.078 3.143 127.530 o
-1 0 10 23.990 18.108 2.775 103.169 o
-1 0 11 237.070 225.553 6.148 7.960 o
-1 0 12 5.602 5.695 1.669 353.022 o
-1 1 1 1216.250 1196.000 44.385 0.367 o
-1 1 2 1959.890 1810.710 66.693 0.159 o
-1 1 3 9481.270 9445.260 242.712 0.008 o
-1 1 4 37.660 38.556 2.726 70.805 o
-1 1 5 1.649 5.427 1.960 363.212 o
-1 1 6 17.878 21.661 2.500 122.964 o
-1 1 7 618.290 715.355 26.744 1.068 o
-1 1 8 11.406 13.210 2.570 154.583 o
-1 1 9 31.069 27.677 2.698 85.638 o
-1 1 10 19.031 11.087 3.154 106.352 o
-1 1 11 33.243 29.373 2.809 79.436 o
-1 1 12 7.222 5.912 2.673 182.969 o
-1 1 13 6.490 5.519 2.716 183.776 o
-1 2 1 461.852 404.783 16.760 2.276 o
-1 2 2 19309.800 20619.500 528.365 0.002 o
-1 2 3 10822.000 10688.400 274.169 0.007 o
-1 2 4 860.120 869.098 23.627 0.830 o
-1 2 5 2830.230 2890.190 61.343 0.096 o
-1 2 6 372.053 396.304 22.135 2.045 o
-1 2 7 10.757 8.226 2.902 144.405 o
-1 2 8 13.120 10.525 2.874 134.668 o
-1 2 9 118.556 106.461 4.062 20.961 o
-1 2 10 0.122 4.941 3.104 178.435 o
-1 2 11 30.662 25.516 4.277 57.670 o
-1 2 12 6.043 -0.694 3.554 128.767 o
-1 2 13 21.479 14.830 4.017 74.062 o
-1 3 1 29.884 26.196 3.378 73.847 o
-1 3 2 34.605 24.615 3.398 69.596 o
-1 3 3 281.033 310.207 10.257 4.907 o
-1 3 4 3982.370 3709.330 135.640 0.040 o
-1 3 5 278.100 315.897 14.217 3.905 o
-1 3 6 683.866 689.323 20.552 1.203 o
-1 3 7 3.193 2.561 3.103 169.599 o
-1 3 8 3.706 6.260 2.148 280.801 o
-1 3 9 97.903 96.779 4.450 23.716 o
-1 3 10 10.081 18.734 3.555 100.302 o
-1 3 11 71.957 87.096 4.638 28.597 o
-1 3 12 224.213 203.749 10.143 6.651 o
-1 3 13 19.588 16.497 2.197 138.739 o
-1 4 1 0.993 1.682 3.143 177.951 o
-1 4 2 146.721 117.147 8.120 11.783 o
-1 4 3 5.278 9.377 3.340 131.603 o
-1 4 4 184.438 197.257 6.023 10.334 o
-1 4 5 527.097 502.540 22.799 1.527 o
-1 4 6 918.021 926.278 38.721 0.548 o
-1 4 7 213.541 228.832 13.899 5.002 o
-1 4 8 5.847 6.449 2.395 220.965 o
-1 4 9 27.429 29.483 2.669 90.312 o
-1 4 10 94.793 98.374 4.945 22.706 o
-1 4 11 23.366 22.310 2.798 99.684 o
-1 4 12 59.380 64.159 3.638 40.464 o
-1 4 13 19.864 17.714 3.410 90.598 o
-1 5 1 65.498 70.825 7.224 20.848 o
-1 5 2 370.617 327.860 16.355 2.884 o
-1 5 3 323.976 313.603 11.289 4.169 o
-1 5 4 195.979 213.986 8.765 7.897 o
-1 5 5 762.091 795.781 34.127 0.728 o
-1 5 6 2945.790 2877.140 110.298 0.065 o
-1 5 7 26.013 32.690 2.634 90.836 o
-1 5 8 59.396 56.280 3.186 45.144 o
-1 5 9 116.017 121.566 3.550 21.227 o
-1 5 10 12.876 18.513 3.421 100.730 o
-1 5 11 5.470 7.004 2.586 199.107 o
-1 5 12 20.614 23.935 2.142 126.132 o
-1 5 13 26.987 20.661 3.121 86.371 o
-1 6 1 221.698 238.362 13.943 4.849 o
-1 6 2 71.686 75.074 5.496 26.240 o
-1 6 3 0.795 0.945 3.637 136.267 o
-1 6 4 65.630 60.576 12.281 9.995 o
-1 6 5 0.240 3.612 5.317 64.172 o
-1 6 6 61.569 54.652 3.097 45.129 o
-1 6 7 4.292 5.657 2.100 285.949 o
-1 6 8 417.721 407.448 8.491 3.369 o
-1 6 9 86.181 94.295 3.630 28.511 o
-1 6 10 31.256 29.836 2.697 83.912 o
-1 6 11 1.915 3.536 2.436 264.857 o
-1 6 12 39.090 44.064 2.492 69.863 o
-1 6 13 1.176 4.046 2.341 289.490 o
-1 7 1 608.052 630.811 29.474 1.031 o
-1 7 2 166.852 186.700 12.946 6.291 o
-1 7 3 224.449 205.368 13.726 5.076 o
-1 7 4 112.901 124.549 4.263 20.150 o
-1 7 5 80.222 88.889 3.679 30.307 o
-1 7 6 1.532 -0.662 2.570 262.953 o
-1 7 7 124.679 131.855 3.812 19.081 o
-1 7 8 1192.880 1216.410 23.828 0.513 o
-1 7 9 111.412 109.906 5.282 19.135 o
-1 7 10 373.286 396.803 9.753 3.615 o
-1 7 11 15.247 13.653 3.065 115.347 o
-1 7 12 1.554 2.540 1.901 418.658 o
-1 7 13 19.232 15.662 1.907 155.532 o
-1 8 1 41.637 40.658 3.852 52.226 o
-1 8 2 0.163 3.432 3.215 170.269 o
-1 8 3 100.073 105.957 8.192 14.367 o
-1 8 4 0.431 2.060 2.328 317.205 o
-1 8 5 444.113 451.827 9.941 2.898 o
-1 8 6 183.582 172.510 4.699 11.906 o
-1 8 7 44.551 46.452 3.443 53.345 o
-1 8 8 46.560 50.335 3.420 51.282 o
-1 8 9 31.396 31.716 3.026 76.087 o
-1 8 10 359.149 366.344 16.023 2.893 o
-1 8 11 31.789 36.255 3.230 69.679 o
-1 8 12 36.236 39.139 2.850 70.083 o
-1 8 13 1.511 3.930 1.647 498.952 o
-1 9 1 504.781 532.162 15.526 2.006 o
-1 9 2 15.234 17.324 2.842 120.884 o
-1 9 3 233.592 241.500 8.918 6.658 o
-1 9 4 3.112 5.238 3.058 168.274 o
-1 9 5 1.618 6.761 2.768 203.440 o
-1 9 6 5.991 6.065 2.406 219.960 o
-1 9 7 25.313 30.071 2.677 93.004 o
-1 9 8 0.463 4.238 3.322 157.233 o
-1 9 9 0.338 6.574 2.450 262.835 o
-1 9 10 0.055 -0.103 2.248 365.309 o
-1 9 11 131.584 123.619 6.444 14.736 o
-1 9 12 0.442 4.746 1.540 582.488 o
-1 10 1 19.290 21.904 3.413 88.332 o
-1 10 2 111.649 107.348 5.461 18.869 o
-1 10 3 21.402 22.661 3.592 80.349 o
-1 10 4 320.591 323.280 10.042 4.418 o
-1 10 5 13.345 17.636 4.537 67.906 o
-1 10 6 27.570 31.755 2.433 93.770 o
-1 10 7 34.284 35.532 2.416 81.387 o
-1 10 8 62.412 59.331 3.038 44.064 o
-1 10 9 93.247 87.208 9.175 13.449 o
-1 10 10 26.497 25.408 2.107 110.304 o
-1 10 11 132.881 135.040 4.464 17.114 o
-1 11 1 21.977 20.674 3.424 85.213 o
-1 11 2 70.579 67.363 3.636 36.064 o
-1 11 3 50.693 64.335 4.999 34.350 o
-1 11 4 44.314 52.158 4.739 39.959 o
-1 11 5 17.701 18.673 2.347 134.505 o
-1 11 6 5.352 7.576 2.145 254.788 o
-1 11 7 3.124 5.849 2.013 319.085 o
-1 11 8 125.954 127.504 3.786 19.225 o
-1 11 9 16.641 16.343 2.227 148.181 o
-1 11 10 57.759 56.458 2.483 50.900 o
-1 12 1 81.502 79.212 3.151 33.186 o
-1 12 2 107.571 102.068 3.770 23.465 o
-1 12 3 2.852 4.039 1.805 397.137 o
-1 12 4 6.415 10.000 2.947 153.849 o
-1 12 5 0.673 5.486 1.920 396.636 o
-1 12 6 224.197 225.902 5.505 8.624 o
-1 12 7 0.945 0.730 1.735 546.964 o
-1 12 8 2.730 2.268 2.008 359.972 o
-1 12 9 0.071 1.676 1.734 567.114 o
0 -12 1 0.785 -1.792 1.734 573.328 o
0 -11 1 23.041 23.840 4.046 67.921 o
0 -11 2 0.007 0.807 2.267 352.317 o
0 -11 3 15.672 15.977 6.068 42.094 o
0 -10 1 42.174 39.877 5.461 36.668 o
0 -10 2 26.107 27.105 5.144 47.526 o
0 -10 3 0.714 0.132 2.714 244.049 o
0 -10 4 1.099 -0.102 4.493 90.309 o
0 -9 1 30.129 33.144 5.750 38.537 o
0 -9 2 799.871 814.102 32.191 0.737 o
0 -9 3 13.997 12.097 3.178 114.896 o
0 -9 4 43.871 36.213 3.081 61.486 o
0 -9 5 15.049 17.317 1.823 176.292 o
0 -9 6 15.313 17.078 2.803 122.758 o
0 -8 1 465.075 455.280 14.828 2.342 o
0 -8 2 27.541 26.450 3.260 78.735 o
0 -8 3 59.450 58.319 3.593 41.870 o
0 -8 4 17.729 19.994 2.435 128.451 o
0 -8 5 0.502 1.856 2.747 232.820 o
0 -8 6 5.253 8.709 2.034 266.733 o
0 -8 7 20.806 22.972 1.661 145.150 o
0 -7 1 382.198 352.611 12.543 3.312 o
0 -7 2 1190.970 1182.620 22.916 0.528 o
0 -7 3 2282.870 2225.960 41.202 0.159 o
0 -7 4 2086.300 2011.590 37.439 0.190 o
0 -7 5 13.800 21.974 2.531 132.860 o
0 -7 6 12.447 16.139 3.211 112.389 o
0 -7 7 31.105 41.261 2.529 79.821 o
0 -7 8 108.301 113.617 4.462 21.017 o
0 -6 1 3.280 6.502 4.508 83.366 o
0 -6 2 62.317 57.042 6.560 24.594 o
0 -6 3 448.980 413.765 7.248 3.226 o
0 -6 4 12.577 12.436 2.131 182.232 o
0 -6 5 6.027 8.249 2.244 231.380 o
0 -6 6 34.360 34.226 2.535 80.053 o
0 -6 7 11.394 19.246 4.219 76.766 o
0 -6 8 103.283 122.500 3.930 22.223 o
0 -6 9 23.485 23.732 2.217 116.142 o
0 -5 1 21.617 30.515 5.201 47.969 o
0 -5 2 896.734 954.261 28.044 0.700 o
0 -5 3 17.304 18.993 3.255 98.606 o
0 -5 4 15.173 21.718 2.842 115.681 o
0 -5 5 768.795 751.712 12.289 1.237 o
0 -5 6 56.825 60.573 2.908 47.307 o
0 -5 7 17.194 20.084 2.878 111.484 o
0 -5 8 21.334 26.785 2.329 114.015 o
0 -5 9 24.992 35.600 4.421 55.867 o
0 -4 1 3.202 4.884 1.585 446.989 o
0 -4 2 107.912 112.061 7.311 15.302 o
0 -4 3 28.727 30.939 4.147 59.184 o
0 -4 4 24.437 24.588 3.371 80.999 o
0 -4 5 19.950 22.561 2.932 101.530 o
0 -4 6 520.439 483.565 10.445 2.379 o
0 -4 7 1.740 5.202 2.695 217.557 o
0 -4 8 48.795 37.912 4.710 41.120 o
0 -4 9 32.903 24.688 5.577 40.636 o
0 -4 10 38.058 43.499 2.447 71.808 o
0 -4 11 4.932 5.373 1.480 420.474 o
0 -3 1 102.202 90.558 3.582 25.820 o
0 -3 2 8.212 8.103 2.527 185.329 o
0 -3 3 12.489 12.483 4.566 70.018 o
0 -3 4 59.896 63.832 6.588 24.337 o
0 -3 5 0.173 1.185 4.797 79.720 o
0 -3 6 12.900 23.580 6.993 32.832 o
0 -3 7 0.028 -0.548 3.895 122.012 o
0 -3 8 29.775 31.266 3.168 75.406 o
0 -3 9 113.191 117.290 4.260 20.570 o
0 -3 10 1.467 3.070 2.125 344.437 o
0 -3 11 6.557 8.147 1.559 334.063 o
0 -2 1 434.696 372.856 11.429 3.047 o
0 -2 2 32.207 49.322 4.725 45.146 o
0 -2 3 602.019 629.197 25.198 1.195 o
0 -2 4 970.256 1027.960 28.201 0.631 o
0 -2 5 1266.840 1259.940 34.564 0.408 o
0 -2 6 86.176 90.987 5.966 21.396 o
0 -2 7 7.381 4.042 2.382 220.008 o
0 -2 8 189.309 179.669 7.029 9.772 o
0 -2 9 31.350 34.970 3.999 58.336 o
0 -2 10 1.823 1.269 2.078 368.826 o
0 -2 11 0.267 1.416 2.169 371.676 o
0 -2 12 2.664 2.584 1.096 791.779 o
0 -1 1 228.081 153.060 56.211 0.558 o
0 -1 2 29.476 36.572 2.583 84.043 o
0 -1 3 35.735 35.947 4.508 48.930 o
0 -1 4 164.565 173.495 9.362 8.889 o
0 -1 5 91.200 107.581 4.993 22.433 o
0 -1 6 11.172 19.629 2.991 121.362 o
0 -1 7 74.492 70.132 7.918 17.943 o
0 -1 8 22.832 26.787 2.596 102.502 o
0 -1 9 7.916 9.258 2.877 154.729 o
0 -1 10 7.151 13.824 2.872 149.314 o
0 -1 11 77.180 73.869 2.730 36.997 o
0 -1 12 0.199 2.380 1.303 884.403 o
0 0 1 2257.070 2009.350 1031.910 0.002 o
0 0 2 5216.430 5258.390 110.472 0.030 o
0 0 3 32.825 32.942 2.806 77.849 o
0 0 4 166.516 160.486 6.031 12.026 o
0 0 5 105.224 121.937 5.298 19.119 o
0 0 6 165.000 159.089 4.896 13.218 o
0 0 7 1.873 1.933 3.333 155.338 o
0 0 8 64.726 71.224 2.695 42.429 o
0 0 9 11.368 12.062 2.682 149.589 o
0 0 10 2.969 3.015 2.601 229.877 o
0 0 11 1.725 5.688 2.457 251.819 o
0 0 12 1.965 2.362 1.488 593.926 o
0 1 1 747.934 674.049 17.735 1.203 o
0 1 2 304.225 323.758 3.778 5.859 o
0 1 3 2168.700 2021.600 37.383 0.182 o
0 1 4 219.748 201.956 4.873 9.492 o
0 1 5 191.542 197.775 4.537 10.965 o
0 1 6 746.921 769.382 18.457 1.116 o
0 1 7 6.375 10.451 2.722 171.251 o
0 1 8 319.614 349.000 8.240 4.646 o
0 1 9 298.649 321.980 7.096 5.358 o
0 1 10 148.358 132.742 3.954 16.442 o
0 1 11 78.379 75.245 3.773 32.087 o
0 1 12 8.623 17.625 3.294 115.385 o
0 1 13 44.197 35.069 2.138 73.775 o
0 2 0 55.432 49.447 2.215 56.612 o
0 2 1 4337.060 4267.030 155.377 0.032 o
0 2 2 12682.400 13591.200 347.819 0.004 o
0 2 3 3676.720 3433.280 62.122 0.066 o
0 2 4 33.941 34.827 1.806 92.941 o
0 2 5 13.025 13.271 2.281 166.843 o
0 2 6 294.572 277.742 8.108 5.522 o
0 2 7 611.756 618.326 15.921 1.575 o
0 2 8 240.301 243.217 9.564 6.247 o
0 2 9 459.181 467.755 9.707 2.783 o
0 2 10 90.761 105.593 4.040 25.295 o
0 2 11 0.329 -0.793 2.592 271.776 o
0 2 12 0.853 -2.731 3.193 177.383 o
0 2 13 7.127 6.617 3.265 135.009 o
0 3 0 4.113 6.478 1.960 309.972 o
0 3 1 7.445 13.639 4.392 78.769 o
0 3 2 2916.440 2945.690 76.510 0.084 o
0 3 3 3812.330 3785.360 97.698 0.051 o
0 3 4 633.559 540.510 22.106 1.340 o
0 3 5 420.183 401.440 12.624 2.911 o
0 3 6 215.482 208.917 8.311 7.722 o
0 3 7 30.321 36.066 3.442 67.533 o
0 3 8 180.938 169.878 6.531 10.684 o
0 3 9 66.816 65.320 3.275 39.629 o
0 3 10 630.236 627.337 13.012 1.636 o
0 3 11 139.296 143.788 4.705 15.835 o
0 3 12 16.068 11.096 3.959 83.467 o
0 3 13 9.443 7.686 3.034 141.107 o
0 4 0 16.816 23.262 2.320 131.293 o
0 4 1 0.515 1.568 2.436 293.612 o
0 4 2 1116.270 1032.530 28.452 0.553 o
0 4 3 400.468 392.246 11.960 3.139 o
0 4 4 135.897 129.809 11.053 8.789 o
0 4 5 118.328 102.525 7.340 14.872 o
0 4 6 39.341 56.088 6.560 28.171 o
0 4 7 100.364 85.476 8.380 14.595 o
0 4 8 8.952 7.749 2.312 202.985 o
0 4 9 0.911 1.765 2.819 218.947 o
0 4 10 0.355 4.665 2.504 263.070 o
0 4 11 4.107 7.787 2.715 191.012 o
0 4 12 114.255 106.836 3.253 23.098 o
0 4 13 4.582 2.959 2.250 271.621 o
0 4 14 0.119 -1.011 1.907 504.405 o
0 5 0 27.172 42.044 2.801 79.266 o
0 5 1 122.437 117.413 6.251 15.942 o
0 5 2 74.186 83.188 5.852 23.858 o
0 5 3 578.195 586.143 23.045 1.352 o
0 5 4 365.046 418.451 19.216 2.346 o
0 5 5 4846.770 4746.680 124.753 0.032 o
0 5 6 1376.350 1414.020 56.753 0.257 o
0 5 7 0.056 1.387 4.941 75.180 o
0 5 8 210.570 216.880 5.056 9.469 o
0 5 9 230.373 230.748 5.086 8.521 o
0 5 10 3.881 0.800 3.096 171.143 o
0 5 11 17.702 22.615 3.053 101.585 o
0 5 12 105.419 114.263 3.962 22.442 o
0 5 13 1.062 1.456 1.440 716.275 o
0 5 14 1.711 2.919 1.936 397.536 o
0 6 0 47.103 47.593 6.271 29.206 o
0 6 1 36.135 40.224 6.328 31.647 o
0 6 2 23.699 21.875 5.519 44.892 o
0 6 3 403.152 385.359 17.584 2.452 o
0 6 4 60.606 72.386 7.398 20.677 o
0 6 5 4.362 3.988 4.941 70.526 o
0 6 6 65.214 72.993 8.264 17.587 o
0 6 7 52.227 51.727 4.338 40.451 o
0 6 8 524.051 544.997 14.473 1.991 o
0 6 9 23.192 23.352 2.415 110.911 o
0 6 10 0.037 3.894 2.466 278.432 o
0 6 11 18.236 23.516 3.135 97.156 o
0 6 12 21.381 23.669 2.684 105.741 o
0 6 13 83.163 77.776 2.303 35.871 o
0 6 14 159.425 138.963 5.779 13.292 o
0 7 0 956.964 948.962 40.600 0.507 o
0 7 1 68.643 64.641 7.773 19.074 o
0 7 2 367.513 385.128 14.058 3.080 o
0 7 3 617.729 638.579 20.657 1.345 o
0 7 4 187.829 207.882 13.408 5.627 o
0 7 5 4.245 6.271 4.999 68.246 o
0 7 6 0.004 1.070 2.519 284.840 o
0 7 7 113.083 101.891 5.295 19.361 o
0 7 8 99.387 104.077 8.640 13.658 o
0 7 9 212.173 225.422 11.010 6.260 o
0 7 10 29.587 29.811 4.518 53.497 o
0 7 11 0.794 3.093 2.601 249.055 o
0 7 12 0.636 2.813 2.032 392.899 o
0 7 13 36.289 42.299 1.658 85.502 o
0 8 0 52.497 53.404 3.993 42.710 o
0 8 1 50.952 41.396 4.791 39.124 o
0 8 2 209.749 206.263 7.639 8.282 o
0 8 3 117.127 125.356 4.903 18.450 o
0 8 4 76.919 73.541 3.633 33.301 o
0 8 5 8.687 11.508 3.146 130.681 o
0 8 6 172.605 180.803 7.941 9.658 o
0 8 7 185.742 183.840 5.742 10.767 o
0 8 8 419.821 422.670 18.234 2.252 o
0 8 9 292.752 299.498 9.736 4.963 o
0 8 10 259.274 271.483 12.425 4.769 o
0 8 11 4.702 3.959 4.046 101.179 o
0 8 12 1.050 1.861 2.250 328.850 o
0 8 13 18.737 21.461 1.471 165.026 o
0 9 0 759.654 772.708 28.246 0.863 o
0 9 1 7.164 9.628 2.714 170.103 o
0 9 2 31.357 35.217 3.102 72.844 o
0 9 3 14.423 16.797 3.026 115.348 o
0 9 4 388.314 412.520 9.182 3.502 o
0 9 5 10.578 10.376 4.219 82.382 o
0 9 6 263.803 272.598 16.399 3.650 o
0 9 7 23.203 22.583 3.048 92.450 o
0 9 8 2.835 4.121 2.747 206.696 o
0 9 9 48.517 51.407 5.808 31.312 o
0 9 10 55.514 54.141 3.834 42.569 o
0 9 11 21.426 26.643 4.537 58.960 o
0 9 12 9.217 8.906 1.991 231.494 o
0 9 13 9.280 8.948 1.459 299.189 o
0 10 0 32.032 33.379 3.892 60.007 o
0 10 1 189.429 195.234 7.300 9.300 o
0 10 2 236.159 243.126 6.668 7.532 o
0 10 3 183.988 185.409 5.559 10.942 o
0 10 4 375.856 366.958 9.114 3.812 o
0 10 5 50.800 56.194 4.035 42.503 o
0 10 6 59.114 54.842 4.046 39.556 o
0 10 7 62.849 73.334 3.512 38.296 o
0 10 8 32.507 34.386 2.895 75.764 o
0 10 9 16.176 23.268 3.274 96.273 o
0 10 10 143.631 126.191 7.166 12.909 o
0 10 11 298.548 305.292 12.686 4.135 o
0 10 12 9.995 11.559 2.225 192.253 o
0 11 0 256.756 269.296 8.474 6.123 o
0 11 1 8.275 17.953 5.606 50.641 o
0 11 2 56.410 51.964 3.792 42.961 o
0 11 3 50.349 56.759 3.535 46.621 o
0 11 4 2.599 3.337 2.355 273.362 o
0 11 5 10.982 13.201 2.962 132.123 o
0 11 6 0.156 -0.535 2.797 235.312 o
0 11 7 0.048 4.355 2.768 223.111 o
0 11 8 25.842 27.180 3.028 85.737 o
0 11 9 5.906 5.521 1.938 294.798 o
0 11 10 20.370 24.159 2.327 119.736 o
0 12 0 0.178 1.437 2.572 269.546 o
0 12 1 199.844 214.808 13.769 5.283 o
0 12 2 469.431 484.041 13.475 2.380 o
0 12 3 62.708 62.113 3.356 41.354 o
0 12 4 30.838 30.917 2.687 83.940 o
0 12 5 1.305 3.464 1.823 441.649 o
0 12 6 177.349 191.039 5.002 11.529 o
0 12 7 6.198 9.105 2.174 235.118 o
0 12 8 2.983 2.108 1.972 366.769 o
0 12 9 17.870 15.275 1.900 162.829 o
0 12 10 15.771 17.251 2.196 151.456 o
0 13 2 5.366 6.733 1.763 327.713 o
0 13 3 0.235 1.200 2.008 433.500 o
0 13 4 1.562 1.618 1.573 587.057 o
0 13 5 1.351 1.784 1.593 582.141 o
0 13 6 3.367 3.150 2.138 308.767 o
0 13 7 13.817 14.766 2.196 165.283 o
0 13 8 22.654 16.789 1.878 141.241 o
1 -12 0 3.928 8.149 2.052 283.337 o
1 -11 0 229.713 227.586 7.157 7.689 o
1 -11 1 8.198 10.339 2.803 156.948 o
1 -11 2 0.291 3.051 1.974 419.276 o
1 -10 0 13.854 15.262 4.912 60.508 o
1 -10 1 61.959 59.755 4.115 37.313 o
1 -10 2 2.736 2.471 2.959 187.039 o
1 -10 3 3.216 0.873 2.513 251.440 o
1 -10 4 11.573 12.165 2.947 132.717 o
1 -9 0 15.855 18.390 4.094 75.980 o
1 -9 1 477.294 481.550 14.313 2.284 o
1 -9 2 353.435 344.880 15.633 3.039 o
1 -9 3 0.885 -2.676 2.881 216.559 o
1 -9 4 4.200 5.443 2.130 282.967 o
1 -9 5 54.130 56.204 3.699 43.737 o
1 -9 6 0.303 -0.173 2.109 408.219 o
1 -8 0 242.463 243.998 8.944 6.450 o
1 -8 1 777.426 751.111 22.517 0.990 o
1 -8 2 81.111 71.981 5.909 23.467 o
1 -8 3 114.684 138.135 4.832 18.171 o
1 -8 4 44.544 45.228 3.851 49.454 o
1 -8 5 1.535 4.433 2.544 245.223 o
1 -8 6 20.500 23.468 2.380 118.384 o
1 -8 7 31.007 25.015 1.913 105.751 o
1 -7 0 4.313 10.329 3.237 139.809 o
1 -7 1 103.029 99.906 4.465 22.671 o
1 -7 2 38.093 38.426 3.585 58.390 o
1 -7 3 31.255 37.188 3.467 65.823 o
1 -7 4 55.335 63.781 3.172 45.389 o
1 -7 5 79.593 67.684 5.417 25.852 o
1 -7 6 28.033 38.294 2.901 78.561 o
1 -7 7 0.427 1.992 1.994 422.456 o
1 -7 8 157.865 162.774 4.098 14.308 o
1 -6 0 46.890 46.148 6.617 27.432 o
1 -6 1 187.645 188.608 11.877 6.540 o
1 -6 2 252.741 263.402 7.540 6.583 o
1 -6 3 242.880 239.891 5.846 7.719 o
1 -6 4 532.501 502.576 9.296 2.351 o
1 -6 5 341.289 320.181 6.430 4.877 o
1 -6 6 0.548 -1.305 2.473 295.195 o
1 -6 7 46.876 40.903 3.034 58.069 o
1 -6 8 274.534 305.290 7.418 5.811 o
1 -6 9 0.725 0.346 1.716 578.519 o
1 -5 0 579.418 637.318 26.917 1.152 o
1 -5 1 574.993 580.907 25.458 1.253 o
1 -5 2 128.830 126.362 8.201 12.297 o
1 -5 3 337.451 294.398 8.790 4.652 o
1 -5 4 1141.790 1107.620 16.245 0.620 o
1 -5 5 706.774 707.331 11.631 1.411 o
1 -5 6 170.249 153.333 3.678 14.109 o
1 -5 7 836.111 842.423 18.957 0.951 o
1 -5 8 31.764 36.296 2.399 84.583 o
1 -5 9 71.411 79.408 5.346 26.529 o
1 -5 10 7.333 6.932 1.705 305.019 o
1 -4 0 17.405 27.149 3.153 94.960 o
1 -4 1 84.384 92.362 4.411 26.501 o
1 -4 2 253.082 285.050 14.506 4.163 o
1 -4 3 337.034 334.874 11.289 3.947 o
1 -4 4 62.100 44.826 4.385 37.925 o
1 -4 5 69.587 67.761 2.988 39.654 o
1 -4 6 916.947 877.200 15.558 0.900 o
1 -4 7 195.518 197.297 7.228 9.108 o
1 -4 8 25.205 28.355 2.857 90.020 o
1 -4 9 64.861 61.324 4.667 33.034 o
1 -4 10 120.972 136.164 3.922 19.093 o
1 -4 11 0.574 1.346 1.604 632.429 o
1 -3 0 775.944 670.272 16.104 1.205 o
1 -3 1 74.190 69.292 4.011 32.906 o
1 -3 2 34.558 36.102 3.315 65.883 o
1 -3 3 50.888 47.708 4.566 39.860 o
1 -3 4 105.580 113.997 8.871 12.724 o
1 -3 5 488.696 482.370 23.377 1.584 o
1 -3 6 6.266 3.510 3.060 158.367 o
1 -3 7 42.157 40.045 3.163 60.306 o
1 -3 8 84.023 82.994 3.783 29.730 o
1 -3 9 128.489 129.655 4.494 17.756 o
1 -3 10 1.132 1.985 2.086 373.461 o
1 -3 11 23.537 26.780 2.254 111.242 o
1 -2 0 429.050 390.792 9.387 3.252 o
1 -2 1 593.629 549.028 12.595 1.866 o
1 -2 2 179.283 169.412 5.503 11.599 o
1 -2 3 1.869 0.580 1.637 561.473 o
1 -2 4 83.929 82.760 4.797 26.124 o
1 -2 5 300.093 343.406 17.685 2.985 o
1 -2 6 12.002 7.224 5.779 48.688 o
1 -2 7 23.817 24.387 3.091 88.987 o
1 -2 8 24.712 23.721 3.925 68.954 o
1 -2 9 10.838 11.448 3.424 111.232 o
1 -2 10 3.202 2.090 2.367 271.325 o
1 -2 11 31.048 31.415 2.896 79.176 o
1 -2 12 27.882 26.031 1.438 123.420 o
1 -1 0 969.421 873.658 23.171 0.748 o
1 -1 1 9372.650 9315.360 168.767 0.010 o
1 -1 2 31.134 37.924 2.673 79.308 o
1 -1 3 1011.600 1019.240 22.044 0.681 o
1 -1 4 140.670 135.865 13.697 6.594 o
1 -1 5 112.206 129.651 6.125 16.492 o
1 -1 6 109.192 116.270 5.143 19.320 o
1 -1 7 16.099 7.715 4.019 83.626 o
1 -1 8 28.754 23.128 2.563 95.919 o
1 -1 9 212.480 215.439 7.549 8.125 o
1 -1 10 0.895 4.537 2.813 209.920 o
1 -1 11 26.824 29.572 2.134 104.389 o
1 -1 12 7.637 5.589 1.538 341.895 o
1 0 0 868.317 806.913 30.977 0.717 o
1 0 1 11.979 14.894 1.847 200.574 o
1 0 2 342.616 302.778 16.558 3.062 o
1 0 3 79.501 56.727 3.785 34.246 o
1 0 4 471.598 452.606 19.332 1.946 o
1 0 5 812.483 853.002 19.919 0.952 o
1 0 6 1434.810 1622.850 44.664 0.282 o
1 0 7 633.370 658.058 20.531 1.307 o
1 0 8 2.938 5.649 1.722 399.907 o
1 0 9 7.083 7.968 2.272 220.265 o
1 0 10 3.505 3.789 2.426 248.691 o
1 0 11 24.317 23.487 2.696 99.894 o
1 0 12 121.751 122.142 3.162 21.035 o
1 0 13 5.230 3.872 1.763 357.091 o
1 1 0 343.609 348.180 5.967 4.729 o
1 1 2 3131.410 2958.760 62.490 0.085 o
1 1 3 593.408 555.522 16.180 1.683 o
1 1 4 169.314 153.450 4.407 13.561 o
1 1 5 693.724 693.394 16.510 1.312 o
1 1 6 523.734 518.435 13.381 2.106 o
1 1 7 108.940 92.344 5.819 19.146 o
1 1 8 1105.140 1160.220 20.523 0.595 o
1 1 9 1.929 1.014 1.834 456.145 o
1 1 10 52.524 55.955 2.639 53.047 o
1 1 11 71.361 73.383 2.993 37.959 o
1 1 12 20.448 14.304 4.363 67.376 o
1 1 13 0.360 4.203 2.904 202.625 o
1 2 0 115.467 102.315 4.926 19.851 o
1 2 1 5560.940 5432.330 139.424 0.025 o
1 2 2 1040.550 886.083 32.451 0.581 o
1 2 3 15294.700 16087.100 582.438 0.002 o
1 2 4 788.503 762.037 17.422 1.088 o
1 2 5 1.533 3.221 2.089 351.598 o
1 2 6 160.013 153.919 5.595 13.000 o
1 2 7 153.683 151.702 5.924 13.095 o
1 2 8 535.486 581.726 19.339 1.623 o
1 2 9 17.134 22.993 2.863 109.058 o
1 2 10 0.003 2.174 2.424 299.191 o
1 2 11 10.191 6.739 2.216 207.795 o
1 2 12 10.617 11.503 2.992 134.008 o
1 2 13 30.642 31.122 3.959 60.758 o
1 3 0 0.813 0.099 2.589 266.484 o
1 3 1 1493.320 1497.540 32.282 0.331 o
1 3 2 4229.280 4028.150 103.787 0.043 o
1 3 3 25453.300 28893.600 1046.030 0.001 o
1 3 4 68.756 61.376 4.595 32.431 o
1 3 5 919.195 942.807 37.623 0.558 o
1 3 6 30.696 24.846 6.588 32.418 o
1 3 7 92.039 83.915 7.860 16.261 o
1 3 8 0.171 0.694 4.970 74.514 o
1 3 9 7.535 6.877 2.583 187.287 o
1 3 10 33.761 41.720 3.791 57.446 o
1 3 11 0.120 1.699 2.534 276.550 o
1 3 12 0.027 2.623 3.155 179.147 o
1 3 13 14.707 15.344 3.872 85.139 o
1 3 14 10.821 9.579 1.303 292.661 o
1 4 0 7.514 7.915 1.395 348.564 o
1 4 1 165.816 165.933 5.238 12.649 o
1 4 2 14.078 18.270 2.621 133.316 o
1 4 3 101.180 92.264 3.741 25.436 o
1 4 4 891.155 811.171 22.412 0.849 o
1 4 5 2208.060 2016.560 52.630 0.158 o
1 4 6 10.661 13.524 4.970 61.940 o
1 4 7 7.485 3.673 3.483 124.665 o
1 4 8 0.284 0.722 5.230 67.238 o
1 4 9 576.710 586.811 12.365 1.871 o
1 4 10 117.162 117.471 3.764 20.972 o
1 4 11 370.752 399.623 9.869 3.608 o
1 4 12 41.315 50.288 2.276 67.278 o
1 4 13 0.188 -0.764 1.760 587.701 o
1 5 0 599.780 619.170 18.787 1.475 o
1 5 1 0.072 2.643 2.644 250.597 o
1 5 2 167.982 160.400 6.575 11.445 o
1 5 3 267.465 249.748 7.353 6.485 o
1 5 4 121.021 125.237 6.477 15.373 o
1 5 5 2861.160 2820.240 111.411 0.067 o
1 5 6 20.198 23.030 4.421 63.089 o
1 5 7 101.261 95.012 8.496 14.057 o
1 5 8 277.463 252.661 6.027 6.657 o
1 5 9 1.849 2.691 2.435 270.461 o
1 5 10 140.190 139.605 4.690 15.953 o
1 5 11 0.002 1.370 2.727 242.570 o
1 5 12 166.000 176.113 4.455 13.006 o
1 5 13 44.965 45.313 1.809 71.038 o
1 5 14 2.045 1.820 2.370 286.558 o
1 6 0 271.451 247.856 10.083 5.513 o
1 6 1 38.059 46.050 4.481 45.876 o
1 6 2 362.317 353.458 12.280 3.491 o
1 6 3 14.074 15.484 2.948 121.275 o
1 6 4 252.887 289.292 8.524 5.997 o
1 6 5 181.676 178.353 6.084 10.817 o
1 6 6 282.513 273.836 16.009 3.613 o
1 6 7 27.208 37.017 6.531 32.327 o
1 6 8 387.982 395.356 8.876 3.613 o
1 6 9 3.446 3.959 2.274 274.813 o
1 6 10 263.302 259.832 7.255 6.500 o
1 6 11 136.671 143.415 4.236 16.677 o
1 6 12 46.008 50.187 4.146 44.777 o
1 6 13 49.448 38.767 1.733 70.481 o
1 6 14 14.810 17.291 1.551 194.795 o
1 7 0 232.325 232.328 14.188 4.688 o
1 7 1 321.690 352.615 13.148 3.648 o
1 7 2 0.357 3.840 3.748 125.976 o
1 7 3 282.131 306.025 11.889 4.488 o
1 7 4 1.326 2.946 3.385 150.993 o
1 7 5 273.588 254.306 11.775 4.903 o
1 7 6 2.582 2.450 3.451 142.387 o
1 7 7 432.811 411.388 8.064 3.283 o
1 7 8 449.907 441.913 19.419 2.016 o
1 7 9 362.111 363.900 7.428 4.204 o
1 7 10 108.443 104.924 4.197 22.165 o
1 7 11 60.467 58.661 4.475 35.718 o
1 7 12 64.037 66.026 3.039 41.920 o
1 7 13 1.536 4.958 1.443 571.796 o
1 7 14 8.825 6.473 1.705 287.049 o
1 8 0 46.639 38.155 4.624 42.633 o
1 8 1 101.248 103.194 4.710 22.082 o
1 8 2 16.430 20.618 4.295 69.583 o
1 8 3 47.660 43.756 5.220 36.453 o
1 8 4 83.891 87.602 4.515 26.680 o
1 8 5 8.419 13.797 2.702 156.370 o
1 8 6 191.856 190.957 4.910 10.884 o
1 8 7 91.887 99.894 3.377 27.467 o
1 8 8 606.073 607.844 12.766 1.736 o
1 8 9 13.858 19.958 3.874 83.301 o
1 8 10 6.420 9.537 2.815 165.294 o
1 8 11 9.033 5.750 4.363 82.163 o
1 8 12 8.734 8.045 2.031 234.965 o
1 8 13 34.863 39.602 2.401 78.330 o
1 9 0 51.871 59.760 5.175 33.523 o
1 9 1 60.193 49.239 3.999 40.501 o
1 9 2 0.472 4.148 3.219 166.944 o
1 9 3 124.543 124.438 4.532 18.366 o
1 9 4 89.029 93.475 3.486 28.434 o
1 9 5 19.635 18.863 3.022 102.551 o
1 9 6 67.088 67.335 3.282 39.120 o
1 9 7 6.927 8.304 2.486 196.419 o
1 9 8 2.943 3.439 2.389 262.677 o
1 9 9 1.141 4.715 3.073 177.236 o
1 9 10 0.264 2.538 3.291 164.323 o
1 9 11 0.366 4.673 5.447 60.823 o
1 9 12 73.831 74.429 3.428 34.977 o
1 9 13 2.191 5.152 1.543 493.346 o
1 10 0 911.926 921.424 35.716 0.591 o
1 10 1 934.797 992.365 28.275 0.661 o
1 10 2 78.123 88.268 5.096 25.582 o
1 10 3 142.026 150.577 4.981 15.006 o
1 10 4 3.296 5.800 2.978 173.650 o
1 10 5 32.242 33.242 3.583 64.751 o
1 10 6 4.153 7.889 3.294 140.217 o
1 10 7 75.692 74.229 3.133 35.740 o
1 10 8 38.467 46.925 2.718 66.156 o
1 10 9 20.334 19.363 2.650 113.877 o
1 10 10 62.274 49.544 4.608 35.684 o
1 10 11 110.373 117.033 7.210 15.149 o
1 10 12 94.614 104.279 6.762 17.765 o
1 10 13 16.569 9.811 1.215 233.132 o
1 11 0 21.313 20.672 3.411 86.466 o
1 11 1 193.295 200.699 17.815 3.956 o
1 11 2 0.220 5.460 2.535 254.550 o
1 11 3 11.623 20.385 3.505 98.188 o
1 11 4 20.493 23.526 2.656 108.681 o
1 11 5 0.287 1.229 4.190 103.951 o
1 11 6 90.623 95.365 6.805 18.416 o
1 11 7 151.701 165.530 4.955 13.813 o
1 11 8 59.859 54.410 2.881 47.522 o
1 11 9 0.140 0.304 2.068 424.598 o
1 11 10 36.184 39.068 4.046 53.467 o
1 11 11 64.135 64.266 4.132 35.834 o
1 11 12 19.795 18.696 2.052 140.705 o
1 12 0 0.177 2.130 1.684 580.275 o
1 12 1 115.957 119.938 4.608 19.415 o
1 12 2 38.987 43.406 3.124 61.949 o
1 12 3 403.140 426.828 12.228 2.982 o
1 12 4 44.781 42.157 3.198 57.256 o
1 12 5 4.726 5.453 2.372 237.652 o
1 12 6 89.805 88.203 5.172 23.497 o
1 12 7 228.904 247.259 7.538 7.294 o
1 12 8 9.491 6.842 2.234 210.579 o
1 12 9 2.278 7.368 2.033 316.162 o
1 12 10 0.907 -0.405 2.427 301.074 o
1 12 11 5.532 9.160 1.763 305.407 o
1 13 1 18.571 15.142 2.543 128.284 o
1 13 2 4.982 2.591 1.574 431.226 o
1 13 3 0.048 0.976 1.749 576.357 o
1 13 4 18.661 17.544 2.427 129.661 o
1 13 5 32.221 31.122 3.208 72.171 o
1 13 6 0.106 1.907 2.572 267.724 o
1 13 7 5.216 6.502 1.907 303.488 o
1 13 9 23.808 18.118 2.196 123.340 o
2 -11 0 101.212 96.659 5.664 20.121 o
2 -10 0 144.741 150.691 4.535 15.318 o
2 -10 1 105.559 106.291 4.682 21.364 o
2 -10 2 8.744 8.120 3.583 111.488 o
2 -10 3 0.300 2.196 2.861 215.737 o
2 -10 4 29.335 25.834 2.485 94.550 o
2 -9 0 137.996 148.362 7.441 12.281 o
2 -9 1 99.492 95.554 5.144 21.725 o
2 -9 2 9.214 11.549 3.814 97.522 o
2 -9 3 0.245 2.025 2.151 371.373 o
2 -9 4 66.692 59.755 5.563 28.196 o
2 -9 5 78.348 86.337 11.125 10.903 o
2 -8 0 22.399 23.721 4.552 59.016 o
2 -8 1 192.122 212.512 7.643 8.709 o
2 -8 2 30.090 25.747 4.941 48.634 o
2 -8 3 6.485 8.899 2.826 165.463 o
2 -8 4 4.393 5.670 2.549 215.437 o
2 -8 5 51.233 53.256 4.566 38.809 o
2 -8 6 8.711 8.837 2.135 219.754 o
2 -7 0 1.535 3.581 2.646 232.699 o
2 -7 1 16.139 18.659 2.846 116.836 o
2 -7 2 781.026 746.917 29.272 0.833 o
2 -7 3 75.991 86.116 5.108 26.084 o
2 -7 4 168.659 167.565 5.351 12.339 o
2 -7 5 14.720 9.947 2.657 142.855 o
2 -7 6 0.022 0.450 2.287 349.323 o
2 -7 7 39.708 53.753 2.482 64.849 o
2 -7 8 6.175 5.664 2.109 261.727 o
2 -6 0 207.517 207.477 13.061 5.535 o
2 -6 1 0.117 4.710 2.990 191.929 o
2 -6 2 13.056 9.072 2.943 133.160 o
2 -6 3 118.405 107.658 3.809 21.383 o
2 -6 4 36.520 33.600 3.166 67.578 o
2 -6 5 86.389 90.705 4.291 26.680 o
2 -6 6 16.582 16.956 2.534 131.920 o
2 -6 7 16.055 12.656 2.581 137.990 o
2 -6 8 0.284 -0.319 1.857 524.631 o
2 -6 9 15.826 20.327 1.716 170.454 o
2 -5 0 45.882 60.109 4.553 39.546 o
2 -5 1 43.474 44.756 5.852 32.861 o
2 -5 2 6.039 2.930 3.157 152.432 o
2 -5 3 157.956 155.737 4.059 14.597 o
2 -5 4 13.846 16.516 2.456 145.827 o
2 -5 5 1.232 2.478 2.538 258.995 o
2 -5 6 1.172 -2.574 2.866 216.615 o
2 -5 7 107.227 106.833 3.612 23.488 o
2 -5 8 2.006 -0.363 2.236 332.355 o
2 -5 9 37.513 48.922 4.363 46.692 o
2 -5 10 44.417 37.906 2.716 64.902 o
2 -4 0 1189.840 1219.600 64.107 0.259 o
2 -4 1 153.572 157.440 8.523 10.245 o
2 -4 2 541.332 575.703 15.694 1.820 o
2 -4 3 7.664 3.064 2.323 229.231 o
2 -4 4 0.001 -0.393 3.198 181.083 o
2 -4 5 185.013 165.206 3.865 12.611 o
2 -4 6 934.379 911.268 18.545 0.825 o
2 -4 7 2.534 2.423 2.798 207.896 o
2 -4 8 23.773 20.176 2.422 112.973 o
2 -4 9 76.029 76.280 3.126 35.341 o
2 -4 10 0.504 -1.358 2.890 218.011 o
2 -4 11 1.633 4.884 1.705 453.984 o
2 -3 0 44.921 59.547 4.248 42.436 o
2 -3 1 1147.940 1176.650 22.639 0.552 o
2 -3 2 20.132 17.266 2.058 141.786 o
2 -3 3 424.663 482.215 12.154 2.714 o
2 -3 4 13.516 17.396 5.461 50.690 o
2 -3 5 226.101 236.027 14.217 4.721 o
2 -3 6 50.708 52.504 3.153 50.812 o
2 -3 7 686.097 670.949 13.185 1.450 o
2 -3 8 403.480 413.798 10.176 3.264 o
2 -3 9 23.438 26.829 2.783 96.025 o
2 -3 10 0.551 3.753 2.060 374.996 o
2 -3 11 11.517 13.934 1.592 229.829 o
2 -2 0 4680.900 4506.800 116.897 0.035 o
2 -2 1 921.950 872.724 19.380 0.842 o
2 -2 2 1094.130 1164.030 42.355 0.415 o
2 -2 3 526.202 538.732 18.843 1.724 o
2 -2 4 1481.620 1658.760 44.858 0.271 o
2 -2 5 33.679 41.062 6.733 29.373 o
2 -2 6 8.047 12.665 4.239 83.317 o
2 -2 7 704.961 706.138 13.268 1.373 o
2 -2 8 441.303 444.317 9.168 3.008 o
2 -2 9 386.489 396.060 9.814 3.503 o
2 -2 10 171.651 179.444 5.286 11.909 o
2 -2 11 0.294 2.472 1.839 484.969 o
2 -2 12 44.404 43.246 2.063 70.051 o
2 -1 0 1688.990 1625.790 34.784 0.272 o
2 -1 1 1242.640 1193.520 32.029 0.443 o
2 -1 2 457.874 420.472 8.654 3.023 o
2 -1 3 1025.180 954.283 26.274 0.644 o
2 -1 4 457.412 493.379 15.251 2.261 o
2 -1 5 232.426 245.934 9.591 6.354 o
2 -1 6 749.568 836.571 20.668 1.017 o
2 -1 7 403.260 400.263 11.457 3.158 o
2 -1 8 143.260 145.853 5.538 14.404 o
2 -1 9 409.018 400.759 10.004 3.291 o
2 -1 10 17.247 19.304 3.862 80.055 o
2 -1 11 146.627 151.805 5.030 14.562 o
2 -1 12 8.590 12.075 1.722 253.878 o
2 0 0 1670.530 1625.210 42.519 0.253 o
2 0 1 4533.430 4317.850 111.482 0.038 o
2 0 2 6206.620 6099.370 99.447 0.023 o
2 0 3 648.291 712.197 20.126 1.254 o
2 0 4 21.070 20.645 2.743 107.538 o
2 0 5 136.639 176.968 6.765 12.406 o
2 0 6 476.989 538.461 14.223 2.183 o
2 0 7 0.004 3.600 2.933 203.082 o
2 0 8 39.739 43.339 2.168 73.766 o
2 0 9 66.496 57.764 2.519 45.653 o
2 0 10 141.085 134.508 4.758 16.005 o
2 0 11 0.770 3.858 2.429 277.501 o
2 0 12 52.993 52.196 2.060 58.577 o
2 0 13 32.408 30.833 2.543 84.743 o
2 1 0 1784.080 1658.830 61.261 0.189 o
2 1 1 5.240 4.503 1.990 301.931 o
2 1 2 450.858 503.262 20.025 1.880 o
2 1 3 276.247 261.763 7.077 6.278 o
2 1 4 74.933 65.883 4.349 31.569 o
2 1 5 6.214 12.740 2.753 164.105 o
2 1 6 81.610 102.057 7.859 16.360 o
2 1 7 34.614 41.356 4.483 48.463 o
2 1 8 85.039 98.237 3.739 27.989 o
2 1 9 113.178 114.689 3.043 23.029 o
2 1 10 109.975 105.030 3.174 24.093 o
2 1 11 0.088 1.094 2.481 292.277 o
2 1 12 59.988 58.602 5.288 31.085 o
2 1 13 23.286 18.962 1.962 132.200 o
2 2 0 1507.840 1417.880 37.081 0.318 o
2 2 1 2720.740 2693.600 44.015 0.116 o
2 2 2 216.724 191.953 4.889 9.798 o
2 2 3 785.821 713.677 15.771 1.164 o
2 2 4 76.643 87.911 4.109 29.622 o
2 2 5 78.620 77.854 4.587 28.385 o
2 2 6 40.059 32.626 3.685 57.705 o
2 2 7 41.715 40.494 5.043 40.218 o
2 2 8 12.421 17.262 3.295 107.712 o
2 2 9 15.448 15.908 3.312 102.587 o
2 2 10 32.735 30.139 2.485 85.925 o
2 2 11 28.965 24.675 2.859 87.140 o
2 2 12 96.023 110.905 7.224 16.366 o
2 2 13 11.201 8.264 3.323 118.794 o
2 3 0 864.025 835.745 32.769 0.681 o
2 3 1 246.425 260.829 6.514 7.116 o
2 3 2 1670.310 1674.440 61.954 0.196 o
2 3 4 49.655 59.093 4.537 38.581 o
2 3 5 54.158 38.005 2.743 56.968 o
2 3 6 121.678 93.827 7.484 14.684 o
2 3 7 52.431 49.273 6.950 24.741 o
2 3 8 0.049 -5.750 5.057 72.371 o
2 3 9 276.856 290.816 10.569 4.996 o
2 3 10 100.299 108.155 3.958 23.698 o
2 3 11 0.021 0.332 2.009 452.883 o
2 3 12 53.753 54.956 2.957 50.063 o
2 3 13 0.788 2.081 3.583 138.584 o
2 3 14 0.000 4.217 2.066 380.071 o
2 4 0 921.331 952.632 37.652 0.555 o
2 4 1 230.224 213.318 8.637 7.155 o
2 4 2 265.349 254.973 8.178 6.197 o
2 4 3 0.760 2.138 2.081 381.664 o
2 4 4 2372.090 2281.550 84.840 0.104 o
2 4 5 1020.710 982.824 34.214 0.548 o
2 4 6 159.459 173.517 7.692 10.496 o
2 4 7 0.373 5.866 5.230 65.421 o
2 4 8 446.946 474.279 23.291 1.681 o
2 4 9 28.300 25.916 3.026 83.353 o
2 4 10 15.003 13.017 2.966 121.232 o
2 4 11 43.649 42.123 3.686 52.524 o
2 4 12 94.641 87.354 2.989 29.310 o
2 4 13 31.344 32.329 2.472 86.598 o
2 4 14 6.392 5.433 2.543 203.001 o
2 5 0 3622.300 3903.520 145.147 0.040 o
2 5 1 24.008 31.807 2.829 89.902 o
2 5 2 849.774 834.161 19.209 0.936 o
2 5 3 236.286 202.583 7.210 7.822 o
2 5 4 3026.100 3286.310 86.502 0.072 o
2 5 5 1942.380 1885.850 71.259 0.150 o
2 5 6 3258.770 3254.690 85.576 0.068 o
2 5 7 1.611 1.892 3.532 140.198 o
2 5 8 108.506 98.773 4.953 20.840 o
2 5 9 98.529 101.496 4.516 23.086 o
2 5 10 0.064 0.503 2.743 243.189 o
2 5 11 226.511 222.114 7.844 7.519 o
2 5 12 6.587 7.158 2.402 211.779 o
2 5 13 13.351 9.918 1.494 240.436 o
2 5 14 42.993 40.080 3.468 56.032 o
2 6 0 600.593 655.720 28.694 1.053 o
2 6 1 8.629 2.670 3.277 135.660 o
2 6 2 163.735 177.840 7.828 10.127 o
2 6 3 3.177 4.127 2.216 288.266 o
2 6 4 191.268 183.633 8.581 8.551 o
2 6 5 745.775 751.690 18.105 1.138 o
2 6 6 1533.560 1573.390 43.633 0.274 o
2 6 7 221.643 209.355 13.206 5.289 o
2 6 8 1202.490 1211.140 21.259 0.527 o
2 6 9 0.108 -0.132 2.402 319.298 o
2 6 10 335.327 330.000 8.636 4.496 o
2 6 11 49.714 45.248 4.018 45.386 o
2 6 12 27.217 31.847 3.771 66.272 o
2 6 13 1.038 -0.288 1.467 756.714 o
2 6 14 79.154 75.685 2.275 37.703 o
2 7 0 231.412 234.842 14.304 4.646 o
2 7 1 41.246 45.876 4.834 41.303 o
2 7 2 114.585 132.155 6.668 15.270 o
2 7 3 308.622 346.897 13.528 3.695 o
2 7 4 35.309 33.960 3.416 64.577 o
2 7 5 4.324 7.678 3.206 146.348 o
2 7 6 250.317 256.361 15.922 3.917 o
2 7 7 210.474 223.024 4.748 9.503 o
2 7 8 287.207 282.555 5.442 6.288 o
2 7 9 116.021 125.074 4.020 20.176 o
2 7 10 0.085 -0.043 7.051 37.230 o
2 7 11 154.961 157.098 6.207 12.562 o
2 7 12 40.571 45.664 3.530 55.062 o
2 7 13 40.996 36.756 1.921 79.392 o
2 7 14 27.816 24.151 1.142 133.306 o
2 8 0 2.163 2.311 2.879 200.387 o
2 8 1 251.887 229.037 7.148 7.126 o
2 8 2 121.485 122.261 10.605 9.726 o
2 8 3 184.530 182.331 7.221 9.758 o
2 8 4 16.976 5.060 3.152 117.366 o
2 8 5 151.421 141.376 4.827 14.826 o
2 8 6 129.011 136.507 3.968 18.126 o
2 8 7 9.040 12.611 2.176 199.465 o
2 8 8 110.288 108.082 4.181 21.721 o
2 8 9 85.821 73.750 4.851 26.395 o
2 8 10 0.078 1.915 2.861 218.322 o
2 8 11 126.845 129.317 5.323 16.628 o
2 8 12 27.646 28.054 4.970 48.846 o
2 8 13 4.797 6.648 1.594 377.625 o
2 8 14 4.590 3.629 1.283 529.155 o
2 9 0 136.646 137.957 7.035 13.142 o
2 9 1 156.636 158.768 5.866 12.777 o
2 9 2 0.112 0.232 3.319 167.140 o
2 9 3 38.125 39.612 3.293 61.860 o
2 9 4 8.212 8.117 2.168 222.832 o
2 9 5 11.918 11.530 2.517 159.517 o
2 9 6 3.183 2.372 2.570 235.506 o
2 9 7 0.806 2.027 2.113 371.548 o
2 9 8 136.327 136.894 5.410 15.409 o
2 9 9 59.380 61.031 3.541 41.702 o
2 9 10 16.064 9.885 3.410 103.180 o
2 9 11 19.607 16.326 4.190 71.067 o
2 9 12 0.395 3.764 4.132 104.458 o
2 9 13 5.927 9.623 2.456 201.774 o
2 10 0 12.375 18.465 5.548 49.655 o
2 10 1 59.278 61.483 4.604 34.862 o
2 10 2 244.615 239.430 8.502 6.630 o
2 10 3 231.125 226.266 5.955 8.205 o
2 10 4 0.246 0.446 3.034 198.316 o
2 10 5 16.337 22.247 2.682 118.770 o
2 10 6 106.189 114.164 5.159 19.738 o
2 10 7 77.300 71.832 3.094 35.777 o
2 10 8 71.926 72.751 3.540 35.288 o
2 10 9 0.403 4.002 2.538 259.646 o
2 10 10 83.033 84.665 4.366 27.655 o
2 10 11 86.731 92.527 5.722 21.956 o
2 10 12 94.137 111.702 4.046 24.190 o
2 10 13 19.504 24.807 1.243 162.243 o
2 11 0 63.647 61.087 5.837 27.322 o
2 11 1 241.823 244.409 11.746 5.372 o
2 11 2 204.586 210.165 9.045 7.571 o
2 11 3 111.046 109.069 5.563 18.631 o
2 11 4 6.597 10.626 3.409 122.475 o
2 11 5 1.806 4.118 2.502 251.245 o
2 11 6 17.003 17.726 3.065 107.214 o
2 11 7 2.118 1.696 2.407 278.646 o
2 11 8 2.109 0.501 2.312 307.569 o
2 11 9 104.125 110.076 4.597 21.497 o
2 11 10 77.284 71.317 5.086 27.261 o
2 11 11 86.400 73.542 4.566 27.354 o
2 11 12 82.992 89.362 3.647 29.717 o
2 12 0 11.919 7.538 2.110 203.371 o
2 12 1 53.837 50.228 2.611 54.254 o
2 12 2 193.838 193.829 5.298 10.485 o
2 12 3 11.996 18.018 3.014 120.214 o
2 12 4 136.352 150.547 5.599 14.648 o
2 12 5 72.845 74.282 3.889 33.166 o
2 12 6 13.896 15.045 2.539 143.592 o
2 12 7 15.944 17.426 2.163 152.194 o
2 12 8 14.310 10.950 2.396 158.650 o
2 12 9 50.695 46.437 4.017 44.714 o
2 12 10 41.491 35.485 3.352 60.087 o
2 12 11 79.518 82.355 4.248 29.061 o
2 13 1 0.112 -0.462 2.716 249.890 o
2 13 2 239.746 232.271 14.015 4.673 o
2 13 3 57.671 58.453 2.865 47.715 o
2 13 4 371.994 368.845 10.793 3.590 o
2 13 5 116.515 109.547 5.606 17.979 o
2 13 6 13.424 14.847 2.170 168.667 o
2 13 7 0.134 0.751 2.687 251.348 o
2 13 8 0.643 1.474 2.456 288.115 o
2 13 9 2.564 2.109 2.081 344.932 o
2 13 10 6.206 3.468 1.618 375.897 o
2 14 4 31.399 32.769 2.283 89.972 o
2 14 5 3.845 5.837 1.705 380.525 o
2 14 6 10.443 7.686 1.820 245.687 o
2 14 7 29.335 26.758 2.052 104.146 o
3 -11 0 3.676 3.785 2.023 324.872 o
3 -10 0 43.084 43.316 3.901 50.185 o
3 -10 1 8.694 11.559 2.687 160.988 o
3 -10 2 24.823 25.487 2.774 95.056 o
3 -9 0 504.645 469.964 13.675 2.249 o
3 -9 1 34.400 34.815 7.195 26.994 o
3 -9 2 1.158 2.102 2.145 353.824 o
3 -9 3 0.067 5.600 2.180 332.179 o
3 -9 4 4.814 7.719 1.994 284.828 o
3 -9 5 26.102 18.436 2.081 120.657 o
3 -8 0 36.519 38.926 3.237 64.197 o
3 -8 1 88.048 91.907 4.342 26.099 o
3 -8 2 27.610 26.217 3.049 83.534 o
3 -8 3 28.039 29.024 2.881 84.889 o
3 -8 4 11.797 19.490 2.976 120.650 o
3 -8 5 5.007 9.691 2.332 222.604 o
3 -8 6 119.366 146.997 6.328 14.948 o
3 -7 0 75.794 80.091 4.282 29.996 o
3 -7 1 100.645 92.403 4.276 24.096 o
3 -7 2 121.089 110.028 5.578 17.575 o
3 -7 3 14.624 16.621 3.053 113.917 o
3 -7 4 105.445 105.525 3.606 23.893 o
3 -7 5 31.464 38.364 4.046 56.507 o
3 -7 6 1.633 4.425 2.853 200.310 o
3 -7 7 16.331 13.326 1.579 196.051 o
3 -6 0 83.887 88.697 4.106 27.998 o
3 -6 1 44.127 45.808 3.552 52.636 o
3 -6 2 17.465 18.721 3.455 92.002 o
3 -6 3 2.372 1.844 2.555 247.813 o
3 -6 4 257.175 248.033 6.125 7.147 o
3 -6 5 8.374 10.862 2.917 147.128 o
3 -6 6 0.229 3.834 2.614 248.585 o
3 -6 7 1.126 2.238 2.199 337.943 o
3 -6 8 0.808 5.122 2.013 369.042 o
3 -5 0 174.479 174.420 8.895 8.950 o
3 -5 1 0.916 1.769 2.576 258.876 o
3 -5 2 0.427 3.311 3.749 126.412 o
3 -5 3 65.591 70.774 3.280 39.050 o
3 -5 4 393.674 393.703 7.445 3.741 o
3 -5 5 347.781 339.356 6.843 4.600 o
3 -5 6 5.024 5.368 2.413 229.635 o
3 -5 7 4.539 10.221 3.346 132.119 o
3 -5 8 4.043 5.245 2.758 194.107 o
3 -5 9 54.650 60.750 2.850 48.807 o
3 -4 0 108.415 135.556 5.351 17.992 o
3 -4 1 74.332 85.193 3.813 31.681 o
3 -4 2 77.721 89.057 4.631 27.289 o
3 -4 3 62.282 59.226 5.489 29.464 o
3 -4 4 293.355 275.390 5.621 6.195 o
3 -4 5 189.847 181.615 4.016 11.772 o
3 -4 6 25.493 29.386 2.698 92.726 o
3 -4 7 41.315 38.548 2.791 66.408 o
3 -4 8 2.030 1.898 2.503 260.181 o
3 -4 9 9.797 14.261 2.849 140.761 o
3 -4 10 6.382 16.355 2.890 146.304 o
3 -3 0 77.960 85.991 4.020 29.885 o
3 -3 1 4666.220 4970.460 129.841 0.032 o
3 -3 2 17.200 14.124 2.728 125.107 o
3 -3 3 886.570 982.957 40.007 0.533 o
3 -3 4 59.024 71.043 4.452 34.499 o
3 -3 5 63.791 67.822 2.430 45.021 o
3 -3 6 91.351 84.232 2.872 30.819 o
3 -3 7 21.014 19.505 2.468 118.866 o
3 -3 8 4.310 5.644 2.695 198.455 o
3 -3 9 104.828 101.965 5.392 20.063 o
3 -3 10 13.072 18.556 3.887 84.739 o
3 -3 11 29.192 26.015 3.063 81.314 o
3 -2 0 2023.550 2017.640 43.929 0.186 o
3 -2 1 498.383 448.319 11.390 2.496 o
3 -2 2 133.769 133.729 7.080 13.366 o
3 -2 3 3.106 5.117 3.147 160.429 o
3 -2 4 2.093 7.123 3.535 131.058 o
3 -2 5 5.497 7.616 4.681 75.186 o
3 -2 6 39.744 38.663 3.568 57.418 o
3 -2 7 8.499 8.059 2.848 156.992 o
3 -2 8 250.016 231.508 5.927 7.609 o
3 -2 9 322.635 327.064 7.196 4.949 o
3 -2 10 35.211 38.313 3.417 62.893 o
3 -2 11 20.192 16.284 2.361 129.875 o
3 -1 0 719.060 727.813 20.204 1.136 o
3 -1 1 659.296 651.427 15.251 1.460 o
3 -1 2 1.264 5.342 3.309 153.306 o
3 -1 3 1939.050 1955.400 52.498 0.181 o
3 -1 4 1635.160 1872.940 41.430 0.244 o
3 -1 5 91.925 107.156 5.851 20.105 o
3 -1 6 8.059 10.489 2.878 151.724 o
3 -1 7 2.016 4.795 2.448 255.003 o
3 -1 8 444.564 434.660 10.365 2.908 o
3 -1 9 514.516 540.497 15.712 1.950 o
3 -1 10 22.273 22.130 2.640 106.933 o
3 -1 11 10.611 9.567 2.641 160.467 o
3 -1 12 129.221 109.824 4.551 18.612 o
3 0 0 79.080 56.417 3.680 34.923 o
3 0 1 2072.660 2026.140 75.507 0.132 o
3 0 2 2822.460 2815.550 60.349 0.099 o
3 0 3 178.843 162.228 6.691 10.808 o
3 0 4 421.690 446.890 17.150 2.310 o
3 0 5 412.176 408.366 11.315 3.090 o
3 0 6 179.171 179.132 6.926 10.251 o
3 0 7 26.471 32.789 3.758 66.743 o
3 0 8 59.907 60.074 2.872 46.139 o
3 0 9 30.246 25.628 2.971 82.220 o
3 0 10 1023.400 1016.410 22.511 0.669 o
3 0 11 216.184 231.228 6.092 8.525 o
3 0 12 254.592 246.632 10.374 5.675 o
3 1 0 52.539 57.628 4.595 37.481 o
3 1 1 1661.730 1616.210 42.950 0.254 o
3 1 2 114.507 107.933 4.965 19.558 o
3 1 3 158.519 154.481 8.871 9.795 o
3 1 4 245.199 231.605 8.842 6.558 o
3 1 5 57.269 65.444 4.883 33.214 o
3 1 6 364.445 403.144 13.976 3.057 o
3 1 7 0.408 0.603 6.531 43.212 o
3 1 8 70.342 76.613 2.391 40.417 o
3 1 9 11.352 10.393 1.811 225.825 o
3 1 10 579.310 593.057 11.880 1.875 o
3 1 11 277.277 290.901 12.108 4.561 o
3 1 12 104.481 104.889 4.200 22.734 o
3 1 13 74.110 50.049 3.121 40.616 o
3 2 0 103.810 103.628 3.521 24.517 o
3 2 1 259.137 270.864 5.797 6.933 o
3 2 2 238.583 227.608 5.348 8.211 o
3 2 3 533.639 501.939 15.514 1.963 o
3 2 4 192.970 192.915 6.810 9.548 o
3 2 5 392.942 387.921 14.783 2.833 o
3 2 6 48.765 42.789 3.911 47.375 o
3 2 7 40.400 27.878 4.145 52.995 o
3 2 8 36.243 41.543 2.852 68.883 o
3 2 9 31.608 27.899 2.006 99.552 o
3 2 10 116.809 113.551 3.007 22.615 o
3 2 11 6.787 12.464 2.200 213.421 o
3 2 12 231.114 240.968 11.241 5.739 o
3 2 13 0.322 0.260 2.976 206.034 o
3 3 0 209.085 191.642 10.229 7.020 o
3 3 1 268.878 244.031 5.609 7.078 o
3 3 2 25.755 32.545 2.436 96.128 o
3 3 3 692.351 634.934 12.563 1.494 o
3 3 4 25.730 30.840 2.097 106.287 o
3 3 5 1177.240 1201.750 43.504 0.381 o
3 3 6 1.528 5.144 4.970 71.543 o
3 3 7 42.991 42.872 4.689 42.523 o
3 3 8 0.653 6.242 5.722 54.751 o
3 3 9 37.302 33.709 2.856 71.653 o
3 3 10 5.039 5.296 2.024 292.650 o
3 3 11 1.807 3.546 1.950 383.231 o
3 3 12 240.635 246.899 5.528 7.802 o
3 3 13 385.339 395.622 16.095 2.685 o
3 3 14 3.676 2.109 1.878 378.606 o
3 4 0 782.957 806.791 32.711 0.740 o
3 4 1 0.682 1.039 1.333 873.406 o
3 4 2 313.449 323.015 7.035 5.140 o
3 4 3 712.611 697.187 27.076 0.969 o
3 4 4 222.365 189.837 5.404 9.359 o
3 4 5 10.769 12.025 2.077 199.000 o
3 4 6 422.591 408.131 21.889 1.923 o
3 4 7 163.187 146.760 14.824 5.601 o
3 4 8 21.939 27.625 6.386 35.646 o
3 4 9 0.293 1.672 3.500 147.300 o
3 4 10 27.485 33.688 3.280 74.369 o
3 4 11 151.388 150.771 3.784 15.577 o
3 4 12 0.436 0.898 1.795 532.771 o
3 4 13 13.561 14.696 1.944 183.943 o
3 4 14 64.726 57.157 3.728 39.219 o
3 5 0 49.784 58.176 4.752 37.134 o
3 5 1 442.637 525.223 22.597 1.686 o
3 5 2 45.553 50.533 2.313 62.987 o
3 5 3 25.144 26.196 2.731 95.079 o
3 5 4 52.646 51.420 12.686 9.850 o
3 5 5 314.639 321.032 10.562 4.383 o
3 5 6 3.867 4.579 3.032 168.725 o
3 5 7 0.405 1.826 3.449 150.922 o
3 5 8 229.075 228.278 7.609 7.489 o
3 5 9 173.352 184.540 8.175 9.384 o
3 5 10 376.936 364.466 8.468 3.905 o
3 5 11 102.998 110.170 4.239 22.473 o
3 5 12 16.799 17.234 2.140 150.403 o
3 5 13 27.581 28.165 3.308 76.691 o
3 6 0 15.564 15.468 3.878 83.831 o
3 6 1 1390.690 1435.120 40.077 0.327 o
3 6 2 0.004 0.354 1.647 670.120 o
3 6 3 152.347 158.641 5.174 13.771 o
3 6 4 2.949 1.820 3.496 138.863 o
3 6 5 629.913 607.083 18.486 1.440 o
3 6 6 1265.960 1246.530 34.764 0.409 o
3 6 7 24.831 22.270 3.954 68.910 o
3 6 8 145.746 159.682 4.955 14.427 o
3 6 9 259.872 254.869 6.888 6.748 o
3 6 10 171.556 164.084 6.523 11.239 o
3 6 11 49.590 46.416 3.156 53.214 o
3 6 12 34.101 36.986 2.291 82.796 o
3 6 13 245.698 234.655 4.595 8.158 o
3 6 14 28.416 24.186 1.553 121.733 o
3 7 0 37.900 41.293 6.646 29.163 o
3 7 1 386.777 424.105 14.821 2.767 o
3 7 2 6.160 9.013 2.634 184.074 o
3 7 3 163.017 142.858 5.489 13.262 o
3 7 4 178.449 175.691 17.540 4.222 o
3 7 5 0.407 2.624 2.480 278.764 o
3 7 6 325.241 338.093 9.789 4.340 o
3 7 7 1534.490 1560.350 27.140 0.333 o
3 7 8 26.060 26.163 2.189 108.165 o
3 7 9 104.009 114.547 3.901 22.762 o
3 7 10 237.370 238.027 9.146 6.522 o
3 7 11 5.504 5.681 3.660 117.011 o
3 7 12 123.355 135.794 4.377 18.146 o
3 7 13 5.093 4.712 1.429 440.357 o
3 7 14 53.233 49.410 1.910 60.618 o
3 8 0 165.431 149.505 7.139 11.276 o
3 8 1 252.320 268.740 8.386 6.240 o
3 8 2 267.446 252.101 10.571 5.379 o
3 8 3 329.506 349.174 12.996 3.630 o
3 8 4 34.097 32.542 3.729 61.296 o
3 8 5 201.014 182.169 7.018 9.316 o
3 8 6 115.416 121.218 4.156 20.244 o
3 8 7 290.556 296.018 5.808 6.007 o
3 8 8 174.080 173.632 3.984 12.941 o
3 8 9 752.639 760.179 12.835 1.246 o
3 8 10 3.651 3.196 3.368 143.979 o
3 8 11 100.609 113.832 5.048 20.663 o
3 8 12 59.569 67.239 3.002 43.793 o
3 8 13 44.276 41.221 1.685 75.355 o
3 8 14 36.531 28.516 1.787 94.239 o
3 9 0 437.445 428.146 11.332 2.874 o
3 9 1 5.191 7.555 3.460 126.931 o
3 9 2 13.140 16.295 3.490 99.615 o
3 9 3 258.323 244.204 5.715 7.303 o
3 9 4 30.297 27.596 2.913 82.150 o
3 9 5 3.258 6.701 2.301 256.895 o
3 9 6 49.813 43.952 3.050 54.883 o
3 9 7 70.129 59.400 2.753 42.340 o
3 9 8 285.990 292.068 6.520 5.959 o
3 9 9 227.795 226.615 6.394 8.103 o
3 9 10 359.015 373.381 11.115 3.626 o
3 9 11 111.814 110.196 4.679 20.334 o
3 9 12 1.949 6.176 2.127 309.871 o
3 9 13 142.156 132.371 8.452 11.256 o
3 9 14 6.901 10.489 1.705 285.920 o
3 10 0 106.225 93.263 5.134 21.034 o
3 10 1 82.652 70.594 6.617 21.001 o
3 10 2 261.908 277.434 11.833 4.886 o
3 10 3 585.110 567.853 11.076 1.933 o
3 10 4 1.126 2.132 2.380 294.402 o
3 10 5 37.304 37.124 4.027 53.613 o
3 10 6 0.996 3.692 2.756 220.125 o
3 10 7 13.031 17.631 3.310 105.554 o
3 10 8 135.137 125.436 4.424 17.414 o
3 10 9 209.671 231.638 8.423 7.526 o
3 10 10 11.069 4.017 4.017 92.649 o
3 10 11 38.664 37.999 4.219 50.331 o
3 10 12 0.091 2.861 4.161 104.325 o
3 10 13 96.359 103.178 2.880 27.465 o
3 11 0 24.590 20.511 3.575 78.332 o
3 11 1 0.437 -0.700 3.583 142.839 o
3 11 2 44.173 53.166 3.249 53.543 o
3 11 3 13.992 17.719 2.805 125.311 o
3 11 4 5.000 3.817 2.618 209.067 o
3 11 5 0.028 3.574 3.207 171.389 o
3 11 6 73.044 76.770 4.298 30.945 o
3 11 7 0.728 1.769 3.241 168.920 o
3 11 8 163.372 155.266 5.791 12.569 o
3 11 9 38.195 37.623 4.537 47.083 o
3 11 10 18.064 18.494 3.699 84.053 o
3 11 11 0.604 1.820 2.976 199.301 o
3 11 12 17.013 20.044 1.784 161.855 o
3 12 0 39.763 34.368 3.069 65.797 o
3 12 1 59.890 52.849 2.606 49.848 o
3 12 2 207.798 199.722 5.409 9.721 o
3 12 3 13.366 24.922 2.409 135.490 o
3 12 4 72.087 79.179 4.035 32.061 o
3 12 5 58.579 68.364 4.739 33.337 o
3 12 6 1.710 2.514 3.612 133.237 o
3 12 7 2.913 -0.347 3.699 127.563 o
3 12 8 28.442 25.602 3.843 66.544 o
3 12 9 40.494 38.664 3.901 52.872 o
3 12 10 252.298 263.276 10.865 5.414 o
3 12 11 41.120 33.950 7.470 24.706 o
3 13 0 0.011 -0.780 2.312 346.296 o
3 13 1 1.410 3.872 3.005 185.317 o
3 13 2 133.544 124.683 4.443 17.579 o
3 13 3 24.506 19.992 2.122 121.469 o
3 13 4 29.920 26.557 2.528 91.971 o
3 13 5 39.863 37.694 2.542 71.639 o
3 13 6 0.104 1.271 2.947 208.099 o
3 13 7 88.328 88.886 5.115 23.846 o
3 13 8 52.544 60.827 3.988 41.279 o
3 13 9 43.321 48.517 3.352 54.438 o
3 13 10 8.218 10.692 1.907 242.406 o
3 14 4 214.078 202.073 8.207 7.903 o
3 14 5 40.509 46.783 2.947 61.634 o
3 14 6 14.948 10.576 2.138 173.909 o
3 14 7 60.779 49.846 2.947 47.744 o
4 -10 0 19.161 22.209 2.644 113.510 o
4 -10 1 7.369 9.723 1.922 254.079 o
4 -9 0 0.566 0.982 3.641 136.573 o
4 -9 1 6.675 3.563 2.167 258.657 o
4 -9 2 40.395 44.676 3.251 58.827 o
4 -9 3 58.376 49.775 1.811 57.220 o
4 -8 0 170.880 175.055 5.281 12.072 o
4 -8 1 0.530 3.065 2.575 256.452 o
4 -8 2 32.832 33.104 3.283 69.290 o
4 -8 3 0.225 -0.121 2.560 279.719 o
4 -8 4 6.463 9.124 2.352 211.367 o
4 -8 5 52.340 58.019 3.785 43.444 o
4 -7 0 146.714 152.403 6.342 13.011 o
4 -7 1 51.222 60.596 3.710 43.958 o
4 -7 2 134.872 145.874 5.974 14.418 o
4 -7 3 223.053 221.273 8.322 7.381 o
4 -7 4 12.809 16.213 5.404 52.176 o
4 -7 5 5.293 5.374 2.057 282.600 o
4 -7 6 2.937 5.791 1.900 349.706 o
4 -7 7 23.178 24.560 4.002 68.373 o
4 -6 0 134.544 144.581 5.135 15.624 o
4 -6 1 8.502 11.729 3.325 121.030 o
4 -6 2 49.514 50.513 3.999 44.501 o
4 -6 3 39.599 38.805 3.338 60.444 o
4 -6 4 7.898 6.131 2.964 154.313 o
4 -6 5 2.245 2.329 3.206 164.470 o
4 -6 6 17.134 19.572 2.521 127.024 o
4 -6 7 9.741 16.462 2.379 167.997 o
4 -6 8 17.484 16.483 1.675 174.051 o
4 -5 0 9.433 13.424 2.694 153.623 o
4 -5 1 150.275 167.206 5.394 13.398 o
4 -5 2 170.553 174.387 4.710 12.577 o
4 -5 3 272.194 295.927 8.321 5.676 o
4 -5 4 440.602 412.546 8.360 3.194 o
4 -5 5 321.275 319.556 10.247 4.388 o
4 -5 6 18.888 15.606 2.973 109.022 o
4 -5 7 23.017 31.543 3.453 76.740 o
4 -5 8 7.047 7.752 2.976 153.560 o
4 -5 9 58.201 64.742 2.803 46.284 o
4 -4 0 77.195 68.398 7.831 18.035 o
4 -4 1 7.949 5.524 3.569 116.666 o
4 -4 2 29.467 33.161 3.871 62.278 o
4 -4 3 30.596 30.914 2.535 87.430 o
4 -4 4 62.432 70.953 2.906 42.318 o
4 -4 5 56.698 46.997 2.963 50.595 o
4 -4 6 173.562 161.161 5.586 12.040 o
4 -4 7 3.246 3.574 2.302 274.336 o
4 -4 8 82.658 77.788 3.459 31.902 o
4 -4 9 1.140 2.842 1.787 471.732 o
4 -4 10 12.293 17.893 2.471 148.172 o
4 -3 0 173.682 174.912 7.359 10.200 o
4 -3 1 22.006 15.224 2.747 111.205 o
4 -3 2 246.816 263.518 10.451 5.637 o
4 -3 3 60.844 61.897 5.433 29.774 o
4 -3 4 7.375 10.117 2.312 205.646 o
4 -3 5 42.635 39.310 2.573 67.678 o
4 -3 6 1.896 1.461 2.173 338.348 o
4 -3 7 25.938 19.651 2.691 100.566 o
4 -3 8 17.513 13.548 2.645 128.932 o
4 -3 9 4.478 4.601 2.017 306.881 o
4 -3 10 0.059 1.482 2.135 387.015 o
4 -3 11 18.631 16.818 2.167 142.905 o
4 -2 0 535.305 541.265 17.098 1.802 o
4 -2 1 0.032 1.498 2.508 284.247 o
4 -2 2 661.451 550.387 14.286 1.605 o
4 -2 3 323.870 282.067 10.819 4.434 o
4 -2 4 8.505 4.990 3.744 107.385 o
4 -2 5 21.724 14.465 2.812 110.252 o
4 -2 6 811.333 821.175 16.560 1.038 o
4 -2 7 904.864 840.868 16.986 0.911 o
4 -2 8 360.785 352.813 7.756 4.231 o
4 -2 9 8.967 7.736 2.124 223.294 o
4 -2 10 28.395 27.921 2.400 96.423 o
4 -2 11 24.730 23.586 1.726 128.517 o
4 -1 0 10.287 13.697 4.566 71.362 o
4 -1 1 375.183 376.163 9.973 3.654 o
4 -1 2 2452.020 2565.130 84.017 0.098 o
4 -1 3 142.599 158.061 7.437 11.824 o
4 -1 4 117.904 140.479 6.807 14.533 o
4 -1 5 1.592 -1.528 3.202 172.930 o
4 -1 6 41.127 42.319 3.457 56.643 o
4 -1 7 5.521 5.953 2.794 180.132 o
4 -1 8 77.299 76.411 3.621 32.858 o
4 -1 9 0.144 2.186 2.281 333.296 o
4 -1 10 79.930 81.955 3.415 32.240 o
4 -1 11 14.770 12.769 1.922 184.054 o
4 -1 12 2.896 1.751 1.467 572.081 o
4 0 0 693.084 706.535 20.255 1.187 o
4 0 1 177.442 188.405 9.969 7.909 o
4 0 2 2110.820 2166.070 57.876 0.152 o
4 0 3 1700.430 1720.440 46.832 0.231 o
4 0 4 300.417 330.317 11.699 4.227 o
4 0 5 32.456 21.819 3.834 64.980 o
4 0 6 496.642 488.698 23.059 1.583 o
4 0 7 4.483 2.986 1.907 345.178 o
4 0 8 572.337 581.063 10.866 1.963 o
4 0 9 216.103 221.573 8.655 7.375 o
4 0 10 13.435 15.098 5.490 50.793 o
4 0 11 7.686 6.770 2.120 239.213 o
4 0 12 7.596 9.203 1.977 247.101 o
4 1 0 117.821 140.164 5.455 16.727 o
4 1 1 35.593 34.953 3.708 59.666 o
4 1 2 87.799 78.525 4.431 27.093 o
4 1 3 55.952 54.383 5.866 29.187 o
4 1 4 48.357 73.909 4.076 39.781 o
4 1 5 433.646 458.896 23.132 1.737 o
4 1 6 146.334 162.549 6.561 12.500 o
4 1 7 0.202 0.932 2.937 210.064 o
4 1 8 36.559 33.611 2.112 84.716 o
4 1 9 5.125 6.361 2.234 250.051 o
4 1 10 40.331 45.743 3.249 58.518 o
4 1 11 383.640 386.012 11.412 3.347 o
4 1 12 162.089 153.816 5.251 13.223 o
4 1 13 22.557 22.568 2.312 116.739 o
4 2 0 417.760 393.360 10.882 3.154 o
4 2 1 2380.450 2489.940 65.733 0.119 o
4 2 2 109.152 108.328 5.290 19.449 o
4 2 3 5.189 9.615 5.071 64.655 o
4 2 4 203.651 211.640 6.570 8.999 o
4 2 5 442.785 484.782 18.147 2.081 o
4 2 6 118.725 137.259 10.403 9.806 o
4 2 7 329.182 349.215 18.840 2.661 o
4 2 8 18.557 22.767 2.216 131.111 o
4 2 9 9.497 9.801 1.944 230.379 o
4 2 10 179.732 187.193 5.214 11.353 o
4 2 11 71.130 71.576 4.984 28.863 o
4 2 12 180.685 195.427 9.362 8.150 o
4 2 13 67.916 66.672 7.325 20.474 o
4 3 0 51.175 57.001 3.713 44.734 o
4 3 1 81.096 76.316 6.242 22.056 o
4 3 2 1.125 6.320 1.428 565.621 o
4 3 3 146.532 171.319 5.515 13.376 o
4 3 4 664.262 642.317 13.338 1.525 o
4 3 5 523.629 515.194 12.812 2.149 o
4 3 6 234.635 242.760 13.812 4.739 o
4 3 7 67.687 74.871 8.380 17.030 o
4 3 8 46.464 52.761 3.149 53.258 o
4 3 9 363.146 352.858 8.409 4.107 o
4 3 10 2.053 8.106 2.468 235.684 o
4 3 11 312.501 313.122 8.080 5.004 o
4 3 12 149.275 160.338 5.022 14.084 o
4 3 13 563.313 567.297 21.990 1.443 o
4 3 14 39.585 31.902 2.138 81.318 o
4 4 0 705.197 753.361 31.382 0.840 o
4 4 1 12.572 17.771 4.537 68.469 o
4 4 2 511.098 499.277 8.185 2.523 o
4 4 3 117.389 114.921 3.094 22.279 o
4 4 4 2363.760 2476.350 41.330 0.144 o
4 4 5 117.024 130.853 5.009 17.994 o
4 4 6 401.259 420.962 14.514 2.739 o
4 4 7 2.024 1.704 3.627 132.470 o
4 4 8 26.924 28.319 3.197 79.752 o
4 4 9 58.628 66.652 3.925 38.463 o
4 4 10 8.207 10.622 2.365 193.260 o
4 4 11 285.159 278.072 6.434 6.128 o
4 4 12 53.012 58.223 3.097 48.469 o
4 4 13 360.877 361.073 16.269 2.862 o
4 4 14 69.756 64.467 2.528 42.569 o
4 5 0 341.547 327.080 16.731 2.976 o
4 5 1 641.000 652.975 27.741 1.044 o
4 5 2 680.038 676.603 13.546 1.446 o
4 5 3 294.171 312.999 6.529 5.629 o
4 5 4 611.452 680.059 11.376 1.676 o
4 5 5 16.506 8.734 2.246 163.541 o
4 5 6 323.670 369.795 10.497 4.059 o
4 5 7 1409.590 1489.300 34.416 0.342 o
4 5 8 670.546 716.869 18.041 1.284 o
4 5 9 110.981 103.459 4.693 20.825 o
4 5 10 112.167 104.446 18.768 4.408 o
4 5 11 35.068 41.643 3.081 66.555 o
4 5 12 67.546 72.547 2.871 40.111 o
4 5 13 28.273 32.673 2.290 95.043 o
4 5 14 14.967 13.957 2.745 130.831 o
4 6 0 3.405 4.087 3.666 123.360 o
4 6 1 35.186 43.923 6.213 32.261 o
4 6 2 50.964 54.721 5.505 32.283 o
4 6 3 31.379 22.449 1.751 111.575 o
4 6 4 7.765 7.893 1.875 266.300 o
4 6 5 65.771 73.129 3.705 36.315 o
4 6 6 38.605 23.198 3.490 65.155 o
4 6 7 215.538 233.078 9.616 6.788 o
4 6 8 30.415 32.624 3.229 72.848 o
4 6 9 38.334 39.490 5.288 39.305 o
4 6 10 0.623 -1.411 3.492 149.695 o
4 6 11 128.523 129.381 4.646 17.533 o
4 6 12 98.376 102.163 3.359 26.011 o
4 6 13 111.931 116.848 3.735 21.783 o
4 6 14 7.855 9.478 2.167 220.368 o
4 7 0 394.816 388.698 14.527 2.854 o
4 7 1 599.017 596.973 27.105 1.145 o
4 7 2 396.296 397.186 20.285 2.163 o
4 7 3 291.334 296.931 8.795 5.245 o
4 7 4 112.984 119.976 4.083 20.766 o
4 7 5 259.200 258.900 8.080 6.310 o
4 7 6 48.325 41.162 3.162 55.611 o
4 7 7 220.653 211.928 6.188 8.642 o
4 7 8 4.111 1.403 2.574 231.125 o
4 7 9 99.244 99.659 3.821 24.920 o
4 7 10 25.894 27.283 3.653 71.760 o
4 7 11 57.566 56.283 3.635 42.749 o
4 7 12 66.876 67.417 3.240 39.409 o
4 7 13 98.328 97.269 2.863 27.712 o
4 7 14 6.647 8.369 1.719 302.209 o
4 8 0 1.239 1.551 2.780 223.015 o
4 8 1 184.660 169.942 5.785 11.103 o
4 8 2 178.025 171.868 5.175 11.861 o
4 8 3 17.360 27.307 7.051 31.235 o
4 8 4 0.822 -0.087 3.163 180.797 o
4 8 5 4.937 6.370 2.717 190.058 o
4 8 6 0.025 -0.856 1.496 824.977 o
4 8 7 0.666 0.931 1.851 494.002 o
4 8 8 341.918 322.233 7.239 4.717 o
4 8 9 140.659 131.221 5.022 15.823 o
4 8 10 93.171 93.905 4.859 23.512 o
4 8 11 54.275 66.061 3.291 44.515 o
4 8 12 0.092 1.721 2.011 429.163 o
4 8 13 8.307 8.368 1.830 263.679 o
4 8 14 12.075 12.549 1.268 261.192 o
4 9 0 125.026 135.956 5.027 16.961 o
4 9 1 293.161 284.907 7.526 5.640 o
4 9 2 0.440 0.974 2.685 247.678 o
4 9 3 137.807 130.383 5.156 15.906 o
4 9 4 635.204 641.643 16.575 1.472 o
4 9 5 56.198 59.792 5.119 32.791 o
4 9 6 143.386 132.199 5.706 14.659 o
4 9 7 0.377 -0.128 3.055 196.107 o
4 9 8 432.207 433.502 13.692 2.645 o
4 9 9 54.754 67.927 4.083 38.549 o
4 9 10 237.420 233.355 9.724 6.322 o
4 9 11 105.552 102.636 3.868 23.516 o
4 9 12 54.497 57.193 4.803 35.552 o
4 9 13 0.019 2.583 1.507 700.124 o
4 9 14 34.081 25.862 2.225 92.381 o
4 10 0 28.118 30.112 4.047 61.493 o
4 10 1 13.326 5.577 4.884 64.667 o
4 10 2 424.954 433.932 13.124 2.740 o
4 10 3 1.620 3.238 2.837 206.217 o
4 10 4 131.391 135.093 6.114 14.838 o
4 10 5 433.305 423.850 9.935 3.054 o
4 10 6 17.700 13.030 2.921 116.616 o
4 10 7 402.002 410.988 12.055 3.058 o
4 10 8 270.963 252.093 11.559 5.015 o
4 10 9 14.313 22.684 4.392 68.324 o
4 10 10 313.941 274.979 11.992 4.297 o
4 10 11 6.496 11.819 3.381 122.800 o
4 10 12 32.093 33.616 2.052 92.660 o
4 10 13 72.995 71.692 2.291 40.759 o
4 11 0 63.605 51.228 4.053 38.576 o
4 11 1 2.322 2.370 4.652 81.748 o
4 11 2 335.371 316.704 10.167 4.270 o
4 11 3 125.013 123.372 5.895 16.102 o
4 11 4 103.491 106.828 5.105 20.606 o
4 11 5 2.013 3.903 3.123 170.012 o
4 11 6 116.295 120.540 5.147 18.335 o
4 11 7 2.348 1.936 4.017 108.382 o
4 11 8 16.704 19.794 4.277 70.120 o
4 11 9 230.419 236.952 10.605 6.042 o
4 11 10 87.354 63.331 5.823 23.502 o
4 11 11 233.531 224.165 6.921 7.741 o
4 11 12 201.853 182.058 4.493 10.874 o
4 12 0 0.123 0.344 2.526 286.396 o
4 12 1 72.008 81.170 5.722 24.811 o
4 12 2 76.744 95.487 5.938 22.380 o
4 12 3 242.905 241.844 7.892 6.888 o
4 12 4 656.145 654.498 21.008 1.256 o
4 12 5 89.401 97.579 4.351 25.327 o
4 12 6 7.979 11.717 2.728 160.666 o
4 12 7 10.751 7.513 3.670 104.273 o
4 12 8 147.505 162.341 7.918 10.992 o
4 12 9 4.442 7.975 3.121 151.870 o
4 12 10 86.438 94.838 5.028 23.952 o
4 12 11 41.181 34.046 1.858 81.766 o
4 13 0 5.550 5.607 1.633 363.254 o
4 13 1 0.006 0.722 2.543 281.807 o
4 13 2 0.191 4.449 5.852 53.008 o
4 13 3 2.400 1.282 2.248 312.453 o
4 13 4 7.849 6.299 3.728 108.171 o
4 13 5 56.274 60.047 4.768 34.886 o
4 13 6 16.951 21.923 2.409 129.053 o
4 13 7 1.108 1.243 2.774 226.100 o
4 13 8 5.437 6.213 2.658 193.805 o
4 13 9 54.335 44.472 3.179 50.802 o
4 14 3 0.028 1.185 2.023 433.824 o
4 14 4 5.068 3.019 4.320 90.031 o
4 14 5 241.074 220.278 8.785 6.780 o
4 14 6 51.465 42.420 2.745 57.291 o
4 14 7 0.170 0.260 1.647 661.711 o
5 -9 0 0.531 1.081 1.880 482.187 o
5 -9 1 0.131 -0.383 1.792 570.292 o
5 -9 2 0.059 1.530 1.820 521.762 o
5 -8 0 48.053 48.199 4.363 42.454 o
5 -8 1 62.746 57.723 3.236 42.996 o
5 -8 2 0.919 4.380 2.196 323.930 o
5 -8 3 3.593 7.615 2.053 290.958 o
5 -8 4 6.840 7.235 2.052 254.741 o
5 -7 0 549.454 534.857 20.892 1.558 o
5 -7 1 479.553 426.860 17.771 2.088 o
5 -7 2 115.411 113.332 6.993 15.315 o
5 -7 3 24.275 38.259 4.652 52.223 o
5 -7 4 18.807 20.033 4.898 56.393 o
5 -7 5 1.251 2.837 2.586 248.436 o
5 -7 6 1.477 -1.011 1.878 468.818 o
5 -6 0 0.933 2.716 4.999 72.200 o
5 -6 1 2.103 3.423 3.552 135.043 o
5 -6 2 146.686 123.330 5.670 14.788 o
5 -6 3 29.492 28.448 2.973 81.344 o
5 -6 4 12.862 7.450 2.584 159.532 o
5 -6 5 9.237 14.687 2.465 168.243 o
5 -6 6 68.567 65.460 9.478 14.622 o
5 -6 7 4.359 5.383 1.392 465.185 o
5 -5 0 31.028 34.619 3.623 64.525 o
5 -5 1 2.475 2.212 3.790 120.281 o
5 -5 2 486.978 467.584 12.235 2.439 o
5 -5 3 524.713 509.335 12.194 2.196 o
5 -5 4 0.093 2.641 2.526 273.008 o
5 -5 5 72.492 61.534 4.036 34.315 o
5 -5 6 4.448 4.664 2.416 237.394 o
5 -5 7 1.005 5.725 3.063 176.454 o
5 -5 8 28.045 37.361 2.399 89.250 o
5 -4 0 276.603 271.827 6.609 6.308 o
5 -4 1 28.913 23.715 2.547 95.547 o
5 -4 2 7.318 10.338 2.427 193.611 o
5 -4 3 62.159 65.957 3.871 37.720 o
5 -4 4 103.191 106.884 4.922 21.071 o
5 -4 5 327.602 290.410 13.610 3.750 o
5 -4 6 14.686 16.196 3.030 115.276 o
5 -4 7 5.473 8.136 4.074 95.519 o
5 -4 8 0.929 3.813 2.029 375.501 o
5 -4 9 3.219 4.650 1.249 585.705 o
5 -3 0 90.161 112.754 10.200 11.398 o
5 -3 1 0.027 -1.503 5.317 65.483 o
5 -3 2 42.648 47.272 3.381 54.938 o
5 -3 3 300.680 303.109 7.683 5.338 o
5 -3 4 97.375 89.477 3.297 27.628 o
5 -3 5 65.076 60.568 2.833 43.844 o
5 -3 6 39.593 29.931 2.747 72.955 o
5 -3 7 76.114 86.034 3.325 33.068 o
5 -3 8 267.341 253.097 8.158 6.185 o
5 -3 9 2.158 2.310 2.255 306.881 o
5 -3 10 2.883 5.288 2.341 261.741 o
5 -2 0 142.022 155.420 7.945 11.345 o
5 -2 1 617.621 655.344 31.829 0.936 o
5 -2 2 188.347 181.966 6.920 9.844 o
5 -2 3 229.928 231.769 10.041 6.335 o
5 -2 4 25.818 26.036 3.005 87.125 o
5 -2 5 68.545 64.450 4.954 30.298 o
5 -2 6 567.466 566.869 10.027 2.043 o
5 -2 7 184.705 190.794 5.784 10.629 o
5 -2 8 17.794 14.927 2.555 130.297 o
5 -2 9 30.179 30.823 2.175 95.857 o
5 -2 10 0.008 0.509 2.143 396.781 o
5 -2 11 13.662 12.339 2.485 152.743 o
5 -1 0 66.187 65.653 7.369 20.553 o
5 -1 1 606.243 645.515 23.493 1.244 o
5 -1 2 30.485 26.029 4.103 60.350 o
5 -1 3 31.310 35.357 3.548 65.216 o
5 -1 4 315.626 337.656 18.320 2.822 o
5 -1 5 16.238 26.431 3.422 89.183 o
5 -1 6 23.738 23.994 2.850 96.027 o
5 -1 7 72.711 75.772 2.971 37.175 o
5 -1 8 144.320 138.748 4.291 16.136 o
5 -1 9 0.799 2.644 2.136 358.093 o
5 -1 10 5.587 6.758 2.142 257.081 o
5 -1 11 9.398 13.071 1.642 249.403 o
5 0 0 1.688 2.350 3.814 120.474 o
5 0 1 178.295 215.212 9.417 7.925 o
5 0 2 597.751 623.367 19.153 1.459 o
5 0 3 494.306 539.874 24.822 1.437 o
5 0 4 558.077 583.768 26.932 1.211 o
5 0 5 1.550 6.348 3.534 133.712 o
5 0 6 4.645 6.859 2.170 262.364 o
5 0 7 0.046 -0.114 3.014 203.572 o
5 0 8 375.210 377.114 8.155 3.904 o
5 0 9 59.500 70.684 4.927 31.784 o
5 0 10 8.461 12.819 2.394 182.753 o
5 0 11 91.616 104.192 4.191 24.848 o
5 0 12 2.116 8.698 1.540 436.350 o
5 1 0 272.577 297.316 15.200 3.787 o
5 1 1 9.551 27.360 2.855 121.991 o
5 1 2 269.279 274.151 10.175 5.326 o
5 1 3 7.576 10.760 3.514 114.542 o
5 1 4 10.414 5.236 6.343 42.017 o
5 1 5 15.339 26.469 5.433 48.378 o
5 1 6 177.979 153.990 11.125 7.499 o
5 1 7 1.845 3.454 2.093 342.586 o
5 1 8 59.746 65.274 2.530 47.089 o
5 1 9 280.616 271.139 7.340 6.029 o
5 1 10 523.498 555.690 12.850 2.073 o
5 1 11 30.775 35.907 3.540 65.571 o
5 1 12 11.408 11.737 1.970 205.133 o
5 2 0 111.504 124.812 6.140 16.724 o
5 2 1 3062.960 3144.750 81.548 0.075 o
5 2 2 630.965 643.843 19.360 1.369 o
5 2 3 415.084 458.008 14.690 2.565 o
5 2 4 273.528 322.118 11.300 4.648 o
5 2 5 61.623 72.239 10.374 12.962 o
5 2 6 328.203 352.385 13.402 3.553 o
5 2 7 34.564 43.153 2.758 71.141 o
5 2 8 86.822 87.191 3.705 28.903 o
5 2 9 11.571 14.240 2.479 157.823 o
5 2 10 3.191 2.806 2.364 267.991 o
5 2 11 20.861 30.314 3.126 88.061 o
5 2 12 89.434 98.764 3.961 26.384 o
5 2 13 32.175 33.202 2.716 80.144 o
5 3 0 24.476 24.716 3.437 79.317 o
5 3 1 237.093 224.814 8.505 6.939 o
5 3 2 158.422 168.842 9.912 8.684 o
5 3 3 48.023 58.008 6.010 29.553 o
5 3 4 88.180 96.091 5.213 23.039 o
5 3 5 1759.860 1769.470 39.495 0.239 o
5 3 6 392.325 475.459 16.438 2.441 o
5 3 7 425.770 393.462 13.081 2.849 o
5 3 8 121.357 124.823 3.193 20.860 o
5 3 9 781.459 788.774 13.247 1.167 o
5 3 10 7.993 8.294 2.914 153.511 o
5 3 11 87.407 99.878 3.920 26.790 o
5 3 12 17.408 28.708 6.271 37.682 o
5 3 13 26.979 28.637 2.147 104.696 o
5 4 0 1047.270 1203.370 48.459 0.375 o
5 4 1 0.189 3.872 3.814 122.166 o
5 4 2 125.760 143.991 9.189 10.820 o
5 4 3 267.095 314.089 8.875 5.454 o
5 4 4 568.732 605.360 16.416 1.670 o
5 4 5 499.518 535.922 18.248 1.833 o
5 4 6 145.711 124.949 10.114 9.483 o
5 4 7 21.112 29.654 4.576 57.567 o
5 4 8 116.134 111.615 3.561 21.885 o
5 4 9 34.069 35.597 2.441 81.187 o
5 4 10 419.948 434.320 10.657 3.031 o
5 4 11 35.055 29.891 3.001 73.547 o
5 4 12 227.484 238.092 6.281 7.998 o
5 4 13 10.244 18.324 3.468 103.810 o
5 5 0 4.322 3.063 4.999 69.397 o
5 5 1 106.051 141.795 9.883 10.742 o
5 5 2 375.795 440.845 20.141 2.173 o
5 5 3 107.339 112.762 4.545 21.019 o
5 5 4 0.701 -0.283 1.582 685.292 o
5 5 5 4.180 3.203 2.369 254.215 o
5 5 6 27.349 30.691 3.417 73.357 o
5 5 7 92.814 106.968 5.247 21.579 o
5 5 8 142.144 154.906 6.796 12.666 o
5 5 9 41.942 43.765 3.322 57.220 o
5 5 10 889.344 905.433 17.588 0.884 o
5 5 11 30.182 32.894 3.017 76.973 o
5 5 12 794.760 823.531 18.306 1.022 o
5 5 13 174.320 178.881 4.783 12.176 o
5 5 14 56.102 47.236 5.967 29.285 o
5 6 0 35.739 36.337 4.702 46.633 o
5 6 1 66.902 51.176 6.848 23.183 o
5 6 2 5.279 10.692 4.479 79.914 o
5 6 3 46.402 44.709 2.979 57.663 o
5 6 4 79.462 71.775 4.695 28.393 o
5 6 5 22.921 25.093 2.425 109.264 o
5 6 6 0.294 -1.710 2.205 374.322 o
5 6 7 50.058 55.237 4.335 40.622 o
5 6 8 34.966 44.578 6.731 28.865 o
5 6 9 27.029 32.574 2.552 91.236 o
5 6 10 4.010 4.412 2.722 201.146 o
5 6 11 1.944 2.623 2.561 247.201 o
5 6 12 177.235 173.860 10.995 7.396 o
5 6 13 92.145 99.752 3.984 25.727 o
5 6 14 91.666 72.628 5.577 23.071 o
5 7 0 3.356 2.287 3.135 166.426 o
5 7 1 6.119 8.700 3.872 102.557 o
5 7 2 121.232 134.918 9.854 10.374 o
5 7 3 303.504 298.443 15.113 3.583 o
5 7 4 269.059 273.968 14.506 4.076 o
5 7 5 45.580 42.348 4.043 47.717 o
5 7 6 150.085 158.086 5.305 13.798 o
5 7 7 31.787 32.073 2.725 81.174 o
5 7 8 27.954 23.858 2.613 95.383 o
5 7 9 8.803 6.865 3.178 135.182 o
5 7 10 112.181 107.999 4.244 21.338 o
5 7 11 94.923 100.262 3.911 25.386 o
5 7 12 27.924 27.602 2.192 102.717 o
5 7 13 43.849 44.977 3.019 58.952 o
5 7 14 2.859 2.648 1.517 528.314 o
5 8 0 14.993 21.120 3.705 86.109 o
5 8 1 3.013 4.062 2.744 206.133 o
5 8 2 7.645 12.494 4.026 91.176 o
5 8 3 737.221 695.915 32.364 0.815 o
5 8 4 775.628 842.016 37.421 0.648 o
5 8 5 310.475 318.090 11.080 4.327 o
5 8 6 122.557 130.295 6.158 15.593 o
5 8 7 3.277 4.483 2.794 197.000 o
5 8 8 25.502 29.087 3.143 82.229 o
5 8 9 11.000 12.888 5.490 52.393 o
5 8 10 65.828 64.728 3.497 38.848 o
5 8 11 124.817 116.004 4.751 18.407 o
5 8 12 19.765 19.208 2.232 132.190 o
5 8 13 59.978 64.211 2.398 48.037 o
5 8 14 6.607 9.317 2.239 222.601 o
5 9 0 350.939 320.605 10.802 3.977 o
5 9 1 0.364 -0.112 3.026 200.018 o
5 9 2 352.852 313.249 9.557 4.224 o
5 9 3 275.510 270.574 9.436 5.490 o
5 9 4 35.842 43.654 3.780 55.637 o
5 9 5 234.932 234.935 11.675 5.556 o
5 9 6 61.701 56.770 4.747 33.992 o
5 9 7 11.852 11.251 3.709 97.650 o
5 9 8 36.668 38.606 5.750 36.006 o
5 9 9 142.098 119.921 7.802 12.333 o
5 9 10 5.636 9.105 3.294 133.884 o
5 9 11 7.447 5.537 2.706 179.566 o
5 9 12 4.917 6.020 1.705 355.245 o
5 9 13 0.063 3.158 1.241 922.150 o
5 10 0 37.299 53.890 4.434 45.001 o
5 10 1 355.486 322.248 10.348 4.009 o
5 10 2 303.488 307.864 14.015 3.783 o
5 10 3 196.165 216.169 7.821 8.425 o
5 10 4 18.856 13.880 2.863 115.346 o
5 10 5 158.565 146.576 6.692 12.135 o
5 10 6 612.361 644.768 25.776 1.150 o
5 10 7 76.691 82.240 6.415 21.665 o
5 10 8 30.090 23.088 4.681 52.745 o
5 10 9 41.296 37.997 5.172 39.621 o
5 10 10 203.160 193.677 6.679 9.257 o
5 10 11 29.873 23.576 4.215 59.789 o
5 10 12 102.981 95.471 2.849 26.964 o
5 10 13 33.958 25.666 2.744 82.146 o
5 11 0 13.934 15.855 3.421 101.206 o
5 11 1 334.987 311.972 9.918 4.349 o
5 11 2 143.385 154.134 8.611 10.599 o
5 11 3 4.518 7.528 8.597 24.265 o
5 11 4 3.832 6.107 5.794 52.068 o
5 11 5 84.653 82.933 6.617 20.116 o
5 11 6 65.865 79.032 6.502 22.890 o
5 11 7 133.749 133.767 5.234 15.989 o
5 11 8 19.631 19.447 3.728 80.803 o
5 11 10 47.379 37.594 4.190 46.537 o
5 11 11 195.660 178.314 13.899 5.489 o
5 11 12 65.595 58.301 1.991 48.855 o
5 12 0 24.010 30.783 2.910 88.655 o
5 12 1 46.672 47.799 3.444 51.702 o
5 12 2 153.791 148.586 7.831 11.107 o
5 12 3 101.124 99.712 5.996 19.159 o
5 12 4 11.707 14.748 3.087 121.488 o
5 12 5 10.054 14.766 4.797 65.649 o
5 12 6 65.032 56.608 5.404 29.612 o
5 12 7 333.681 312.881 9.235 4.497 o
5 12 8 77.533 85.649 5.115 25.835 o
5 12 11 8.084 6.617 1.878 269.554 o
5 13 0 4.434 6.002 1.497 421.020 o
5 13 1 0.001 0.008 1.930 497.177 o
5 13 2 4.191 4.640 2.137 286.985 o
5 13 3 0.407 2.456 2.219 343.401 o
5 13 4 1.084 -0.872 2.514 279.312 o
5 13 5 50.125 59.325 4.826 36.351 o
5 13 6 10.981 14.386 2.199 180.421 o
5 13 7 2.305 3.525 2.514 247.221 o
5 13 8 1.032 2.514 2.254 322.856 o
5 14 3 9.922 9.912 2.196 200.677 o
5 14 4 34.448 29.070 2.803 78.270 o
5 14 5 186.222 155.030 6.646 10.682 o
6 -9 0 0.008 1.069 1.965 461.135 o
6 -8 0 10.809 9.594 2.716 154.223 o
6 -8 1 13.743 14.960 1.979 179.677 o
6 -8 2 5.543 8.423 2.297 227.873 o
6 -8 3 0.181 0.462 1.676 632.773 o
6 -7 0 263.111 258.306 11.385 5.129 o
6 -7 1 158.075 156.008 15.720 5.177 o
6 -7 2 44.438 40.654 4.060 48.510 o
6 -7 3 63.228 58.233 5.187 30.959 o
6 -7 4 7.494 9.682 1.890 257.214 o
6 -7 5 58.481 51.208 4.985 34.120 o
6 -6 0 37.176 29.937 5.086 43.249 o
6 -6 1 0.127 0.858 3.044 196.523 o
6 -6 2 227.938 196.661 11.414 6.052 o
6 -6 3 5.693 7.979 2.860 168.256 o
6 -6 4 60.069 46.189 2.543 52.151 o
6 -6 5 17.956 19.464 1.900 153.261 o
6 -6 6 3.266 6.285 1.716 385.713 o
6 -5 0 35.638 36.056 3.810 57.827 o
6 -5 1 0.027 2.890 3.145 179.592 o
6 -5 2 48.610 49.033 2.834 56.118 o
6 -5 3 47.741 46.244 3.570 50.299 o
6 -5 4 9.864 12.540 2.291 184.408 o
6 -5 5 48.573 45.867 2.432 61.237 o
6 -5 6 19.413 19.534 3.757 80.247 o
6 -5 7 1.338 3.185 1.532 580.684 o
6 -5 8 32.468 32.191 2.254 89.323 o
6 -4 0 203.886 206.505 8.121 8.166 o
6 -4 1 6.129 12.899 2.369 198.801 o
6 -4 2 37.433 46.691 2.975 63.812 o
6 -4 3 479.173 419.213 10.377 2.751 o
6 -4 4 238.232 225.697 7.948 7.149 o
6 -4 5 111.482 85.158 4.039 23.553 o
6 -4 6 60.257 53.888 2.752 48.352 o
6 -4 7 11.161 8.423 1.874 229.510 o
6 -4 8 15.416 15.554 1.518 198.660 o
6 -4 9 7.937 13.784 1.965 224.436 o
6 -3 0 0.215 3.053 2.659 244.589 o
6 -3 1 145.346 155.849 4.004 15.645 o
6 -3 2 744.741 719.542 14.807 1.248 o
6 -3 3 18.431 21.948 4.274 67.816 o
6 -3 4 6.445 9.122 3.437 123.113 o
6 -3 5 201.170 183.199 6.987 9.312 o
6 -3 6 121.750 112.527 5.897 16.820 o
6 -3 7 19.670 27.778 3.128 91.632 o
6 -3 8 0.089 5.503 2.118 349.390 o
6 -3 9 4.412 2.059 1.564 461.090 o
6 -2 0 149.842 151.989 8.423 10.587 o
6 -2 1 449.734 441.411 22.814 1.745 o
6 -2 2 518.912 530.538 8.827 2.375 o
6 -2 3 12.306 12.291 3.948 87.759 o
6 -2 4 262.510 248.848 9.240 5.934 o
6 -2 5 467.667 442.843 9.811 2.797 o
6 -2 6 160.673 165.457 4.612 13.551 o
6 -2 7 6.729 2.954 2.318 238.677 o
6 -2 8 29.909 27.701 3.546 69.843 o
6 -2 9 2.460 4.807 2.081 322.920 o
6 -2 10 10.995 13.657 1.995 199.152 o
6 -1 0 153.545 161.665 12.801 6.775 o
6 -1 1 126.457 95.070 8.178 13.232 o
6 -1 2 75.886 79.043 4.836 27.811 o
6 -1 3 69.879 75.606 2.845 38.776 o
6 -1 4 145.948 154.468 4.719 14.869 o
6 -1 5 39.611 44.110 3.272 59.330 o
6 -1 6 8.324 9.780 2.271 204.576 o
6 -1 7 5.843 13.194 2.686 170.290 o
6 -1 8 109.552 110.029 3.477 23.150 o
6 -1 9 10.306 11.966 1.994 210.064 o
6 -1 10 15.717 16.973 2.060 159.822 o
6 -1 11 8.718 9.478 2.485 182.530 o
6 0 0 14.122 15.806 5.808 45.859 o
6 0 1 108.775 137.497 8.764 12.195 o
6 0 2 20.045 13.689 3.688 84.903 o
6 0 3 210.552 205.820 9.213 7.391 o
6 0 4 53.836 39.603 4.475 40.975 o
6 0 5 13.973 16.395 2.341 152.155 o
6 0 6 12.300 11.528 2.332 170.982 o
6 0 7 6.423 5.597 2.158 252.081 o
6 0 8 54.954 56.503 2.681 51.090 o
6 0 9 55.978 60.452 2.427 51.154 o
6 0 10 14.772 17.885 2.179 155.202 o
6 0 11 48.123 53.136 4.493 40.447 o
6 1 0 358.711 395.305 19.794 2.341 o
6 1 1 0.056 2.088 2.464 290.006 o
6 1 2 255.202 248.176 8.052 6.503 o
6 1 3 10.173 16.182 5.115 58.571 o
6 1 4 456.995 423.363 20.719 1.914 o
6 1 5 176.897 154.703 6.769 10.991 o
6 1 6 225.823 224.703 4.838 8.875 o
6 1 7 137.321 141.117 3.966 17.065 o
6 1 8 12.041 11.649 2.159 185.335 o
6 1 9 1.092 6.457 2.230 297.788 o
6 1 10 5.439 8.574 2.279 230.453 o
6 1 11 56.887 56.272 3.060 47.261 o
6 1 12 0.316 3.265 2.817 217.973 o
6 2 0 224.863 231.681 9.506 6.669 o
6 2 1 37.738 35.118 4.156 52.331 o
6 2 2 96.186 106.804 4.698 22.569 o
6 2 3 94.690 96.254 8.033 15.298 o
6 2 4 359.111 363.276 13.093 3.349 o
6 2 5 15.056 13.685 4.450 70.126 o
6 2 6 142.642 134.190 3.775 17.120 o
6 2 7 58.707 58.117 2.591 49.145 o
6 2 8 690.994 634.367 11.755 1.522 o
6 2 9 0.544 2.532 2.902 207.196 o
6 2 10 237.128 234.034 6.865 7.542 o
6 2 11 19.523 22.122 1.926 140.954 o
6 2 12 8.242 7.831 2.485 189.935 o
6 3 0 1260.440 1360.650 38.355 0.374 o
6 3 1 614.259 652.337 20.152 1.359 o
6 3 2 947.374 1024.210 41.929 0.483 o
6 3 3 147.235 160.405 10.229 8.834 o
6 3 4 52.937 54.586 6.126 28.330 o
6 3 5 20.265 23.908 3.651 79.459 o
6 3 6 98.458 113.679 10.316 10.933 o
6 3 7 1175.680 1121.790 17.730 0.587 o
6 3 8 147.361 149.751 4.206 15.514 o
6 3 9 537.050 534.037 10.921 2.175 o
6 3 10 478.625 493.650 11.653 2.463 o
6 3 11 376.047 383.008 11.371 3.419 o
6 3 12 93.836 98.942 4.870 23.011 o
6 3 13 23.365 23.059 2.052 122.765 o
6 4 0 105.757 132.664 10.056 10.695 o
6 4 1 212.613 213.777 12.917 5.491 o
6 4 2 292.716 338.638 17.107 3.137 o
6 4 3 2.331 4.132 4.074 103.641 o
6 4 4 175.343 195.433 8.362 9.004 o
6 4 5 77.698 57.128 7.513 19.397 o
6 4 6 151.887 164.508 12.194 7.177 o
6 4 7 148.483 133.948 5.702 14.250 o
6 4 8 52.602 54.906 3.087 49.654 o
6 4 9 318.119 299.609 7.401 5.167 o
6 4 10 152.541 168.674 5.424 13.180 o
6 4 11 208.667 226.907 12.671 5.561 o
6 4 12 11.163 16.415 2.890 130.841 o
6 4 13 242.729 215.120 8.074 7.112 o
6 5 0 102.403 92.671 9.160 12.909 o
6 5 1 38.701 38.461 6.242 31.898 o
6 5 2 1309.690 1392.350 55.684 0.272 o
6 5 3 401.348 418.248 19.650 2.179 o
6 5 4 1456.980 1553.330 43.210 0.290 o
6 5 5 79.106 87.576 6.019 22.324 o
6 5 6 12.958 8.215 3.924 90.406 o
6 5 7 2.999 5.777 2.156 291.640 o
6 5 8 34.432 30.765 3.057 72.768 o
6 5 9 0.086 0.779 2.302 340.801 o
6 5 10 355.927 346.348 8.887 4.138 o
6 5 11 58.847 57.907 4.583 35.619 o
6 5 12 0.164 3.984 2.789 220.495 o
6 5 13 191.894 190.250 5.985 10.196 o
6 6 0 75.139 60.201 4.014 33.870 o
6 6 1 27.449 26.411 6.097 37.014 o
6 6 2 149.677 136.738 10.027 9.278 o
6 6 3 41.371 44.298 5.982 32.492 o
6 6 4 12.630 7.426 4.884 64.507 o
6 6 5 104.237 122.244 6.919 15.934 o
6 6 6 43.840 41.245 2.703 64.119 o
6 6 7 29.473 27.706 2.345 96.029 o
6 6 8 0.438 -1.382 2.693 250.951 o
6 6 9 67.288 70.817 4.146 33.907 o
6 6 10 1.902 4.194 2.921 191.234 o
6 6 11 107.242 107.897 4.160 22.205 o
6 6 12 26.911 27.320 2.543 95.993 o
6 6 13 7.488 9.589 2.273 210.987 o
6 6 14 26.952 18.436 2.081 118.427 o
6 7 0 14.334 16.104 2.306 153.340 o
6 7 1 228.913 221.523 6.258 8.207 o
6 7 2 59.916 59.697 3.728 40.515 o
6 7 3 71.470 76.695 3.401 35.475 o
6 7 4 28.728 21.028 4.132 62.905 o
6 7 5 33.905 39.061 3.355 64.567 o
6 7 6 85.235 87.089 3.300 30.639 o
6 7 7 87.572 81.931 3.357 30.509 o
6 7 8 44.260 44.781 3.709 51.184 o
6 7 9 7.259 6.305 2.910 160.815 o
6 7 10 0.923 5.714 2.229 305.741 o
6 7 11 45.613 42.391 2.802 61.056 o
6 7 12 91.112 90.600 4.463 25.292 o
6 7 13 15.114 21.098 2.252 143.708 o
6 8 0 0.041 6.506 3.818 119.315 o
6 8 1 566.862 559.833 12.481 1.939 o
6 8 2 49.158 45.858 4.690 39.782 o
6 8 3 65.358 58.000 3.887 37.880 o
6 8 4 74.260 74.266 4.689 29.237 o
6 8 5 9.236 11.905 5.577 52.009 o
6 8 6 3.569 7.039 3.678 118.833 o
6 8 7 117.590 106.334 4.689 19.855 o
6 8 8 138.614 128.190 4.731 16.527 o
6 8 9 23.596 19.848 5.057 51.462 o
6 8 10 0.969 3.825 2.136 343.554 o
6 8 11 0.046 2.260 1.957 444.724 o
6 8 12 11.051 10.900 1.729 234.560 o
6 8 13 129.425 136.895 5.404 15.967 o
6 9 0 13.869 14.622 5.346 52.978 o
6 9 1 19.929 11.494 3.169 103.693 o
6 9 2 81.418 76.198 4.800 27.169 o
6 9 3 1.513 4.860 3.311 153.047 o
6 9 4 1250.690 1238.180 24.128 0.483 o
6 9 5 1.526 2.198 2.650 238.171 o
6 9 6 218.010 218.023 8.829 7.283 o
6 9 7 120.748 122.003 5.578 17.061 o
6 9 8 177.844 162.264 6.376 11.118 o
6 9 9 0.169 0.671 3.285 169.343 o
6 9 10 41.763 44.141 2.987 61.204 o
6 9 11 98.714 97.344 2.990 27.320 o
6 9 12 0.051 1.996 1.475 748.364 o
6 9 13 44.224 40.139 1.897 73.753 o
6 10 0 130.763 125.642 8.149 12.291 o
6 10 1 3.377 4.034 7.166 34.995 o
6 10 2 6.027 6.964 3.647 115.208 o
6 10 3 21.877 19.962 6.632 34.398 o
6 10 4 1049.240 1075.950 29.135 0.568 o
6 10 5 93.276 101.273 5.418 21.427 o
6 10 6 394.103 400.853 17.251 2.496 o
6 10 7 205.331 209.149 7.305 8.561 o
6 10 8 294.933 287.260 12.859 4.210 o
6 10 9 42.466 47.041 3.590 52.833 o
6 10 10 38.967 34.413 2.765 71.003 o
6 10 11 16.653 14.651 2.018 163.260 o
6 10 12 70.516 73.293 2.589 40.142 o
6 10 13 6.467 8.192 2.745 174.238 o
6 11 0 28.965 26.608 4.667 52.615 o
6 11 1 2.863 4.626 4.782 76.001 o
6 11 2 17.377 19.707 4.797 59.098 o
6 11 3 27.148 37.777 3.783 63.723 o
6 11 4 99.509 99.667 7.166 16.651 o
6 11 5 13.704 17.748 3.290 104.949 o
6 11 6 174.662 199.068 10.114 7.753 o
6 11 7 47.122 48.286 5.144 36.535 o
6 11 10 73.930 59.267 4.306 32.862 o
6 11 11 52.609 43.959 2.422 58.941 o
6 11 12 7.859 6.888 2.702 174.452 o
6 12 0 99.425 93.568 4.262 24.236 o
6 12 1 17.633 17.161 2.847 115.050 o
6 12 2 114.556 131.566 7.137 14.516 o
6 12 3 12.381 11.976 3.047 125.338 o
6 12 4 0.589 1.619 2.991 198.168 o
6 12 5 18.023 18.869 4.739 60.012 o
6 12 6 47.666 50.020 5.115 36.347 o
6 12 7 85.448 80.881 5.635 23.175 o
6 13 0 31.371 23.782 2.138 100.990 o
6 13 1 3.992 9.090 1.806 322.180 o
6 13 2 67.576 66.635 4.161 34.329 o
6 13 3 2.124 2.896 2.129 333.155 o
6 13 4 2.540 6.497 2.147 294.741 o
6 13 5 19.908 26.874 4.017 69.918 o
6 13 6 34.674 34.127 3.959 57.023 o
6 13 7 46.063 58.140 3.988 44.439 o
6 14 3 25.369 23.522 2.283 109.917 o
6 14 4 111.319 105.097 4.941 20.141 o
6 14 5 49.073 47.390 3.121 53.577 o
7 -8 0 120.969 121.539 5.433 17.318 o
7 -7 0 28.011 28.984 2.431 95.420 o
7 -7 1 6.833 7.311 2.774 172.019 o
7 -7 2 11.591 15.142 2.716 141.193 o
7 -7 3 1.568 5.057 1.907 384.522 o
7 -6 0 10.757 10.981 3.959 90.330 o
7 -6 1 32.226 33.926 6.054 35.254 o
7 -6 2 0.959 -1.044 2.331 324.336 o
7 -6 3 80.747 71.465 4.580 28.631 o
7 -6 4 0.492 -1.739 1.877 505.546 o
7 -6 5 0.619 1.136 1.409 796.319 o
7 -5 0 218.605 221.842 7.474 7.908 o
7 -5 1 13.628 15.382 2.525 144.753 o
7 -5 2 0.655 2.672 3.525 142.530 o
7 -5 3 2.318 4.249 2.265 288.984 o
7 -5 4 80.962 80.634 4.025 29.793 o
7 -5 5 11.155 9.107 2.267 188.962 o
7 -5 6 1.100 0.116 2.514 278.422 o
7 -4 0 3.922 2.781 2.732 205.810 o
7 -4 1 102.650 96.178 4.097 23.936 o
7 -4 2 140.070 137.151 4.123 16.796 o
7 -4 3 80.310 89.587 3.832 29.647 o
7 -4 4 0.420 1.442 2.496 282.384 o
7 -4 5 9.299 8.903 2.039 225.408 o
7 -4 6 36.456 48.504 2.550 69.501 o
7 -4 7 14.662 14.741 1.482 209.455 o
7 -4 8 0.062 -0.871 1.715 625.544 o
7 -3 0 69.859 79.580 3.617 34.523 o
7 -3 1 135.171 146.185 5.613 14.870 o
7 -3 2 453.256 428.215 10.549 2.858 o
7 -3 3 46.510 43.208 2.916 58.798 o
7 -3 4 0.150 -2.571 2.467 302.240 o
7 -3 5 160.519 149.416 4.359 14.355 o
7 -3 6 0.665 -1.142 2.540 278.853 o
7 -3 7 28.101 36.407 2.208 93.924 o
7 -3 8 2.062 4.327 1.458 554.015 o
7 -3 9 15.258 11.501 2.138 170.009 o
7 -2 0 447.136 423.515 10.033 2.957 o
7 -2 1 255.293 256.696 6.563 6.940 o
7 -2 2 9.548 7.149 2.435 188.998 o
7 -2 3 43.551 34.506 2.517 69.849 o
7 -2 4 659.943 598.110 12.248 1.626 o
7 -2 5 34.535 36.928 4.025 55.340 o
7 -2 6 71.806 74.477 3.696 34.330 o
7 -2 7 73.774 69.527 3.427 35.755 o
7 -2 8 61.962 59.068 3.392 42.038 o
7 -2 9 0.320 2.044 1.603 626.825 o
7 -2 10 11.681 10.518 1.936 210.651 o
7 -1 0 225.687 215.083 5.389 8.805 o
7 -1 1 3.197 8.001 2.938 172.748 o
7 -1 2 1875.020 1774.890 25.965 0.250 o
7 -1 3 358.341 362.353 6.973 4.319 o
7 -1 4 910.987 899.773 16.467 0.882 o
7 -1 5 6.912 8.590 2.788 167.473 o
7 -1 6 57.505 52.445 4.189 39.549 o
7 -1 7 44.113 42.124 3.891 50.059 o
7 -1 8 160.778 138.830 5.557 13.455 o
7 -1 9 41.016 37.067 2.328 73.710 o
7 -1 10 42.219 42.201 2.269 70.451 o
7 0 0 19.860 16.750 3.909 77.378 o
7 0 1 41.853 40.632 3.162 60.331 o
7 0 2 0.027 2.316 2.211 354.241 o
7 0 3 65.226 66.814 3.323 39.676 o
7 0 4 4.313 3.728 2.610 215.294 o
7 0 5 858.676 787.059 14.567 1.035 o
7 0 6 754.145 713.877 13.094 1.278 o
7 0 7 9.983 11.441 2.512 168.793 o
7 0 8 116.059 112.725 3.619 21.710 o
7 0 9 89.885 93.961 3.491 28.183 o
7 0 10 37.709 36.381 4.103 52.649 o
7 0 11 18.453 18.956 2.543 123.293 o
7 1 0 8.031 7.475 3.780 104.362 o
7 1 1 457.383 416.120 33.245 1.130 o
7 1 2 4.169 6.583 2.453 226.321 o
7 1 3 93.326 85.233 3.570 28.139 o
7 1 4 0.120 1.718 2.605 262.133 o
7 1 5 1616.540 1551.520 24.332 0.323 o
7 1 6 1.872 5.790 2.578 230.941 o
7 1 7 839.313 818.515 16.011 1.014 o
7 1 8 55.085 61.027 2.990 47.488 o
7 1 9 22.296 25.491 2.690 101.979 o
7 1 10 24.271 13.822 4.118 69.659 o
7 1 11 3.118 9.478 2.947 168.791 o
7 1 12 0.411 2.745 1.936 434.862 o
7 2 0 278.291 275.409 13.784 4.179 o
7 2 1 16.063 18.013 4.227 72.644 o
7 2 2 344.467 355.398 18.956 2.571 o
7 2 3 3.336 1.239 3.097 172.637 o
7 2 4 2.579 2.177 2.483 256.456 o
7 2 5 259.246 266.457 6.534 6.751 o
7 2 6 194.390 168.170 4.742 11.424 o
7 2 7 806.669 787.677 15.455 1.088 o
7 2 8 91.957 97.440 3.519 27.307 o
7 2 9 16.700 21.226 2.875 111.445 o
7 2 10 8.427 9.174 2.970 146.299 o
7 2 11 6.458 4.522 6.314 43.668 o
7 3 0 320.607 349.122 13.063 3.686 o
7 3 1 227.089 239.437 14.766 4.513 o
7 3 2 405.620 428.824 21.326 1.990 o
7 3 3 14.847 22.799 5.693 45.825 o
7 3 4 22.997 23.897 5.346 46.915 o
7 3 5 78.059 80.206 3.491 32.675 o
7 3 6 27.978 20.427 2.467 102.394 o
7 3 7 31.809 32.894 2.647 82.133 o
7 3 8 824.514 778.716 17.728 1.025 o
7 3 9 74.103 69.563 3.033 37.483 o
7 3 10 33.645 31.743 2.823 77.265 o
7 3 11 11.522 14.092 2.738 141.927 o
7 3 12 106.334 93.249 4.797 21.852 o
7 4 0 46.317 55.293 4.851 37.917 o
7 4 1 26.898 24.880 6.097 37.355 o
7 4 2 781.870 864.006 37.334 0.642 o
7 4 3 14.921 13.812 4.970 59.192 o
7 4 4 299.489 266.773 14.650 3.828 o
7 4 5 39.023 35.809 4.121 51.872 o
7 4 6 0.000 -0.389 2.495 297.521 o
7 4 7 31.538 35.382 2.399 85.538 o
7 4 8 26.948 30.286 2.530 93.735 o
7 4 9 21.922 23.732 3.062 93.171 o
7 4 10 21.473 21.166 3.542 82.441 o
7 4 11 91.115 94.377 4.465 24.967 o
7 4 12 75.501 75.681 5.476 25.637 o
7 5 0 4.347 7.183 2.745 188.151 o
7 5 1 37.892 38.228 4.205 50.831 o
7 5 2 14.217 20.299 3.795 84.973 o
7 5 3 34.176 31.066 3.867 59.693 o
7 5 4 321.079 314.194 10.319 4.403 o
7 5 5 44.282 47.219 3.104 56.910 o
7 5 6 9.642 9.759 2.652 163.468 o
7 5 7 2.713 1.767 2.330 286.647 o
7 5 8 23.173 22.955 2.632 104.501 o
7 5 9 1.269 -1.382 3.467 149.558 o
7 5 10 65.842 71.792 3.623 36.943 o
7 5 11 14.861 14.762 7.686 28.144 o
7 5 12 99.600 104.846 4.311 23.198 o
7 5 13 1.562 4.189 1.592 516.453 o
7 6 0 259.100 258.040 6.561 6.839 o
7 6 1 374.884 368.263 9.888 3.702 o
7 6 2 48.868 42.808 3.720 49.149 o
7 6 3 268.141 284.299 6.860 6.280 o
7 6 4 102.936 114.333 4.451 21.704 o
7 6 5 416.940 431.606 8.439 3.289 o
7 6 6 12.691 10.468 3.156 120.972 o
7 6 7 12.403 11.376 2.577 153.755 o
7 6 8 19.483 21.145 2.456 121.167 o
7 6 9 85.940 71.282 4.279 28.753 o
7 6 10 182.233 183.337 6.724 10.200 o
7 6 11 28.256 29.719 2.725 87.601 o
7 6 12 109.761 115.500 4.657 20.306 o
7 6 13 1.880 0.689 1.798 478.667 o
7 7 0 0.687 3.304 2.538 260.474 o
7 7 1 474.980 469.003 10.247 2.650 o
7 7 2 1226.910 1152.830 26.208 0.496 o
7 7 3 242.375 230.940 7.090 7.355 o
7 7 4 138.761 132.190 4.856 16.167 o
7 7 5 9.715 13.965 4.218 81.366 o
7 7 6 221.895 213.255 7.432 7.956 o
7 7 7 405.490 416.220 9.400 3.330 o
7 7 8 204.494 186.454 7.153 9.038 o
7 7 9 56.919 58.625 3.457 43.805 o
7 7 10 20.852 25.106 3.353 85.679 o
7 7 11 0.282 3.054 2.821 218.422 o
7 7 12 105.265 104.345 5.750 19.060 o
7 7 13 40.429 40.441 2.462 70.742 o
7 8 0 45.934 45.224 3.471 52.602 o
7 8 1 238.608 228.020 7.758 7.197 o
7 8 2 854.882 810.094 17.132 0.981 o
7 8 3 579.965 553.780 20.473 1.500 o
7 8 4 186.349 174.743 6.855 10.108 o
7 8 5 1514.460 1463.780 39.993 0.300 o
7 8 6 354.842 357.672 9.850 3.935 o
7 8 7 319.508 311.741 8.808 4.763 o
7 8 8 6.118 6.843 3.666 114.147 o
7 8 9 1.076 3.522 2.622 240.912 o
7 8 10 41.397 38.895 2.904 64.696 o
7 8 11 7.353 5.067 2.262 231.367 o
7 8 12 44.580 47.964 2.438 63.615 o
7 8 13 193.468 169.074 7.571 9.420 o
7 9 0 18.845 25.458 5.461 46.778 o
7 9 1 211.262 194.366 5.948 9.390 o
7 9 2 25.767 38.814 5.808 38.438 o
7 9 3 75.104 87.585 7.109 19.418 o
7 9 4 72.927 70.421 6.646 22.034 o
7 9 5 1063.660 1026.520 39.531 0.469 o
7 9 6 2.502 4.306 5.201 65.212 o
7 9 7 120.016 121.279 8.120 12.973 o
7 9 8 296.582 288.579 15.662 3.547 o
7 9 9 199.303 195.627 7.063 9.116 o
7 9 10 10.348 13.786 2.359 173.068 o
7 9 11 23.803 25.735 2.306 110.250 o
7 9 12 0.094 -0.856 1.674 654.325 o
7 9 13 1.036 3.502 1.583 560.510 o
7 10 0 0.466 2.543 4.421 92.386 o
7 10 1 46.977 56.227 5.129 35.570 o
7 10 2 107.056 118.064 10.966 9.798 o
7 10 3 30.620 20.372 4.826 51.164 o
7 10 4 2.587 7.681 2.860 184.475 o
7 10 5 132.663 132.032 7.253 13.240 o
7 10 6 27.489 30.696 3.799 66.023 o
7 10 7 211.505 213.319 8.134 7.863 o
7 10 8 102.622 98.671 4.673 22.299 o
7 10 9 29.782 28.182 4.855 49.319 o
7 10 10 322.055 305.093 9.173 4.693 o
7 10 11 60.179 69.464 3.307 41.196 o
7 10 12 5.272 5.370 1.379 439.261 o
7 11 0 1.648 4.074 3.988 109.176 o
7 11 1 0.985 1.074 4.811 78.519 o
7 11 2 0.376 4.163 3.184 170.758 o
7 11 3 46.911 50.338 5.086 36.730 o
7 11 4 160.110 174.678 6.449 11.598 o
7 11 5 0.060 -0.079 3.025 201.968 o
7 11 6 7.745 11.674 4.768 69.248 o
7 11 7 11.600 11.934 4.392 75.489 o
7 11 8 45.110 40.843 3.218 57.256 o
7 11 9 7.853 0.722 3.554 123.266 o
7 11 10 0.177 4.219 3.179 172.120 o
7 11 11 5.028 3.959 2.398 237.886 o
7 12 0 3.254 3.165 1.979 348.655 o
7 12 1 11.334 13.025 2.875 136.242 o
7 12 2 20.974 15.896 2.740 113.002 o
7 12 3 0.696 -1.069 3.525 146.651 o
7 12 4 32.873 33.184 3.053 73.205 o
7 12 5 39.348 40.769 3.110 62.890 o
7 12 6 0.160 4.999 3.959 112.672 o
7 12 7 33.648 37.883 4.363 51.220 o
7 13 1 96.148 83.722 4.248 25.671 o
7 13 2 4.274 6.196 1.810 342.041 o
7 13 3 48.379 57.966 3.757 45.410 o
7 13 4 15.516 16.659 2.093 159.552 o
7 13 5 23.983 31.728 3.930 66.096 o
7 13 6 46.111 45.483 3.988 47.264 o
7 13 7 164.025 170.807 7.542 10.505 o
8 -7 0 24.057 28.087 2.283 107.786 o
8 -6 0 0.338 1.089 2.013 430.439 o
8 -6 1 8.248 10.547 2.890 150.075 o
8 -6 2 26.430 28.954 2.976 84.950 o
8 -6 3 1.276 3.265 2.023 375.945 o
8 -5 0 124.483 127.780 7.022 14.187 o
8 -5 1 17.683 15.662 3.930 79.785 o
8 -5 2 0.721 4.970 3.381 149.929 o
8 -5 3 50.434 51.419 2.928 53.293 o
8 -5 4 26.457 31.931 3.265 76.737 o
8 -4 0 9.185 7.988 3.146 134.335 o
8 -4 1 42.992 41.095 7.354 24.591 o
8 -4 2 36.805 36.768 3.301 63.927 o
8 -4 3 66.814 61.094 5.245 29.588 o
8 -4 4 34.211 38.881 2.461 78.597 o
8 -4 5 32.256 32.639 2.090 92.486 o
8 -4 6 35.429 38.632 2.594 75.161 o
8 -3 0 74.958 81.026 6.820 20.635 o
8 -3 1 67.170 63.506 6.487 23.788 o
8 -3 2 149.663 133.530 4.686 15.432 o
8 -3 3 30.639 31.814 2.940 78.562 o
8 -3 4 14.924 12.089 2.271 161.524 o
8 -3 5 81.128 87.288 3.103 32.348 o
8 -3 6 16.668 15.091 2.102 157.441 o
8 -3 7 3.077 3.406 1.382 563.132 o
8 -2 0 173.081 169.451 9.897 8.302 o
8 -2 1 605.615 600.010 14.047 1.693 o
8 -2 2 44.666 45.968 4.218 45.616 o
8 -2 3 413.348 398.819 8.647 3.420 o
8 -2 4 394.908 366.013 8.007 3.790 o
8 -2 5 3.517 3.682 2.306 269.762 o
8 -2 6 3.651 2.927 2.404 255.317 o
8 -2 7 1.123 2.587 1.802 469.987 o
8 -2 8 93.441 104.455 3.132 27.325 o
8 -2 9 29.658 26.845 2.370 95.875 o
8 -1 0 396.695 379.220 10.348 3.419 o
8 -1 1 0.092 2.156 3.736 129.585 o
8 -1 2 1698.320 1626.130 31.542 0.280 o
8 -1 3 121.754 123.046 4.040 19.572 o
8 -1 4 131.550 132.135 4.188 17.777 o
8 -1 5 10.966 11.325 2.918 137.549 o
8 -1 6 19.485 16.206 2.437 128.764 o
8 -1 7 7.579 8.268 2.821 162.508 o
8 -1 8 8.016 10.699 2.746 161.240 o
8 -1 9 24.141 33.156 1.836 113.985 o
8 -1 10 15.675 16.269 2.052 162.102 o
8 0 0 20.532 27.134 5.490 45.442 o
8 0 1 228.185 216.107 12.787 5.334 o
8 0 2 9.037 12.118 3.088 132.176 o
8 0 3 340.680 354.980 7.630 4.465 o
8 0 4 267.718 223.997 5.560 7.371 o
8 0 5 140.006 121.221 7.773 12.442 o
8 0 6 3.080 6.318 3.249 149.830 o
8 0 7 76.183 69.337 3.379 35.261 o
8 0 8 24.181 25.136 2.453 105.677 o
8 0 9 1.113 0.636 3.410 153.855 o
8 0 10 192.997 229.236 9.594 7.313 o
8 1 0 9.441 5.858 2.706 168.992 o
8 1 1 102.524 99.900 4.235 23.318 o
8 1 2 0.750 2.101 3.022 191.982 o
8 1 3 1528.880 1423.500 27.484 0.349 o
8 1 4 699.914 675.227 12.714 1.430 o
8 1 5 994.753 966.978 14.634 0.793 o
8 1 6 602.740 596.773 12.058 1.791 o
8 1 7 19.417 23.119 2.862 104.337 o
8 1 8 0.000 -1.303 2.451 308.313 o
8 1 9 142.442 153.209 7.918 11.405 o
8 1 10 178.499 182.771 8.322 9.133 o
8 1 11 166.456 162.312 7.195 10.896 o
8 2 0 784.716 761.664 12.781 1.193 o
8 2 1 173.951 161.259 6.948 10.819 o
8 2 2 286.421 275.731 6.751 6.043 o
8 2 3 5.803 6.073 2.388 223.730 o
8 2 4 13.806 13.210 2.168 170.976 o
8 2 5 213.793 222.099 4.514 9.498 o
8 2 6 34.506 46.473 3.074 65.041 o
8 2 7 80.915 78.996 3.883 30.546 o
8 2 8 36.333 42.747 4.176 50.811 o
8 2 9 240.803 244.686 6.471 7.471 o
8 2 10 0.014 -0.144 2.441 310.526 o
8 2 11 0.001 3.901 2.976 196.643 o
8 3 0 0.657 2.681 2.358 302.056 o
8 3 1 127.961 134.529 3.864 18.491 o
8 3 2 573.594 563.816 11.949 1.937 o
8 3 3 26.876 30.859 3.078 80.854 o
8 3 4 63.876 58.038 3.354 41.713 o
8 3 5 39.946 44.795 3.082 61.193 o
8 3 6 31.061 32.010 3.320 70.843 o
8 3 7 176.875 173.618 6.772 10.581 o
8 3 8 33.069 27.116 3.456 68.841 o
8 3 9 221.217 205.354 5.025 9.302 o
8 3 10 55.077 57.730 2.818 49.637 o
8 3 11 41.844 52.216 4.103 46.570 o
8 3 12 12.865 8.611 2.138 191.168 o
8 4 0 4.014 4.964 2.650 207.986 o
8 4 1 9.854 13.275 2.683 153.012 o
8 4 2 263.610 251.000 8.104 6.293 o
8 4 3 128.273 113.222 3.600 20.090 o
8 4 4 235.742 227.944 5.927 8.056 o
8 4 5 10.128 10.041 2.732 154.949 o
8 4 6 16.716 17.242 2.741 121.657 o
8 4 7 76.844 64.980 3.228 36.432 o
8 4 8 44.245 41.342 3.169 58.254 o
8 4 9 8.063 6.069 2.167 232.900 o
8 4 10 8.116 10.778 3.156 132.817 o
8 4 11 101.279 116.873 3.680 23.487 o
8 4 12 10.478 12.019 2.268 184.302 o
8 5 0 286.093 274.801 6.850 6.031 o
8 5 1 35.722 33.897 5.678 37.496 o
8 5 2 44.236 40.101 3.685 52.775 o
8 5 3 139.698 140.389 5.596 14.775 o
8 5 4 332.443 337.382 9.082 4.403 o
8 5 5 327.498 315.533 8.340 4.736 o
8 5 6 23.203 20.832 3.135 91.355 o
8 5 7 104.844 101.100 3.709 24.122 o
8 5 8 64.623 68.720 3.173 40.383 o
8 5 9 33.825 33.921 3.008 72.614 o
8 5 10 70.701 72.173 7.036 20.861 o
8 5 11 31.741 27.462 3.013 78.380 o
8 5 12 57.587 63.063 2.972 45.874 o
8 6 0 530.458 506.831 11.101 2.245 o
8 6 1 324.764 318.832 10.363 4.330 o
8 6 2 34.590 36.032 3.061 69.907 o
8 6 3 245.898 231.706 7.188 7.220 o
8 6 4 4.147 8.033 5.288 61.036 o
8 6 5 40.466 33.276 3.178 64.110 o
8 6 6 16.583 18.871 2.631 124.684 o
8 6 7 5.208 5.090 3.055 159.825 o
8 6 8 40.405 41.731 3.327 58.936 o
8 6 9 18.346 19.033 2.870 110.425 o
8 6 10 63.254 66.531 4.215 35.288 o
8 6 11 149.230 143.847 7.715 11.536 o
8 6 12 16.438 20.678 2.359 134.752 o
8 6 13 1.217 3.785 1.849 429.415 o
8 7 0 70.158 66.278 4.103 33.961 o
8 7 1 148.027 161.384 6.534 12.471 o
8 7 2 72.243 70.299 3.149 37.453 o
8 7 3 376.484 372.212 10.163 3.632 o
8 7 4 202.590 216.710 7.865 8.208 o
8 7 5 726.522 733.616 16.883 1.213 o
8 7 6 298.156 279.387 6.543 5.848 o
8 7 7 570.124 542.431 15.722 1.784 o
8 7 8 9.287 5.378 3.312 127.824 o
8 7 9 4.371 8.020 3.197 146.240 o
8 7 10 3.400 1.681 3.176 163.755 o
8 7 11 59.641 63.406 3.726 39.942 o
8 7 12 13.517 18.985 3.468 97.553 o
8 7 13 13.505 14.338 1.589 211.876 o
8 8 0 832.590 831.373 22.864 0.885 o
8 8 1 7.531 16.537 3.151 126.666 o
8 8 2 1504.470 1498.350 40.150 0.298 o
8 8 3 9.580 12.321 3.897 93.256 o
8 8 4 0.014 0.105 3.686 136.078 o
8 8 5 356.502 354.485 9.125 4.053 o
8 8 6 5.333 9.187 2.857 167.346 o
8 8 7 170.679 176.101 6.679 10.871 o
8 8 8 462.780 431.216 12.920 2.578 o
8 8 9 4.332 6.030 4.941 69.748 o
8 8 10 46.498 41.023 2.689 62.160 o
8 8 11 37.220 26.845 4.132 55.312 o
8 8 12 4.624 3.179 2.947 176.608 o
8 8 13 16.140 14.188 2.052 164.766 o
8 9 0 14.066 11.734 3.320 108.917 o
8 9 1 900.578 867.072 23.855 0.793 o
8 9 2 849.002 852.681 23.548 0.848 o
8 9 3 2.276 5.478 3.593 128.961 o
8 9 4 158.835 152.111 8.900 9.798 o
8 9 5 14.185 11.877 5.346 53.490 o
8 9 6 39.817 29.012 5.664 37.162 o
8 9 7 101.436 95.676 7.195 16.595 o
8 9 8 0.623 3.640 3.144 174.995 o
8 9 9 6.847 9.212 2.368 206.540 o
8 9 10 62.141 63.936 8.366 17.865 o
8 9 11 89.459 89.870 3.908 27.406 o
8 9 12 1.770 2.494 1.836 437.159 o
8 10 0 0.221 2.312 4.334 96.539 o
8 10 1 15.553 16.511 3.361 100.032 o
8 10 2 109.819 109.430 13.856 7.126 o
8 10 3 63.601 79.579 3.923 34.859 o
8 10 4 75.606 85.822 3.770 31.459 o
8 10 5 12.368 18.184 2.748 132.145 o
8 10 6 56.407 54.271 4.085 40.354 o
8 10 7 81.934 81.046 7.831 17.172 o
8 10 8 0.200 -1.995 2.896 219.268 o
8 10 9 518.124 504.310 31.815 1.094 o
8 10 10 550.924 549.375 21.687 1.498 o
8 10 11 2.126 6.546 2.070 316.835 o
8 10 12 10.256 12.133 1.526 257.943 o
8 11 0 80.933 95.099 5.548 23.094 o
8 11 1 16.964 29.463 3.022 97.810 o
8 11 2 6.567 7.009 3.236 138.000 o
8 11 3 11.757 11.666 3.052 127.192 o
8 11 4 10.387 12.052 2.949 136.389 o
8 11 5 44.164 51.762 2.832 58.297 o
8 11 6 14.901 16.844 3.352 101.221 o
8 11 7 8.519 3.032 2.741 177.235 o
8 11 8 72.785 71.548 3.575 35.045 o
8 11 9 42.939 49.442 4.248 45.325 o
8 11 10 19.963 18.349 3.092 100.042 o
8 11 11 12.016 6.993 2.138 201.880 o
8 12 1 1.272 1.417 1.956 421.408 o
8 12 2 56.365 73.319 3.437 41.135 o
8 12 3 5.119 6.444 3.208 145.632 o
8 12 4 161.345 147.912 9.796 8.989 o
8 12 5 77.193 77.102 4.320 29.858 o
8 12 6 0.563 2.919 3.496 144.622 o
8 12 7 0.004 2.803 3.294 164.549 o
8 12 8 77.231 72.559 4.479 29.683 o
8 13 2 8.637 9.202 1.427 311.763 o
8 13 3 0.406 3.236 1.994 406.568 o
8 13 4 90.204 93.421 11.602 9.842 o
8 13 5 5.158 7.282 3.034 157.334 o
8 13 6 17.597 24.909 3.236 93.874 o
8 13 7 21.052 18.581 2.514 118.184 o
9 -5 0 1.653 2.613 1.714 489.122 o
9 -5 1 4.067 2.960 1.702 411.720 o
9 -5 2 46.757 61.000 2.500 56.329 o
9 -5 3 33.772 37.977 4.826 45.763 o
9 -4 0 101.618 96.192 3.182 26.392 o
9 -4 1 67.223 61.803 3.277 40.125 o
9 -4 2 14.489 13.524 3.063 117.355 o
9 -4 3 3.127 6.762 2.716 199.918 o
9 -4 4 29.613 26.585 2.919 83.577 o
9 -4 5 59.063 58.111 3.208 44.727 o
9 -3 0 466.197 470.696 19.187 1.947 o
9 -3 1 28.286 30.919 4.768 50.501 o
9 -3 2 5.568 9.298 2.862 165.680 o
9 -3 3 107.001 101.212 6.733 16.910 o
9 -3 4 167.649 172.619 5.782 11.879 o
9 -3 5 98.070 99.678 3.831 25.097 o
9 -3 6 43.050 48.939 3.164 56.510 o
9 -2 0 69.822 76.613 4.501 30.799 o
9 -2 1 83.826 89.348 4.750 25.727 o
9 -2 2 269.989 255.489 8.467 6.012 o
9 -2 3 0.582 7.572 3.166 164.124 o
9 -2 4 71.252 65.358 3.901 34.812 o
9 -2 5 3.634 9.420 2.604 201.117 o
9 -2 6 81.410 86.127 3.720 30.204 o
9 -2 7 128.949 151.295 4.767 16.312 o
9 -1 0 65.212 76.638 4.568 31.564 o
9 -1 1 648.143 669.046 18.961 1.331 o
9 -1 2 25.818 22.223 3.662 74.144 o
9 -1 3 317.178 336.848 10.569 4.272 o
9 -1 4 0.114 2.141 3.173 177.951 o
9 -1 5 87.821 84.275 4.246 27.171 o
9 -1 6 5.964 6.411 2.777 178.277 o
9 -1 7 258.606 275.460 8.173 6.134 o
9 -1 8 0.046 1.093 1.582 693.211 o
9 0 0 59.154 49.442 5.577 30.637 o
9 0 1 161.503 159.567 8.756 9.714 o
9 0 2 26.830 31.179 5.288 44.694 o
9 0 3 105.599 100.647 6.964 16.566 o
9 0 4 44.346 58.487 5.750 31.807 o
9 0 5 5.812 4.884 4.219 91.669 o
9 0 6 133.867 116.858 6.704 14.417 o
9 0 7 12.131 14.063 2.728 140.528 o
9 0 9 31.751 31.642 2.543 85.095 o
9 1 0 0.748 2.218 3.979 113.141 o
9 1 1 104.956 94.233 7.166 16.442 o
9 1 2 173.686 165.726 6.575 11.058 o
9 1 3 173.689 181.958 6.901 10.435 o
9 1 4 0.049 -2.116 3.340 165.828 o
9 1 5 5.883 11.044 3.309 129.526 o
9 1 6 3.176 4.358 2.563 228.183 o
9 1 7 93.101 82.558 4.563 25.330 o
9 1 8 9.219 9.518 2.901 147.645 o
9 1 9 0.941 1.077 2.268 332.546 o
9 1 10 81.790 97.670 4.970 24.642 o
9 2 0 829.446 788.801 15.462 1.056 o
9 2 1 474.833 434.684 9.219 2.827 o
9 2 2 22.412 21.608 3.069 93.878 o
9 2 3 251.804 241.129 6.715 7.150 o
9 2 4 378.665 362.517 17.656 2.589 o
9 2 5 687.520 667.243 22.568 1.149 o
9 2 6 15.637 25.342 5.375 49.294 o
9 2 7 33.816 30.681 4.291 54.020 o
9 2 8 29.385 30.523 2.679 86.405 o
9 2 9 3.424 7.016 2.468 228.627 o
9 2 10 60.900 56.377 4.161 37.917 o
9 3 0 166.650 144.685 4.274 14.165 o
9 3 1 0.813 3.273 2.313 305.909 o
9 3 2 177.536 189.763 4.702 11.765 o
9 3 3 25.111 27.211 2.961 88.404 o
9 3 4 262.797 265.090 7.307 6.439 o
9 3 5 10.054 8.772 2.992 140.069 o
9 3 6 535.952 550.541 13.001 2.030 o
9 3 7 8.190 19.381 3.046 126.691 o
9 3 8 39.357 29.407 2.421 78.752 o
9 3 9 109.649 104.736 3.695 23.094 o
9 3 10 57.749 60.062 5.172 32.079 o
9 3 11 60.572 60.856 3.641 40.617 o
9 4 0 37.791 43.515 2.933 65.421 o
9 4 1 49.804 53.058 3.295 49.902 o
9 4 2 803.010 750.148 15.401 1.120 o
9 4 3 267.933 254.567 7.395 6.413 o
9 4 4 9.683 12.293 2.651 157.950 o
9 4 5 27.369 28.476 4.291 58.599 o
9 4 6 553.595 560.892 11.482 2.033 o
9 4 7 95.166 94.377 3.567 26.837 o
9 4 8 648.539 655.127 13.007 1.558 o
9 4 9 43.820 45.494 3.703 51.302 o
9 4 10 0.020 1.157 1.920 479.883 o
9 4 11 0.816 0.542 2.413 301.977 o
9 5 0 276.034 276.417 7.664 5.970 o
9 5 1 22.580 23.626 2.784 100.331 o
9 5 2 4.930 7.802 2.714 186.323 o
9 5 3 328.572 297.405 7.273 5.059 o
9 5 4 695.301 650.014 13.026 1.457 o
9 5 5 163.674 177.608 4.871 12.754 o
9 5 6 47.423 39.160 2.812 60.783 o
9 5 7 7.004 6.331 2.442 207.224 o
9 5 8 95.810 99.064 3.479 26.491 o
9 5 9 25.193 26.110 3.091 85.831 o
9 5 10 92.131 85.908 3.837 27.491 o
9 5 11 102.303 105.621 9.102 12.708 o
9 5 12 70.735 59.325 3.381 38.709 o
9 6 0 401.507 379.537 11.831 3.191 o
9 6 1 174.112 169.957 5.533 11.826 o
9 6 2 32.496 27.886 3.999 59.959 o
9 6 3 103.610 104.805 4.456 22.260 o
9 6 4 25.446 24.972 3.131 85.270 o
9 6 5 248.257 219.533 5.567 7.959 o
9 6 6 28.034 36.413 2.789 81.941 o
9 6 7 262.764 244.645 6.861 6.806 o
9 6 8 0.003 1.153 2.629 261.604 o
9 6 9 17.337 17.168 2.534 129.325 o
9 6 10 47.016 45.139 3.511 51.593 o
9 6 11 18.914 18.552 3.468 89.621 o
9 6 12 85.867 75.741 3.627 30.723 o
9 7 0 104.089 93.761 4.019 24.098 o
9 7 1 57.719 67.425 5.519 29.402 o
9 7 2 21.980 19.878 4.324 64.808 o
9 7 3 0.090 2.990 2.965 200.326 o
9 7 4 5.097 6.283 3.571 122.216 o
9 7 5 1334.850 1299.660 41.553 0.346 o
9 7 6 58.811 60.659 3.411 42.886 o
9 7 7 0.736 7.228 2.825 200.590 o
9 7 8 1.121 1.116 2.547 265.845 o
9 7 9 10.205 13.109 2.478 166.395 o
9 7 10 7.126 11.379 2.821 157.871 o
9 7 11 43.202 46.318 2.901 60.271 o
9 7 12 0.205 -0.411 1.593 712.989 o
9 8 0 80.429 70.910 4.137 30.588 o
9 8 1 125.836 127.956 4.535 18.045 o
9 8 2 15.228 21.897 3.567 89.430 o
9 8 3 16.439 14.187 3.765 86.937 o
9 8 4 76.876 83.395 4.882 27.027 o
9 8 5 68.741 62.250 3.571 37.847 o
9 8 6 77.327 83.507 3.807 31.170 o
9 8 7 615.956 603.146 13.904 1.668 o
9 8 8 4.084 3.935 3.028 169.603 o
9 8 9 27.052 27.683 4.479 56.120 o
9 8 10 19.784 18.581 3.872 77.407 o
9 8 11 148.589 150.955 5.118 14.352 o
9 8 12 17.554 17.059 1.757 167.793 o
9 9 0 27.517 26.740 3.173 80.502 o
9 9 1 126.517 145.321 8.033 12.176 o
9 9 2 11.632 28.857 7.715 27.445 o
[truncated: 13,618 more chars]
