# Supplementary material for: Electrochemical synthesis of heterodehydro[7]helicenes
Source: Commun Chem. 2022 Dec 3;5:166. doi: 10.1038/s42004-022-00780-7 (PMC9814689; doi:10.1038/s42004-022-00780-7)
Supplement: Supplementary file 8 — Supplementary data 5 [file 42004_2022_780_MOESM8_ESM.cif]

data_req214-1
_audit_creation_date               2022-07-27
_audit_creation_method
;
Olex2 1.5
(compiled 2022.04.07 svn.rca3783a0 for OlexSys, GUI svn.r6498)
;
_audit_contact_author_address      ?
_audit_contact_author_email        ?
_audit_contact_author_name         ''
_audit_contact_author_phone        ?
_publ_contact_author_id_orcid      ?
_publ_section_references
;
Bourhis, L.J., Dolomanov, O.V., Gildea, R.J., Howard, J.A.K., Puschmann, H.
 (2015). Acta Cryst. A71, 59-75.

Dolomanov, O.V., Bourhis, L.J., Gildea, R.J, Howard, J.A.K. & Puschmann, H.
 (2009), J. Appl. Cryst. 42, 339-341.

Sheldrick, G.M. (2008). Acta Cryst. A64, 112-122.
;
_chemical_formula_moiety           'C33 H17 N O2'
_chemical_formula_sum              'C33 H17 N O2'
_chemical_formula_weight           459.508
loop_
  _atom_type_symbol
  _atom_type_scat_dispersion_real
  _atom_type_scat_dispersion_imag
  _atom_type_scat_Cromer_Mann_a1
  _atom_type_scat_Cromer_Mann_a2
  _atom_type_scat_Cromer_Mann_a3
  _atom_type_scat_Cromer_Mann_a4
  _atom_type_scat_Cromer_Mann_b1
  _atom_type_scat_Cromer_Mann_b2
  _atom_type_scat_Cromer_Mann_b3
  _atom_type_scat_Cromer_Mann_b4
  _atom_type_scat_Cromer_Mann_c
  _atom_type_scat_source
  _atom_type_scat_dispersion_source
 C 0.01920 0.00962 2.31000 1.02000 1.58860 0.86500 20.84390 10.20750 0.56870
 51.65120 0.21560 'International Tables Volume C Table 6.1.1.4 (pp. 500-502)'
 'Henke, Gullikson and Davis, At. Data and Nucl. Data Tables, 1993, 54, 2'
 H 0.00000 0.00000 0.49300 0.32291 0.14019 0.04081 10.51090 26.12570 3.14236
 57.79970 0.00304 'International Tables Volume C Table 6.1.1.4 (pp. 500-502)'
 'Henke, Gullikson and Davis, At. Data and Nucl. Data Tables, 1993, 54, 2'
 N 0.03256 0.01839 12.21260 3.13220 2.01250 1.16630 0.00570 9.89330 28.99750
 0.58260 -11.52900 'International Tables Volume C Table 6.1.1.4 (pp. 500-502)'
 'Henke, Gullikson and Davis, At. Data and Nucl. Data Tables, 1993, 54, 2'
 O 0.05239 0.03377 3.04850 2.28680 1.54630 0.86700 13.27710 5.70110 0.32390
 32.90890 0.25080 'International Tables Volume C Table 6.1.1.4 (pp. 500-502)'
 'Henke, Gullikson and Davis, At. Data and Nucl. Data Tables, 1993, 54, 2'

_space_group_crystal_system        'triclinic'
_space_group_IT_number             2
_space_group_name_H-M_alt          'P -1'
_space_group_name_Hall             '-P 1'
loop_
  _space_group_symop_id
  _space_group_symop_operation_xyz
 1 x,y,z
 2 -x,-y,-z

_symmetry_Int_Tables_number        2
_cell_length_a                     8.0973(4)
_cell_length_b                     11.6061(5)
_cell_length_c                     11.6897(5)
_cell_angle_alpha                  77.674(3)
_cell_angle_beta                   75.721(4)
_cell_angle_gamma                  76.630(4)
_cell_volume                       1021.42(8)
_cell_formula_units_Z              2
_cell_measurement_reflns_used      3097
_cell_measurement_temperature      100
_cell_measurement_theta_max        75.0790
_cell_measurement_theta_min        3.9220
_exptl_absorpt_coefficient_mu      0.736
_exptl_absorpt_correction_T_max    1.00000
_exptl_absorpt_correction_T_min    0.75099
_exptl_absorpt_correction_type     multi-scan
_exptl_absorpt_process_details
;
CrysAlisPro 1.171.41.93a (Rigaku Oxford Diffraction, 2020)
Empirical absorption correction using spherical harmonics,
implemented in SCALE3 ABSPACK scaling algorithm.
;
_exptl_crystal_colour              'clear colourless'
_exptl_crystal_density_diffrn      1.494
_exptl_crystal_description         needle
_exptl_crystal_F_000               477.542
loop_
  _exptl_crystal_face_index_h
  _exptl_crystal_face_index_k
  _exptl_crystal_face_index_l
  _exptl_crystal_face_perp_dist
 0 7 1 0.0180
 -5 -2 -1 0.0632
 0 -7 -1 0.0054
 5 2 1 0.0604
 1 7 2 0.0181
 0 -1 -7 0.0126
 0 -1 7 0.0109

_exptl_crystal_size_max            0.13
_exptl_crystal_size_mid            0.03
_exptl_crystal_size_min            0.02
_diffrn_reflns_av_R_equivalents    0.0342
_diffrn_reflns_av_unetI/netI       0.0524
_diffrn_reflns_Laue_measured_fraction_full  0.9848
_diffrn_reflns_Laue_measured_fraction_max  0.9429
_diffrn_reflns_limit_h_max         9
_diffrn_reflns_limit_h_min         -10
_diffrn_reflns_limit_k_max         14
_diffrn_reflns_limit_k_min         -11
_diffrn_reflns_limit_l_max         14
_diffrn_reflns_limit_l_min         -14
_diffrn_reflns_number              10181
_diffrn_reflns_point_group_measured_fraction_full  0.9848
_diffrn_reflns_point_group_measured_fraction_max  0.9429
_diffrn_reflns_theta_full          67.6840
_diffrn_reflns_theta_max           76.34
_diffrn_reflns_theta_min           3.96
_diffrn_ambient_temperature        100
_diffrn_detector                   'Rigaku HyPix-6000 area detector'
_diffrn_detector_area_resol_mean   10.0
_diffrn_detector_type              'HPC area detector'
_diffrn_measured_fraction_theta_full  0.9848
_diffrn_measured_fraction_theta_max  0.9429
_diffrn_measurement_details
;
List of Runs (angles in degrees, time in seconds):

  # Type    Start    End  Width  t~exp~   \w     \q     \k     \f   Frames
--------------------------------------------------------------------------
  1  \w     -7.00  20.00   0.50   26.22    --   43.60 -63.00 -87.00   54
  2  \w     59.00  95.00   0.50   26.22    --   43.60  63.00  49.00   72
  3  \w    120.00 152.00   0.50  104.89    --  109.30  63.00  49.00   64
  4  \w     59.00  88.00   0.50  104.89    --  109.30 -63.00 -87.00   58
  5  \w    -38.00 -12.00   0.50   26.22    --  -35.00 -82.00 -60.00   52
  6  \w      2.00  45.00   0.50   26.22    --   43.60  77.00  60.00   86
  7  \w     78.00 130.00   0.50   26.22    --   43.60  77.00   0.00  104
  8  \w     16.00  47.00   0.50   26.22    --   43.60  77.00 -30.00   62
  9  \w      5.00  37.00   0.50   26.22    --   43.60  77.00-180.00   64
 10  \w     76.00 113.00   0.50   26.22    --   43.60  77.00  90.00   74
 11  \w      6.00  43.00   0.50   26.22    --   43.60  77.00 -60.00   74
 12  \w    104.00 130.00   0.50   26.22    --   43.60  63.00  49.00   52
 13  \w    118.00 198.00   0.50  104.89    --  109.30  45.00  30.00  160
 14  \w     71.00 102.00   0.50  104.89    --  109.30  45.00 -30.00   62
 15  \w     58.00 150.00   0.50  104.89    --  109.30 -82.00-180.00  184
 16  \w    113.00 164.00   0.50  104.89    --  109.30  45.00 -30.00  102
 17  \w     61.00  88.00   0.50  104.89    --  109.30 -45.00 -90.00   54
 18  \w     91.00 145.00   0.50  104.89    --  109.30 -45.00 -90.00  108
 19  \w    130.00 195.00   0.50  104.89    --  109.30  82.00 -30.00  130
 20  \w     21.00  54.00   0.50  104.89    --  109.30 -82.00-180.00   66
 21  \w    173.00 199.00   0.50  104.89    --  109.30  82.00-120.00   52
 22  \w    144.00 171.00   0.50  104.89    --  109.30  82.00-120.00   54
 23  \w     85.00 125.00   0.50  104.89    --  109.30  82.00 -30.00   80
 24  \w    -37.00  -7.00   0.50   26.22    --  -35.00 -77.00 -60.00   60
 25  \w   -104.00 -76.00   0.50   26.22    --  -35.00 -77.00 -90.00   56
 26  \w    -38.00  36.00   0.50   26.22    --   43.60 -38.00 120.00  148
 27  \w     38.00  76.00   0.50   26.22    --   43.60 -38.00 120.00   76
 28  \w     21.00  56.00   0.50   26.22    --   43.60  57.00  60.00   70
 29  \w     19.00  45.00   0.50   26.22    --   43.60  77.00 120.00   52
 30  \w     75.00 111.00   0.50  104.89    --  109.30 -82.00 -90.00   72
 31  \w     73.00 107.00   0.50  104.89    --  109.30  45.00 120.00   68
 32  \w    105.00 163.00   0.50  104.89    --  109.30  82.00  90.00  116
 33  \w    171.00 198.00   0.50  104.89    --  109.30  61.00-180.00   54
 34  \w    140.00 166.00   0.50  104.89    --  109.30  61.00-180.00   52
 35  \w    126.00 163.00   0.50  104.89    --  109.30  45.00 120.00   74
 36  \w     90.00 153.00   0.50  104.89    --  109.30 -82.00 120.00  126
 37  \w     64.00 121.00   0.50  104.89    --  109.30 -82.00   0.00  114
 38  \w    100.00 146.00   0.50  104.89    --  109.30  82.00-120.00   92
 39  \w     80.00 126.00   0.50  104.89    --  109.30  61.00-180.00   92
 40  \w     29.00  72.00   0.50  104.89    --  109.30 -82.00  30.00   86
;
_diffrn_measurement_device         'four-circle diffractometer'
_diffrn_measurement_device_type    'Rigaku XtaLAB PRO'
_diffrn_measurement_method         '\w scans'
_diffrn_radiation_monochromator    'multi-layer mirror optics'
_diffrn_radiation_probe            x-ray
_diffrn_radiation_type             CuK\a
_diffrn_radiation_wavelength       1.54184
_diffrn_source                     'rotating anode X-ray generator'
_diffrn_source_type                micromax007
_reflns_Friedel_coverage           0.0
_reflns_limit_h_max                10
_reflns_limit_h_min                -9
_reflns_limit_k_max                14
_reflns_limit_k_min                -13
_reflns_limit_l_max                14
_reflns_limit_l_min                0
_reflns_number_gt                  3173
_reflns_number_total               4043
_reflns_threshold_expression       I>=2u(I)
_computing_cell_refinement         'CrysAlisPro 1.171.41.93a (Rigaku OD, 2020)'
_computing_data_collection         'CrysAlisPro 1.171.41.93a (Rigaku OD, 2020)'
_computing_data_reduction          'CrysAlisPro 1.171.41.93a (Rigaku OD, 2020)'
_computing_molecular_graphics      'Olex2 1.5 (Dolomanov et al., 2009)'
_computing_publication_material    'Olex2 1.5 (Dolomanov et al., 2009)'
_computing_structure_refinement    'olex2.refine 1.5 (Bourhis et al., 2015)'
_computing_structure_solution      'SHELXD  (Sheldrick, 2008)'
_refine_diff_density_max           0.8037
_refine_diff_density_min           -0.3414
_refine_diff_density_rms           0.0704
_refine_ls_d_res_high              0.7934
_refine_ls_d_res_low               11.1715
_refine_ls_goodness_of_fit_ref     1.0529
_refine_ls_hydrogen_treatment      constr
_refine_ls_matrix_type             full
_refine_ls_number_constraints      32
_refine_ls_number_parameters       326
_refine_ls_number_reflns           4043
_refine_ls_number_restraints       0
_refine_ls_R_factor_all            0.0831
_refine_ls_R_factor_gt             0.0670
_refine_ls_restrained_S_all        1.0529
_refine_ls_shift/su_max            0.0008
_refine_ls_shift/su_mean           0.0001
_refine_ls_structure_factor_coef   Fsqd
_refine_ls_weighting_details      
 'w=1/[\s^2^(Fo^2^)+(0.0959P)^2^+0.8021P] where P=(Fo^2^+2Fc^2^)/3'
_refine_ls_weighting_scheme        calc
_refine_ls_wR_factor_gt            0.1839
_refine_ls_wR_factor_ref           0.1994
_olex2_refinement_description
;
1. Fixed Uiso
 At 1.2 times of:
  All C(H) groups
 At 1.5 times of:
  All C(H,H,H) groups
2.a Aromatic/amide H refined with riding coordinates:
 C030(H030), C034(H034), C023(H023), C021(H021), C029(H029), C020(H020),
 C022(H022), C007(H007), C028(H028), C035(H035), C026(H026), C027(H027),
 C033(H033), C017(H017)
2.b Idealised Me refined as rotating group:
 C036(H03a,H03b,H03c)
;
_atom_sites_solution_primary       dual
loop_
  _atom_site_label
  _atom_site_type_symbol
  _atom_site_fract_x
  _atom_site_fract_y
  _atom_site_fract_z
  _atom_site_U_iso_or_equiv
  _atom_site_adp_type
  _atom_site_occupancy
  _atom_site_refinement_flags_posn
 O001 O 0.7499(3) 0.79769(18) 0.06422(18) 0.0460(5) Uani 1.000000 .
 O002 O 0.4783(3) 0.22679(18) 0.21967(18) 0.0481(5) Uani 1.000000 .
 C003 C 0.7911(3) 0.6231(2) -0.0185(2) 0.0362(6) Uani 1.000000 .
 N004 N 0.9149(3) 0.2730(2) -0.2162(2) 0.0395(5) Uani 1.000000 .
 C005 C 0.5737(3) 0.4069(2) 0.1599(2) 0.0372(6) Uani 1.000000 .
 C006 C 0.8529(3) 0.4367(2) -0.1225(2) 0.0369(6) Uani 1.000000 .
 C007 C 1.0776(3) 0.5550(2) -0.3112(2) 0.0392(6) Uani 1.000000 .
 C008 C 0.8707(3) 0.5550(2) -0.1135(2) 0.0376(6) Uani 1.000000 .
 C009 C 0.9465(3) 0.3869(2) -0.2254(2) 0.0356(6) Uani 1.000000 .
 C010 C 0.9857(3) 0.6123(3) -0.2121(2) 0.0407(6) Uani 1.000000 .
 C011 C 0.4746(3) 0.3375(2) 0.2510(2) 0.0394(6) Uani 1.000000 .
 C012 C 0.6739(3) 0.6104(2) 0.1004(2) 0.0367(6) Uani 1.000000 .
 C013 C 0.8018(3) 0.2468(3) -0.1076(2) 0.0402(6) Uani 1.000000 .
 C014 C 1.0063(3) 0.1907(2) -0.2950(2) 0.0394(6) Uani 1.000000 .
 C015 C 0.6457(3) 0.3355(2) 0.0662(2) 0.0377(6) Uani 1.000000 .
 C016 C 0.5819(3) 0.5231(2) 0.1795(2) 0.0395(6) Uani 1.000000 .
 C017 C 1.0040(4) 0.2195(3) -0.4158(3) 0.0451(6) Uani 1.000000 .
 C018 C 0.6579(3) 0.7177(2) 0.1429(2) 0.0402(6) Uani 1.000000 .
 C019 C 0.8324(4) 0.7377(3) -0.0334(3) 0.0472(7) Uani 1.000000 .
 C020 C 0.3849(4) 0.3652(3) 0.3610(3) 0.0513(7) Uani 1.000000 .
 C021 C 1.0157(4) 0.7276(3) -0.2139(3) 0.0442(6) Uani 1.000000 .
 C022 C 1.0593(3) 0.4437(2) -0.3193(2) 0.0386(6) Uani 1.000000 .
 C023 C 0.9409(4) 0.7946(3) -0.1265(3) 0.0492(7) Uani 1.000000 .
 C024 C 0.5843(3) 0.2278(3) 0.1064(2) 0.0428(6) Uani 1.000000 .
 C025 C 0.7603(3) 0.3467(2) -0.0469(2) 0.0379(6) Uani 1.000000 .
 C026 C 1.1049(4) 0.0823(3) -0.2523(3) 0.0433(6) Uani 1.000000 .
 C027 C 1.2011(4) 0.0055(3) -0.3308(3) 0.0474(7) Uani 1.000000 .
 C028 C 0.7355(4) 0.1417(3) -0.0653(3) 0.0455(7) Uani 1.000000 .
 C029 C 0.3922(4) 0.4734(3) 0.3802(3) 0.0510(7) Uani 1.000000 .
 C030 C 0.5636(4) 0.7481(3) 0.2530(3) 0.0474(7) Uani 1.000000 .
 C031 C 1.2022(4) 0.0338(3) -0.4524(3) 0.0478(7) Uani 1.000000 .
 C032 C 0.4841(4) 0.5538(3) 0.2942(3) 0.0467(7) Uani 1.000000 .
 C033 C 1.1010(4) 0.1427(3) -0.4936(3) 0.0500(7) Uani 1.000000 .
 C034 C 0.4792(4) 0.6654(3) 0.3271(3) 0.0478(7) Uani 1.000000 .
 C035 C 0.6230(4) 0.1313(3) 0.0457(3) 0.0465(7) Uani 1.000000 .
 C036 C 1.3120(5) -0.0473(3) -0.5386(3) 0.0618(9) Uani 1.000000 .
 H030 H 0.5595(4) 0.8235(3) 0.2742(3) 0.0569(8) Uiso 1.000000 R
 H034 H 0.4147(4) 0.6820(3) 0.4034(3) 0.0573(8) Uiso 1.000000 R
 H023 H 0.9614(4) 0.8726(3) -0.1293(3) 0.0591(8) Uiso 1.000000 R
 H021 H 1.0938(4) 0.7606(3) -0.2812(3) 0.0530(8) Uiso 1.000000 R
 H029 H 0.3330(4) 0.4970(3) 0.4549(3) 0.0612(9) Uiso 1.000000 R
 H020 H 0.3223(4) 0.3114(3) 0.4191(3) 0.0615(9) Uiso 1.000000 R
 H022 H 1.1206(3) 0.4061(2) -0.3862(2) 0.0463(7) Uiso 1.000000 R
 H007 H 1.1541(3) 0.5955(2) -0.3736(2) 0.0471(7) Uiso 1.000000 R
 H028 H 0.7664(4) 0.0787(3) -0.1112(3) 0.0547(8) Uiso 1.000000 R
 H035 H 0.5746(4) 0.0612(3) 0.0786(3) 0.0557(8) Uiso 1.000000 R
 H026 H 1.1063(4) 0.0609(3) -0.1694(3) 0.0520(8) Uiso 1.000000 R
 H027 H 1.2679(4) -0.0684(3) -0.3007(3) 0.0569(8) Uiso 1.000000 R
 H033 H 1.0990(4) 0.1642(3) -0.5764(3) 0.0600(9) Uiso 1.000000 R
 H017 H 0.9351(4) 0.2927(3) -0.4455(3) 0.0541(8) Uiso 1.000000 R
 H03a H 1.401(2) -0.0066(10) -0.5935(16) 0.0928(14) Uiso 1.000000 GR
 H03b H 1.367(3) -0.1215(11) -0.4938(4) 0.0928(14) Uiso 1.000000 GR
 H03c H 1.2387(8) -0.067(2) -0.5843(18) 0.0928(14) Uiso 1.000000 GR

loop_
  _atom_site_aniso_label
  _atom_site_aniso_U_11
  _atom_site_aniso_U_22
  _atom_site_aniso_U_33
  _atom_site_aniso_U_12
  _atom_site_aniso_U_13
  _atom_site_aniso_U_23
 O001 0.0477(11) 0.0429(11) 0.0492(11) -0.0120(9) -0.0083(9) -0.0098(9)
 O002 0.0479(11) 0.0494(12) 0.0438(11) -0.0125(9) -0.0045(9) -0.0028(9)
 C003 0.0329(12) 0.0355(13) 0.0383(13) -0.0071(10) -0.0088(10) 0.0002(10)
 N004 0.0381(11) 0.0404(12) 0.0366(11) -0.0092(9) -0.0029(9) -0.0028(9)
 C005 0.0311(12) 0.0408(14) 0.0363(13) -0.0069(10) -0.0061(10) -0.0001(11)
 C006 0.0311(12) 0.0438(15) 0.0328(12) -0.0055(10) -0.0058(10) -0.0026(10)
 C007 0.0367(13) 0.0421(15) 0.0349(13) -0.0096(11) -0.0041(10) 0.0005(11)
 C008 0.0328(12) 0.0423(14) 0.0353(13) -0.0041(10) -0.0092(10) -0.0020(11)
 C009 0.0339(12) 0.0356(13) 0.0350(13) -0.0074(10) -0.0058(10) -0.0013(10)
 C010 0.0334(12) 0.0475(16) 0.0378(13) -0.0037(11) -0.0096(11) -0.0013(11)
 C011 0.0357(13) 0.0420(15) 0.0384(13) -0.0080(11) -0.0062(11) -0.0035(11)
 C012 0.0313(12) 0.0405(14) 0.0373(13) -0.0047(10) -0.0069(10) -0.0068(11)
 C013 0.0371(13) 0.0434(15) 0.0374(13) -0.0090(11) -0.0071(11) 0.0002(11)
 C014 0.0374(13) 0.0420(15) 0.0402(14) -0.0123(11) -0.0055(11) -0.0075(11)
 C015 0.0316(12) 0.0438(15) 0.0338(13) -0.0070(10) -0.0059(10) 0.0013(11)
 C016 0.0336(12) 0.0398(14) 0.0436(14) -0.0060(10) -0.0097(11) -0.0031(11)
 C017 0.0409(14) 0.0511(17) 0.0426(15) -0.0080(12) -0.0091(11) -0.0064(12)
 C018 0.0379(13) 0.0407(15) 0.0421(14) -0.0059(11) -0.0085(11) -0.0083(11)
 C019 0.0415(14) 0.0504(17) 0.0498(16) -0.0119(12) -0.0141(13) 0.0001(13)
 C020 0.0427(15) 0.061(2) 0.0450(16) -0.0060(13) -0.0021(12) -0.0109(14)
 C021 0.0442(15) 0.0426(15) 0.0457(15) -0.0024(12) -0.0145(12) -0.0074(12)
 C022 0.0360(13) 0.0402(14) 0.0365(13) -0.0056(10) -0.0040(10) -0.0055(11)
 C023 0.0505(16) 0.0446(16) 0.0528(17) -0.0152(13) -0.0102(13) -0.0023(13)
 C024 0.0380(13) 0.0499(16) 0.0359(13) -0.0065(12) -0.0050(11) -0.0025(12)
 C025 0.0324(12) 0.0436(15) 0.0347(13) -0.0045(10) -0.0070(10) -0.0031(11)
 C026 0.0455(15) 0.0407(15) 0.0431(15) -0.0120(12) -0.0081(12) -0.0027(12)
 C027 0.0489(16) 0.0367(15) 0.0565(17) -0.0111(12) -0.0079(13) -0.0077(13)
 C028 0.0441(15) 0.0454(16) 0.0445(15) -0.0098(12) -0.0068(12) -0.0034(12)
 C029 0.0406(15) 0.0553(18) 0.0517(17) -0.0077(13) -0.0049(13) -0.0043(14)
 C030 0.0441(15) 0.0512(17) 0.0462(16) -0.0029(13) -0.0087(12) -0.0142(13)
 C031 0.0421(14) 0.0500(17) 0.0558(17) -0.0135(12) -0.0051(13) -0.0191(14)
 C032 0.0356(13) 0.0530(17) 0.0480(16) -0.0051(12) -0.0108(12) -0.0020(13)
 C033 0.0493(16) 0.0621(19) 0.0418(15) -0.0149(14) -0.0076(13) -0.0129(14)
 C034 0.0408(14) 0.0555(18) 0.0438(15) -0.0022(13) -0.0047(12) -0.0137(13)
 C035 0.0448(15) 0.0460(16) 0.0457(15) -0.0155(12) -0.0097(12) 0.0064(12)
 C036 0.0562(19) 0.065(2) 0.070(2) -0.0160(16) -0.0004(16) -0.0333(18)

loop_
  _geom_bond_atom_site_label_1
  _geom_bond_atom_site_label_2
  _geom_bond_distance
  _geom_bond_site_symmetry_2
  _geom_bond_publ_flag
 O001 C018 1.372(3) . ?
 O001 C019 1.407(4) . ?
 O002 C011 1.401(3) . ?
 O002 C024 1.389(3) . ?
 C003 C008 1.436(4) . ?
 C003 C012 1.476(4) . ?
 C003 C019 1.410(4) . ?
 N004 C009 1.381(4) . ?
 N004 C013 1.391(3) . ?
 N004 C014 1.422(4) . ?
 C005 C011 1.392(4) . ?
 C005 C015 1.441(4) . ?
 C005 C016 1.434(4) . ?
 C006 C008 1.442(4) . ?
 C006 C009 1.414(4) . ?
 C006 C025 1.440(4) . ?
 C007 C010 1.418(4) . ?
 C007 C022 1.360(4) . ?
 C007 H007 0.9500 . ?
 C008 C010 1.438(4) . ?
 C009 C022 1.396(4) . ?
 C010 C021 1.409(4) . ?
 C011 C020 1.376(4) . ?
 C012 C016 1.430(4) . ?
 C012 C018 1.404(4) . ?
 C013 C025 1.419(4) . ?
 C013 C028 1.391(4) . ?
 C014 C017 1.384(4) . ?
 C014 C026 1.391(4) . ?
 C015 C024 1.397(4) . ?
 C015 C025 1.416(4) . ?
 C016 C032 1.451(4) . ?
 C017 C033 1.381(4) . ?
 C017 H017 0.9500 . ?
 C018 C030 1.396(4) . ?
 C019 C023 1.372(4) . ?
 C020 C029 1.339(5) . ?
 C020 H020 0.9500 . ?
 C021 C023 1.353(4) . ?
 C021 H021 0.9500 . ?
 C022 H022 0.9500 . ?
 C023 H023 0.9500 . ?
 C024 C035 1.387(4) . ?
 C026 C027 1.386(4) . ?
 C026 H026 0.9500 . ?
 C027 C031 1.387(4) . ?
 C027 H027 0.9500 . ?
 C028 C035 1.389(4) . ?
 C028 H028 0.9500 . ?
 C029 C032 1.409(4) . ?
 C029 H029 0.9500 . ?
 C030 C034 1.340(5) . ?
 C030 H030 0.9500 . ?
 C031 C033 1.399(4) . ?
 C031 C036 1.506(4) . ?
 C032 C034 1.418(4) . ?
 C033 H033 0.9500 . ?
 C034 H034 0.9500 . ?
 C035 H035 0.9500 . ?
 C036 H03a 0.9800 . ?
 C036 H03b 0.9800 . ?
 C036 H03c 0.9800 . ?

loop_
  _geom_angle_atom_site_label_1
  _geom_angle_atom_site_label_2
  _geom_angle_atom_site_label_3
  _geom_angle
  _geom_angle_site_symmetry_1
  _geom_angle_site_symmetry_3
  _geom_angle_publ_flag
 C019 O001 C018 104.2(2) . . ?
 C024 O002 C011 105.4(2) . . ?
 C012 C003 C008 139.2(2) . . ?
 C019 C003 C008 116.7(2) . . ?
 C019 C003 C012 104.0(2) . . ?
 C013 N004 C009 108.2(2) . . ?
 C014 N004 C009 124.8(2) . . ?
 C014 N004 C013 126.1(2) . . ?
 C015 C005 C011 106.0(2) . . ?
 C016 C005 C011 117.4(2) . . ?
 C016 C005 C015 136.6(3) . . ?
 C009 C006 C008 118.7(2) . . ?
 C025 C006 C008 135.2(2) . . ?
 C025 C006 C009 106.1(2) . . ?
 C022 C007 C010 121.9(3) . . ?
 H007 C007 C010 119.06(16) . . ?
 H007 C007 C022 119.06(16) . . ?
 C006 C008 C003 128.8(2) . . ?
 C010 C008 C003 115.3(2) . . ?
 C010 C008 C006 115.9(2) . . ?
 C006 C009 N004 109.9(2) . . ?
 C022 C009 N004 125.6(2) . . ?
 C022 C009 C006 124.4(2) . . ?
 C008 C010 C007 121.9(3) . . ?
 C021 C010 C007 116.5(3) . . ?
 C021 C010 C008 121.6(3) . . ?
 C005 C011 O002 111.2(2) . . ?
 C020 C011 O002 120.9(3) . . ?
 C020 C011 C005 127.9(3) . . ?
 C016 C012 C003 138.8(2) . . ?
 C018 C012 C003 105.5(2) . . ?
 C018 C012 C016 115.7(2) . . ?
 C025 C013 N004 108.8(2) . . ?
 C028 C013 N004 126.2(3) . . ?
 C028 C013 C025 124.9(3) . . ?
 C017 C014 N004 120.4(2) . . ?
 C026 C014 N004 120.3(2) . . ?
 C026 C014 C017 119.2(3) . . ?
 C024 C015 C005 106.4(2) . . ?
 C025 C015 C005 136.7(3) . . ?
 C025 C015 C024 116.8(3) . . ?
 C012 C016 C005 128.0(3) . . ?
 C032 C016 C005 114.9(2) . . ?
 C032 C016 C012 117.1(3) . . ?
 C033 C017 C014 120.5(3) . . ?
 H017 C017 C014 119.77(17) . . ?
 H017 C017 C033 119.77(18) . . ?
 C012 C018 O001 113.4(2) . . ?
 C030 C018 O001 119.1(3) . . ?
 C030 C018 C012 127.5(3) . . ?
 C003 C019 O001 112.9(2) . . ?
 C023 C019 O001 118.0(3) . . ?
 C023 C019 C003 129.1(3) . . ?
 C029 C020 C011 115.1(3) . . ?
 H020 C020 C011 122.45(19) . . ?
 H020 C020 C029 122.45(19) . . ?
 C023 C021 C010 124.5(3) . . ?
 H021 C021 C010 117.75(17) . . ?
 H021 C021 C023 117.75(19) . . ?
 C009 C022 C007 117.2(2) . . ?
 H022 C022 C007 121.38(16) . . ?
 H022 C022 C009 121.38(16) . . ?
 C021 C023 C019 112.8(3) . . ?
 H023 C023 C019 123.60(19) . . ?
 H023 C023 C021 123.60(19) . . ?
 C015 C024 O002 111.0(2) . . ?
 C035 C024 O002 122.5(3) . . ?
 C035 C024 C015 126.4(3) . . ?
 C013 C025 C006 107.0(2) . . ?
 C015 C025 C006 136.6(3) . . ?
 C015 C025 C013 116.5(3) . . ?
 C027 C026 C014 119.9(3) . . ?
 H026 C026 C014 120.06(17) . . ?
 H026 C026 C027 120.06(18) . . ?
 C031 C027 C026 121.6(3) . . ?
 H027 C027 C026 119.20(18) . . ?
 H027 C027 C031 119.20(17) . . ?
 C035 C028 C013 118.3(3) . . ?
 H028 C028 C013 120.83(17) . . ?
 H028 C028 C035 120.83(18) . . ?
 C032 C029 C020 122.8(3) . . ?
 H029 C029 C020 118.61(19) . . ?
 H029 C029 C032 118.61(19) . . ?
 C034 C030 C018 116.4(3) . . ?
 H030 C030 C018 121.79(18) . . ?
 H030 C030 C034 121.79(18) . . ?
 C033 C031 C027 117.7(3) . . ?
 C036 C031 C027 121.6(3) . . ?
 C036 C031 C033 120.6(3) . . ?
 C029 C032 C016 121.9(3) . . ?
 C034 C032 C016 121.7(3) . . ?
 C034 C032 C029 116.4(3) . . ?
 C031 C033 C017 121.1(3) . . ?
 H033 C033 C017 119.45(18) . . ?
 H033 C033 C031 119.45(17) . . ?
 C032 C034 C030 121.5(3) . . ?
 H034 C034 C030 119.25(18) . . ?
 H034 C034 C032 119.25(17) . . ?
 C028 C035 C024 117.0(3) . . ?
 H035 C035 C024 121.50(17) . . ?
 H035 C035 C028 121.50(18) . . ?
 H03a C036 C031 109.5 . . ?
 H03b C036 C031 109.5 . . ?
 H03b C036 H03a 109.5 . . ?
 H03c C036 C031 109.5 . . ?
 H03c C036 H03a 109.5 . . ?
 H03c C036 H03b 109.5 . . ?

loop_
  _geom_torsion_atom_site_label_1
  _geom_torsion_atom_site_label_2
  _geom_torsion_atom_site_label_3
  _geom_torsion_atom_site_label_4
  _geom_torsion
  _geom_torsion_site_symmetry_1
  _geom_torsion_site_symmetry_2
  _geom_torsion_site_symmetry_3
  _geom_torsion_site_symmetry_4
  _geom_torsion_publ_flag
 O001 C018 C012 C003 0.7(2) . . . . ?
 O001 C018 C012 C016 179.4(2) . . . . ?
 O001 C018 C030 C034 -178.7(3) . . . . ?
 O001 C019 C003 C008 -179.5(2) . . . . ?
 O001 C019 C003 C012 -0.9(2) . . . . ?
 O001 C019 C023 C021 178.7(3) . . . . ?
 O002 C011 C005 C015 -0.7(2) . . . . ?
 O002 C011 C005 C016 180.0(2) . . . . ?
 O002 C011 C020 C029 179.7(3) . . . . ?
 O002 C024 C015 C005 -0.1(2) . . . . ?
 O002 C024 C015 C025 178.0(2) . . . . ?
 O002 C024 C035 C028 -177.8(3) . . . . ?
 C003 C008 C006 C009 -179.4(3) . . . . ?
 C003 C008 C006 C025 -1.3(3) . . . . ?
 C003 C008 C010 C007 178.3(2) . . . . ?
 C003 C008 C010 C021 -0.3(3) . . . . ?
 C003 C012 C016 C005 -2.3(4) . . . . ?
 C003 C012 C016 C032 177.7(3) . . . . ?
 C003 C012 C018 C030 -178.4(2) . . . . ?
 C003 C019 C023 C021 -0.1(3) . . . . ?
 N004 C009 C006 C008 178.9(2) . . . . ?
 N004 C009 C006 C025 0.3(2) . . . . ?
 N004 C009 C022 C007 -178.1(3) . . . . ?
 N004 C013 C025 C006 -0.1(2) . . . . ?
 N004 C013 C025 C015 -180.0(2) . . . . ?
 N004 C013 C028 C035 -179.8(3) . . . . ?
 N004 C014 C017 C033 176.2(3) . . . . ?
 N004 C014 C026 C027 -176.5(3) . . . . ?
 C005 C011 C020 C029 1.6(3) . . . . ?
 C005 C015 C024 C035 -178.9(2) . . . . ?
 C005 C015 C025 C006 -2.9(4) . . . . ?
 C005 C015 C025 C013 176.9(3) . . . . ?
 C005 C016 C012 C018 179.6(3) . . . . ?
 C005 C016 C032 C029 1.5(3) . . . . ?
 C005 C016 C032 C034 180.0(2) . . . . ?
 C006 C008 C010 C007 -0.8(3) . . . . ?
 C006 C008 C010 C021 -179.5(2) . . . . ?
 C006 C009 C022 C007 -0.9(3) . . . . ?
 C006 C025 C013 C028 -178.6(2) . . . . ?
 C006 C025 C015 C024 179.8(3) . . . . ?
 C007 C010 C021 C023 -179.2(2) . . . . ?
 C008 C010 C021 C023 -0.5(3) . . . . ?
 C010 C021 C023 C019 0.7(3) . . . . ?
 C011 C020 C029 C032 0.3(3) . . . . ?
 C012 C016 C032 C029 -178.4(2) . . . . ?
 C012 C016 C032 C034 0.0(3) . . . . ?
 C012 C018 C030 C034 0.4(3) . . . . ?
 C013 C025 C015 C024 -0.3(3) . . . . ?
 C013 C028 C035 C024 0.3(3) . . . . ?
 C014 C017 C033 C031 0.7(3) . . . . ?
 C014 C026 C027 C031 0.1(3) . . . . ?
 C015 C024 C035 C028 0.9(3) . . . . ?
 C016 C032 C029 C020 -1.8(3) . . . . ?
 C016 C032 C034 C030 0.7(3) . . . . ?
 C017 C033 C031 C027 0.3(3) . . . . ?
 C017 C033 C031 C036 -178.0(3) . . . . ?
 C018 C030 C034 C032 -0.8(3) . . . . ?
 C020 C029 C032 C034 179.7(3) . . . . ?
 C026 C027 C031 C033 -0.6(3) . . . . ?
 C026 C027 C031 C036 177.6(3) . . . . ?
 C029 C032 C034 C030 179.2(3) . . . . ?

loop_
  _diffrn_refln_index_h
  _diffrn_refln_index_k
  _diffrn_refln_index_l
  _diffrn_refln_intensity_net
  _diffrn_refln_intensity_u
 0 0 1 711.54 46.36
 0 0 -1 722.97 46.36
 0 0 -1 705.26 46.37
 0 0 1 721.77 46.36
 0 0 1 713.02 46.37
 0 0 -1 723.32 46.36
 0 0 1 713.27 46.36
 0 0 -2 199.05 12.62
 0 0 -2 189.41 12.63
 0 0 -2 193.42 12.62
 0 0 2 198.08 12.63
 0 0 2 193.57 12.62
 0 0 -3 3.75 0.54
 0 0 3 3.16 0.4
 0 0 -4 2.15 0.53
 0 0 4 2.04 0.41
 0 0 -5 107.48 7.05
 0 0 5 108.46 7.04
 0 0 -6 49.82 3.32
 0 0 -7 40.59 2.74
 0 0 -8 1.35 0.6
 0 0 -9 21.78 1.54
 0 0 9 22.83 1.52
 0 0 -9 22.91 1.65
 0 0 -10 0.15 0.6
 0 0 10 0.34 0.38
 0 0 -10 0.36 0.45
 0 0 -10 0 0.43
 0 0 10 0.11 0.42
 0 0 11 26.72 1.94
 0 0 -11 29.93 1.96
 0 0 11 29.8 1.96
 0 0 -11 31.89 1.96
 0 0 -12 7.04 0.59
 0 0 12 7.19 0.63
 0 0 -12 7.63 0.63
 0 0 13 -0.92 0.33
 0 0 -13 0.87 0.31
 0 1 -13 1.02 0.27
 0 -1 12 6.5 0.57
 0 1 -12 7.72 0.61
 0 -1 12 7.86 0.6
 0 -1 11 9.42 0.76
 0 -1 11 10.29 0.77
 0 1 -11 9.48 0.75
 0 1 -11 10.4 0.78
 0 -1 10 3.98 0.48
 0 1 -10 3.96 0.49
 0 1 -10 4.09 0.51
 0 1 -9 0.63 0.42
 0 1 -9 1.29 0.65
 0 -1 9 0.15 0.37
 0 1 -9 0.96 0.4
 0 1 -8 1.14 0.42
 0 1 -8 2.03 0.64
 0 1 -7 -0.06 0.6
 0 -1 6 11.96 0.94
 0 1 -6 13.55 1.01
 0 1 -6 11.65 0.92
 0 -1 5 34.78 2.35
 0 1 -5 37.94 2.39
 0 1 -5 34.19 2.34
 0 -1 4 39.17 2.62
 0 1 -4 36.55 2.65
 0 -1 4 42.23 2.62
 0 -1 3 67.09 4.31
 0 -1 3 65.16 4.3
 0 -1 2 716.34 46.4
 0 1 -2 731.22 46.4
 0 -1 2 707.14 46.39
 0 -1 2 719.44 46.39
 0 1 -1 522.23 33.46
 0 -1 1 514.89 33.46
 0 1 -1 517.1 33.46
 0 -1 1 518.55 33.46
 0 1 0 641.36 41.47
 0 -1 -1 69.19 4.48
 0 1 2 279.62 17.95
 0 -1 -2 281.17 17.95
 0 -1 -2 272.43 17.94
 0 1 3 3.43 0.45
 0 -1 -3 2.44 0.38
 0 -1 -3 2.54 0.36
 0 -1 -3 2.67 0.47
 0 1 4 260.19 16.66
 0 -1 -4 256.37 16.65
 0 -1 -4 252.85 16.66
 0 -1 -4 258.99 16.65
 0 -1 -5 0.95 0.51
 0 -1 -6 174.62 11.35
 0 -1 -7 1.36 0.54
 0 -1 -8 0.14 0.55
 0 1 8 0.32 0.36
 0 -1 -8 0.31 0.33
 0 1 9 22.73 1.53
 0 1 9 22.78 1.54
 0 -1 -9 21.48 1.63
 0 -1 -9 22.82 1.56
 0 1 10 23.52 1.56
 0 -1 -10 20.46 1.65
 0 -1 -10 23.37 1.58
 0 -1 -11 1.4 0.45
 0 1 11 0.85 0.46
 0 -1 -11 2.09 0.47
 0 -1 -12 1.02 0.37
 0 1 12 0.5 0.41
 0 -1 -12 0.31 0.42
 0 -1 -13 0.34 0.25
 0 1 13 0.16 0.37
 0 -1 -13 -0.53 0.34
 0 -1 -14 -0.15 0.19
 0 2 -13 0.63 0.2
 0 -2 12 0.05 0.32
 0 2 -12 0.86 0.32
 0 -2 11 21.53 1.47
 0 -2 11 21.93 1.46
 0 2 -11 21.07 1.47
 0 -2 10 22.62 1.5
 0 2 -10 21.23 1.5
 0 2 -10 22.6 1.51
 0 2 -9 3.11 0.46
 0 2 -9 3.7 0.73
 0 -2 9 3.59 0.44
 0 2 -9 3.3 0.45
 0 2 -8 6.54 0.55
 0 2 -8 6.53 0.81
 0 2 -8 6.21 0.58
 0 2 -7 24.15 1.75
 0 -2 6 70.66 4.63
 0 -2 5 101.82 6.34
 0 2 -5 94.06 6.33
 0 -2 4 30.42 2.05
 0 2 -4 28.99 2.04
 0 -2 4 34.32 2.09
 0 2 -4 33.05 2.11
 0 2 -3 9.11 0.62
 0 -2 3 9.97 0.71
 0 -2 3 7.94 0.56
 0 -2 3 7.97 0.57
 0 2 -2 34.23 2.28
 0 -2 2 33.92 2.3
 0 2 -2 37.02 2.31
 0 -2 1 826.54 58.51
 0 -2 1 934.7 58.51
 0 2 -1 911.3 58.52
 0 -2 1 922.42 58.52
 0 2 0 271.59 17.57
 0 -2 -1 383.77 24.83
 0 -2 -2 30.49 2.01
 0 -2 -3 35.88 2.44
 0 -2 -3 38.64 2.46
 0 -2 -4 113.54 7.63
 0 -2 -4 116.02 7.63
 0 -2 -4 119.52 7.63
 0 -2 -4 119.97 7.63
 0 -2 -5 3.07 0.46
 0 -2 -5 3.05 0.52
 0 -2 -5 3.38 0.47
 0 -2 -6 230.07 15.16
 0 -2 -6 237.38 15.16
 0 -2 -7 47.68 3.17
 0 -2 -8 0.72 0.52
 0 -2 -8 0.71 0.35
 0 2 8 0.92 0.36
 0 2 9 0.81 0.38
 0 -2 -9 0.98 0.53
 0 2 9 1.02 0.42
 0 -2 -10 26.45 1.74
 0 2 10 25.93 1.71
 0 2 10 23.87 1.69
 0 2 11 1.37 0.35
 0 2 11 2.58 0.49
 0 -2 -11 2.38 0.51
 0 2 12 -0.31 0.44
 0 -2 -12 0.03 0.4
 0 -2 -13 2.1 0.32
 0 -2 -13 2.7 0.37
 0 -2 -14 2.71 0.28
 0 3 -13 0.02 0.2
 0 3 -12 0.69 0.25
 0 -3 12 0.66 0.31
 0 3 -11 1.1 0.35
 0 -3 11 0.42 0.4
 0 3 -10 26.94 1.81
 0 3 -9 10.95 0.85
 0 3 -9 11.74 0.85
 0 3 -8 21.41 1.44
 0 3 -8 21.2 1.45
 0 3 -7 5.68 0.75
 0 3 -6 9.58 0.9
 0 -3 5 6.52 0.7
 0 3 -5 7.85 0.72
 0 -3 5 5.71 0.54
 0 -3 4 23.97 1.57
 0 3 -4 19.94 1.48
 0 3 -4 25.41 1.57
 0 -3 4 23.33 1.5
 0 3 -3 40.71 2.33
 0 3 -3 32.01 2.27
 0 3 -2 17.92 1.22
 0 -3 2 15.82 1.22
 0 -3 2 17.87 1.16
 0 -3 1 16.48 1.07
 0 3 -1 17.39 1.11
 0 -3 1 17.34 1.13
 0 -3 1 14.6 1.09
 0 3 0 3 0.34
 0 3 1 1.43 0.21
 0 -3 -2 0.72 0.32
 0 -3 -3 0.66 0.37
 0 -3 -3 0.46 0.41
 0 -3 -3 0.68 0.42
 0 -3 -4 11.08 0.9
 0 -3 -4 11.84 0.85
 0 -3 -4 11.35 0.89
 0 -3 -5 187.43 12.14
 0 -3 -5 189.68 12.13
 0 -3 -5 183.15 12.14
 0 -3 -6 7.99 0.79
 0 -3 -6 10.15 0.75
 0 -3 -6 8.83 0.8
 0 -3 -7 3.91 0.52
 0 -3 -8 16.13 1.25
 0 3 8 17.75 1.2
 0 -3 -8 16.65 1.18
 0 3 8 17.05 1.2
 0 3 8 18.28 1.19
 0 3 9 30.89 2.04
 0 3 9 31.39 2.05
 0 3 9 30.89 2.05
 0 -3 -9 29.48 2.04
 0 3 10 12.62 0.92
 0 -3 -11 5.64 0.64
 0 3 11 4.99 0.5
 0 -3 -12 0.5 0.44
 0 -3 -12 0.66 0.43
 0 3 12 1.13 0.27
 0 3 12 0.96 0.29
 0 3 12 0.47 0.45
 0 3 13 0.52 0.4
 0 -3 -13 1.17 0.35
 0 -3 -13 1.64 0.32
 0 4 -12 1.6 0.3
 0 -4 12 1.73 0.3
 0 4 -11 0.05 0.28
 0 -4 11 0.86 0.38
 0 4 -10 -0.17 0.34
 0 4 -9 0.02 0.35
 0 4 -8 2.52 0.4
 0 4 -8 2.73 0.32
 0 4 -8 1.97 0.68
 0 4 -7 9.75 0.95
 0 4 -7 10.24 0.75
 0 4 -6 0.8 0.58
 0 4 -5 22.79 1.63
 0 -4 5 23.14 1.64
 0 4 -4 16.55 1.23
 0 -4 4 16.75 1.25
 0 4 -3 50.67 3.35
 0 4 -2 106.96 6.52
 0 -4 2 93.96 6.52
 0 -4 2 100.45 6.53
 0 -4 2 100.31 6.5
 0 -4 1 56.56 3.81
 0 4 -1 64.97 3.84
 0 -4 1 66.5 3.85
 0 -4 1 54.58 3.82
 0 4 0 38.68 2.53
 0 4 1 12.69 0.86
 0 -4 -2 106.05 6.89
 0 -4 -3 36.34 2.46
 0 -4 -3 37.89 2.47
 0 -4 -4 328.2 21.29
 0 -4 -4 324.08 21.26
 0 -4 -4 335.66 21.29
 0 -4 -4 331.24 21.29
 0 -4 -5 11.25 0.9
 0 -4 -5 11.34 0.82
 0 -4 -5 10.25 0.88
 0 -4 -6 18.49 1.35
 0 -4 -6 18.65 1.28
 0 -4 -6 18.44 1.35
 0 -4 -7 21.34 1.49
 0 -4 -7 20.11 1.5
 0 4 8 12.93 0.94
 0 4 8 12.83 0.93
 0 4 8 13.49 0.94
 0 -4 -8 12.78 0.92
 0 4 9 87.47 5.56
 0 4 9 89.12 5.57
 0 4 9 86.64 5.56
 0 -4 -9 79.34 5.56
 0 4 10 22.08 1.49
 0 4 10 23.18 1.49
 0 4 10 22.36 1.51
 0 -4 -10 21.68 1.5
 0 4 10 20.52 1.46
 0 4 11 1.11 0.37
 0 4 11 1.8 0.5
 0 -4 -12 1.73 0.47
 0 4 12 1.89 0.31
 0 -4 -12 2.02 0.42
 0 4 12 1.8 0.33
 0 4 12 1.35 0.48
 0 -4 -13 -0.17 0.32
 0 4 13 0.33 0.2
 0 -4 -13 0.22 0.33
 0 -4 -14 0.32 0.19
 0 -5 12 3.24 0.29
 0 5 -12 2.68 0.28
 0 -5 11 1.28 0.37
 0 5 -11 1.53 0.34
 0 5 -10 10.91 0.83
 0 5 -9 3.08 0.34
 0 5 -8 1.52 0.31
 0 5 -7 2.37 0.33
 0 5 -7 1.53 0.64
 0 5 -6 3.24 0.64
 0 5 -5 28.93 1.96
 0 -5 5 27.04 1.97
 0 5 -4 0.9 0.52
 0 5 -3 5.86 0.6
 0 -5 3 4.96 0.65
 0 -5 2 3.55 0.36
 0 -5 2 2.44 0.54
 0 5 -2 3.04 0.49
 0 -5 2 3.17 0.51
 0 -5 1 10.58 0.82
 0 -5 1 9.26 0.75
 0 5 -1 10.47 0.78
 0 -5 1 10.37 0.75
 0 -5 0 176.29 11.35
 0 5 0 173.94 11.33
 0 5 1 87.66 5.69
 0 -5 -2 9.04 0.73
 0 -5 -2 9.64 0.81
 0 -5 -3 2.44 0.5
 0 -5 -3 2.43 0.42
 0 -5 -3 2.23 0.52
 0 -5 -4 146.04 9.37
 0 -5 -4 142.37 9.36
 0 -5 -5 1.11 0.52
 0 -5 -5 0.79 0.54
 0 -5 -5 1.39 0.5
 0 -5 -6 25.55 1.7
 0 -5 -6 22.48 1.68
 0 -5 -6 23.51 1.68
 0 5 7 0.11 0.32
 0 -5 -7 0.22 0.54
 0 -5 -7 0.48 0.51
 0 5 8 0.58 0.39
 0 5 8 1.03 0.35
 0 -5 -8 0.76 0.34
 0 5 8 0.14 0.41
 0 5 9 46.15 2.92
 0 5 9 45.11 2.92
 0 5 9 42.33 2.92
 0 -5 -9 43.87 2.91
 0 -5 -10 2.33 0.44
 0 5 10 2.37 0.45
 0 5 10 1.72 0.38
 0 5 10 2.3 0.49
 0 5 10 1.66 0.42
 0 5 11 4.88 0.5
 0 5 11 5.54 0.53
 0 5 12 0.23 0.29
 0 5 12 0.27 0.3
 0 5 12 0.35 0.45
 0 -5 -12 0.3 0.45
 0 -5 -13 -0.31 0.29
 0 5 13 -0.03 0.2
 0 6 -11 1.92 0.29
 0 -6 11 2.07 0.32
 0 6 -10 2.82 0.41
 0 6 -9 10.86 0.77
 0 6 -9 11.2 0.85
 0 6 -8 16.57 1.12
 0 6 -8 16.34 1.18
 0 6 -7 6.92 0.56
 0 6 -7 6.42 0.81
 0 6 -7 7.57 0.66
 0 6 -6 5.13 0.47
 0 6 -6 5.76 0.73
 0 6 -6 5.05 0.55
 0 6 -5 40.83 2.54
 0 6 -5 44.82 2.63
 0 6 -5 35.54 2.53
 0 6 -5 37.56 2.52
 0 6 -4 10.16 0.88
 0 -6 4 10.72 0.97
 0 6 -3 2.12 0.5
 0 -6 3 1.89 0.58
 0 -6 2 173.82 11.39
 0 -6 2 170.48 11.37
 0 6 -2 181.47 11.37
 0 -6 1 6.45 0.65
 0 -6 1 5.34 0.54
 0 -6 1 6.27 0.57
 0 -6 1 7.11 0.55
 0 6 -1 5.78 0.56
 0 6 0 56.73 3.93
 0 -6 0 61.24 3.96
 0 -6 0 67.08 3.97
 0 -6 -1 96.38 6.42
 0 -6 -1 101.73 6.44
 0 -6 -2 13.99 1.05
 0 -6 -2 13.43 1
 0 -6 -3 330.19 21.67
 0 -6 -3 331.43 21.65
 0 -6 -3 340.58 21.66
 0 -6 -4 7.65 0.76
 0 -6 -4 8.31 0.7
 0 -6 -4 6.7 0.78
 0 -6 -4 8.41 0.75
 0 -6 -5 35.92 2.63
 0 -6 -5 41.81 2.63
 0 -6 -6 7.26 0.81
 0 -6 -6 9.83 0.84
 0 -6 -6 7.78 0.77
 0 -6 -7 2.36 0.61
 0 -6 -7 2.72 0.35
 0 6 7 3.03 0.37
 0 6 7 3.26 0.41
 0 -6 -7 2.75 0.62
 0 6 8 20.25 1.36
 0 6 8 20.94 1.37
 0 6 8 20.28 1.37
 0 -6 -8 18.59 1.34
 0 6 9 42.59 2.93
 0 -6 -9 44.18 2.93
 0 6 9 46.85 2.94
 0 6 9 47.99 2.95
 0 6 9 43.27 2.95
 0 6 10 14.69 1.09
 0 -6 -10 14.62 1.09
 0 6 10 15.3 1.1
 0 6 10 16.57 1.13
 0 6 10 16.81 1.11
 0 6 11 0.09 0.34
 0 6 11 0.2 0.47
 0 6 11 -0.14 0.37
 0 -6 -12 0.71 0.46
 0 6 12 0.72 0.27
 0 6 12 0.58 0.29
 0 -6 -12 0.49 0.34
 0 6 12 0.87 0.3
 0 -6 -13 -0.12 0.31
 0 6 13 0.14 0.2
 0 -6 -13 0.28 0.24
 0 7 -10 0.57 0.27
 0 7 -9 0.92 0.37
 0 7 -8 12.61 0.96
 0 7 -8 13.06 0.9
 0 7 -7 46.21 3.01
 0 7 -7 45.34 2.99
 0 7 -6 10.42 0.81
 0 7 -6 10.27 0.95
 0 7 -6 10.42 0.76
 0 7 -5 9.17 0.67
 0 7 -5 6.59 0.65
 0 7 -5 8.78 0.82
 0 7 -5 7.75 0.62
 0 7 -4 1.22 0.36
 0 7 -4 0.77 0.31
 0 -7 4 0.64 0.67
 0 7 -3 1.59 0.35
 0 -7 3 1.61 0.62
 0 7 -3 1.76 0.32
 0 -7 2 0.73 0.48
 0 7 -2 0.48 0.41
 0 -7 2 0.49 0.55
 0 -7 1 8.71 0.68
 0 -7 1 7.75 0.66
 0 -7 1 7.9 0.78
 0 -7 0 1.92 0.43
 0 -7 0 1.63 0.4
 0 -7 0 1.37 0.41
 0 -7 -1 1.64 0.39
 0 -7 -1 1.14 0.39
 0 -7 -1 1.45 0.43
 0 -7 -2 13.17 1.07
 0 -7 -2 14.89 1.03
 0 -7 -2 13.58 1
 0 -7 -3 1.87 0.54
 0 -7 -3 2.58 0.45
 0 -7 -3 2.2 0.52
 0 -7 -3 2.16 0.53
 0 -7 -4 1.75 0.54
 0 -7 -4 2.5 0.61
 0 -7 -4 1.83 0.48
 0 -7 -4 2.67 0.54
 0 7 5 12.08 0.87
 0 -7 -5 11.62 1.02
 0 -7 -5 12.75 1.01
 0 7 6 45.41 2.8
 0 7 6 41.46 2.78
 0 -7 -6 35.82 2.88
 0 -7 -6 46.51 2.9
 0 -7 -7 127.2 8.58
 0 7 7 133.71 8.48
 0 -7 -7 130.36 8.48
 0 7 7 118.63 8.49
 0 7 7 145.19 8.49
 0 -7 -7 124.88 8.57
 0 7 8 1.27 0.4
 0 -7 -8 1.66 0.34
 0 7 8 1.14 0.43
 0 7 9 -0.13 0.39
 0 7 9 0.06 0.38
 0 -7 -9 0.4 0.36
 0 7 9 -0.27 0.43
 0 7 9 0.13 0.45
 0 7 9 0.23 0.4
 0 7 10 2 0.42
 0 -7 -10 2.09 0.38
 0 7 10 1.94 0.39
 0 7 10 1.85 0.41
 0 7 10 1.48 0.42
 0 7 11 2.01 0.38
 0 7 11 2.9 0.4
 0 7 12 0.37 0.27
 0 -7 -12 0.09 0.27
 0 -7 -12 -0.09 0.42
 0 7 12 -0.28 0.26
 0 -7 -13 1.2 0.26
 0 7 13 1.03 0.19
 0 -8 10 0.19 0.2
 0 8 -9 -0.15 0.28
 0 8 -8 24.63 1.7
 0 8 -8 25.83 1.68
 0 8 -7 0.74 0.32
 0 8 -7 0.52 0.41
 0 8 -6 1.24 0.35
 0 8 -6 2.43 0.44
 0 8 -5 34.4 2.35
 0 8 -5 35.99 2.33
 0 8 -4 13.11 0.96
 0 8 -3 5.79 0.5
 0 -8 3 5.81 0.79
 0 8 -3 5.67 0.53
 0 8 -2 0.55 0.31
 0 -8 2 0.71 0.61
 0 8 -2 0.8 0.34
 0 -8 1 0.52 0.55
 0 8 -1 0.59 0.29
 0 -8 0 7.69 0.71
 0 -8 0 7.99 0.7
 0 -8 -1 36.25 2.37
 0 -8 -1 35.23 2.36
 0 -8 -1 31.98 2.35
 0 -8 -1 35.44 2.35
 0 -8 -1 36.81 2.36
 0 -8 -2 5.64 0.72
 0 -8 -2 6.74 0.69
 0 -8 -2 6.91 0.69
 0 -8 -2 7.81 0.65
 0 -8 -3 0.92 0.54
 0 -8 -3 -0.1 0.48
 0 -8 -3 -0.28 0.49
 0 -8 -3 0.22 0.43
 0 8 4 1.56 0.28
 0 -8 -4 0.86 0.55
 0 -8 -4 2.22 0.6
 0 -8 -4 1.13 0.55
 0 -8 -4 1.78 0.47
 0 -8 -5 52.54 4.02
 0 8 5 64.63 3.93
 0 8 5 59.28 3.92
 0 -8 -5 52.06 4.02
 0 -8 -5 66.84 4.02
 0 8 6 11.15 0.81
 0 8 6 12.34 0.84
 0 -8 -6 9.98 1.01
 0 -8 -6 11.36 1.02
 0 8 7 92.68 5.85
 0 8 7 88.04 5.84
 0 8 8 3.49 0.47
 0 8 8 2.89 0.46
 0 8 8 3.08 0.43
 0 -8 -9 10.56 0.77
 0 8 9 11.38 0.8
 0 8 9 10.93 0.81
 0 8 9 8.94 0.81
 0 8 10 -0.22 0.37
 0 8 10 -0.26 0.38
 0 8 10 -0.08 0.36
 0 8 11 3.23 0.4
 0 -8 -12 0.25 0.36
 0 8 12 -0.03 0.24
 0 -9 9 0.42 0.21
 0 9 -7 -0.09 0.34
 0 9 -6 1.35 0.33
 0 9 -6 1.76 0.41
 0 9 -5 20.23 1.39
 0 9 -4 0.35 0.35
 0 9 -4 0.48 0.39
 0 9 -3 23.11 1.49
 0 9 -3 21.08 1.51
 0 -9 2 5.15 0.8
 0 9 -2 6.65 0.54
 0 9 -1 0.14 0.3
 0 9 -1 -0.02 0.26
 0 -9 1 -0.33 0.59
 0 9 -1 0.05 0.31
 0 9 0 8.94 0.65
 0 9 0 8.99 0.64
 0 -9 0 9.6 0.76
 0 -9 0 10.11 0.79
 0 9 0 7.35 0.65
 0 -9 -1 2.23 0.46
 0 9 1 1.73 0.3
 0 9 1 1.2 0.31
 0 -9 -2 1.78 0.51
 0 -9 -2 1.84 0.58
 0 -9 -2 1.91 0.42
 0 -9 -2 2.47 0.47
 0 9 2 1.54 0.31
 0 -9 -2 2.34 0.54
 0 -9 -3 33.62 2.5
 0 -9 -3 35.18 2.52
 0 9 3 31.17 2.39
 0 -9 -3 43.1 2.48
 0 -9 -3 35.57 2.48
 0 -9 -3 43.54 2.51
 0 9 3 39.92 2.4
 0 -9 -4 52.54 3.83
 0 9 4 57.88 3.72
 0 -9 -4 62.52 3.82
 0 -9 -4 52.12 3.83
 0 -9 -5 58.3 3.71
 0 9 5 54.69 3.61
 0 -9 -6 17.17 1.27
 0 9 6 15.29 1.07
 0 9 7 6.6 0.64
 0 9 7 7.87 0.59
 0 9 8 8.74 0.72
 0 9 8 7.92 0.72
 0 9 8 9.09 0.68
 0 9 9 -0.01 0.41
 0 9 9 0.32 0.36
 0 9 10 0.47 0.31
 0 9 10 0.07 0.3
 0 9 10 0.12 0.36
 0 9 10 0.19 0.36
 0 9 11 12.96 0.88
 0 9 11 12.66 0.89
 0 -9 -12 1.62 0.31
 0 9 12 2.36 0.22
 0 10 -8 0.28 0.18
 0 10 -7 0.59 0.22
 0 10 -6 -0.09 0.28
 0 10 -4 4.09 0.43
 0 10 -4 3.94 0.42
 0 10 -3 21.92 1.62
 0 10 -3 26.71 1.62
 0 10 -2 11.48 0.89
 0 10 -2 13.76 0.9
 0 10 -1 9.83 0.73
 0 10 -1 9.98 0.71
 0 10 0 10.62 0.82
 0 10 0 12.17 0.81
 0 10 1 5.41 0.48
 0 10 2 47.91 3.13
 0 -10 -3 3.66 0.58
 0 10 3 3.4 0.36
 0 10 4 0.77 0.33
 0 10 4 1.84 0.31
 0 10 5 4.57 0.48
 0 10 5 5.09 0.44
 0 10 6 1.17 0.38
 0 10 6 1.48 0.31
 0 10 7 5.62 0.58
 0 10 7 5.94 0.55
 0 10 7 5.32 0.47
 0 10 7 6.31 0.5
 0 10 8 1.3 0.33
 0 10 8 0.8 0.43
 0 10 8 -0.31 0.39
 0 10 8 0.23 0.28
 0 10 9 0.31 0.31
 0 10 9 0.19 0.27
 0 10 9 -0.2 0.36
 0 10 9 0.07 0.39
 0 10 10 0.87 0.25
 0 10 10 0.5 0.34
 0 10 11 1.53 0.2
 0 10 11 0.83 0.26
 0 11 -7 0.07 0.16
 0 11 -6 0.7 0.16
 0 11 -5 1.88 0.26
 0 11 -4 0.68 0.27
 0 11 -3 7.91 0.6
 0 11 -2 10.19 0.73
 0 11 -1 -0.01 0.29
 0 11 0 2.23 0.33
 0 11 1 0.23 0.34
 0 11 1 0.3 0.28
 0 11 2 8.04 0.7
 0 11 2 9.8 0.66
 0 11 3 14.33 1.08
 0 11 3 15.96 1.05
 0 11 4 -0.17 0.27
 0 11 4 0.23 0.38
 0 11 5 1.29 0.28
 0 11 5 1.12 0.33
 0 11 5 0.73 0.42
 0 11 6 3.92 0.36
 0 11 6 3.19 0.42
 0 11 6 3.12 0.49
 0 11 7 2.83 0.4
 0 11 7 3 0.35
 0 11 8 0.22 0.26
 0 11 8 0.23 0.21
 0 11 8 0.21 0.33
 0 11 8 0.2 0.38
 0 11 9 0.34 0.19
 0 11 9 0.59 0.3
 0 11 9 1.06 0.36
 0 11 10 0.18 0.14
 0 11 10 -0.07 0.27
 0 11 10 -0.13 0.24
 0 12 -5 -0.11 0.22
 0 12 -4 0.55 0.27
 0 12 -2 2.09 0.27
 0 12 -2 2.63 0.36
 0 12 -1 2.32 0.29
 0 12 -1 3.72 0.38
 0 12 0 3.34 0.32
 0 12 0 3.24 0.39
 0 12 1 1.26 0.25
 0 12 2 3.57 0.43
 0 12 2 4.49 0.37
 0 12 3 -0.1 0.35
 0 12 3 0.46 0.23
 0 12 4 1.02 0.37
 0 12 4 1.25 0.24
 0 12 5 0.07 0.37
 0 12 6 0.73 0.38
 0 12 6 1.04 0.29
 0 12 7 -0.05 0.36
 0 12 7 0.03 0.27
 0 12 8 2.22 0.36
 0 12 8 1.81 0.28
 0 12 9 0.12 0.27
 0 13 -2 0.65 0.21
 0 13 -1 0.62 0.21
 0 13 3 1.39 0.31
 0 13 4 0.02 0.31
 0 13 5 0.31 0.31
 0 13 6 0.6 0.31
 0 13 7 2.92 0.33
 -1 13 6 1.51 0.24
 -1 13 5 0.48 0.25
 -1 13 4 1.35 0.27
 -1 13 3 1.19 0.17
 -1 13 2 0.49 0.16
 -1 13 1 1.45 0.19
 -1 13 0 0.27 0.14
 -1 12 8 0.31 0.24
 -1 12 7 2.14 0.23
 -1 12 7 1.44 0.25
 -1 12 6 0.14 0.22
 -1 12 6 0.14 0.23
 -1 12 6 0.22 0.33
 -1 12 5 0.25 0.23
 -1 12 5 -0.22 0.34
 -1 12 4 -0.19 0.24
 -1 12 4 0.06 0.34
 -1 12 3 2.86 0.31
 -1 12 3 2.67 0.38
 -1 12 2 6.64 0.48
 -1 12 2 5.29 0.51
 -1 12 1 0.7 0.26
 -1 12 0 1.76 0.28
 -1 12 0 1.67 0.33
 -1 12 -1 1.73 0.28
 -1 12 -1 1.99 0.34
 -1 12 -2 1.53 0.26
 -1 12 -2 2.07 0.33
 -1 12 -3 -0.01 0.2
 -1 12 -3 0.14 0.29
 -1 12 -4 1.59 0.2
 -1 12 -4 2.51 0.28
 -1 12 -5 0.01 0.18
 -1 11 9 3.41 0.43
 -1 11 9 5.28 0.37
 -1 11 9 5.52 0.41
 -1 11 8 0.3 0.26
 -1 11 8 0.83 0.29
 -1 11 8 0.46 0.33
 -1 11 7 1.33 0.3
 -1 11 7 1.19 0.33
 -1 11 6 0.53 0.28
 -1 11 6 0.61 0.32
 -1 11 6 0.76 0.4
 -1 11 5 0.71 0.31
 -1 11 5 0.16 0.28
 -1 11 4 0.18 0.29
 -1 11 3 0.45 0.29
 -1 11 2 5.18 0.46
 -1 11 1 19.3 1.16
 -1 11 1 18.49 1.14
 -1 11 0 71.48 4.61
 -1 11 0 70.18 4.61
 -1 11 -1 31.84 1.97
 -1 11 -1 27.75 1.95
 -1 11 -2 1.13 0.33
 -1 11 -2 1.73 0.4
 -1 11 -3 0.88 0.31
 -1 11 -4 1.57 0.3
 -1 11 -5 5.15 0.42
 -1 11 -6 1.61 0.22
 -1 11 -6 2.62 0.28
 -1 10 10 0.05 0.25
 -1 10 10 -0.1 0.18
 -1 10 9 0.05 0.29
 -1 10 9 -0.24 0.33
 -1 10 9 0.49 0.32
 -1 10 9 0.56 0.23
 -1 10 8 0.18 0.34
 -1 10 8 0.44 0.35
 -1 10 8 0.13 0.37
 -1 10 7 0.62 0.32
 -1 10 7 0.4 0.37
 -1 10 6 4.63 0.44
 -1 10 6 3.66 0.46
 -1 10 5 3.37 0.4
 -1 10 4 0.68 0.32
 -1 10 3 5.19 0.47
 -1 10 2 13.36 0.94
 -1 10 1 25.64 1.65
 -1 10 1 23.42 1.65
 -1 10 0 3.53 0.42
 -1 10 0 3.45 0.4
 -1 10 -1 10 0.77
 -1 10 -1 10.5 0.76
 -1 10 -2 18.86 1.22
 -1 10 -2 16.88 1.21
 -1 10 -3 3.3 0.4
 -1 10 -3 2.59 0.35
 -1 10 -4 35.84 2.23
 -1 10 -4 32.28 2.21
 -1 10 -5 -0.1 0.33
 -1 10 -6 5.49 0.47
 -1 10 -7 2.64 0.3
 -1 10 -7 3.19 0.33
 -1 9 11 9.07 0.63
 -1 9 11 9.01 0.64
 -1 9 10 0.24 0.3
 -1 9 10 0.21 0.32
 -1 9 10 1.06 0.3
 -1 9 9 0.74 0.36
 -1 9 9 0.4 0.37
 -1 9 8 0.95 0.38
 -1 9 7 3.55 0.43
 -1 9 6 12.33 0.89
 -1 9 5 22.83 1.53
 1 -9 -4 57.95 3.81
 -1 9 4 56.45 3.7
 1 -9 -3 16.84 1.29
 1 -9 -3 18.36 1.26
 -1 9 3 15.55 1.12
 1 -9 -2 25.97 2.14
 -1 9 2 30.27 2.01
 1 -9 -2 32.7 2.14
 1 -9 -2 32.87 2.11
 -1 9 1 46.65 2.9
 1 -9 -1 46.08 2.99
 -1 9 1 41.5 2.9
 -1 9 0 15.79 1.08
 1 -9 0 16.71 1.21
 -1 9 0 15.26 1.09
 -1 9 -1 9.33 0.71
 1 -9 1 11.51 0.88
 -1 9 -1 8.81 0.72
 -1 9 -2 0.04 0.36
 -1 9 -2 0.2 0.31
 -1 9 -3 8.97 0.68
 -1 9 -4 15.7 1.08
 -1 9 -5 2.49 0.46
 -1 9 -5 2.93 0.35
 -1 9 -6 42.58 2.81
 -1 9 -7 70.39 4.59
 1 -9 8 4.46 0.4
 -1 9 -9 2.34 0.22
 1 -8 -12 -0.03 0.23
 -1 8 11 1.72 0.31
 1 -8 -10 -0.37 0.3
 -1 8 10 -0.39 0.37
 -1 8 10 0.21 0.36
 -1 8 10 -0.13 0.32
 -1 8 9 -0.22 0.36
 -1 8 9 -0.03 0.42
 1 -8 -9 -0.08 0.33
 -1 8 9 -0.19 0.39
 -1 8 8 0.31 0.4
 -1 8 8 0.68 0.4
 1 -8 -8 0.53 0.33
 -1 8 7 17.73 1.3
 1 -8 -7 18.96 1.27
 -1 8 7 19.29 1.29
 -1 8 6 7.69 0.65
 1 -8 -6 8.23 0.87
 -1 8 6 7.2 0.61
 -1 8 5 0.04 0.36
 1 -8 -5 0.55 0.6
 -1 8 5 0.45 0.31
 1 -8 -4 31.9 2.01
 -1 8 4 29.4 1.91
 -1 8 4 27.69 1.9
 1 -8 -4 32.25 2.03
 1 -8 -3 1.07 0.65
 1 -8 -3 0.03 0.59
 -1 8 3 1.76 0.32
 1 -8 -3 2.09 0.59
 1 -8 -3 1.96 0.55
 -1 8 2 23.26 1.6
 1 -8 -2 26.67 1.71
 1 -8 -2 21.03 1.71
 -1 8 2 25.9 1.6
 1 -8 -2 19.6 1.71
 -1 8 1 3.37 0.39
 -1 8 1 3.75 0.39
 1 -8 -1 4.05 0.59
 1 -8 -1 2.79 0.56
 -1 8 0 9.58 0.68
 1 -8 0 10.12 0.86
 -1 8 0 8.33 0.68
 -1 8 -1 1.64 0.31
 -1 8 -1 1.41 0.33
 -1 8 -2 8.86 0.66
 -1 8 -2 9.69 0.7
 -1 8 -2 7.96 0.66
 -1 8 -3 0.29 0.33
 -1 8 -3 0.56 0.39
 -1 8 -3 0.03 0.31
 -1 8 -4 0.78 0.43
 -1 8 -4 0.73 0.33
 -1 8 -5 3.03 0.41
 -1 8 -5 3.8 0.48
 -1 8 -5 2.59 0.39
 -1 8 -6 0.38 0.34
 -1 8 -6 0.73 0.31
 -1 8 -6 0.13 0.43
 -1 8 -7 28.02 1.89
 -1 8 -8 4.61 0.49
 1 -8 9 1.19 0.31
 -1 8 -9 1.09 0.31
 1 -8 10 0.58 0.2
 -1 7 12 -0.29 0.22
 1 -7 -12 -0.16 0.23
 -1 7 12 -0.12 0.19
 1 -7 -12 -0.09 0.31
 -1 7 11 0.33 0.33
 -1 7 11 0.37 0.31
 -1 7 10 -0.44 0.37
 -1 7 10 -0.25 0.41
 1 -7 -10 0.32 0.35
 -1 7 9 4 0.52
 1 -7 -9 4.03 0.45
 -1 7 9 2.68 0.48
 -1 7 9 3.07 0.43
 -1 7 8 0.36 0.41
 -1 7 8 0.82 0.42
 1 -7 -8 0.27 0.35
 -1 7 7 102.54 6.71
 1 -7 -7 101.47 6.71
 -1 7 7 107.56 6.73
 -1 7 6 5.4 0.5
 1 -7 -6 5.56 0.77
 1 -7 -6 6.36 0.76
 -1 7 6 5.35 0.53
 -1 7 5 24.69 1.61
 1 -7 -5 26.48 1.73
 -1 7 5 23.51 1.59
 1 -7 -5 20.28 1.73
 1 -7 -4 1.24 0.61
 1 -7 -4 1.4 0.61
 -1 7 4 1.01 0.28
 1 -7 -4 0.24 0.55
 1 -7 -4 0.65 0.52
 1 -7 -3 7.67 0.74
 1 -7 -3 8.21 0.77
 1 -7 -3 7.64 0.77
 1 -7 -3 6.59 0.79
 1 -7 -2 0.98 0.46
 1 -7 -2 1.36 0.56
 1 -7 -2 0.65 0.49
 1 -7 -1 17.51 1.4
 1 -7 -1 18.86 1.4
 1 -7 0 41.32 2.78
 1 -7 0 41.22 2.78
 1 -7 0 42.53 2.77
 1 -7 1 0.54 0.53
 -1 7 -2 54.85 3.28
 -1 7 -2 46.94 3.27
 1 -7 2 48.36 3.36
 -1 7 -2 51.77 3.33
 -1 7 -3 23.2 1.38
 -1 7 -3 22.11 1.46
 -1 7 -4 21.82 1.38
 -1 7 -4 20.67 1.36
 -1 7 -4 22.97 1.49
 -1 7 -4 17.61 1.36
 -1 7 -5 30.9 1.98
 -1 7 -5 31.4 1.95
 -1 7 -5 31.29 2.07
 -1 7 -5 25.84 1.95
 -1 7 -6 0.01 0.34
 -1 7 -6 -0.09 0.44
 -1 7 -6 0.66 0.34
 -1 7 -7 1.48 0.35
 -1 7 -7 1.02 0.45
 -1 7 -7 1.66 0.34
 -1 7 -8 0.78 0.42
 -1 7 -8 0.98 0.29
 -1 7 -9 20.7 1.41
 -1 7 -10 12.33 0.88
 1 -7 10 12.94 0.89
 -1 7 -11 0.05 0.16
 1 -7 11 -0.12 0.19
 1 -6 -13 -0.03 0.17
 -1 6 12 0.45 0.25
 -1 6 12 0.43 0.28
 1 -6 -12 0.81 0.36
 -1 6 11 -0.44 0.35
 -1 6 11 0.39 0.41
 -1 6 11 -0.12 0.31
 -1 6 10 1.95 0.45
 -1 6 10 1.81 0.46
 1 -6 -10 1.79 0.4
 -1 6 10 1.34 0.42
 -1 6 10 1.3 0.39
 -1 6 9 3.33 0.49
 -1 6 9 2.97 0.41
 -1 6 9 3.71 0.48
 -1 6 9 3.93 0.52
 1 -6 -9 3.7 0.46
 -1 6 8 2.57 0.42
 -1 6 8 2.51 0.45
 1 -6 -8 2.06 0.4
 -1 6 7 1.77 0.38
 -1 6 7 1.85 0.37
 1 -6 -7 1.7 0.34
 -1 6 7 2.27 0.41
 -1 6 6 1.39 0.32
 -1 6 6 1.4 0.38
 1 -6 -6 1.13 0.65
 1 -6 -5 5 0.69
 1 -6 -4 0.24 0.5
 1 -6 -4 1.37 0.54
 1 -6 -4 0.72 0.58
 1 -6 -4 1.08 0.53
 1 -6 -3 7.58 0.68
 1 -6 -3 6.23 0.72
 1 -6 -3 5.76 0.72
 1 -6 -2 15.36 1.06
 1 -6 -2 13.36 1.08
 1 -6 -2 12.72 1.06
 1 -6 -1 134.97 7.67
 1 -6 -1 109.96 7.63
 1 -6 -1 118.39 7.66
 1 -6 -1 114.06 7.66
 -1 6 0 8.92 0.71
 1 -6 0 9.26 0.74
 1 -6 0 9.64 0.73
 1 -6 0 9.8 0.72
 -1 6 -1 13.04 0.94
 1 -6 1 13.11 1.01
 1 -6 1 12.81 0.92
 1 -6 1 12.17 0.9
 1 -6 2 58.5 4.09
 -1 6 -2 64.42 4.07
 1 -6 3 40.72 2.96
 -1 6 -3 46.65 2.95
 -1 6 -4 7.2 0.58
 -1 6 -4 6.42 0.54
 -1 6 -5 7.6 0.64
 -1 6 -5 8.98 0.69
 -1 6 -5 8.47 0.63
 -1 6 -6 0.57 0.43
 -1 6 -6 0.23 0.34
 -1 6 -6 0.69 0.33
 -1 6 -7 5.15 0.5
 -1 6 -7 5.33 0.57
 -1 6 -7 5.43 0.48
 -1 6 -8 12.21 0.9
 -1 6 -8 11.1 0.84
 -1 6 -8 11.84 0.82
 -1 6 -9 0.14 0.42
 -1 6 -9 0.34 0.29
 1 -6 10 1.84 0.42
 -1 6 -10 1.78 0.38
 -1 6 -11 6.61 0.52
 -1 5 13 0.19 0.15
 1 -5 -13 0.18 0.23
 -1 5 12 0.1 0.39
 -1 5 12 0.48 0.29
 1 -5 -12 0.12 0.38
 -1 5 11 3.21 0.49
 -1 5 11 2.96 0.42
 -1 5 11 2.87 0.37
 1 -5 -10 -0.49 0.41
 -1 5 10 0.12 0.45
 -1 5 10 0.53 0.42
 -1 5 10 0.52 0.44
 -1 5 9 13.15 0.94
 -1 5 9 12.07 0.92
 -1 5 9 11.8 0.93
 1 -5 -9 12.1 0.91
 -1 5 8 32.56 2.09
 1 -5 -8 29.6 2.07
 -1 5 8 31.6 2.09
 -1 5 8 31.46 2.07
 1 -5 -7 0.77 0.32
 -1 5 7 0.39 0.34
 -1 5 7 0.85 0.34
 1 -5 -6 1.56 0.6
 1 -5 -6 1.31 0.62
 1 -5 -5 12.09 1.02
 1 -5 -4 51.67 3.21
 1 -5 -4 43.77 3.23
 1 -5 -3 45.27 2.72
 1 -5 -3 37.6 2.73
 1 -5 -3 38.5 2.72
 1 -5 -2 15.48 1.06
 1 -5 -2 13.53 1.1
 1 -5 -2 13.34 1.07
 1 -5 -1 0.01 0.33
 1 -5 -1 0.27 0.47
 1 -5 -1 -0.43 0.44
 1 -5 -1 0.23 0.42
 1 -5 0 111.87 7.06
 1 -5 0 106.42 7.05
 1 -5 0 110.35 7.05
 -1 5 0 105.81 7.04
 -1 5 -1 36.75 2.34
 1 -5 1 32.97 2.3
 1 -5 1 35.7 2.36
 1 -5 1 36.27 2.31
 1 -5 1 35.03 2.32
 -1 5 -2 3.34 0.52
 1 -5 2 3.75 0.38
 1 -5 2 4.08 0.61
 1 -5 3 77.35 5.09
 -1 5 -4 40.89 2.76
 -1 5 -5 35.76 2.46
 -1 5 -6 3.11 0.37
 -1 5 -6 3.32 0.67
 -1 5 -6 2.94 0.39
 -1 5 -6 3.2 0.4
 -1 5 -7 3.68 0.39
 -1 5 -7 3.92 0.74
 -1 5 -7 3.44 0.43
 -1 5 -7 4.17 0.45
 -1 5 -8 15.1 1.04
 -1 5 -8 14.6 1.08
 -1 5 -8 14.24 1.04
 -1 5 -8 14.9 1.01
 -1 5 -9 19.01 1.3
 -1 5 -9 18.14 1.26
 -1 5 -9 18.12 1.27
 -1 5 -9 18.86 1.24
 -1 5 -10 39.46 2.45
 -1 5 -10 36.43 2.42
 -1 5 -10 36.08 2.43
 1 -5 11 14.55 0.99
 -1 5 -11 13.4 0.98
 1 -5 12 1.53 0.27
 -1 5 -12 1.51 0.25
 1 -4 -13 0.41 0.27
 -1 4 13 -0.2 0.32
 -1 4 12 3.64 0.5
 1 -4 -12 4.42 0.47
 -1 4 12 4.4 0.41
 -1 4 11 2.58 0.49
 -1 4 11 3.15 0.44
 -1 4 10 14.62 1
 1 -4 -10 13.41 1
 -1 4 10 13.48 1.01
 -1 4 10 12.78 1.01
 -1 4 9 3.91 0.55
 1 -4 -9 3.88 0.5
 -1 4 9 3.56 0.53
 -1 4 9 4.19 0.51
 -1 4 8 2.06 0.44
 1 -4 -8 1.79 0.38
 -1 4 8 1.32 0.44
 -1 4 8 2.11 0.41
 -1 4 7 -0.13 0.35
 1 -4 -7 -0.04 0.3
 -1 4 7 0.1 0.36
 -1 4 7 -0.11 0.33
 1 -4 -6 1.46 0.48
 1 -4 -6 1.19 0.56
 1 -4 -5 7.84 0.76
 1 -4 -5 8.06 0.69
 1 -4 -5 7.42 0.79
 1 -4 -4 40.37 2.66
 1 -4 -4 38.95 2.66
 1 -4 -3 11.9 0.88
 -1 4 3 13.15 1.01
 1 -4 -2 33.43 2.27
 1 -4 -2 38.42 2.33
 1 -4 -2 32.86 2.33
 1 -4 -2 34.3 2.34
 -1 4 2 41.61 2.36
 -1 4 1 22.47 1.36
 1 -4 -1 18.22 1.34
 1 -4 -1 17.87 1.27
 1 -4 -1 19.09 1.32
 1 -4 0 32.48 2.13
 -1 4 0 34.25 2.15
 -1 4 0 31.62 2.13
 1 -4 0 31.77 2.13
 1 -4 0 31.22 2.13
 1 -4 1 2.53 0.33
 -1 4 -1 2.64 0.45
 1 -4 1 2.58 0.47
 -1 4 -1 3.55 0.39
 1 -4 1 2.53 0.4
 1 -4 1 2.35 0.33
 1 -4 2 56.77 3.71
 1 -4 2 57.73 3.76
 1 -4 3 31.4 2.12
 -1 4 -3 30.9 2.11
 -1 4 -4 30.5 2.09
 -1 4 -5 30.64 2.13
 -1 4 -6 26.54 1.89
 -1 4 -7 104.26 6.76
 -1 4 -7 102.6 6.77
 -1 4 -7 111.2 6.87
 -1 4 -8 -0.23 0.26
 -1 4 -8 0.28 0.37
 -1 4 -8 -0.35 0.68
 -1 4 -9 0.13 0.37
 -1 4 -9 0.72 0.36
 -1 4 -10 0.61 0.37
 -1 4 -10 0.37 0.32
 -1 4 -11 2.59 0.32
 1 -4 11 3.37 0.46
 -1 4 -11 2.65 0.36
 1 -4 12 0.7 0.31
 -1 4 -12 0.45 0.2
 -1 3 12 3.58 0.34
 -1 3 12 3.58 0.48
 1 -3 -12 4.19 0.43
 -1 3 12 3.1 0.39
 -1 3 11 0.15 0.46
 1 -3 -11 0.27 0.46
 -1 3 11 0.51 0.38
 -1 3 10 9.55 0.77
 -1 3 10 9.22 0.78
 1 -3 -9 121.07 8.25
 -1 3 9 133.3 8.25
 -1 3 9 128.81 8.25
 -1 3 9 125.59 8.25
 -1 3 8 40.37 2.6
 1 -3 -8 39.08 2.67
 -1 3 8 39.97 2.6
 -1 3 8 41.51 2.61
 1 -3 -8 37 2.6
 1 -3 -7 1.84 0.53
 1 -3 -6 20.74 1.48
 1 -3 -5 212.55 13.77
 1 -3 -5 197.69 13.77
 1 -3 -5 223.75 13.76
 1 -3 -4 38.28 2.5
 1 -3 -4 33.97 2.5
 -1 3 4 42.68 2.54
 1 -3 -4 35.47 2.5
 1 -3 -3 92.37 6.24
 1 -3 -3 99.45 6.25
 1 -3 -2 29.43 2
 1 -3 -2 28.89 2.01
 1 -3 -2 26.9 2.01
 1 -3 -1 0.58 0.24
 1 -3 -1 1.3 0.4
 -1 3 1 0.87 0.45
 1 -3 -1 0.62 0.4
 1 -3 -1 0.83 0.39
 1 -3 0 73.11 4.7
 -1 3 0 77.63 4.71
 1 -3 0 74.09 4.7
 -1 3 0 68.7 4.7
 1 -3 0 68.66 4.7
 1 -3 1 6.02 0.45
 1 -3 1 5.4 0.56
 1 -3 1 4.09 0.44
 -1 3 -1 5.22 0.55
 -1 3 -1 6.9 0.5
 1 -3 1 6.71 0.48
 1 -3 2 46.32 2.97
 -1 3 -2 47.76 2.95
 -1 3 -2 45.58 2.96
 -1 3 -2 43.01 2.92
 -1 3 -3 7.1 0.59
 1 -3 3 7.76 0.61
 -1 3 -3 7.32 0.52
 -1 3 -4 2.25 0.45
 -1 3 -4 2.99 0.57
 -1 3 -5 44.21 3.21
 -1 3 -5 57.59 3.26
 -1 3 -6 55.17 3.95
 -1 3 -6 71.35 4.02
 -1 3 -7 76.9 5.09
 -1 3 -7 78.93 5.08
 -1 3 -8 11.13 0.82
 -1 3 -8 10.07 0.79
 -1 3 -9 7.37 0.65
 -1 3 -9 7.62 0.89
 -1 3 -9 6.56 0.62
 -1 3 -10 23.52 1.6
 1 -3 11 41.85 2.64
 -1 3 -11 40.4 2.62
 -1 3 -11 37.67 2.63
 1 -3 12 0.29 0.33
 -1 3 -12 0.03 0.29
 1 -3 13 1.25 0.22
 -1 3 -13 1.63 0.25
 1 -2 -13 0.12 0.29
 -1 2 13 -0.52 0.34
 1 -2 -12 2.25 0.43
 -1 2 12 1.94 0.44
 -1 2 12 1.86 0.32
 1 -2 -12 1.98 0.34
 -1 2 11 0.33 0.37
 1 -2 -11 0.65 0.42
 1 -2 -10 21.76 1.47
 -1 2 10 21.57 1.45
 1 -2 -10 19.94 1.45
 1 -2 -9 -0.23 0.56
 1 -2 -9 0.59 0.41
 -1 2 9 0.06 0.4
 1 -2 -8 1.08 0.56
 -1 2 8 1.71 0.39
 1 -2 -7 17.48 1.31
 1 -2 -6 43.06 2.89
 1 -2 -5 30.01 2.05
 1 -2 -4 77.94 5.42
 1 -2 -4 79.02 5.42
 1 -2 -3 11.59 0.88
 -1 2 3 12.94 0.92
 -1 2 3 11.85 0.95
 1 -2 -3 12.21 0.9
 1 -2 -3 9.88 0.89
 -1 2 2 59.18 3.87
 1 -2 -1 -0.37 0.35
 -1 2 1 -0.12 0.4
 1 -2 -1 -0.04 0.34
 1 -2 0 6.11 0.57
 1 -2 0 7.48 0.54
 -1 2 0 9.56 0.62
 1 -2 0 6.19 0.57
 -1 2 0 8.2 0.58
 -1 2 -1 0.68 0.37
 1 -2 1 0.44 0.34
 -1 2 -1 0.77 0.3
 1 -2 1 0.37 0.2
 1 -2 1 0.42 0.22
 -1 2 -2 226.63 14.62
 -1 2 -2 221.62 14.61
 -1 2 -2 230.42 14.62
 1 -2 2 230.32 14.62
 1 -2 3 9.65 0.62
 -1 2 -3 11.85 0.73
 -1 2 -3 9.57 0.56
 -1 2 -3 12.15 0.69
 -1 2 -4 1.23 0.41
 -1 2 -5 104.26 6.79
 -1 2 -6 0.36 0.43
 -1 2 -6 -0.23 0.57
 -1 2 -7 0.17 0.6
 -1 2 -8 0.5 0.42
 -1 2 -8 -0.08 0.35
 -1 2 -8 -0.24 0.66
 -1 2 -9 14.64 1.08
 -1 2 -9 14.83 1.06
 -1 2 -9 15.85 1.26
 -1 2 -10 8.02 0.69
 -1 2 -10 8.16 0.7
 1 -2 11 30.11 1.99
 -1 2 -11 29.7 1.98
 -1 2 -11 29.15 1.98
 1 -2 12 3.59 0.44
 -1 2 -12 4.33 0.38
 -1 2 -12 3.5 0.44
 1 -2 13 1.36 0.27
 -1 2 -13 2.26 0.28
 -1 2 -13 2.22 0.31
 -1 1 13 -0.33 0.32
 1 -1 -13 -0.29 0.28
 -1 1 12 1.66 0.42
 1 -1 -12 1.76 0.4
 -1 1 11 3.69 0.52
 -1 1 11 3.64 0.44
 1 -1 -11 3.86 0.46
 1 -1 -10 22.72 1.6
 -1 1 10 24.14 1.6
 -1 1 10 23.16 1.59
 1 -1 -9 110.41 7.03
 1 -1 -9 106.5 7.03
 -1 1 9 109.67 7.03
 1 -1 -9 103.12 7.1
 -1 1 8 6.72 0.56
 1 -1 -8 6.19 0.76
 -1 1 8 6.42 0.59
 1 -1 -8 6.17 0.56
 1 -1 -7 6.66 0.76
 -1 1 6 36.25 2.59
 1 -1 -6 40.3 2.6
 -1 1 5 24.08 1.78
 1 -1 -5 26.43 1.77
 -1 1 4 52.62 3.49
 -1 1 4 53.33 3.5
 -1 1 3 0.06 0.45
 1 -1 -3 0.45 0.34
 -1 1 2 -0.22 0.45
 1 -1 -2 0.2 0.33
 -1 1 2 0.31 0.37
 1 -1 -1 59.24 3.94
 -1 1 1 61.94 3.94
 -1 1 0 115.21 7.98
 -1 1 0 126.07 7.99
 -1 1 0 127.34 7.98
 -1 1 -1 165.72 11.08
 -1 1 -1 174.33 11.09
 -1 1 -1 176.58 11.08
 -1 1 -1 167.67 11.09
 -1 1 -2 18.64 1.28
 -1 1 -2 21.1 1.33
 -1 1 -3 11.32 0.83
 -1 1 -3 12.26 0.82
 -1 1 -3 13.25 0.91
 -1 1 -4 31.28 2.2
 -1 1 -4 38 2.27
 -1 1 -4 37.29 2.25
 -1 1 -5 4.75 0.42
 -1 1 -5 6.33 0.66
 -1 1 -5 4.87 0.6
 -1 1 -6 12.02 0.94
 -1 1 -6 9.43 0.86
 -1 1 -7 57.22 3.5
 -1 1 -7 48.85 3.46
 -1 1 -8 33.95 2.28
 -1 1 -8 36.87 2.39
 -1 1 -8 34.07 2.28
 1 -1 9 2.37 0.39
 -1 1 -9 1.89 0.46
 -1 1 -9 1.86 0.66
 -1 1 -9 2.42 0.43
 -1 1 -10 -0.35 0.43
 1 -1 10 0.07 0.42
 -1 1 -10 -0.77 0.42
 1 -1 10 -0.07 0.39
 -1 1 -11 25.66 1.79
 1 -1 11 26.8 1.78
 -1 1 -11 26.13 1.79
 1 -1 11 26.91 1.77
 -1 1 -12 25.34 1.44
 1 -1 12 25.29 1.44
 -1 1 -12 25.66 1.45
 1 -1 13 0.46 0.25
 -1 1 -13 0.16 0.3
 -1 1 -13 -0.12 0.21
 -1 1 -14 0.27 0.17
 1 0 -13 2.72 0.31
 -1 0 13 2.5 0.34
 1 0 -12 0.56 0.36
 -1 0 12 0.25 0.38
 1 0 -11 0.61 0.42
 -1 0 11 0.12 0.43
 -1 0 10 59.81 3.67
 -1 0 10 54.76 3.66
 1 0 -10 53.92 3.66
 -1 0 9 68.83 4.38
 1 0 -9 65.6 4.38
 1 0 -9 65.64 4.47
 1 0 -8 0.21 0.39
 1 0 -8 0.07 0.62
 -1 0 8 0.64 0.37
 1 0 -8 0.52 0.35
 -1 0 7 2.45 0.59
 1 0 -7 2.37 0.65
 -1 0 6 23.36 1.71
 1 0 -6 24.94 1.73
 1 0 -5 3.18 0.65
 -1 0 5 3.48 0.58
 -1 0 4 5.8 0.6
 -1 0 4 5.51 0.5
 1 0 -4 5.71 0.7
 -1 0 4 6.22 0.6
 -1 0 3 3.87 0.51
 -1 0 3 4.11 0.39
 -1 0 3 4.4 0.5
 -1 0 2 0.45 0.34
 -1 0 2 0.11 0.22
 1 0 -2 0.51 0.26
 -1 0 1 74.59 4.32
 1 0 -1 62.03 4.31
 -1 0 0 15.35 1.13
 1 0 0 18.4 1.13
 -1 0 0 19.32 1.14
 -1 0 -1 4.78 0.37
 -1 0 -1 4.48 0.38
 -1 0 -1 4.41 0.39
 -1 0 -2 5.2 0.49
 1 0 2 6.15 0.52
 -1 0 -2 5.82 0.46
 -1 0 -2 6.3 0.44
 -1 0 -3 119.58 7.84
 -1 0 -3 121.34 7.83
 -1 0 -4 86.01 5.29
 -1 0 -4 75.68 5.28
 -1 0 -4 81.48 5.28
 -1 0 -4 91.1 5.32
 -1 0 -5 2.23 0.28
 -1 0 -5 2.94 0.54
 -1 0 -6 19.44 1.41
 -1 0 -7 16.99 1.27
 -1 0 -7 16.26 1.19
 -1 0 -7 20.13 1.3
 -1 0 -8 0.51 0.51
 -1 0 -8 0.32 0.58
 1 0 9 6.13 0.53
 -1 0 -9 5.66 0.56
 -1 0 -9 5.62 0.59
 -1 0 -9 4.87 0.75
 -1 0 -10 2.35 0.65
 -1 0 -10 1.67 0.47
 -1 0 -10 1.36 0.45
 1 0 10 1.54 0.43
 1 0 10 1.93 0.43
 -1 0 -11 86.24 5.55
 -1 0 -11 85.56 5.55
 1 0 11 89.21 5.55
 1 0 11 80.73 5.54
 -1 0 -12 19.31 1.22
 -1 0 -12 18.01 1.23
 1 0 12 17.15 1.21
 1 0 12 15.98 1.19
 -1 0 -13 -0.18 0.34
 -1 0 -13 0.04 0.29
 -1 0 -14 1.9 0.24
 -1 0 -14 1.58 0.24
 -1 -1 13 0.44 0.23
 1 1 -13 0.7 0.2
 -1 -1 12 1.78 0.37
 1 1 -12 1.34 0.34
 -1 -1 11 1.31 0.41
 1 1 -11 1.3 0.4
 -1 -1 10 8.09 0.68
 1 1 -10 7.83 0.68
 1 1 -9 43.69 3.05
 -1 -1 9 44.98 2.94
 -1 -1 8 0.36 0.37
 1 1 -8 0.16 0.64
 -1 -1 7 8.62 0.89
 1 1 -7 11.48 0.94
 -1 -1 6 39.01 2.7
 1 1 -6 41.75 2.73
 -1 -1 5 106.09 7.58
 -1 -1 5 125.81 7.57
 1 1 -5 115.93 7.6
 -1 -1 4 26.81 1.96
 -1 -1 4 31.04 1.95
 -1 -1 4 29.09 1.94
 -1 -1 3 17.45 1.14
 -1 -1 3 15.43 1.14
 -1 -1 2 5.52 0.46
 -1 -1 1 450.02 29.53
 -1 -1 1 461.31 29.53
 -1 -1 0 10.16 0.78
 1 1 0 11.46 0.79
 -1 -1 0 12.11 0.78
 -1 -1 -1 141.72 9.3
 -1 -1 -1 147.16 9.3
 -1 -1 -2 87.71 6.03
 -1 -1 -2 99.4 6.03
 -1 -1 -3 0.16 0.33
 -1 -1 -4 16.4 1.15
 -1 -1 -4 16.38 1.13
 -1 -1 -5 51.76 3.41
 -1 -1 -5 53.29 3.44
 -1 -1 -5 52.06 3.41
 -1 -1 -6 20.56 1.44
 -1 -1 -6 22.96 1.52
 -1 -1 -6 21.68 1.44
 -1 -1 -7 15.4 1.16
 -1 -1 -8 21.19 1.53
 -1 -1 -9 6.52 0.61
 -1 -1 -9 6.58 0.73
 1 1 9 5.84 0.55
 1 1 9 7.19 0.58
 -1 -1 -9 4.68 0.72
 -1 -1 -10 1.01 0.59
 1 1 10 1.29 0.43
 -1 -1 -10 0.71 0.47
 1 1 10 0.94 0.39
 1 1 11 11.18 0.86
 -1 -1 -11 11.22 0.88
 1 1 11 10.72 0.82
 1 1 12 1.94 0.45
 -1 -1 -12 2.6 0.45
 1 1 13 0.16 0.38
 -1 -1 -13 0.75 0.33
 -1 -1 -13 1.12 0.37
 -1 -1 -14 0.25 0.24
 1 2 -13 1.59 0.23
 1 2 -12 0.1 0.27
 -1 -2 12 0.02 0.29
 -1 -2 11 2.66 0.39
 1 2 -11 2.88 0.39
 -1 -2 11 2.71 0.41
 1 2 -10 13.87 1.04
 -1 -2 10 15.19 1.04
 1 2 -9 72.73 4.83
 1 2 -9 78.95 4.94
 1 2 -8 15.78 1.29
 -1 -2 7 40.28 2.73
 -1 -2 6 0.19 0.47
 -1 -2 5 81.51 4.79
 -1 -2 5 65.75 4.78
 -1 -2 4 42.05 2.79
 -1 -2 4 40.9 2.8
 1 2 -4 44.42 2.83
 -1 -2 3 262.09 16.76
 -1 -2 3 254.1 16.75
 1 2 -3 269.24 16.78
 -1 -2 2 20.24 1.6
 -1 -2 2 24.02 1.54
 1 2 -2 24.15 1.61
 1 2 -1 8.73 0.71
 -1 -2 1 9.26 0.65
 -1 -2 0 4.32 0.42
 -1 -2 0 3.96 0.39
 -1 -2 -1 355.98 22.95
 -1 -2 -1 353.17 22.96
 -1 -2 -2 72.28 4.7
 -1 -2 -3 0.25 0.26
 -1 -2 -4 3.63 0.43
 -1 -2 -5 17.51 1.19
 -1 -2 -5 16.2 1.18
 -1 -2 -6 1.07 0.36
 -1 -2 -6 0.29 0.34
 -1 -2 -6 0.78 0.43
 -1 -2 -7 58.01 3.78
 -1 -2 -7 58.31 3.77
 -1 -2 -7 55.5 3.79
 -1 -2 -8 14.98 1.13
 -1 -2 -9 1.7 0.53
 1 2 9 2.35 0.42
 -1 -2 -10 7.74 0.72
 1 2 10 6.38 0.64
 -1 -2 -11 21.71 1.43
 -1 -2 -11 20.89 1.46
 1 2 11 19.23 1.43
 -1 -2 -12 13.73 0.98
 1 2 12 12.18 0.99
 -1 -2 -12 13.5 1
 1 2 13 2.43 0.45
 -1 -2 -13 2.52 0.4
 -1 -2 -14 2.87 0.29
 -1 -3 12 0.46 0.23
 1 3 -11 3.81 0.41
 -1 -3 11 4.28 0.42
 -1 -3 11 4.23 0.44
 -1 -3 10 1.21 0.37
 1 3 -10 1.45 0.37
 1 3 -9 62.61 4.09
 1 3 -8 25.07 1.68
 1 3 -7 0.03 0.31
 1 3 -7 -0.02 0.27
 1 3 -7 -0.21 0.63
 -1 -3 6 14.13 1.14
 1 3 -6 16.16 1.22
 -1 -3 6 17.15 1.19
 -1 -3 5 266.38 18.74
 1 3 -5 299.06 18.76
 -1 -3 5 310.64 18.76
 1 3 -4 56.64 3.8
 -1 -3 4 58.24 3.79
 1 3 -3 32.69 2.23
 -1 -3 3 33.51 2.22
 -1 -3 2 2.44 0.52
 1 3 -2 3.26 0.5
 -1 -3 1 84.02 5.39
 1 3 -1 81.63 5.4
 -1 -3 0 27.41 1.82
 1 3 0 26.4 1.81
 -1 -3 0 28.67 1.81
 -1 -3 -1 171.15 11.09
 -1 -3 -2 8.71 0.6
 -1 -3 -2 8.38 0.65
 -1 -3 -3 4.2 0.32
 -1 -3 -3 4 0.48
 -1 -3 -4 70.28 4.57
 -1 -3 -5 26.15 1.82
 -1 -3 -5 29.46 1.87
 -1 -3 -6 20.4 1.43
 -1 -3 -6 21.37 1.45
 -1 -3 -6 20.87 1.46
 -1 -3 -7 54.06 3.71
 -1 -3 -7 58.24 3.72
 -1 -3 -7 57.47 3.73
 -1 -3 -8 17.18 1.23
 1 3 9 4.39 0.44
 1 3 9 3.65 0.5
 1 3 10 19.07 1.32
 1 3 10 20.45 1.37
 -1 -3 -11 38.35 2.43
 -1 -3 -11 37.37 2.41
 1 3 11 34.72 2.37
 1 3 11 35.71 2.41
 -1 -3 -12 19.5 1.31
 -1 -3 -12 18.72 1.29
 1 3 12 18.36 1.24
 1 3 12 17.18 1.31
 -1 -3 -13 4.36 0.47
 -1 -3 -13 4.47 0.45
 1 3 13 2.59 0.5
 -1 -3 -14 0.99 0.26
 -1 -3 -14 1.15 0.25
 -1 -4 12 0.37 0.2
 1 4 -12 0.28 0.23
 -1 -4 11 1.85 0.37
 1 4 -8 26.38 1.89
 1 4 -8 26.08 1.73
 1 4 -7 16.02 1.21
 1 4 -7 14.7 1.02
 -1 -4 6 2.89 0.6
 1 4 -6 1.47 0.61
 -1 -4 5 34.79 2.23
 1 4 -5 34.76 2.23
 -1 -4 5 29.34 2.17
 1 4 -4 68.8 4.65
 -1 -4 4 72.95 4.66
 -1 -4 3 158.22 9.97
 1 4 -3 152.89 9.97
 -1 -4 3 149.14 9.97
 1 4 -2 102.58 6.72
 -1 -4 2 103.92 6.72
 -1 -4 1 14.33 1.01
 1 4 -1 14.68 1.02
 -1 -4 0 52.84 3.63
 -1 -4 0 58.66 3.63
 1 4 0 55.26 3.62
 -1 -4 -1 61.49 3.95
 1 4 1 60.33 3.92
 -1 -4 -2 226.76 14.72
 -1 -4 -2 228.29 14.73
 -1 -4 -3 29.28 1.98
 -1 -4 -3 30.69 1.99
 -1 -4 -4 0.47 0.46
 -1 -4 -5 1.64 0.49
 -1 -4 -6 0.16 0.47
 -1 -4 -6 0.09 0.48
 -1 -4 -7 5.28 0.59
 -1 -4 -7 5.11 0.58
 -1 -4 -8 32.38 2.28
 -1 -4 -8 33.49 2.22
 1 4 8 34.87 2.23
 1 4 8 32.73 2.22
 -1 -4 -8 34.9 2.3
 1 4 9 0.47 0.36
 -1 -4 -9 0.8 0.37
 1 4 9 -0.15 0.34
 1 4 9 0.02 0.42
 1 4 9 0.33 0.34
 1 4 10 3.96 0.44
 1 4 10 4.12 0.43
 1 4 11 12.72 0.93
 1 4 11 13.23 0.94
 -1 -4 -11 14.83 1.06
 1 4 12 1.04 0.28
 1 4 12 0.37 0.29
 -1 -4 -12 -0.05 0.4
 -1 -4 -12 -0.22 0.5
 -1 -4 -13 2.8 0.39
 1 4 13 2.86 0.29
 -1 -4 -13 2.61 0.45
 -1 -4 -14 -0.08 0.23
 -1 -4 -14 0.28 0.22
 -1 -5 11 -0.19 0.31
 1 5 -11 -0.25 0.28
 1 5 -10 5.2 0.51
 1 5 -9 35.59 2.33
 1 5 -7 18.93 1.26
 1 5 -7 17.42 1.42
 -1 -5 6 3.35 0.67
 1 5 -6 2.76 0.37
 1 5 -6 3.23 0.62
 1 5 -5 0.47 0.53
 -1 -5 5 -0.22 0.59
 1 5 -4 10.4 0.91
 -1 -5 4 12.1 0.95
 -1 -5 3 66.5 4.38
 1 5 -3 66.38 4.36
 1 5 -2 0.39 0.41
 -1 -5 2 1.13 0.53
 -1 -5 2 0.45 0.49
 1 5 -1 72.42 4.8
 -1 -5 1 74.99 4.8
 -1 -5 0 11.27 0.81
 1 5 0 11.91 0.8
 -1 -5 0 10.86 0.83
 -1 -5 -1 69.78 4.56
 -1 -5 -2 42.87 2.79
 -1 -5 -2 42.16 2.8
 -1 -5 -3 103.44 6.75
 -1 -5 -3 104.53 6.76
 -1 -5 -4 13.42 1.01
 -1 -5 -5 37.07 2.45
 -1 -5 -5 35.47 2.47
 -1 -5 -6 20.87 1.51
 -1 -5 -6 21.88 1.53
 -1 -5 -7 18.46 1.37
 -1 -5 -7 18.65 1.35
 1 5 8 7.49 0.62
 1 5 8 8.4 0.65
 -1 -5 -8 8.2 0.79
 1 5 8 8.68 0.61
 1 5 8 7.21 0.62
 -1 -5 -8 7.72 0.75
 1 5 8 7.02 0.62
 -1 -5 -8 7.15 0.61
 1 5 9 3.74 0.44
 -1 -5 -9 3.49 0.57
 1 5 9 3.73 0.43
 1 5 9 4.22 0.51
 -1 -5 -9 3.33 0.42
 1 5 9 3.06 0.46
 1 5 10 38.13 2.7
 1 5 10 39 2.7
 1 5 11 0.19 0.35
 1 5 11 0.65 0.34
 1 5 11 -0.52 0.51
 1 5 11 0.03 0.33
 -1 -5 -12 0.15 0.51
 1 5 12 0.42 0.49
 -1 -5 -12 1.01 0.38
 1 5 12 0.6 0.31
 -1 -5 -13 0.79 0.31
 1 5 13 0.64 0.23
 -1 -5 -13 0.2 0.39
 -1 -5 -14 0.2 0.19
 -1 -5 -14 0.2 0.23
 -1 -6 11 0.19 0.25
 1 6 -11 0.12 0.18
 1 6 -10 0.21 0.31
 1 6 -9 -0.14 0.38
 1 6 -9 -0.1 0.26
 1 6 -8 9.12 0.73
 1 6 -8 8.42 0.65
 1 6 -6 25.68 1.92
 1 6 -6 27.54 1.8
 1 6 -5 5.06 0.65
 -1 -6 5 5.26 0.78
 1 6 -5 4.97 0.55
 1 6 -5 4.61 0.45
 -1 -6 4 2.11 0.6
 1 6 -4 2.68 0.52
 1 6 -4 2.53 0.33
 -1 -6 3 30.98 2.13
 1 6 -3 30.55 2.08
 -1 -6 2 6.76 0.69
 1 6 -2 6.41 0.59
 -1 -6 2 5.49 0.67
 -1 -6 1 196.37 12.77
 -1 -6 1 203.66 12.76
 1 6 -1 191.19 12.75
 -1 -6 0 183.19 12.24
 -1 -6 0 192.82 12.23
 -1 -6 -1 3.93 0.46
 -1 -6 -1 4.2 0.48
 -1 -6 -2 10.94 0.78
 -1 -6 -2 10.12 0.75
 -1 -6 -3 86.55 5.78
 -1 -6 -3 89.99 5.76
 -1 -6 -4 8.8 0.75
 -1 -6 -5 11.33 0.96
 -1 -6 -5 11.83 0.94
 -1 -6 -6 7.43 0.74
 -1 -6 -6 6.94 0.77
 -1 -6 -7 33.49 2.61
 1 6 7 34.98 2.52
 -1 -6 -7 32.36 2.61
 -1 -6 -8 2.35 0.61
 1 6 8 3.28 0.42
 -1 -6 -8 3.3 0.61
 1 6 8 2.89 0.43
 -1 -6 -8 3.46 0.39
 1 6 8 3.64 0.47
 1 6 8 2.97 0.42
 1 6 8 2.9 0.41
 1 6 9 29.32 1.9
 1 6 9 30.78 1.9
 1 6 9 31.26 1.9
 -1 -6 -9 28.45 1.89
 1 6 9 29.19 1.9
 -1 -6 -9 26.72 1.99
 1 6 10 4.97 0.53
 1 6 10 5.5 0.53
 1 6 10 4.53 0.62
 1 6 10 6.19 0.52
 1 6 11 3.36 0.44
 1 6 11 4.16 0.57
 1 6 11 3.63 0.44
 1 6 11 3.94 0.43
 -1 -6 -12 0.76 0.35
 1 6 12 0.78 0.31
 1 6 12 1.57 0.31
 -1 -6 -12 0.8 0.52
 -1 -6 -13 0.8 0.26
 1 6 13 0.65 0.23
 -1 -6 -13 0.61 0.36
 -1 -6 -14 0.25 0.19
 1 7 -10 0.4 0.22
 1 7 -9 0.02 0.32
 1 7 -9 0.13 0.24
 1 7 -8 0.96 0.4
 1 7 -8 1.88 0.31
 1 7 -7 34.19 2.21
 1 7 -7 32.38 2.18
 1 7 -6 0.31 0.4
 1 7 -6 1.02 0.34
 1 7 -5 -0.05 0.53
 1 7 -5 -0.21 0.47
 1 7 -5 0.4 0.37
 -1 -7 5 0.37 0.69
 1 7 -4 2.66 0.39
 1 7 -4 3.62 0.53
 1 7 -4 2.89 0.56
 1 7 -3 10.86 0.9
 1 7 -3 11.2 0.86
 -1 -7 3 11.25 1.02
 1 7 -3 11.66 0.81
 -1 -7 2 36.4 2.56
 -1 -7 2 39.18 2.56
 -1 -7 1 3.97 0.61
 -1 -7 1 4.88 0.49
 -1 -7 1 5.36 0.62
 -1 -7 0 29.52 1.98
 -1 -7 -1 1.8 0.36
 -1 -7 -1 2.14 0.42
 -1 -7 -1 1.78 0.35
 -1 -7 -2 84.23 5.56
 -1 -7 -2 82.74 5.57
 -1 -7 -2 85.54 5.55
 -1 -7 -2 86.72 5.54
 -1 -7 -3 0.9 0.41
 -1 -7 -3 0.96 0.32
 -1 -7 -4 26.55 1.88
 -1 -7 -4 28.52 1.92
 -1 -7 -5 2.16 0.53
 -1 -7 -6 4.32 0.66
 -1 -7 -6 4.23 0.63
 -1 -7 -7 12.35 1.54
 1 7 7 20.43 1.42
 -1 -7 -7 13.05 1.53
 1 7 7 25.84 1.45
 1 7 7 25.94 1.45
 1 7 8 7.69 0.62
 1 7 8 7.74 0.65
 -1 -7 -8 6.85 0.81
 1 7 8 7.59 0.63
 1 7 8 7.68 0.64
 1 7 9 44.18 2.79
 1 7 9 40.59 2.8
 1 7 9 43.28 2.79
 1 7 9 41.51 2.8
 1 7 10 2.53 0.46
 1 7 10 2.52 0.4
 1 7 10 2.81 0.44
 1 7 10 2.78 0.42
 1 7 11 0.08 0.34
 1 7 11 -0.04 0.37
 -1 -7 -12 -0.43 0.28
 1 7 12 -0.34 0.3
 1 7 12 -0.23 0.29
 -1 -7 -13 -0.3 0.33
 -1 -7 -13 -0.06 0.18
 1 7 13 -0.21 0.21
 1 8 -9 -0.15 0.22
 1 8 -8 0.06 0.31
 1 8 -8 -0.43 0.27
 1 8 -7 22.7 1.5
 1 8 -7 21.93 1.52
 1 8 -6 14.38 1.04
 1 8 -6 14.66 1.01
 1 8 -5 103.76 6.84
 1 8 -5 105.89 6.84
 1 8 -5 105.82 6.83
 1 8 -4 24.42 1.73
 -1 -8 4 28.41 1.92
 1 8 -4 27.45 1.77
 1 8 -3 2.12 0.36
 1 8 -3 2.41 0.35
 -1 -8 3 2.36 0.69
 1 8 -3 2.35 0.51
 1 8 -2 7.84 0.61
 1 8 -2 7.93 0.62
 -1 -8 2 8.07 0.84
 -1 -8 2 9.18 0.84
 1 8 -2 8.46 0.67
 -1 -8 1 1.54 0.58
 1 8 -1 1.95 0.31
 -1 -8 1 2.22 0.58
 -1 -8 0 8.47 0.78
 -1 -8 0 8.83 0.8
 -1 -8 0 9.49 0.74
 -1 -8 -1 18.71 1.32
 -1 -8 -1 18.97 1.33
 -1 -8 -1 18.64 1.3
 -1 -8 -1 18.99 1.3
 -1 -8 -2 4.14 0.47
 -1 -8 -2 4.29 0.59
 -1 -8 -2 4.06 0.41
 -1 -8 -2 3.92 0.53
 -1 -8 -3 7.62 0.75
 -1 -8 -3 6.37 0.72
 -1 -8 -3 6.98 0.66
 -1 -8 -3 6.88 0.59
 -1 -8 -3 6.52 0.67
 -1 -8 -4 2.21 0.57
 1 8 4 1.81 0.34
 -1 -8 -4 2.8 0.63
 -1 -8 -4 2.19 0.49
 1 8 5 0.87 0.35
 -1 -8 -5 2.29 0.61
 -1 -8 -5 1.19 0.55
 -1 -8 -5 1.67 0.59
 -1 -8 -5 0.79 0.52
 1 8 6 53.47 3.5
 -1 -8 -6 53.84 3.61
 1 8 7 3.36 0.47
 -1 -8 -7 2.92 0.65
 1 8 7 2.95 0.46
 1 8 7 3.56 0.38
 1 8 8 1.93 0.44
 -1 -8 -8 2.04 0.62
 1 8 8 2.43 0.39
 1 8 9 0.91 0.42
 1 8 9 0.6 0.43
 1 8 9 0.5 0.36
 1 8 10 0.63 0.42
 1 8 10 -0.23 0.32
 1 8 10 0.54 0.4
 1 8 10 -0.2 0.36
 1 8 11 0.81 0.37
 1 8 12 1.21 0.3
 1 8 12 1.44 0.28
 1 8 13 4.04 0.32
 -1 -9 9 1.35 0.21
 1 9 -7 1.84 0.31
 1 9 -7 1.86 0.31
 1 9 -6 16.42 1.06
 1 9 -6 14.27 1.07
 1 9 -5 37.7 2.49
 1 9 -4 65.94 4.25
 1 9 -4 68.05 4.24
 1 9 -4 61.06 4.24
 1 9 -3 1.73 0.36
 -1 -9 3 1.93 0.71
 1 9 -3 1.54 0.51
 1 9 -3 1.93 0.35
 -1 -9 2 50.84 3.66
 1 9 -2 56.05 3.57
 1 9 -2 54.3 3.56
 1 9 -1 14.19 1.02
 -1 -9 1 13.85 1.16
 -1 -9 1 14.33 1.15
 1 9 -1 14.63 0.99
 1 9 0 4.71 0.48
 1 9 0 4.99 0.44
 -1 -9 0 5.95 0.66
 -1 -9 0 6.06 0.63
 1 9 1 4.38 0.38
 -1 -9 -1 3.48 0.49
 -1 -9 -1 4.2 0.53
 1 9 1 4.31 0.43
 1 9 1 4.08 0.4
 -1 -9 -2 6.17 0.64
 -1 -9 -2 6.21 0.66
 1 9 2 5.57 0.49
 1 9 2 5.3 0.46
 -1 -9 -3 15.22 1.22
 -1 -9 -3 16.27 1.16
 -1 -9 -3 15.04 1.23
 1 9 4 24.15 1.72
 -1 -9 -4 26.89 1.88
 -1 -9 -4 28.27 1.85
 -1 -9 -4 27.99 1.81
 -1 -9 -4 24.76 1.81
 -1 -9 -4 27.89 1.87
 1 9 5 22.89 1.55
 -1 -9 -5 26.02 1.66
 -1 -9 -5 20.26 1.67
 -1 -9 -5 23.83 1.71
 -1 -9 -5 22.15 1.66
 1 9 6 8.07 0.64
 -1 -9 -6 6.66 0.83
 1 9 7 32.57 2.18
 1 9 7 32.62 2.17
 1 9 8 19.97 1.36
 1 9 8 19.64 1.32
 1 9 8 18.43 1.32
 1 9 8 20.7 1.35
 1 9 9 5.26 0.47
 1 9 9 5.07 0.56
 1 9 9 4.87 0.47
 1 9 10 0.31 0.43
 1 9 10 0.23 0.33
 1 9 10 0.69 0.39
 1 9 11 -0.16 0.34
 1 9 11 0.18 0.34
 1 9 11 0.07 0.28
 1 9 12 0.43 0.22
 -1 -9 -12 0.17 0.33
 -1 -10 8 0.7 0.18
 1 10 -6 8.17 0.61
 1 10 -4 0.33 0.33
 1 10 -4 -0.03 0.27
 1 10 -3 5.38 0.55
 1 10 -3 5.76 0.48
 1 10 -3 4.45 0.44
 1 10 -2 44.1 3.04
 1 10 -2 47.65 3.02
 1 10 -1 0.82 0.42
 1 10 -1 1.17 0.32
 1 10 0 38.82 2.45
 1 10 0 36.79 2.43
 -1 -10 0 33.57 2.53
 1 10 1 59.34 3.83
 1 10 1 58.32 3.82
 1 10 2 28.36 1.95
 1 10 2 30.34 1.95
 1 10 3 68.04 4.58
 -1 -10 -3 70.46 4.65
 1 10 3 71.96 4.57
 -1 -10 -4 4.62 0.65
 1 10 4 3.73 0.48
 1 10 4 3.12 0.41
 1 10 5 5.76 0.61
 1 10 5 6.91 0.56
 1 10 6 1.48 0.45
 1 10 6 1.36 0.38
 1 10 7 0.99 0.29
 1 10 7 0.53 0.4
 1 10 8 1.13 0.31
 1 10 8 1.85 0.45
 1 10 8 0.68 0.41
 1 10 9 0.45 0.29
 1 10 9 1.07 0.44
 1 10 9 1.15 0.4
 1 10 10 -0.22 0.41
 1 10 10 0.2 0.27
 1 10 11 0.03 0.22
 1 10 11 0.23 0.29
 1 10 11 0.12 0.29
 -1 -10 -12 0.03 0.22
 1 10 12 0.24 0.14
 1 11 -4 5.67 0.48
 1 11 -3 3.21 0.37
 1 11 -2 0.88 0.31
 1 11 -1 0.03 0.31
 1 11 1 0.27 0.34
 1 11 2 92.73 6.23
 1 11 2 98.81 6.23
 1 11 3 4.76 0.53
 1 11 3 5.83 0.49
 1 11 4 24.34 1.73
 1 11 4 26.6 1.71
 1 11 5 1.82 0.44
 1 11 5 1.39 0.36
 1 11 5 1.48 0.35
 1 11 6 0.6 0.35
 1 11 6 0.58 0.45
 1 11 7 0.26 0.36
 1 11 8 -0.27 0.24
 1 11 8 0.66 0.36
 1 11 8 0.51 0.43
 1 11 9 1.27 0.24
 1 11 9 1.57 0.35
 1 11 9 1.79 0.43
 1 11 10 0 0.18
 1 11 10 -0.11 0.29
 1 11 10 0.17 0.35
 -1 -11 -11 2.66 0.3
 1 12 3 3.84 0.45
 1 12 4 -0.19 0.39
 1 12 5 -0.09 0.39
 1 12 6 -0.12 0.3
 1 12 6 -0.11 0.41
 1 12 7 0.33 0.3
 1 12 7 -0.23 0.4
 1 12 8 -0.06 0.28
 1 12 9 1.06 0.35
 1 12 10 0.23 0.21
 1 13 -3 -0.26 0.19
 1 13 -2 0.15 0.22
 1 13 -1 1.15 0.24
 1 13 4 -0.15 0.35
 1 13 5 1.65 0.37
 1 13 6 2.18 0.38
 1 13 7 0.31 0.33
 1 13 8 1.06 0.29
 -2 12 6 1.52 0.21
 -2 12 6 1.06 0.27
 -2 12 5 0.35 0.21
 -2 12 5 0.76 0.29
 -2 12 4 2.89 0.28
 -2 12 4 2 0.35
 -2 12 3 0.32 0.23
 -2 12 3 0.25 0.29
 -2 12 2 -0.22 0.24
 -2 12 2 -0.07 0.27
 -2 12 1 0.12 0.24
 -2 12 0 0.2 0.24
 -2 12 0 0.03 0.25
 -2 12 -1 0.16 0.23
 -2 12 -1 0.14 0.27
 -2 12 -2 1.8 0.25
 -2 12 -2 2.07 0.29
 -2 12 -3 0.35 0.18
 -2 12 -3 -0.04 0.23
 -2 12 -4 -0.22 0.18
 -2 11 8 -0.13 0.24
 -2 11 8 0.04 0.2
 -2 11 8 -0.01 0.21
 -2 11 7 0.43 0.3
 -2 11 7 0.77 0.27
 -2 11 7 0.52 0.26
 -2 11 6 0.37 0.27
 -2 11 6 -0.31 0.27
 -2 11 5 0.26 0.28
 -2 11 5 -0.1 0.28
 -2 11 4 1.58 0.31
 -2 11 3 -0.05 0.3
 -2 11 2 0.31 0.3
 -2 11 1 6.84 0.55
 -2 11 1 6.5 0.56
 -2 11 0 1.63 0.34
 -2 11 0 1.85 0.39
 -2 11 -1 -0.19 0.31
 -2 11 -1 0.41 0.38
 -2 11 -2 4.14 0.42
 -2 11 -2 4.41 0.47
 -2 11 -3 1.43 0.37
 -2 11 -3 1.14 0.3
 -2 11 -3 0.55 0.26
 -2 11 -4 8.5 0.62
 -2 11 -4 7.59 0.59
 -2 11 -5 8.16 0.58
 -2 11 -6 0.48 0.2
 -2 11 -6 0.4 0.15
 -2 10 9 3.64 0.29
 -2 10 9 4.91 0.35
 -2 10 9 4.09 0.35
 -2 10 8 0.84 0.32
 -2 10 8 0.73 0.31
 -2 10 8 1.04 0.32
 -2 10 7 0.01 0.33
 -2 10 7 -0.01 0.32
 -2 10 6 1.22 0.33
 -2 10 5 1.83 0.35
 -2 10 4 15.35 1.06
 -2 10 3 16.63 1.14
 -2 10 2 1.55 0.36
 -2 10 2 1.52 0.37
 -2 10 1 0.95 0.39
 -2 10 1 0.99 0.35
 -2 10 0 17.64 1.2
 -2 10 0 17.7 1.18
 -2 10 0 16.06 1.18
 -2 10 -1 6.87 0.62
 -2 10 -1 6.33 0.57
 -2 10 -1 6.7 0.56
 -2 10 -2 20.83 1.34
 -2 10 -2 19.19 1.31
 -2 10 -2 18.15 1.3
 -2 10 -3 11.43 0.82
 -2 10 -3 10.72 0.79
 -2 10 -3 9.78 0.77
 -2 10 -4 1.89 0.42
 -2 10 -4 1.61 0.36
 -2 10 -4 1.54 0.31
 -2 10 -5 17.42 1.08
 -2 10 -5 14.38 1.06
 -2 10 -6 0.35 0.31
 -2 10 -6 0.62 0.27
 -2 10 -6 0.36 0.19
 -2 10 -7 5.77 0.39
 -2 10 -7 3.7 0.37
 -2 9 10 1.5 0.25
 -2 9 10 0.99 0.21
 -2 9 10 0.88 0.25
 2 -9 -9 8.28 0.56
 -2 9 9 9.26 0.61
 2 -9 -8 0.12 0.27
 -2 9 8 0.42 0.37
 2 -9 -7 2.37 0.33
 -2 9 7 2.41 0.4
 2 -9 -6 0.86 0.29
 -2 9 6 0.59 0.36
 -2 9 5 18.25 1.25
 -2 9 4 0.24 0.34
 -2 9 3 34.7 2.29
 2 -9 -2 72.02 4.47
 -2 9 2 64.55 4.37
 2 -9 -2 66.88 4.47
 -2 9 2 68.27 4.37
 2 -9 -1 26.53 1.68
 -2 9 1 21.41 1.55
 -2 9 1 23.12 1.54
 -2 9 1 22.72 1.54
 -2 9 0 0 0.34
 2 -9 0 0.14 0.57
 -2 9 0 0.37 0.36
 -2 9 0 0.02 0.41
 -2 9 -1 6.18 0.57
 -2 9 -1 5.45 0.54
 -2 9 -1 5.26 0.51
 -2 9 -2 2.24 0.4
 -2 9 -2 1.8 0.38
 -2 9 -3 0.52 0.38
 -2 9 -3 0.16 0.34
 -2 9 -4 1.37 0.39
 -2 9 -4 1.23 0.35
 -2 9 -5 6.59 0.56
 -2 9 -6 1.6 0.31
 -2 9 -7 17.88 1.25
 -2 9 -7 20.59 1.28
 -2 9 -8 1.36 0.26
 -2 9 -8 1.66 0.26
 -2 8 11 3.42 0.3
 -2 8 11 3.5 0.3
 -2 8 10 -0.2 0.31
 2 -8 -10 0.57 0.26
 -2 8 10 0.3 0.3
 -2 8 9 0.89 0.36
 -2 8 9 1.65 0.4
 2 -8 -9 1.6 0.32
 -2 8 9 1.19 0.33
 2 -8 -8 0.09 0.33
 -2 8 8 -0.5 0.41
 -2 8 8 -0.09 0.38
 -2 8 7 14.26 1.03
 2 -8 -7 14.04 1
 -2 8 7 14.65 1.02
 -2 8 6 9.09 0.71
 -2 8 6 9.26 0.73
 -2 8 5 138.19 8.94
 -2 8 5 137.39 8.94
 -2 8 4 25.12 1.71
 -2 8 4 25.53 1.71
 2 -8 -4 27.84 1.86
 -2 8 3 66.88 4.22
 2 -8 -3 74.13 4.32
 2 -8 -3 74.8 4.33
 2 -8 -2 17.66 1.24
 -2 8 2 16.12 1.08
 -2 8 2 13.75 1.09
 -2 8 2 16.12 1.08
 -2 8 1 4.59 0.48
 -2 8 1 4.51 0.49
 -2 8 1 4.91 0.46
 2 -8 -1 6.44 0.7
 -2 8 0 5.56 0.52
 -2 8 0 4.75 0.53
 2 -8 0 7.02 0.73
 -2 8 0 5.64 0.5
 2 -8 1 23.79 1.54
 -2 8 -1 20.83 1.39
 -2 8 -1 18.92 1.39
 -2 8 -2 0.59 0.34
 -2 8 -3 1.05 0.36
 -2 8 -4 1.23 0.45
 -2 8 -4 0.75 0.38
 -2 8 -5 0.24 0.37
 -2 8 -5 0.6 0.43
 -2 8 -6 4.53 0.49
 -2 8 -6 5.24 0.54
 -2 8 -7 7.78 0.64
 -2 8 -7 7.91 0.59
 2 -8 7 6.42 0.6
 -2 8 -8 0.04 0.25
 -2 8 -8 0.21 0.34
 2 -8 8 0.09 0.31
 -2 8 -8 -0.07 0.32
 -2 8 -9 10.56 0.67
 2 -8 9 8.66 0.69
 -2 8 -10 3.67 0.29
 -2 7 12 0.3 0.13
 -2 7 11 3.49 0.34
 -2 7 10 0.38 0.35
 -2 7 10 0.43 0.38
 2 -7 -10 -0.06 0.33
 -2 7 10 0.1 0.33
 -2 7 9 1.53 0.44
 2 -7 -9 0.69 0.37
 -2 7 9 0.68 0.33
 -2 7 9 1.02 0.39
 2 -7 -8 5.23 0.5
 -2 7 8 5.62 0.56
 -2 7 8 4.44 0.54
 -2 7 7 13.99 1.02
 -2 7 7 14.16 0.99
 2 -7 -7 13.53 0.98
 -2 7 6 3.15 0.43
 2 -7 -6 3.54 0.69
 -2 7 6 2.87 0.44
 -2 7 5 63.4 3.92
 -2 7 5 57.34 3.91
 -2 7 5 59.73 3.92
 2 -7 -5 59.84 4.01
 -2 7 4 0.72 0.32
 -2 7 4 1.26 0.36
 2 -7 -4 1.33 0.57
 -2 7 4 0.81 0.32
 -2 7 3 3.58 0.4
 2 -7 -3 4.33 0.64
 -2 7 3 3.23 0.39
 2 -7 -2 32.9 2.05
 -2 7 2 28.36 1.93
 2 -7 -1 40.28 2.29
 -2 7 1 36.34 2.17
 -2 7 1 28.39 2.17
 -2 7 1 32.56 2.17
 -2 7 0 1.94 0.34
 -2 7 0 2.21 0.35
 2 -7 0 1.58 0.58
 -2 7 -1 15.54 1.18
 -2 7 -1 16.81 1.12
 -2 7 -2 3.65 0.51
 -2 7 -2 3.41 0.43
 -2 7 -2 2.38 0.38
 -2 7 -3 1.48 0.5
 -2 7 -3 1.09 0.35
 -2 7 -3 1.84 0.4
 -2 7 -4 11.82 0.94
 -2 7 -4 14.09 1.07
 -2 7 -4 13.86 0.96
 -2 7 -5 0.01 0.57
 -2 7 -5 -0.34 0.38
 -2 7 -5 0.37 0.42
 -2 7 -6 0.35 0.44
 -2 7 -6 0.75 0.38
 -2 7 -7 0.5 0.38
 -2 7 -7 0 0.42
 -2 7 -8 1.15 0.34
 2 -7 8 0.53 0.41
 -2 7 -9 1.96 0.3
 2 -7 9 1.98 0.39
 -2 7 -9 2.52 0.32
 2 -7 10 0.49 0.28
 -2 6 12 2.81 0.27
 -2 6 12 2.93 0.28
 -2 6 11 -0.02 0.31
 -2 6 11 -0.21 0.26
 -2 6 11 0.24 0.32
 2 -6 -10 0.15 0.37
 -2 6 10 0.92 0.42
 -2 6 10 0.04 0.36
 -2 6 9 0.76 0.39
 -2 6 9 0.66 0.43
 2 -6 -9 0.63 0.39
 -2 6 9 2.05 0.48
 -2 6 8 38.01 2.42
 2 -6 -8 38.6 2.41
 -2 6 8 36.02 2.42
 -2 6 8 33.56 2.41
 -2 6 7 49.11 3.23
 -2 6 7 49.61 3.25
 -2 6 6 22.99 1.54
 -2 6 6 22.04 1.52
 2 -6 -6 23.23 1.66
 -2 6 5 0.17 0.39
 -2 6 5 0.31 0.37
 2 -6 -5 -0.25 0.57
 -2 6 5 0.15 0.32
 2 -6 -4 13.21 1.01
 -2 6 4 11.64 0.85
 -2 6 4 11.97 0.87
 2 -6 -4 12.48 1.01
 2 -6 -3 75.68 4.99
 2 -6 -2 41.63 2.81
 2 -6 -1 100.97 6.62
 2 -6 0 3.83 0.62
 -2 6 -1 38.39 2.56
 -2 6 -2 39.53 2.65
 -2 6 -3 1.33 0.53
 -2 6 -3 0.2 0.32
 -2 6 -4 25.15 1.8
 -2 6 -4 27.71 1.8
 -2 6 -5 4.77 0.51
 -2 6 -5 6.32 0.75
 -2 6 -5 5.86 0.5
 -2 6 -6 0.24 0.37
 -2 6 -6 -0.24 0.64
 -2 6 -7 13.71 0.99
 -2 6 -8 0.07 0.37
 2 -6 9 4.72 0.53
 -2 6 -9 4.25 0.45
 2 -6 10 5.09 0.47
 -2 6 -10 3.67 0.38
 2 -6 11 14.2 0.97
 -2 5 12 1.14 0.26
 -2 5 12 0.2 0.29
 -2 5 11 0.51 0.36
 -2 5 11 0.3 0.26
 -2 5 11 -0.22 0.34
 2 -5 -11 0.27 0.38
 2 -5 -10 0.93 0.42
 -2 5 10 1.27 0.41
 -2 5 10 1.34 0.41
 2 -5 -9 7.39 0.62
 -2 5 9 6.31 0.61
 2 -5 -8 17.43 1.15
 -2 5 8 15.43 1.15
 -2 5 8 16.98 1.19
 -2 5 7 1.29 0.37
 -2 5 7 1.95 0.44
 2 -5 -6 1.34 0.61
 -2 5 6 1.25 0.39
 2 -5 -5 12.09 0.97
 -2 5 5 11 0.82
 2 -5 -4 0.68 0.54
 2 -5 -4 1.45 0.55
 2 -5 -3 15.79 1.23
 -2 5 3 17.19 1.3
 2 -5 -2 0.97 0.5
 -2 5 2 0.59 0.58
 -2 5 1 8.74 0.82
 -2 5 0 11.01 0.92
 -2 5 0 11.99 0.88
 -2 5 -1 16.79 1.22
 -2 5 -1 17.58 1.22
 -2 5 -2 40.41 2.7
 -2 5 -3 0.82 0.52
 -2 5 -4 19.77 1.46
 -2 5 -5 9.85 0.7
 -2 5 -5 10.44 0.92
 -2 5 -5 9.42 0.72
 -2 5 -5 9.49 0.74
 -2 5 -5 9.28 0.72
 -2 5 -6 0.91 0.32
 -2 5 -6 1.75 0.67
 -2 5 -6 1.18 0.36
 -2 5 -6 1.11 0.37
 -2 5 -6 1.23 0.41
 -2 5 -7 54.76 3.64
 -2 5 -7 60.44 3.78
 -2 5 -7 55.64 3.66
 -2 5 -7 55.91 3.67
 -2 5 -7 56.62 3.66
 -2 5 -8 2.22 0.41
 -2 5 -8 2.87 0.43
 -2 5 -8 2.33 0.46
 -2 5 -9 1.38 0.38
 -2 5 -9 1.24 0.42
 -2 5 -9 1.23 0.38
 -2 5 -10 1.57 0.4
 -2 5 -10 1.75 0.35
 -2 5 -10 1.84 0.35
 2 -5 10 1.7 0.45
 2 -5 11 1.17 0.37
 -2 5 -11 0.8 0.24
 -2 5 -11 1.06 0.32
 -2 5 -12 2.83 0.28
 -2 4 12 0.28 0.27
 -2 4 12 -0.2 0.33
 -2 4 11 -0.14 0.36
 -2 4 11 0.91 0.39
 2 -4 -11 0.45 0.38
 -2 4 10 1.8 0.46
 -2 4 10 1.63 0.44
 2 -4 -9 0.09 0.42
 -2 4 9 0.56 0.44
 -2 4 9 -0.04 0.41
 2 -4 -8 21.64 1.43
 -2 4 8 20.37 1.44
 -2 4 7 27.67 1.88
 -2 4 7 30.31 1.91
 -2 4 7 27.46 1.89
 2 -4 -6 4.57 0.67
 -2 4 6 4.85 0.51
 -2 4 6 4.99 0.47
 -2 4 6 3.6 0.43
 2 -4 -6 4.97 0.64
 2 -4 -5 0.73 0.52
 2 -4 -4 20.62 1.47
 -2 4 3 29.61 2.08
 -2 4 2 185.18 12.04
 -2 4 1 23.87 1.67
 -2 4 0 29.68 2.02
 -2 4 0 29.84 2
 -2 4 -1 3.9 0.49
 -2 4 -1 3.96 0.52
 -2 4 -2 72.22 4.9
 -2 4 -2 80.88 4.93
 -2 4 -3 8.14 0.77
 -2 4 -4 13.89 1.1
 -2 4 -5 46.68 3.12
 -2 4 -6 34.1 2.25
 -2 4 -7 7.66 0.61
 -2 4 -7 6.93 0.56
 -2 4 -8 0.6 0.39
 -2 4 -8 0.96 0.38
 -2 4 -9 8.18 0.69
 -2 4 -9 8.52 0.69
 -2 4 -9 8.59 0.71
 -2 4 -10 0.54 0.37
 -2 4 -10 0.65 0.36
 -2 4 -10 0.47 0.41
 -2 4 -11 1.01 0.33
 -2 4 -11 1.15 0.37
 -2 4 -11 1.16 0.3
 -2 4 -12 1.46 0.3
 -2 4 -12 1.47 0.22
 2 -4 12 2.35 0.34
 -2 3 13 0.24 0.24
 2 -3 -13 0.06 0.2
 -2 3 12 0.23 0.35
 -2 3 12 0.08 0.27
 -2 3 12 -0.06 0.2
 -2 3 11 0.66 0.37
 -2 3 11 0.91 0.42
 2 -3 -10 7.15 0.6
 -2 3 10 5.8 0.61
 -2 3 10 5.57 0.6
 -2 3 9 5.11 0.56
 -2 3 9 4.13 0.56
 -2 3 9 4.03 0.53
 -2 3 8 1.18 0.46
 2 -3 -8 0.89 0.6
 -2 3 8 0.25 0.45
 -2 3 7 31.13 2.08
 2 -3 -7 32.04 2.19
 2 -3 -6 0.31 0.56
 2 -3 -5 17.59 1.29
 -2 3 5 17.78 1.38
 2 -3 -4 223.87 14.84
 -2 3 4 236.17 14.87
 2 -3 -3 242.62 15.63
 2 -3 -3 239.37 15.63
 2 -3 -2 3.21 0.52
 -2 3 2 3.37 0.65
 2 -3 -1 21.34 1.47
 -2 3 1 20.58 1.49
 -2 3 0 1.71 0.44
 -2 3 0 2.34 0.49
 -2 3 -1 1.91 0.46
 -2 3 -1 2.75 0.45
 -2 3 -2 193.39 11.88
 -2 3 -2 188.01 11.88
 -2 3 -2 173.63 11.86
 -2 3 -3 2.07 0.5
 -2 3 -3 1.18 0.48
 -2 3 -3 1.47 0.32
 -2 3 -4 12.43 0.98
 2 -3 4 12.21 0.91
 -2 3 -5 2.36 0.53
 -2 3 -5 2.34 0.63
 -2 3 -6 51.14 3.41
 -2 3 -7 13.76 1.1
 -2 3 -7 14.78 1.02
 -2 3 -7 13.78 1
 -2 3 -8 9 0.75
 -2 3 -8 9.47 0.73
 -2 3 -8 8.74 1
 -2 3 -9 1.78 0.43
 2 -3 10 18.51 1.24
 -2 3 -10 16.26 1.21
 2 -3 11 5.15 0.53
 -2 3 -11 4.43 0.5
 -2 3 -11 4.38 0.45
 -2 3 -11 4.54 0.49
 2 -3 12 27.85 1.69
 -2 3 -12 23.66 1.67
 -2 3 -12 25.72 1.68
 -2 3 -12 24.88 1.68
 2 -3 13 2.95 0.31
 -2 3 -13 2.95 0.3
 2 -2 -13 0.25 0.2
 -2 2 12 1.01 0.27
 2 -2 -12 0.67 0.34
 -2 2 11 -0.67 0.38
 -2 2 11 -0.19 0.42
 -2 2 10 6.68 0.64
 2 -2 -10 6.6 0.62
 -2 2 10 6.01 0.62
 -2 2 9 26.78 1.74
 2 -2 -9 26.21 1.74
 -2 2 9 25.7 1.74
 -2 2 9 25.08 1.76
 2 -2 -9 23.24 1.85
 -2 2 8 21.51 1.43
 2 -2 -8 19.16 1.4
 -2 2 8 20.97 1.44
 2 -2 -8 22.39 1.56
 -2 2 7 28.04 1.93
 2 -2 -7 32.01 2.06
 -2 2 7 29.35 1.95
 2 -2 -7 28.85 1.92
 2 -2 -6 1.91 0.63
 2 -2 -5 144.51 9.72
 -2 2 5 156.69 9.75
 2 -2 -4 142.84 9.5
 -2 2 4 145.27 9.53
 -2 2 4 153.01 9.53
 2 -2 -3 53.55 3.52
 -2 2 3 52.76 3.55
 -2 2 3 54.59 3.55
 -2 2 2 196.6 12.33
 2 -2 -2 184.19 12.32
 -2 2 1 13.54 0.96
 2 -2 -1 13.16 0.97
 -2 2 1 12.86 1.02
 -2 2 0 63.1 3.75
 -2 2 0 60.25 3.77
 -2 2 -1 427.21 27.02
 -2 2 -1 407.4 27.03
 -2 2 -2 17.62 1.18
 -2 2 -2 15.09 1.18
 -2 2 -3 161.37 10.48
 -2 2 -4 30.89 2.15
 2 -2 4 32.53 2.12
 -2 2 -5 2.72 0.53
 -2 2 -6 1.36 0.53
 -2 2 -6 1.63 0.63
 -2 2 -7 1.39 0.52
 -2 2 -7 0.91 0.69
 -2 2 -8 3.47 0.49
 -2 2 -8 3.23 0.45
 -2 2 -8 3.11 0.75
 -2 2 -9 15.12 1.1
 -2 2 -9 14.41 1.27
 -2 2 -9 14.96 1.07
 2 -2 10 0.92 0.46
 -2 2 -10 0.87 0.42
 -2 2 -10 0.11 0.45
 2 -2 11 -0.23 0.44
 -2 2 -11 0.27 0.4
 2 -2 12 8.61 0.66
 -2 2 -12 7.93 0.61
 -2 2 -12 7.61 0.65
 2 -2 13 0.22 0.27
 -2 2 -13 0.32 0.26
 -2 2 -13 0.34 0.2
 -2 2 -13 0.51 0.26
 -2 1 13 1.29 0.26
 2 -1 -13 1.9 0.21
 -2 1 12 0.42 0.25
 -2 1 12 0.31 0.36
 2 -1 -12 0.05 0.32
 -2 1 11 0.21 0.37
 -2 1 10 0.25 0.45
 2 -1 -9 36.44 2.38
 -2 1 9 36.22 2.39
 2 -1 -9 33.49 2.49
 -2 1 8 79.41 5.17
 2 -1 -8 76.97 5.17
 -2 1 8 81.27 5.18
 2 -1 -8 83.12 5.27
 -2 1 7 32.75 2.11
 -2 1 7 29.86 2.21
 -2 1 7 29.66 2.09
 2 -1 -7 34.81 2.23
 2 -1 -7 31.91 2.08
 2 -1 -6 -0.36 0.65
 -2 1 6 0.17 0.62
 2 -1 -5 58.67 3.64
 -2 1 5 47.5 3.63
 -2 1 5 57.51 3.63
 2 -1 -4 59.65 4.19
 -2 1 4 71.26 4.22
 2 -1 -3 56.17 4.03
 -2 1 3 62.56 4.06
 -2 1 2 128.62 8.27
 -2 1 2 130.8 8.26
 2 -1 -2 122.9 8.25
 -2 1 1 0.93 0.35
 2 -1 -1 0.64 0.34
 -2 1 0 308.08 20.03
 2 -1 0 302.08 20.02
 -2 1 0 316.07 20.02
 -2 1 -1 992.32 64.26
 -2 1 -1 1001.75 64.25
 -2 1 -1 977.29 64.26
 -2 1 -2 5318.76 343.88
 2 -1 3 161.29 10.77
 -2 1 -3 165.61 10.76
 -2 1 -3 172.82 10.78
 -2 1 -4 90.82 5.58
 2 -1 4 85.41 5.56
 -2 1 -4 78.95 5.55
 -2 1 -4 92.64 5.58
 -2 1 -5 3.68 0.62
 -2 1 -5 4.35 0.45
 -2 1 -5 4.08 0.6
 -2 1 -6 1.91 0.57
 -2 1 -6 3.01 0.63
 -2 1 -7 1.58 0.55
 -2 1 -7 2.11 0.64
 -2 1 -8 17.78 1.2
 -2 1 -8 16.97 1.21
 -2 1 -8 15.3 1.3
 -2 1 -9 5.34 0.56
 -2 1 -9 6.99 0.8
 -2 1 -9 4.96 0.55
 2 -1 9 4.92 0.57
 2 -1 10 0.29 0.45
 -2 1 -10 0.39 0.43
 -2 1 -10 -0.26 0.45
 2 -1 11 -0.03 0.45
 -2 1 -11 -0.12 0.43
 -2 1 -11 -0.56 0.42
 2 -1 12 0.44 0.39
 -2 1 -12 0.67 0.38
 -2 1 -12 0.65 0.41
 2 -1 13 18.66 1.25
 -2 1 -13 18.08 1.26
 -2 1 -13 19.63 1.25
 -2 1 -13 17.88 1.26
 -2 1 -14 2.24 0.23
 -2 0 13 0 0.21
 -2 0 12 3.89 0.43
 2 0 -12 3.95 0.39
 -2 0 11 2.21 0.37
 -2 0 11 1.94 0.44
 2 0 -11 2.07 0.41
 -2 0 10 43.57 2.99
 -2 0 10 47.33 3
 2 0 -9 16.23 1.13
 2 0 -9 14.24 1.3
 -2 0 9 16.16 1.15
 -2 0 8 5.33 0.57
 2 0 -8 6.52 0.83
 2 0 -8 5.78 0.53
 2 0 -7 9.5 0.72
 -2 0 7 9.59 0.94
 2 0 -7 9.57 0.99
 -2 0 7 10.12 0.73
 2 0 -6 0.3 0.66
 -2 0 6 0.63 0.6
 2 0 -5 48.71 3.03
 -2 0 5 48.04 2.99
 -2 0 4 62.86 4.82
 -2 0 4 75.37 4.78
 -2 0 4 79.66 4.82
 -2 0 3 39.28 2.42
 -2 0 3 35.86 2.36
 2 0 -3 34.87 2.38
 -2 0 2 1.62 0.47
 -2 0 2 1.21 0.48
 2 0 -2 1.36 0.31
 2 0 -1 62.22 4.05
 2 0 0 377.54 23.32
 -2 0 0 336.97 23.32
 -2 0 0 386.38 23.33
 -2 0 -1 694.09 43.99
 -2 0 -1 667.41 43.99
 -2 0 -1 679.07 43.99
 -2 0 -2 9958.8 644.39
 2 0 2 9999 644.4
 -2 0 -2 9946.9 644.4
 -2 0 -3 496.27 32.44
 2 0 3 519.33 32.44
 -2 0 -3 488.89 32.45
 -2 0 -4 91.23 5.92
 -2 0 -4 90.08 5.91
 -2 0 -4 91.7 5.93
 -2 0 -5 28.64 1.81
 -2 0 -5 24.92 1.7
 -2 0 -5 25.84 1.71
 -2 0 -5 31.45 1.8
 -2 0 -5 28.36 1.75
 -2 0 -6 0.15 0.52
 -2 0 -6 -0.13 0.55
 -2 0 -6 0.12 0.33
 -2 0 -7 25.21 1.89
 -2 0 -7 29.45 1.92
 -2 0 -8 -0.07 0.4
 -2 0 -8 -0.44 0.59
 2 0 8 -0.25 0.35
 -2 0 -8 0.6 0.56
 -2 0 -9 8.1 0.69
 -2 0 -9 8.46 0.87
 2 0 9 8.89 0.66
 2 0 9 6.98 0.67
 -2 0 -9 7.09 0.81
 2 0 10 0.29 0.43
 -2 0 -10 1.08 0.65
 -2 0 -10 1 0.48
 2 0 10 0.28 0.43
 -2 0 -11 27.9 1.61
 2 0 11 28.5 1.6
 -2 0 -12 3.79 0.5
 2 0 12 3.24 0.46
 -2 0 -12 3.66 0.48
 2 0 13 2.67 0.33
 -2 0 -13 1.65 0.39
 -2 0 -14 2.92 0.25
 -2 0 -14 2.83 0.27
 -2 0 -14 2.86 0.3
 2 1 -12 9.39 0.69
 -2 -1 12 10.31 0.72
 -2 -1 11 1.06 0.4
 2 1 -11 0.99 0.35
 -2 -1 11 0.84 0.31
 -2 -1 10 0.19 0.39
 -2 -1 10 -0.24 0.44
 -2 -1 9 1.18 0.43
 -2 -1 8 11.63 1.1
 2 1 -8 12.41 0.9
 2 1 -8 13.16 1.12
 -2 -1 8 12.93 0.94
 2 1 -7 0.84 0.32
 -2 -1 7 1.18 0.62
 2 1 -7 1.84 0.69
 -2 -1 6 2.9 0.55
 2 1 -6 3.39 0.72
 -2 -1 5 24.19 1.5
 -2 -1 5 22.49 1.53
 -2 -1 4 15.52 1.09
 -2 -1 4 18.27 1.14
 -2 -1 3 0.9 0.41
 -2 -1 2 2.87 0.45
 2 1 -1 25.28 1.63
 -2 -1 1 24.2 1.68
 -2 -1 1 24.83 1.68
 -2 -1 0 554.88 36.33
 2 1 0 566.88 36.33
 -2 -1 0 563 36.32
 -2 -1 -1 34.09 2.13
 2 1 1 31.75 2.09
 -2 -1 -2 169.47 11.44
 -2 -1 -2 172.91 11.44
 2 1 2 182.85 11.45
 -2 -1 -2 182.77 11.44
 -2 -1 -3 165.68 10.51
 -2 -1 -3 159.14 10.5
 -2 -1 -3 161.93 10.5
 -2 -1 -4 166.59 11.14
 -2 -1 -4 171.2 11.14
 -2 -1 -4 176.37 11.13
 -2 -1 -5 63.47 4.07
 -2 -1 -5 60.55 4.08
 -2 -1 -5 62.25 4.05
 -2 -1 -6 212.44 13.26
 -2 -1 -6 200.87 13.25
 -2 -1 -6 193.4 13.25
 -2 -1 -6 206.57 13.28
 -2 -1 -6 219.77 13.28
 -2 -1 -7 12.97 0.99
 -2 -1 -7 11.62 0.93
 -2 -1 -8 120.01 8.7
 -2 -1 -8 147.81 8.71
 2 1 9 8.54 0.73
 -2 -1 -9 10.52 0.78
 -2 -1 -9 9.44 0.89
 2 1 9 9.81 0.74
 -2 -1 -9 7.8 0.9
 -2 -1 -9 9.44 0.75
 -2 -1 -10 5.26 0.68
 -2 -1 -10 3.45 0.55
 2 1 10 3.68 0.49
 2 1 10 3.29 0.5
 -2 -1 -10 3.89 0.51
 -2 -1 -11 1.2 0.5
 2 1 11 0.97 0.41
 2 1 11 0.46 0.46
 -2 -1 -11 0.49 0.45
 2 1 12 1 0.37
 2 1 12 0.79 0.44
 -2 -1 -12 0.79 0.46
 -2 -1 -13 3.06 0.41
 2 1 13 2.2 0.33
 -2 -1 -14 1.46 0.23
 -2 -2 12 3 0.33
 2 2 -11 0.53 0.29
 -2 -2 11 -0.23 0.36
 2 2 -10 -0.21 0.35
 -2 -2 10 0 0.36
 -2 -2 10 -0.07 0.41
 -2 -2 9 41.65 2.75
 2 2 -8 39.21 2.56
 -2 -2 8 34.42 2.53
 -2 -2 7 15.98 1.36
 -2 -2 7 17.72 1.24
 2 2 -7 17.76 1.21
 2 2 -7 18.54 1.21
 -2 -2 6 23.2 1.66
 2 2 -5 14.68 1.09
 -2 -2 5 13.28 0.96
 -2 -2 4 35.11 2.61
 2 2 -4 43.14 2.65
 -2 -2 4 39.34 2.57
 -2 -2 4 38.96 2.58
 -2 -2 3 141.29 9.12
 2 2 -3 133.53 9.11
 2 2 -3 155.17 9.15
 -2 -2 2 143.08 9.53
 2 2 -2 149.98 9.53
 -2 -2 1 28.76 1.98
 2 2 -1 32.11 1.99
 -2 -2 1 28.27 1.96
 2 2 0 1100.68 70.08
 -2 -2 0 1078.49 70.08
 -2 -2 0 1078.81 70.07
 2 2 1 1260.2 81.42
 -2 -2 -1 1257.98 81.42
 -2 -2 -2 21.67 1.4
 -2 -2 -2 19.86 1.36
 -2 -2 -3 107.98 6.7
 -2 -2 -3 95.62 6.7
 -2 -2 -3 104.14 6.68
 -2 -2 -4 65.58 4.23
 -2 -2 -4 63.59 4.22
 -2 -2 -4 65.68 4.24
 -2 -2 -5 0.56 0.42
 -2 -2 -5 0.88 0.4
 -2 -2 -5 1.04 0.5
 -2 -2 -6 11.98 0.99
 -2 -2 -6 13.53 1.03
 -2 -2 -6 13.62 0.98
 -2 -2 -6 14 0.97
 -2 -2 -7 1.07 0.46
 -2 -2 -7 0.47 0.47
 -2 -2 -7 1.03 0.38
 -2 -2 -7 1.05 0.29
 -2 -2 -8 27.75 1.98
 -2 -2 -8 30.19 1.99
 -2 -2 -9 16.49 1.29
 2 2 9 15.49 1.2
 -2 -2 -9 18.07 1.22
 2 2 9 16.88 1.18
 -2 -2 -10 0.11 0.63
 -2 -2 -10 -0.04 0.52
 2 2 10 0.64 0.38
 2 2 10 0.22 0.29
 -2 -2 -10 0.64 0.44
 2 2 10 0.09 0.45
 -2 -2 -11 4.29 0.59
 2 2 11 3.77 0.48
 -2 -2 -11 4.32 0.54
 2 2 11 5.08 0.57
 -2 -2 -12 0.46 0.48
 2 2 12 0.65 0.34
 -2 -2 -12 0.67 0.44
 2 2 12 1.16 0.47
 -2 -2 -13 2.58 0.43
 -2 -2 -13 3.56 0.45
 -2 -2 -14 0.1 0.27
 -2 -2 -14 0.43 0.27
 2 3 -12 1.97 0.24
 -2 -3 11 -0.41 0.31
 -2 -3 10 2.2 0.41
 -2 -3 9 0.68 0.37
 2 3 -9 0.35 0.34
 2 3 -8 11.29 1.08
 2 3 -8 11.91 0.84
 -2 -3 7 11.86 1.05
 -2 -3 7 12.03 0.93
 2 3 -7 12.74 1.12
 2 3 -7 13.09 0.89
 2 3 -6 5 0.75
 -2 -3 6 5.85 0.62
 -2 -3 6 4.33 0.64
 2 3 -5 21.21 1.53
 -2 -3 5 17.92 1.47
 -2 -3 5 22.76 1.46
 2 3 -4 55.17 3.71
 -2 -3 4 56.37 3.68
 -2 -3 3 21.89 1.54
 2 3 -3 27.5 1.65
 2 3 -2 16.03 1.18
 -2 -3 1 3.59 0.53
 -2 -3 1 3.32 0.43
 -2 -3 0 531.95 34.42
 -2 -3 -1 148.46 9.74
 -2 -3 -1 151.72 9.74
 -2 -3 -2 29.68 1.99
 -2 -3 -3 4.16 0.49
 -2 -3 -3 3.05 0.29
 -2 -3 -4 61.66 3.74
 -2 -3 -4 53.48 3.75
 -2 -3 -4 56.04 3.7
 -2 -3 -5 13.98 0.99
 -2 -3 -5 12.41 0.91
 -2 -3 -6 38.77 2.58
 -2 -3 -6 38.43 2.55
 -2 -3 -7 89.47 5.68
 -2 -3 -7 87.48 5.68
 -2 -3 -7 80.37 5.67
 -2 -3 -7 92.73 5.69
 -2 -3 -8 4.95 0.65
 2 3 9 4.58 0.43
 2 3 9 3.68 0.45
 2 3 9 4.53 0.52
 -2 -3 -9 5.01 0.65
 2 3 10 6.37 0.56
 -2 -3 -10 6.73 0.62
 2 3 10 5.87 0.54
 2 3 10 7.41 0.65
 -2 -3 -11 4.71 0.53
 2 3 11 4.35 0.42
 -2 -3 -11 5.14 0.6
 2 3 12 6.04 0.68
 -2 -3 -12 7.7 0.71
 -2 -3 -12 7.1 0.64
 2 3 12 7.24 0.54
 -2 -3 -13 -0.37 0.42
 -2 -3 -13 0.45 0.36
 -2 -3 -14 -0.07 0.28
 -2 -3 -14 0.23 0.26
 -2 -4 11 -0.24 0.26
 2 4 -11 -0.03 0.26
 -2 -4 10 0.94 0.33
 2 4 -8 5.76 0.5
 2 4 -7 0.67 0.33
 2 4 -7 0.6 0.66
 2 4 -6 30.23 2.06
 -2 -4 6 24.98 2.02
 -2 -4 6 30.18 1.94
 -2 -4 6 31.12 2.05
 2 4 -6 29.21 1.94
 2 4 -5 3.9 0.64
 -2 -4 5 3.46 0.59
 -2 -4 5 3.92 0.6
 2 4 -4 19.97 1.45
 -2 -4 4 19.97 1.43
 -2 -4 3 57.1 3.77
 2 4 -3 56.29 3.74
 -2 -4 2 18.25 1.35
 2 4 -2 18.29 1.3
 2 4 -1 165.31 10.79
 -2 -4 1 167.06 10.78
 2 4 0 4.59 0.44
 -2 -4 0 4.38 0.48
 -2 -4 0 3.22 0.28
 -2 -4 0 4.14 0.52
 -2 -4 -1 34.85 2.31
 2 4 1 38.36 2.28
 -2 -4 -1 32.26 2.26
 -2 -4 -1 34.97 2.27
 -2 -4 -1 36.47 2.32
 -2 -4 -2 39.61 2.68
 -2 -4 -2 41.18 2.68
 -2 -4 -3 40.43 2.59
 -2 -4 -3 37.13 2.58
 -2 -4 -4 22.16 1.55
 -2 -4 -5 16.21 1.19
 -2 -4 -6 25.36 1.76
 -2 -4 -7 10.23 0.84
 -2 -4 -7 9.94 0.86
 -2 -4 -8 1.16 0.5
 -2 -4 -8 0.34 0.39
 -2 -4 -8 1.62 0.57
 -2 -4 -8 0.68 0.38
 2 4 9 9.8 0.72
 2 4 9 9.36 0.7
 2 4 9 9.37 0.78
 -2 -4 -9 9.68 0.91
 -2 -4 -10 13.18 0.98
 2 4 10 13.28 0.95
 2 4 10 12.23 0.95
 -2 -4 -10 13.09 1.11
 2 4 11 7.38 0.8
 -2 -4 -11 9.84 0.72
 2 4 11 8.64 0.67
 2 4 12 9.8 0.7
 -2 -4 -12 9.07 0.75
 -2 -4 -12 10.02 0.85
 -2 -4 -13 4.43 0.46
 2 4 13 4.59 0.37
 -2 -4 -13 4.53 0.53
 -2 -4 -14 2.85 0.32
 -2 -4 -14 3.27 0.35
 -2 -5 11 0.29 0.23
 2 5 -11 0.46 0.19
 2 5 -10 12.77 0.89
 2 5 -9 0.46 0.26
 2 5 -8 15.82 1.09
 2 5 -7 14.44 0.99
 2 5 -7 12.77 1.17
 2 5 -6 22.55 1.48
 2 5 -6 23 1.62
 -2 -5 6 21.16 1.49
 -2 -5 6 22.12 1.63
 2 5 -5 1.6 0.47
 -2 -5 5 0.85 0.54
 -2 -5 5 0.95 0.59
 2 5 -5 2.16 0.56
 2 5 -5 1.43 0.32
 2 5 -4 7.28 0.73
 -2 -5 4 7 0.75
 2 5 -3 5.52 0.59
 -2 -5 3 5.53 0.66
 -2 -5 3 4.98 0.76
 -2 -5 2 2.4 0.62
 2 5 -2 2.67 0.47
 -2 -5 1 9.24 0.82
 -2 -5 1 9.04 0.69
 2 5 -1 8.88 0.71
 2 5 0 45.7 2.92
 -2 -5 0 49.92 2.95
 -2 -5 0 46.73 2.96
 -2 -5 0 41.73 2.91
 -2 -5 -1 0.11 0.42
 -2 -5 -1 -0.15 0.25
 -2 -5 -1 -0.16 0.45
 -2 -5 -2 153.99 9.88
 -2 -5 -2 159.18 9.86
 -2 -5 -2 155.43 9.89
 -2 -5 -2 146.51 9.85
 -2 -5 -3 121.69 7.84
 -2 -5 -3 119.57 7.83
 -2 -5 -4 59.17 3.91
 -2 -5 -5 51.48 3.42
 -2 -5 -6 60.04 3.97
 -2 -5 -7 39.62 2.72
 -2 -5 -7 40.61 2.71
 -2 -5 -8 35.84 2.33
 -2 -5 -8 33.96 2.31
 2 5 8 33.91 2.24
 -2 -5 -8 35.39 2.33
 2 5 8 30.15 2.26
 2 5 8 33.27 2.24
 2 5 8 36.33 2.24
 -2 -5 -9 17.82 1.33
 -2 -5 -9 18.48 1.4
 2 5 9 18.39 1.23
 2 5 9 15.85 1.29
 2 5 9 18.69 1.24
 -2 -5 -10 1.05 0.6
 2 5 10 0.46 0.33
 2 5 10 0.87 0.38
 2 5 10 0.75 0.36
 2 5 11 66.71 4.31
 -2 -5 -11 64.99 4.32
 2 5 11 66.56 4.31
 -2 -5 -12 5.7 0.55
 2 5 12 6.24 0.51
 -2 -5 -13 0.29 0.42
 -2 -5 -13 0.7 0.31
 2 5 13 0.65 0.24
 -2 -5 -14 1.17 0.29
 -2 -5 -14 1.09 0.22
 2 6 -10 1.63 0.25
 2 6 -9 5.15 0.43
 2 6 -9 5.21 0.47
 2 6 -8 0.86 0.37
 2 6 -7 6.35 0.55
 2 6 -6 0.66 0.35
 -2 -6 6 -0.54 0.66
 2 6 -6 0.79 0.58
 2 6 -5 1.08 0.51
 2 6 -5 0.59 0.32
 -2 -6 5 0.44 0.64
 2 6 -5 0.61 0.55
 2 6 -4 -0.27 0.49
 -2 -6 4 0.04 0.57
 2 6 -4 0.52 0.49
 2 6 -4 -0.46 0.31
 2 6 -3 4.8 0.59
 -2 -6 3 5.92 0.67
 -2 -6 3 5.13 0.77
 2 6 -2 27.39 1.88
 -2 -6 2 28.64 1.95
 -2 -6 1 0.8 0.57
 2 6 -1 1 0.34
 -2 -6 1 0.62 0.49
 -2 -6 0 104.22 6.8
 -2 -6 -1 4.11 0.48
 -2 -6 -1 2.83 0.36
 -2 -6 -1 3.3 0.53
 -2 -6 -1 3.55 0.35
 -2 -6 -2 28.03 1.8
 -2 -6 -2 26.55 1.75
 -2 -6 -2 27.52 1.81
 -2 -6 -2 25.2 1.74
 -2 -6 -3 64.98 4.09
 -2 -6 -3 62.99 4.09
 -2 -6 -3 59.51 4.06
 -2 -6 -4 3.68 0.59
 -2 -6 -5 169.02 11
 -2 -6 -6 0.58 0.55
 -2 -6 -7 28.05 1.99
 2 6 7 29.29 1.88
 2 6 7 27.82 1.87
 2 6 7 28.03 1.87
 -2 -6 -7 26.39 1.97
 -2 -6 -8 37.21 2.65
 -2 -6 -8 35.99 2.63
 2 6 8 40 2.54
 -2 -6 -8 37.03 2.63
 -2 -6 -8 37.42 2.63
 2 6 8 38.16 2.54
 2 6 8 39.52 2.54
 2 6 9 0.76 0.46
 -2 -6 -9 0.36 0.57
 -2 -6 -9 0.23 0.66
 2 6 9 0.21 0.36
 2 6 9 0.88 0.4
 2 6 10 18.51 1.32
 2 6 10 19.95 1.31
 -2 -6 -10 18.78 1.31
 2 6 11 8.92 0.71
 -2 -6 -11 8.77 0.71
 2 6 11 9.76 0.71
 2 6 12 7.69 0.6
 -2 -6 -12 7.83 0.61
 -2 -6 -12 7.32 0.72
 -2 -6 -13 1.7 0.29
 2 6 13 2.03 0.27
 -2 -6 -14 0.11 0.24
 2 7 -9 3.37 0.33
 2 7 -9 3.72 0.32
 2 7 -8 0.55 0.3
 2 7 -8 0.31 0.28
 2 7 -7 0.36 0.35
 2 7 -6 37.01 2.59
 2 7 -6 41.64 2.59
 2 7 -5 40.48 2.57
 2 7 -5 37.75 2.53
 -2 -7 5 37.15 2.67
 2 7 -4 1.31 0.56
 -2 -7 4 0.71 0.65
 2 7 -3 20.98 1.54
 2 7 -3 23.33 1.5
 -2 -7 2 19.11 1.42
 -2 -7 2 18.38 1.39
 -2 -7 1 8.12 0.81
 -2 -7 0 17.95 1.3
 -2 -7 -1 8.11 0.72
 -2 -7 -1 8.76 0.78
 -2 -7 -2 15.85 1.15
 -2 -7 -2 15.38 1.07
 -2 -7 -2 15.49 1.17
 -2 -7 -3 2.5 0.53
 -2 -7 -3 2.24 0.58
 -2 -7 -3 2.42 0.39
 -2 -7 -4 72.11 4.69
 -2 -7 -4 69.66 4.68
 -2 -7 -4 71.02 4.65
 -2 -7 -5 17.85 1.35
 -2 -7 -6 4.19 0.69
 2 7 6 4.43 0.49
 -2 -7 -6 4.42 0.7
 2 7 6 4.49 0.48
 -2 -7 -6 4.52 0.67
 -2 -7 -7 9.89 0.94
 2 7 7 9.67 0.79
 -2 -7 -7 11.46 0.98
 -2 -7 -7 9.89 0.95
 -2 -7 -8 14.59 1.28
 -2 -7 -8 15.03 1.26
 2 7 8 16.96 1.14
 -2 -7 -8 15.41 1.28
 2 7 8 16.02 1.13
 -2 -7 -8 17.4 1.32
 -2 -7 -9 178.94 12.58
 2 7 9 195.5 12.5
 2 7 9 199.33 12.5
 2 7 9 192.73 12.5
 -2 -7 -9 177.06 12.56
 2 7 10 0.36 0.49
 2 7 10 1.3 0.42
 2 7 11 5.76 0.52
 2 7 11 5.35 0.53
 -2 -7 -12 0.3 0.47
 2 7 12 0.19 0.3
 -2 -7 -13 1.69 0.37
 2 7 13 1.54 0.25
 2 8 -9 -0.26 0.17
 2 8 -8 5.25 0.43
 2 8 -7 0.05 0.3
 2 8 -6 31.16 2.06
 2 8 -5 9.5 0.82
 2 8 -4 -0.07 0.55
 2 8 -4 0.83 0.35
 -2 -8 4 0.4 0.69
 2 8 -3 57.45 3.92
 2 8 -3 61.11 3.9
 2 8 -2 22.32 1.62
 -2 -8 2 24.81 1.75
 -2 -8 2 23.45 1.73
 2 8 -2 24.73 1.59
 2 8 -1 47.96 3.3
 -2 -8 1 53.77 3.39
 -2 -8 1 50.02 3.38
 2 8 -1 51.88 3.3
 2 8 0 5.14 0.49
 -2 -8 0 6.58 0.71
 2 8 0 6.07 0.52
 -2 -8 0 6.39 0.67
 -2 -8 -1 0.61 0.54
 -2 -8 -2 0.84 0.47
 -2 -8 -2 1.39 0.56
 -2 -8 -3 56.81 3.75
 -2 -8 -3 56.03 3.76
 -2 -8 -4 7.01 0.72
 2 8 4 6.6 0.58
 -2 -8 -4 6.63 0.77
 -2 -8 -4 6.23 0.64
 2 8 5 0.92 0.4
 -2 -8 -5 -0.05 0.58
 -2 -8 -5 0.82 0.6
 2 8 5 0.8 0.36
 2 8 5 0.79 0.27
 2 8 5 0.81 0.3
 -2 -8 -6 23.42 1.61
 -2 -8 -6 23 1.66
 2 8 6 23.17 1.47
 2 8 6 20.95 1.44
 2 8 6 20.66 1.45
 -2 -8 -7 78.68 5.15
 -2 -8 -7 71.99 5.14
 2 8 7 79.88 5.06
 2 8 7 74.5 5.04
 2 8 7 80.83 5.05
 -2 -8 -8 3.98 0.71
 2 8 8 3.39 0.42
 -2 -8 -8 3.04 0.74
 2 8 8 4.12 0.53
 2 8 9 28.55 1.83
 2 8 9 26.04 1.8
 2 8 9 26.58 1.81
 2 8 10 1.32 0.51
 2 8 10 2.36 0.38
 2 8 10 1.88 0.44
 2 8 11 0.6 0.41
 2 8 11 -0.06 0.38
 2 8 12 0.66 0.29
 -2 -8 -12 1.11 0.43
 2 8 13 4 0.33
 -2 -8 -13 4.03 0.41
 2 9 -8 0.41 0.2
 2 9 -7 0.36 0.27
 2 9 -6 5.09 0.47
 2 9 -4 1.19 0.53
 2 9 -4 1.23 0.35
 2 9 -3 27.95 1.77
 2 9 -3 24.57 1.71
 2 9 -2 23.83 1.51
 -2 -9 2 21.72 1.67
 -2 -9 2 21.03 1.62
 2 9 -2 20.96 1.46
 2 9 -1 19.5 1.3
 -2 -9 1 20.13 1.44
 -2 -9 1 18.57 1.41
 2 9 -1 18.05 1.26
 2 9 0 23.01 1.53
 -2 -9 0 26.33 1.66
 -2 -9 0 24.47 1.65
 2 9 0 21.43 1.51
 -2 -9 -1 0.27 0.56
 2 9 1 -0.05 0.38
 2 9 1 -0.64 0.31
 2 9 2 22.69 1.5
 2 9 2 22.69 1.5
 2 9 2 21.34 1.49
 -2 -9 -2 23.15 1.63
 -2 -9 -3 15.47 1.07
 -2 -9 -3 15.24 1.14
 2 9 3 13.88 0.98
 2 9 3 12.52 0.94
 -2 -9 -4 9.55 0.85
 -2 -9 -4 10.78 0.91
 -2 -9 -4 8.92 0.9
 2 9 4 8.52 0.68
 2 9 4 9.46 0.72
 2 9 4 7.99 0.65
 -2 -9 -5 8.24 0.8
 -2 -9 -5 9.56 0.9
 2 9 5 7.3 0.62
 2 9 5 7.37 0.59
 2 9 5 7.48 0.67
 -2 -9 -5 7.02 0.85
 -2 -9 -6 5.21 0.8
 -2 -9 -6 7.23 0.75
 2 9 6 5.48 0.55
 2 9 6 5.61 0.48
 2 9 6 5.72 0.49
 2 9 7 39.47 2.43
 -2 -9 -7 34.32 2.52
 2 9 7 37.82 2.41
 -2 -9 -7 37.25 2.53
 2 9 7 36.1 2.39
 2 9 7 34.48 2.39
 2 9 8 15.53 1.17
 2 9 8 18.3 1.22
 2 9 8 17.58 1.18
 2 9 8 19.03 1.23
 2 9 9 0.23 0.34
 2 9 9 0.47 0.49
 2 9 10 2.86 0.46
 2 9 10 3.15 0.39
 2 9 10 3.09 0.53
 2 9 11 0.44 0.36
 2 9 11 0.21 0.3
 2 9 11 0.49 0.38
 2 9 12 0.08 0.24
 -2 -9 -12 0.14 0.35
 -2 -9 -13 4.4 0.35
 2 10 -7 12.44 0.84
 2 10 -6 0.85 0.28
 2 10 -4 1.27 0.44
 2 10 -4 0.97 0.34
 2 10 -3 5.96 0.64
 2 10 -3 6.19 0.53
 2 10 -2 6.45 0.69
 2 10 -2 6.73 0.55
 2 10 -1 18.47 1.29
 2 10 -1 18.41 1.25
 2 10 0 21.19 1.43
 -2 -10 0 22.86 1.56
 -2 -10 0 21.01 1.53
 2 10 0 20.34 1.4
 2 10 1 5.91 0.55
 -2 -10 -1 5.55 0.63
 -2 -10 -1 5.36 0.71
 2 10 2 2.7 0.4
 -2 -10 -2 2.59 0.63
 -2 -10 -2 2.04 0.41
 2 10 2 1.79 0.35
 2 10 2 1.69 0.42
 2 10 3 1.09 0.39
 2 10 3 1.02 0.32
 2 10 3 0.64 0.41
 -2 -10 -3 0.87 0.64
 2 10 4 14.21 1.03
 2 10 4 14.91 1.02
 2 10 4 15.09 1.07
 -2 -10 -4 15.17 1.22
 2 10 5 0.84 0.37
 2 10 5 0.73 0.46
 2 10 5 0.79 0.31
 2 10 6 -0.51 0.48
 2 10 6 -0.09 0.39
 2 10 6 0.09 0.26
 2 10 6 -0.13 0.3
 2 10 7 0.22 0.41
 2 10 7 0.15 0.28
 2 10 7 -0.05 0.28
 2 10 8 3.09 0.46
 2 10 8 2.41 0.35
 2 10 8 3.29 0.55
 2 10 9 1.47 0.42
 2 10 9 1.58 0.32
 2 10 9 1.85 0.51
 2 10 10 -0.31 0.28
 2 10 10 0.04 0.45
 2 10 11 0.07 0.24
 2 10 12 0.68 0.18
 -2 -10 -12 0.29 0.25
 2 11 -5 1.03 0.27
 2 11 -4 0.7 0.3
 2 11 -3 1.53 0.42
 2 11 -3 2.27 0.34
 2 11 -2 0.03 0.46
 2 11 -2 0.02 0.31
 2 11 -1 1.95 0.49
 2 11 -1 2.3 0.34
 2 11 0 1.44 0.43
 2 11 0 0.72 0.29
 2 11 1 0.79 0.4
 2 11 2 4.38 0.48
 2 11 2 4.08 0.51
 2 11 3 2.7 0.37
 2 11 3 3.16 0.43
 2 11 3 2.69 0.48
 2 11 4 5.78 0.52
 2 11 4 7.86 0.58
 2 11 4 6.1 0.62
 2 11 5 3.6 0.43
 2 11 5 4.17 0.52
 2 11 5 3.94 0.39
 2 11 6 -0.12 0.47
 2 11 6 0.54 0.36
 2 11 7 5.41 0.62
 2 11 7 5.75 0.53
 2 11 8 0.5 0.24
 2 11 8 0.41 0.5
 2 11 8 0.42 0.38
 2 11 9 3.07 0.33
 2 11 9 4.28 0.53
 2 11 9 4.09 0.43
 2 11 10 0.4 0.21
 2 11 10 -0.05 0.39
 -2 -11 -11 0.39 0.23
 2 12 -2 0.73 0.33
 2 12 -1 1.28 0.4
 2 12 0 0.64 0.41
 2 12 1 3.72 0.46
 2 12 2 7.17 0.6
 2 12 3 10.78 0.75
 2 12 3 8.88 0.77
 2 12 4 9.5 0.69
 2 12 4 7.93 0.73
 2 12 5 1 0.35
 2 12 5 0.79 0.44
 2 12 6 -0.05 0.34
 2 12 6 -0.18 0.44
 2 12 7 1.01 0.33
 2 12 7 0.6 0.45
 2 12 8 0.32 0.29
 2 12 9 1.2 0.26
 2 12 9 2.56 0.4
 2 13 2 7.99 0.61
 2 13 3 3.35 0.38
 2 13 4 6.21 0.48
 2 13 4 5.31 0.52
 2 13 5 2.24 0.31
 2 13 5 1.57 0.4
 2 13 6 -0.07 0.26
 2 13 6 -0.84 0.37
 2 13 7 0.1 0.21
 2 13 7 0.19 0.36
 2 13 8 0.33 0.31
 -3 12 4 0.38 0.17
 -3 12 4 0.34 0.2
 -3 12 3 0.21 0.19
 -3 12 3 0.2 0.21
 -3 12 2 -0.05 0.2
 -3 12 1 1.03 0.21
 -3 12 0 8.29 0.58
 -3 12 -1 4.29 0.34
 -3 12 -1 4.46 0.34
 -3 12 -2 5.92 0.42
 -3 11 7 0.68 0.18
 -3 11 7 0.2 0.2
 -3 11 6 1.06 0.24
 -3 11 6 0.25 0.18
 -3 11 5 0.09 0.24
 -3 11 4 0.92 0.27
 -3 11 3 1.27 0.29
 -3 11 2 0.24 0.27
 -3 11 1 0.04 0.28
 -3 11 1 -0.64 0.28
 -3 11 0 5.33 0.45
 -3 11 0 5.07 0.47
 -3 11 -1 12.59 0.89
 -3 11 -1 12.88 0.9
 -3 11 -2 24.82 1.7
 -3 11 -2 27.05 1.71
 -3 11 -3 21.25 1.47
 -3 11 -3 23.68 1.48
 -3 11 -4 6.49 0.52
 -3 11 -4 8.19 0.54
 -3 11 -5 1.37 0.17
 -3 10 8 0.14 0.21
 -3 10 8 0.43 0.24
 -3 10 8 -0.06 0.21
 -3 10 7 0.49 0.28
 -3 10 7 0.07 0.26
 -3 10 6 1.34 0.31
 -3 10 5 3.63 0.4
 -3 10 4 4.26 0.43
 -3 10 3 7.71 0.61
 -3 10 2 3.76 0.42
 -3 10 2 3.76 0.43
 -3 10 1 15.48 1.1
 -3 10 1 16.02 1.09
 -3 10 0 5.97 0.57
 -3 10 0 6.1 0.54
 -3 10 -1 0.15 0.41
 -3 10 -1 0.42 0.34
 -3 10 -1 0.32 0.34
 -3 10 -2 0.32 0.41
 -3 10 -2 0.05 0.34
 -3 10 -2 0 0.33
 -3 10 -3 0.31 0.4
 -3 10 -3 0.23 0.32
 -3 10 -3 0.19 0.33
 -3 10 -4 2.85 0.36
 -3 10 -4 3.23 0.37
 -3 10 -5 4.98 0.46
 -3 10 -5 5.83 0.48
 -3 10 -6 7.4 0.62
 -3 10 -6 9.51 0.64
 -3 10 -7 0.24 0.15
 -3 9 9 12.11 0.83
 -3 9 8 0.32 0.29
 3 -9 -8 0.24 0.23
 -3 9 8 -0.06 0.33
 3 -9 -7 1.78 0.29
 -3 9 7 1.32 0.36
 3 -9 -6 0.47 0.28
 -3 9 6 0.37 0.34
 -3 9 5 1.54 0.37
 -3 9 4 3.94 0.45
 -3 9 3 4.44 0.47
 -3 9 2 49.95 3.31
 -3 9 2 51.15 3.31
 -3 9 1 2.41 0.44
 -3 9 0 3.69 0.46
 -3 9 0 4.05 0.5
 -3 9 -1 2.76 0.43
 -3 9 -1 3.32 0.49
 -3 9 -2 9.37 0.77
 -3 9 -2 11.37 0.82
 -3 9 -3 2.75 0.42
 -3 9 -3 3.02 0.51
 -3 9 -4 -0.16 0.35
 -3 9 -5 4.09 0.45
 -3 9 -5 4.92 0.51
 -3 9 -6 1.5 0.31
 -3 9 -6 1.48 0.37
 -3 9 -7 0.21 0.23
 -3 9 -7 0.12 0.29
 -3 9 -8 9.2 0.63
 -3 8 10 0.44 0.2
 -3 8 9 -0.11 0.24
 3 -8 -9 -0.34 0.26
 3 -8 -8 0.23 0.3
 -3 8 8 0.35 0.32
 3 -8 -7 0.18 0.31
 -3 8 7 0.24 0.34
 -3 8 6 5.77 0.52
 -3 8 5 47.64 3.12
 -3 8 4 0.98 0.39
 -3 8 3 0.31 0.36
 -3 8 3 0.31 0.35
 -3 8 2 1.27 0.34
 3 -8 -2 1.5 0.62
 -3 8 2 1.49 0.4
 -3 8 2 1.21 0.38
 3 -8 -1 1.85 0.61
 -3 8 1 0.75 0.41
 -3 8 0 10.92 0.88
 3 -8 0 13.45 1.04
 3 -8 1 1.05 0.61
 -3 8 -1 -0.11 0.36
 -3 8 -1 0.21 0.43
 -3 8 -2 20.97 1.41
 -3 8 -2 20.4 1.44
 -3 8 -3 0.75 0.38
 -3 8 -4 13.27 1.04
 -3 8 -4 16.29 1.08
 -3 8 -5 0.11 0.38
 -3 8 -5 0.74 0.47
 -3 8 -6 2.21 0.4
 -3 8 -6 2.47 0.46
 -3 8 -7 6.25 0.55
 -3 8 -7 7.13 0.57
 -3 8 -8 0.3 0.28
 -3 8 -8 -0.18 0.25
 -3 8 -9 0.46 0.2
 -3 7 10 -0.09 0.26
 3 -7 -10 0.38 0.27
 -3 7 10 0.27 0.26
 3 -7 -9 0.14 0.32
 -3 7 9 0.05 0.33
 3 -7 -8 0.57 0.35
 -3 7 8 0 0.37
 3 -7 -7 10.59 0.77
 -3 7 7 9.96 0.79
 -3 7 6 0.41 0.39
 -3 7 5 28.94 1.97
 -3 7 5 30.22 1.98
 -3 7 4 1.64 0.37
 3 -7 -4 1.73 0.63
 -3 7 4 1.58 0.36
 -3 7 4 1.79 0.41
 3 -7 -3 38.61 2.43
 -3 7 3 32.3 2.29
 -3 7 3 34.62 2.3
 -3 7 3 34.63 2.29
 3 -7 -3 41.18 2.43
 -3 7 2 0.84 0.34
 -3 7 2 0.73 0.35
 -3 7 2 1.34 0.37
 -3 7 2 1.1 0.35
 -3 7 1 11.35 0.71
 -3 7 1 9.49 0.72
 -3 7 1 8.09 0.7
 -3 7 1 8.82 0.73
 -3 7 0 1.47 0.36
 -3 7 0 1.17 0.39
 -3 7 -1 20.98 1.32
 -3 7 -1 17.35 1.32
 -3 7 -2 11.59 0.9
 -3 7 -2 12.61 0.92
 -3 7 -2 12.77 0.9
 -3 7 -3 0.94 0.52
 -3 7 -3 1.18 0.38
 -3 7 -4 26.59 1.86
 -3 7 -4 27.01 1.94
 -3 7 -4 29.55 1.88
 -3 7 -5 16.91 1.2
 -3 7 -5 17.21 1.21
 -3 7 -6 11.13 0.93
 -3 7 -6 10.26 0.93
 -3 7 -7 2.17 0.44
 -3 7 -7 2.56 0.42
 3 -7 7 2.1 0.41
 -3 7 -7 2.39 0.44
 -3 7 -8 2.19 0.39
 -3 7 -8 2.16 0.37
 3 -7 8 2.06 0.38
 -3 7 -8 1.97 0.37
 -3 7 -9 0.45 0.31
 -3 7 -9 0.16 0.26
 3 -7 9 0.77 0.3
 -3 7 -9 0.06 0.24
 3 -7 10 1.79 0.23
 -3 7 -10 1.67 0.19
 -3 6 10 -0.08 0.31
 3 -6 -10 0.19 0.33
 -3 6 10 0.29 0.34
 -3 6 9 0.13 0.37
 3 -6 -9 0.84 0.37
 -3 6 9 0.38 0.43
 -3 6 8 1.84 0.43
 3 -6 -8 1.95 0.4
 -3 6 8 1.48 0.49
 -3 6 7 0.97 0.44
 -3 6 7 0.68 0.42
 -3 6 6 15.11 1.1
 -3 6 6 15.69 1.11
 -3 6 6 15.45 1.09
 3 -6 -6 15.15 1.25
 -3 6 5 3.16 0.41
 3 -6 -5 3.05 0.67
 -3 6 5 3.25 0.44
 -3 6 5 2.81 0.47
 -3 6 4 1.66 0.35
 -3 6 4 1.2 0.4
 3 -6 -4 0.84 0.61
 -3 6 4 1.31 0.36
 -3 6 3 1.1 0.35
 3 -6 -3 1.9 0.6
 -3 6 3 1.79 0.38
 -3 6 3 1.14 0.33
 -3 6 2 29.64 2.03
 -3 6 2 29.43 1.83
 -3 6 2 26.39 1.84
 -3 6 2 28.8 1.84
 -3 6 2 25.39 1.84
 -3 6 1 59.97 3.97
 -3 6 1 61.17 3.86
 -3 6 1 53.96 3.86
 -3 6 1 62.41 3.86
 -3 6 0 3.32 0.43
 3 -6 0 4.26 0.63
 -3 6 0 4.35 0.4
 -3 6 0 3.97 0.65
 -3 6 0 3.6 0.4
 3 -6 1 23.13 1.48
 -3 6 -1 19.41 1.33
 -3 6 -1 18.6 1.34
 -3 6 -1 20.05 1.33
 -3 6 -2 8.51 0.78
 -3 6 -3 7.86 0.66
 -3 6 -3 9.41 0.68
 -3 6 -3 8.27 0.8
 -3 6 -4 0.32 0.39
 -3 6 -4 0.78 0.38
 -3 6 -4 0.58 0.56
 -3 6 -5 1.45 0.43
 -3 6 -5 0.23 0.37
 -3 6 -5 1.59 0.6
 3 -6 6 0.98 0.44
 -3 6 -6 0.62 0.43
 -3 6 -6 1.08 0.41
 -3 6 -7 12.37 0.95
 -3 6 -7 13.1 0.94
 3 -6 7 12.69 0.95
 -3 6 -8 -0.41 0.41
 -3 6 -8 -0.76 0.39
 3 -6 8 0.05 0.43
 -3 6 -8 0.56 0.37
 -3 6 -9 1.08 0.36
 -3 6 -9 0.45 0.38
 3 -6 9 0.15 0.41
 3 -6 10 0.73 0.32
 -3 6 -10 0.58 0.26
 -3 6 -10 0.3 0.3
 3 -6 11 0.68 0.22
 -3 6 -11 0.46 0.21
 -3 5 11 0.21 0.26
 -3 5 10 2.64 0.38
 3 -5 -10 2.65 0.43
 -3 5 10 3.71 0.42
 -3 5 9 2.03 0.37
 -3 5 9 1.44 0.42
 3 -5 -9 2.04 0.43
 -3 5 9 1.54 0.48
 -3 5 8 0.8 0.35
 3 -5 -8 0.06 0.38
 -3 5 8 0.49 0.48
 -3 5 8 0.19 0.45
 -3 5 7 33.47 2.13
 -3 5 7 30 2.14
 3 -5 -6 4 0.69
 -3 5 6 3.12 0.51
 -3 5 6 3.79 0.44
 3 -5 -5 5.6 0.72
 -3 5 5 5.9 0.56
 -3 5 5 5.39 0.51
 -3 5 5 6.3 0.55
 3 -5 -4 4.07 0.63
 -3 5 4 3.61 0.43
 -3 5 4 3.4 0.43
 -3 5 4 3.91 0.8
 -3 5 4 3.15 0.38
 3 -5 -3 36.24 2.3
 -3 5 3 33.76 2.38
 3 -5 -3 35.89 2.31
 -3 5 3 32.2 2.2
 -3 5 2 4.63 0.73
 3 -5 -2 5.22 0.65
 -3 5 1 2.03 0.62
 3 -5 -1 1.46 0.52
 -3 5 0 0.03 0.55
 3 -5 0 0.78 0.51
 -3 5 -1 9.29 0.77
 -3 5 -1 8.39 0.8
 -3 5 -2 52.1 3.46
 -3 5 -3 10.68 0.9
 -3 5 -4 3.55 0.43
 -3 5 -4 2.81 0.41
 -3 5 -4 4.09 0.63
 -3 5 -5 5.22 0.53
 -3 5 -5 5.16 0.5
 -3 5 -5 4.73 0.74
 -3 5 -6 48.31 3.29
 3 -5 6 49.81 3.3
 -3 5 -6 50.88 3.3
 -3 5 -6 55.7 3.42
 -3 5 -7 3.23 0.47
 -3 5 -7 3.6 0.49
 -3 5 -7 3.84 0.47
 3 -5 7 3.12 0.52
 -3 5 -8 7.42 0.63
 3 -5 8 6.15 0.66
 -3 5 -8 6.52 0.62
 -3 5 -8 8.04 0.65
 -3 5 -9 1.2 0.4
 -3 5 -9 0.97 0.39
 3 -5 9 1.21 0.46
 -3 5 -10 0.96 0.33
 -3 5 -10 1.01 0.36
 3 -5 10 0.76 0.4
 -3 5 -11 9.14 0.64
 -3 5 -11 8.06 0.66
 3 -5 11 9.94 0.68
 -3 5 -12 7.67 0.54
 3 -5 12 8.06 0.55
 -3 4 12 0.39 0.19
 3 -4 -12 -0.03 0.21
 -3 4 11 0.5 0.31
 -3 4 11 0.49 0.31
 -3 4 10 9.53 0.72
 -3 4 10 8.35 0.7
 -3 4 9 0.87 0.47
 -3 4 9 0.38 0.39
 -3 4 8 18.14 1.16
 -3 4 8 15.01 1.12
 -3 4 8 15.23 1.17
 -3 4 7 46.4 2.81
 -3 4 7 39.49 2.79
 -3 4 7 42.72 2.82
 3 -4 -6 2.72 0.66
 -3 4 6 2.47 0.45
 -3 4 6 2.66 0.46
 -3 4 6 2.76 0.4
 -3 4 5 3.73 0.46
 3 -4 -5 3.34 0.6
 -3 4 5 3.64 0.48
 -3 4 5 3.47 0.39
 -3 4 5 3.66 0.83
 3 -4 -4 2.65 0.57
 3 -4 -3 35.06 2.37
 3 -4 -3 35.85 2.38
 -3 4 3 33.18 2.44
 -3 4 2 17.21 1.45
 3 -4 -2 20.76 1.4
 -3 4 1 23.49 1.83
 3 -4 -1 28.62 1.82
 -3 4 0 22.56 1.73
 3 -4 0 26.29 1.72
 -3 4 -1 4.12 0.57
 -3 4 -1 3.75 0.54
 -3 4 -2 6.54 0.63
 -3 4 -2 6.58 0.66
 -3 4 -3 7.93 0.76
 -3 4 -4 -1.01 0.56
 -3 4 -5 2.23 0.38
 -3 4 -5 2.62 0.38
 -3 4 -5 2.95 0.4
 -3 4 -5 2.23 0.69
 -3 4 -6 0.35 0.38
 -3 4 -6 -0.48 0.34
 -3 4 -6 -1.11 0.69
 -3 4 -6 -0.52 0.37
 3 -4 7 7.15 0.67
 -3 4 -7 7.59 0.64
 -3 4 -7 7.55 0.63
 -3 4 -7 9.35 0.94
 -3 4 -7 6.85 0.64
 -3 4 -8 8.73 0.74
 -3 4 -8 9.94 0.75
 -3 4 -8 9.25 0.75
 3 -4 8 9.2 0.79
 -3 4 -9 57.21 3.77
 -3 4 -9 57.01 3.77
 -3 4 -9 57.01 3.77
 3 -4 9 59.12 3.78
 -3 4 -10 2.7 0.41
 -3 4 -10 2.39 0.43
 -3 4 -10 2.5 0.41
 3 -4 10 3.16 0.49
 -3 4 -11 0.46 0.33
 -3 4 -11 -0.07 0.3
 3 -4 11 0.35 0.39
 -3 4 -12 11.92 0.84
 -3 4 -12 13.08 0.85
 -3 3 12 -0.01 0.2
 3 -3 -12 0.04 0.23
 -3 3 12 -0.03 0.25
 -3 3 11 -0.01 0.34
 -3 3 11 0.26 0.32
 -3 3 10 2.17 0.42
 3 -3 -10 2.65 0.43
 -3 3 10 1.34 0.44
 -3 3 9 2.2 0.43
 3 -3 -9 1.71 0.43
 -3 3 9 1.5 0.45
 -3 3 9 1.75 0.47
 3 -3 -8 24.92 1.74
 -3 3 8 27.06 1.76
 -3 3 7 43.33 3.05
 3 -3 -7 48.8 3.16
 -3 3 7 43.39 3.04
 3 -3 -7 51.34 3.03
 -3 3 7 44.81 3.04
 -3 3 6 32.51 2.17
 -3 3 6 31.06 2.14
 3 -3 -6 34.17 2.28
 -3 3 6 33.67 2.15
 -3 3 5 2.64 0.4
 3 -3 -5 3.11 0.55
 -3 3 5 2.55 0.77
 3 -3 -4 5.67 0.64
 -3 3 4 5.97 0.8
 3 -3 -3 122.03 8.14
 3 -3 -3 127.56 8.14
 3 -3 -2 0.51 0.49
 -3 3 2 -0.57 0.58
 3 -3 -1 17.71 1.28
 -3 3 0 1.58 0.55
 3 -3 0 1.67 0.48
 -3 3 -1 3.34 0.51
 -3 3 -1 2.53 0.53
 -3 3 -2 2.53 0.5
 -3 3 -2 3 0.51
 -3 3 -3 16.2 1.23
 -3 3 -3 17.57 1.2
 -3 3 -3 14.95 1.14
 -3 3 -4 3.1 0.63
 -3 3 -4 3.9 0.62
 3 -3 4 3.98 0.58
 -3 3 -5 8.96 0.83
 -3 3 -5 6.91 0.84
 -3 3 -6 0.99 0.37
 -3 3 -6 1.16 0.35
 -3 3 -6 0.42 0.58
 -3 3 -7 55.64 3.81
 -3 3 -7 60.49 3.82
 3 -3 7 61.41 3.82
 -3 3 -7 52.01 3.89
 3 -3 8 44.2 2.88
 -3 3 -8 42.28 2.87
 -3 3 -8 48.19 3.03
 -3 3 -8 43.23 2.88
 -3 3 -9 5.49 0.55
 -3 3 -9 5.43 0.57
 3 -3 9 5.35 0.61
 -3 3 -10 5.54 0.58
 -3 3 -10 6.07 0.56
 -3 3 -10 6.18 0.58
 3 -3 10 6.25 0.63
 -3 3 -11 2.78 0.39
 -3 3 -11 3.11 0.42
 -3 3 -11 2.69 0.41
 -3 3 -12 6.95 0.53
 -3 3 -12 7.25 0.55
 -3 3 -12 6.12 0.55
 3 -3 12 7.57 0.58
 -3 3 -13 8.8 0.61
 3 -3 13 9.22 0.63
 3 -2 -12 5.04 0.39
 -3 2 12 4.57 0.37
 -3 2 12 4.23 0.42
 -3 2 11 1.16 0.35
 -3 2 11 1.16 0.37
 -3 2 10 -0.11 0.44
 3 -2 -10 -0.09 0.4
 -3 2 10 -0.06 0.42
 -3 2 9 0.25 0.47
 3 -2 -9 0.56 0.42
 -3 2 9 0.28 0.43
 3 -2 -8 1.94 0.71
 -3 2 8 1.45 0.46
 3 -2 -8 1.71 0.41
 -3 2 8 1.95 0.51
 3 -2 -7 23.48 1.54
 -3 2 7 21.84 1.55
 3 -2 -7 23.67 1.73
 -3 2 6 0.43 0.69
 3 -2 -6 0.19 0.66
 -3 2 6 0.16 0.34
 -3 2 6 -0.04 0.35
 -3 2 6 0.2 0.4
 3 -2 -5 1.43 0.48
 -3 2 5 1.93 0.67
 -3 2 5 1.88 0.64
 3 -2 -4 159.68 10.07
 -3 2 4 157.15 10.11
 -3 2 4 145.89 10.1
 3 -2 -3 -0.05 0.41
 -3 2 3 0.53 0.62
 -3 2 3 0.94 0.53
 -3 2 2 87.68 6.02
 3 -2 -2 95.96 6.01
 -3 2 1 0.42 0.57
 -3 2 1 0.43 0.45
 3 -2 -1 0.11 0.42
 -3 2 0 2.6 0.43
 -3 2 0 3.55 0.58
 3 -2 0 2.86 0.47
 -3 2 -1 0.87 0.46
 -3 2 -1 0.24 0.51
 -3 2 -1 0.35 0.49
 -3 2 -2 23.82 1.68
 -3 2 -2 24.88 1.68
 -3 2 -3 56.15 3.72
 -3 2 -4 46.88 3.11
 3 -2 4 46.19 3.09
 -3 2 -5 8.34 0.85
 -3 2 -5 10.15 0.87
 -3 2 -6 4.66 0.7
 -3 2 -6 5.72 0.76
 -3 2 -7 -0.25 0.65
 -3 2 -7 0.38 0.37
 -3 2 -7 0.18 0.57
 3 -2 7 0.29 0.4
 -3 2 -8 18.24 1.35
 -3 2 -8 17 1.13
 -3 2 -8 15.83 1.14
 -3 2 -8 14.14 1.25
 3 -2 8 14.96 1.14
 -3 2 -9 9.3 0.78
 -3 2 -9 9.28 0.77
 -3 2 -9 10.68 1.02
 -3 2 -10 3.12 0.49
 -3 2 -11 3.92 0.48
 3 -2 11 4.17 0.53
 -3 2 -11 4.42 0.5
 -3 2 -12 3.66 0.4
 -3 2 -12 3.83 0.41
 -3 2 -12 3.18 0.43
 3 -2 12 3.97 0.45
 -3 2 -13 13.97 0.95
 3 -2 13 15.22 0.96
 -3 2 -13 14.14 0.96
 -3 2 -13 13.3 0.95
 -3 1 12 0.3 0.19
 3 -1 -12 0.23 0.22
 -3 1 11 -0.01 0.37
 -3 1 11 -0.02 0.34
 -3 1 10 0.51 0.43
 -3 1 10 -0.15 0.43
 3 -1 -9 17.61 1.22
 -3 1 9 17.1 1.25
 -3 1 8 84.96 5.44
 -3 1 8 82.37 5.45
 3 -1 -8 83.37 5.55
 3 -1 -8 82.85 5.44
 -3 1 7 115.26 8.17
 -3 1 7 119.1 8.28
 3 -1 -7 133.08 8.17
 -3 1 7 128.78 8.19
 3 -1 -7 145.53 8.3
 -3 1 6 2.64 0.67
 3 -1 -6 3.57 0.71
 -3 1 6 2.59 0.42
 -3 1 6 2.22 0.38
 -3 1 5 24.47 1.91
 -3 1 5 29.34 1.93
 -3 1 4 1.4 0.59
 3 -1 -4 1.98 0.42
 -3 1 4 2.26 0.63
 3 -1 -3 0.19 0.37
 -3 1 3 -0.44 0.51
 -3 1 3 0.01 0.57
 -3 1 2 -0.16 0.47
 -3 1 2 0.18 0.55
 -3 1 1 1.69 0.44
 3 -1 -1 1.91 0.4
 -3 1 0 3.71 0.44
 3 -1 0 3.55 0.46
 -3 1 0 3.64 0.57
 -3 1 -1 5.24 0.6
 -3 1 -1 5.31 0.46
 -3 1 -2 1.25 0.22
 -3 1 -2 2.13 0.52
 -3 1 -2 1.5 0.48
 -3 1 -2 1.39 0.46
 -3 1 -3 3.42 0.53
 3 -1 3 3.66 0.68
 -3 1 -3 4.14 0.56
 3 -1 4 4.87 0.65
 -3 1 -4 6.33 0.64
 -3 1 -4 4.64 0.55
 -3 1 -4 5.38 0.66
 -3 1 -5 26.4 1.68
 -3 1 -5 22.92 1.62
 -3 1 -5 22.69 1.68
 -3 1 -6 6.37 0.73
 -3 1 -6 7.34 0.78
 -3 1 -7 0.54 0.56
 -3 1 -8 1.75 0.58
 -3 1 -8 1.29 0.69
 -3 1 -9 1.85 0.71
 -3 1 -9 2.58 0.49
 -3 1 -9 1.88 0.6
 3 -1 9 1.66 0.47
 3 -1 10 8.91 0.76
 -3 1 -10 8.9 0.77
 3 -1 11 1.76 0.48
 -3 1 -11 1.28 0.48
 -3 1 -11 1.51 0.45
 3 -1 12 0.24 0.39
 -3 1 -12 0.42 0.35
 -3 1 -12 -0.08 0.39
 3 -1 13 22.55 1.44
 -3 1 -13 20.72 1.43
 -3 1 -13 21.61 1.44
 -3 1 -13 21.88 1.45
 -3 0 12 0.79 0.27
 -3 0 11 1.32 0.35
 -3 0 11 1.6 0.38
 3 0 -11 1.13 0.32
 -3 0 10 4.45 0.53
 -3 0 9 4.7 0.57
 3 0 -9 4.65 0.5
 -3 0 8 57.92 4.05
 3 0 -8 62.93 4.03
 3 0 -8 66.37 4.16
 -3 0 7 37.63 2.47
 3 0 -7 41.09 2.63
 -3 0 7 33.55 2.62
 3 0 -7 37.33 2.46
 -3 0 6 1.69 0.41
 -3 0 6 1.9 0.59
 3 0 -6 1.04 0.76
 -3 0 6 1.06 0.35
 3 0 -6 1.29 0.3
 -3 0 6 1.18 0.67
 3 0 -5 0.11 0.66
 -3 0 5 -0.17 0.56
 -3 0 4 103.26 6.76
 -3 0 3 24.83 1.72
 -3 0 3 21.24 1.71
 3 0 -3 25.91 1.65
 -3 0 2 17.81 1.39
 -3 0 2 19.03 1.39
 3 0 -2 19.95 1.3
 -3 0 1 11.91 0.95
 3 0 0 1.56 0.33
 -3 0 0 1.46 0.43
 -3 0 -1 5.31 0.58
 3 0 1 6.74 0.51
 -3 0 -1 6.53 0.66
 -3 0 -1 5.72 0.46
 -3 0 -2 113.5 7.38
 -3 0 -2 114.27 7.38
 3 0 2 109.75 7.39
 -3 0 -2 115.22 7.38
 3 0 3 7.84 0.81
 -3 0 -3 7.23 0.78
 -3 0 -3 8.88 0.75
 -3 0 -3 8.77 0.74
 3 0 4 2.86 0.56
 -3 0 -4 2.86 0.51
 -3 0 -4 2.58 0.52
 -3 0 -5 46.32 2.97
 -3 0 -5 44.93 2.95
 -3 0 -5 41.85 2.99
 -3 0 -6 32.57 2.01
 -3 0 -6 26.76 2.01
 -3 0 -6 28.12 1.96
 -3 0 -7 7.19 0.8
 -3 0 -8 2.9 0.64
 -3 0 -8 3.41 0.47
 3 0 8 3.32 0.44
 -3 0 -8 3.3 0.46
 -3 0 -9 9.22 0.92
 3 0 9 9.04 0.73
 -3 0 -9 6.97 0.87
 -3 0 -9 9.12 0.73
 -3 0 -10 2.02 0.48
 -3 0 -10 1.71 0.49
 3 0 10 2.51 0.48
 -3 0 -11 5.32 0.61
 3 0 11 5.34 0.57
 -3 0 -12 0.11 0.42
 3 0 12 0.34 0.41
 -3 0 -13 26.97 1.85
 3 0 13 29.33 1.85
 -3 0 -14 7.31 0.52
 -3 -1 12 1.9 0.26
 -3 -1 11 3.34 0.42
 -3 -1 11 2.97 0.36
 3 1 -11 3.3 0.34
 -3 -1 10 0.26 0.41
 -3 -1 10 -0.21 0.42
 -3 -1 9 6.09 0.63
 -3 -1 8 8.87 0.77
 3 1 -8 9.49 0.7
 3 1 -8 9.08 0.99
 -3 -1 8 7.02 0.94
 -3 -1 7 95.74 6.81
 3 1 -7 114.74 6.84
 3 1 -7 101.91 6.71
 3 1 -7 104.34 6.71
 3 1 -6 -0.46 0.74
 -3 -1 6 0.34 0.65
 3 1 -6 0.21 0.34
 3 1 -6 0.46 0.28
 -3 -1 5 32.98 2.09
 -3 -1 5 27.37 2.11
 -3 -1 4 11.38 0.83
 -3 -1 4 12.03 0.94
 -3 -1 3 6.59 0.67
 -3 -1 2 27.78 1.9
 3 1 -1 53.05 3.51
 -3 -1 1 56.66 3.54
 -3 -1 0 1.71 0.38
 3 1 0 1.52 0.59
 -3 -1 0 1.74 0.36
 -3 -1 0 1.89 0.5
 3 1 1 126.11 9.13
 -3 -1 -1 151.71 9.12
 3 1 1 139.84 9.09
 -3 -1 -2 27.47 1.97
 3 1 2 29.85 2
 -3 -1 -2 28.79 1.93
 -3 -1 -2 29.48 1.95
 3 1 3 6.17 0.75
 -3 -1 -3 8.32 0.76
 -3 -1 -3 7.36 0.66
 -3 -1 -3 9.11 0.76
 -3 -1 -4 16.19 1.15
 -3 -1 -4 15.1 1.13
 -3 -1 -5 40.12 2.82
 -3 -1 -5 47.46 2.82
 -3 -1 -5 38.52 2.84
 -3 -1 -6 4.53 0.59
 -3 -1 -6 3.93 0.55
 -3 -1 -6 3.27 0.66
 -3 -1 -7 24.71 1.66
 -3 -1 -7 22.86 1.72
 -3 -1 -8 5.86 0.52
 3 1 8 5.04 0.51
 -3 -1 -8 4.78 0.53
 -3 -1 -8 4.44 0.74
 -3 -1 -9 15.75 1.22
 -3 -1 -9 15.24 1.12
 -3 -1 -9 16.27 1.11
 -3 -1 -9 13.47 1.26
 3 1 9 14.86 1.09
 3 1 9 15.6 1.11
 3 1 10 6.22 0.58
 -3 -1 -10 5.54 0.6
 -3 -1 -10 5.49 0.72
 -3 -1 -10 5.08 0.75
 3 1 11 1.65 0.45
 -3 -1 -11 1.3 0.51
 -3 -1 -11 2.08 0.47
 3 1 12 0.87 0.4
 -3 -1 -12 0.74 0.45
 -3 -1 -12 0.7 0.44
 3 1 13 -0.12 0.32
 -3 -1 -13 0.48 0.36
 -3 -1 -13 0.98 0.38
 -3 -1 -14 0.62 0.25
 -3 -2 11 3.93 0.37
 -3 -2 11 4.57 0.43
 3 2 -10 0.63 0.29
 -3 -2 10 0.6 0.41
 -3 -2 10 0.43 0.37
 -3 -2 9 16.84 1.21
 3 2 -8 0.44 0.31
 -3 -2 7 115.71 8.04
 -3 -2 7 123.73 7.95
 3 2 -7 126.45 7.95
 3 2 -7 119.73 7.94
 3 2 -6 23.52 1.56
 -3 -2 6 22.95 1.57
 -3 -2 6 20.21 1.69
 -3 -2 5 17.21 1.46
 3 2 -5 23.92 1.55
 -3 -2 4 18.18 1.21
 3 2 -4 19.74 1.31
 -3 -2 4 15.95 1.17
 -3 -2 3 217.57 13.43
 3 2 -3 197.62 13.42
 -3 -2 2 76.23 4.87
 3 2 -2 72.36 4.88
 -3 -2 1 34.63 2.2
 3 2 -1 31.52 2.22
 -3 -2 1 31.79 2.2
 3 2 0 151.64 9.56
 -3 -2 0 139.29 9.54
 -3 -2 0 153.45 9.55
 -3 -2 0 147.3 9.53
 -3 -2 -1 104.09 6.74
 3 2 1 100.79 6.75
 -3 -2 -1 104.63 6.73
 -3 -2 -2 1.37 0.46
 -3 -2 -3 2.01 0.52
 -3 -2 -3 2.02 0.38
 -3 -2 -3 2.46 0.51
 -3 -2 -4 0.71 0.5
 -3 -2 -4 0.79 0.37
 -3 -2 -4 0.56 0.49
 -3 -2 -5 11.6 1
 -3 -2 -5 12.25 0.93
 -3 -2 -5 13.52 0.97
 -3 -2 -6 16.31 1.1
 -3 -2 -6 13.21 1.04
 -3 -2 -6 13.75 1.05
 -3 -2 -7 0.86 0.46
 -3 -2 -7 1.47 0.51
 -3 -2 -8 1.79 0.42
 -3 -2 -8 1.33 0.66
 3 2 8 1.12 0.37
 -3 -2 -8 1.1 0.4
 -3 -2 -8 2.18 0.51
 -3 -2 -8 1.28 0.51
 -3 -2 -9 46.16 2.86
 -3 -2 -9 42.87 2.81
 -3 -2 -9 36.66 2.89
 3 2 9 41.23 2.81
 3 2 9 40.49 2.79
 -3 -2 -9 45.4 2.8
 3 2 9 42.54 2.77
 -3 -2 -10 8.16 0.76
 -3 -2 -10 6.55 0.91
 3 2 10 8.85 0.75
 3 2 10 8.55 0.7
 -3 -2 -10 8.14 0.73
 3 2 10 8.74 0.63
 3 2 11 1.25 0.42
 -3 -2 -11 0.53 0.45
 3 2 12 20.59 1.43
 -3 -2 -12 21.45 1.45
 3 2 13 19.18 1.27
 -3 -2 -13 17.6 1.29
 -3 -2 -13 19.98 1.31
 -3 -2 -14 11.18 0.78
 -3 -3 11 0.27 0.26
 -3 -3 10 1.33 0.36
 -3 -3 10 0.74 0.32
 -3 -3 9 0.11 0.41
 3 3 -8 3.3 0.39
 3 3 -7 24.43 1.71
 -3 -3 7 23.9 1.86
 3 3 -7 25.58 1.72
 -3 -3 7 27.5 1.73
 3 3 -7 27.03 1.89
 -3 -3 6 1.23 0.43
 3 3 -6 1.41 0.37
 -3 -3 6 1.3 0.6
 3 3 -6 0.89 0.68
 -3 -3 5 0.6 0.38
 -3 -3 5 0.81 0.6
 -3 -3 5 0.75 0.44
 3 3 -5 1.2 0.69
 -3 -3 4 8.08 0.7
 3 3 -4 7.52 0.87
 3 3 -3 298.07 17.75
 -3 -3 3 259.64 17.72
 -3 -3 2 114.57 7.47
 -3 -3 1 301.56 19.16
 -3 -3 1 288.68 19.16
 3 3 -1 298.03 19.17
 -3 -3 0 36.83 2.26
 -3 -3 0 32.57 2.2
 -3 -3 -1 23.25 1.54
 -3 -3 -1 21.12 1.48
 -3 -3 -2 86.64 5.41
 -3 -3 -2 79.05 5.41
 -3 -3 -3 6.18 0.69
 -3 -3 -4 6.01 0.66
 -3 -3 -4 6.22 0.5
 -3 -3 -4 6.37 0.7
 -3 -3 -5 1.36 0.5
 -3 -3 -5 1.83 0.58
 -3 -3 -5 1.3 0.34
 -3 -3 -6 1.29 0.51
 -3 -3 -6 0.56 0.37
 -3 -3 -6 1.29 0.57
 -3 -3 -7 12.18 0.89
 -3 -3 -7 11.47 0.97
 -3 -3 -7 9.82 0.83
 -3 -3 -8 3.23 0.49
 3 3 8 3.7 0.5
 3 3 8 3.2 0.39
 3 3 8 3.26 0.41
 -3 -3 -8 3.65 0.64
 -3 -3 -9 5.1 0.62
 3 3 9 4.68 0.6
 -3 -3 -9 5.81 0.54
 3 3 9 5.31 0.47
 -3 -3 -9 4.58 0.7
 3 3 9 4.65 0.51
 -3 -3 -10 0.61 0.43
 3 3 10 1.17 0.33
 -3 -3 -10 -0.11 0.74
 -3 -3 -10 0.35 0.5
 3 3 10 0.95 0.39
 -3 -3 -11 0.68 0.43
 3 3 11 0.45 0.31
 -3 -3 -11 1.25 0.52
 3 3 11 0.78 0.39
 -3 -3 -12 0.45 0.4
 3 3 12 -0.13 0.35
 -3 -3 -13 3.73 0.43
 -3 -3 -14 2.69 0.35
 -3 -3 -14 2.37 0.3
 -3 -4 10 1 0.31
 3 4 -9 3.06 0.34
 -3 -4 9 2.89 0.42
 3 4 -8 2.32 0.36
 3 4 -7 47.72 3.06
 3 4 -7 50.19 3.19
 -3 -4 7 47.63 3.08
 3 4 -6 74.08 4.76
 -3 -4 6 59.15 4.83
 3 4 -6 74.95 4.86
 -3 -4 6 74.24 4.82
 -3 -4 6 75.94 4.76
 -3 -4 5 68.31 4.46
 3 4 -5 71.31 4.47
 -3 -4 5 59.52 4.54
 3 4 -5 74.76 4.56
 -3 -4 5 74.72 4.53
 3 4 -5 63.99 4.47
 -3 -4 4 4.85 0.59
 3 4 -4 4.83 0.69
 3 4 -3 7 0.77
 -3 -4 2 0.06 0.58
 3 4 -2 0.5 0.54
 -3 -4 1 79.7 5.27
 -3 -4 1 82.48 5.29
 3 4 -1 80.57 5.28
 -3 -4 0 65.3 4.39
 -3 -4 0 75.75 4.43
 -3 -4 -1 282.36 18.3
 -3 -4 -2 4.05 0.6
 -3 -4 -3 128.79 8.3
 -3 -4 -3 126.06 8.3
 -3 -4 -4 88.47 5.79
 -3 -4 -5 7.09 0.69
 -3 -4 -5 5.39 0.73
 -3 -4 -6 3.94 0.62
 -3 -4 -6 4.42 0.68
 -3 -4 -7 5.03 0.65
 -3 -4 -7 5.32 0.74
 -3 -4 -8 1.07 0.63
 -3 -4 -8 1.97 0.56
 3 4 8 2.02 0.39
 3 4 8 2.16 0.37
 3 4 8 2.1 0.36
 -3 -4 -9 11.77 0.91
 -3 -4 -9 12.12 1.03
 3 4 9 11.58 0.83
 3 4 9 10.49 0.83
 -3 -4 -9 11.08 0.84
 3 4 9 11.38 0.82
 -3 -4 -10 2.78 0.45
 3 4 10 2.89 0.4
 3 4 10 2.38 0.42
 -3 -4 -10 2.93 0.58
 -3 -4 -10 2.31 0.64
 3 4 11 0.46 0.36
 -3 -4 -11 0.51 0.41
 3 4 11 0.17 0.32
 -3 -4 -11 0.13 0.55
 -3 -4 -12 12.13 0.93
 3 4 12 12.85 0.89
 -3 -4 -12 13.49 0.99
 3 4 13 1.2 0.22
 -3 -4 -13 0.85 0.34
 -3 -4 -14 1.16 0.23
 3 5 -8 4.25 0.43
 -3 -5 7 14.28 1.09
 3 5 -7 15.94 1.06
 3 5 -6 11.62 1.06
 3 5 -6 12.51 0.88
 -3 -5 6 12.85 0.9
 -3 -5 6 9.96 1.02
 -3 -5 6 11.46 1.04
 -3 -5 5 0.18 0.39
 3 5 -5 0.57 0.35
 3 5 -5 -0.5 0.59
 3 5 -5 0.12 0.5
 -3 -5 5 0.2 0.62
 -3 -5 5 0.57 0.57
 3 5 -5 0.19 0.37
 -3 -5 4 10.24 0.79
 3 5 -4 11.36 0.95
 -3 -5 4 10.93 0.94
 3 5 -4 10.91 0.79
 3 5 -4 10.93 0.86
 3 5 -3 5.05 0.65
 3 5 -2 13.54 1.04
 -3 -5 1 5.03 0.53
 3 5 -1 4.88 0.56
 -3 -5 0 0.72 0.48
 3 5 0 0.36 0.39
 -3 -5 -1 99.5 6.33
 3 5 1 95.67 6.29
 -3 -5 -2 21.62 1.54
 -3 -5 -2 21.41 1.52
 -3 -5 -3 19.12 1.39
 -3 -5 -4 1.89 0.6
 -3 -5 -4 2.62 0.59
 -3 -5 -5 95.83 6.28
 -3 -5 -6 1.27 0.6
 -3 -5 -6 1.07 0.65
 -3 -5 -7 6.12 0.73
 -3 -5 -7 4.84 0.78
 3 5 8 0.19 0.35
 -3 -5 -8 0.95 0.66
 -3 -5 -8 -0.21 0.46
 3 5 8 -0.08 0.38
 -3 -5 -8 1.47 0.59
 3 5 8 0.56 0.35
 3 5 8 0.12 0.48
 3 5 9 1.53 0.49
 3 5 9 1.85 0.42
 -3 -5 -9 1.28 0.38
 3 5 9 2.26 0.39
 3 5 9 2.44 0.38
 -3 -5 -10 9.94 0.79
 3 5 10 11.05 0.8
 -3 -5 -10 11.04 0.89
 -3 -5 -11 -0.36 0.38
 3 5 11 0.28 0.34
 -3 -5 -11 0.23 0.54
 -3 -5 -12 1.13 0.36
 3 5 12 1.09 0.31
 -3 -5 -12 1.56 0.5
 -3 -5 -13 -0.34 0.28
 -3 -5 -13 -0.07 0.41
 -3 -5 -14 2.17 0.22
 3 6 -9 -0.22 0.22
 3 6 -8 0.27 0.3
 3 6 -7 1.96 0.37
 -3 -6 6 26.52 1.81
 3 6 -6 27.35 1.8
 -3 -6 5 60.19 3.9
 3 6 -5 60.39 3.99
 -3 -6 5 49.98 3.98
 -3 -6 5 64.94 4.01
 3 6 -5 61.01 3.9
 3 6 -4 0.13 0.53
 -3 -6 4 0.9 0.36
 -3 -6 4 0.43 0.59
 3 6 -3 0.06 0.35
 -3 -6 3 0.56 0.57
 3 6 -3 0.11 0.5
 3 6 -3 0.26 0.33
 -3 -6 2 16.63 1.31
 3 6 -2 16.39 1.2
 3 6 -1 61.48 4.03
 -3 -6 0 48.93 3.23
 -3 -6 -1 67.88 4.48
 -3 -6 -2 130.33 8.48
 -3 -6 -2 129.88 8.48
 -3 -6 -3 4.68 0.68
 -3 -6 -3 4.45 0.62
 -3 -6 -4 14.27 1.13
 -3 -6 -5 18.44 1.4
 -3 -6 -5 18.76 1.41
 -3 -6 -6 4.61 0.71
 -3 -6 -7 1.01 0.69
 3 6 7 1.41 0.35
 3 6 7 1.66 0.42
 3 6 7 1.35 0.48
 -3 -6 -7 0.98 0.64
 -3 -6 -8 0.62 0.69
 -3 -6 -8 0.4 0.55
 3 6 8 1.71 0.43
 3 6 8 0.86 0.51
 -3 -6 -8 -0.67 0.64
 -3 -6 -9 57.41 3.71
 3 6 9 53.48 3.59
 3 6 9 56.99 3.58
 3 6 9 53.82 3.58
 -3 -6 -9 51.76 3.67
 3 6 10 1.3 0.42
 3 6 10 1.39 0.38
 -3 -6 -11 36.23 2.36
 3 6 11 37.1 2.31
 -3 -6 -11 32.63 2.3
 -3 -6 -12 0.14 0.47
 -3 -6 -12 -0.12 0.29
 3 6 12 0.02 0.3
 -3 -6 -13 2.19 0.43
 -3 -6 -13 3.11 0.3
 -3 -6 -14 0.22 0.23
 3 7 -9 -0.04 0.18
 3 7 -8 0.35 0.26
 3 7 -7 1.83 0.35
 3 7 -6 1.34 0.37
 3 7 -5 0.3 0.55
 3 7 -5 -0.22 0.36
 3 7 -4 7.29 0.8
 -3 -7 4 9.42 0.9
 3 7 -3 8.65 0.81
 3 7 -3 8.87 0.7
 -3 -7 3 10.03 0.9
 3 7 -2 0.83 0.32
 3 7 -2 0.71 0.32
 3 7 -2 0.29 0.41
 -3 -7 2 0.5 0.71
 -3 -7 1 0.47 0.63
 3 7 -1 0.84 0.29
 -3 -7 0 25.99 1.84
 -3 -7 -1 0.4 0.58
 -3 -7 -2 14.46 1.11
 -3 -7 -2 14.37 1.15
 -3 -7 -3 1.24 0.53
 -3 -7 -3 0.89 0.61
 -3 -7 -4 50.7 3.33
 -3 -7 -4 48.41 3.34
 -3 -7 -5 1.22 0.63
 -3 -7 -5 0.22 0.64
 3 7 6 8.59 0.72
 3 7 6 7.96 0.68
 3 7 6 7.9 0.62
 -3 -7 -6 8.73 0.9
 -3 -7 -6 9.91 0.9
 -3 -7 -7 5.02 0.76
 3 7 7 3.6 0.42
 3 7 7 4.15 0.57
 3 7 8 2.06 0.56
 3 7 8 2.12 0.45
 -3 -7 -8 0.94 0.69
 3 7 8 2.2 0.39
 -3 -7 -8 1.5 0.69
 -3 -7 -9 -0.64 0.64
 3 7 9 0.03 0.37
 3 7 9 0.62 0.54
 3 7 9 -0.52 0.46
 3 7 10 26.59 1.78
 3 7 10 25.76 1.77
 3 7 11 1.73 0.37
 -3 -7 -11 1.87 0.51
 3 7 12 1.03 0.3
 -3 -7 -12 1.23 0.44
 3 7 13 -0.05 0.18
 -3 -7 -13 0.34 0.34
 -3 -7 -14 -0.04 0.19
 3 8 -8 0.03 0.22
 3 8 -7 0.69 0.29
 3 8 -5 17.38 1.27
 3 8 -4 25.98 1.8
 3 8 -4 25.82 1.74
 -3 -8 3 132.6 9.11
 3 8 -3 142 9.02
 3 8 -3 137.21 9.03
 3 8 -2 173.83 11.31
 3 8 -2 174.57 11.31
 -3 -8 2 176.92 11.39
 3 8 -1 6.75 0.54
 -3 -8 1 7.69 0.87
 3 8 -1 6.4 0.6
 3 8 -1 5.92 0.53
 3 8 0 32.52 2.05
 3 8 0 30.01 2.05
 3 8 0 31.65 2.06
 -3 -8 0 34.45 2.19
 3 8 0 29.22 2.05
 3 8 1 0.11 0.27
 3 8 1 -0.41 0.36
 3 8 1 0.02 0.29
 -3 -8 -2 3.47 0.72
 3 8 2 4.01 0.41
 -3 -8 -2 4.64 0.61
 3 8 3 19.28 1.38
 -3 -8 -3 23.02 1.51
 3 8 3 20.69 1.41
 -3 -8 -3 23.01 1.55
 3 8 4 29.14 1.95
 3 8 4 28.44 1.95
 -3 -8 -4 33.16 2.08
 -3 -8 -4 31.54 2.1
 3 8 4 29.41 1.98
 3 8 5 32.57 2.12
 3 8 5 31.4 2.12
 -3 -8 -5 35.45 2.25
 3 8 5 31.28 2.1
 3 8 5 32.36 2.14
 3 8 6 20.6 1.43
 3 8 6 21.94 1.44
 -3 -8 -6 22.13 1.61
 3 8 6 20.62 1.42
 -3 -8 -6 22.48 1.62
 3 8 7 2.55 0.56
 3 8 7 2.24 0.46
 3 8 7 2.27 0.36
 -3 -8 -7 2.16 0.74
 -3 -8 -7 2.16 0.71
 3 8 8 37.15 2.35
 -3 -8 -8 33.02 2.46
 3 8 8 34.91 2.31
 -3 -8 -8 32.15 2.44
 3 8 9 24.63 1.67
 3 8 9 25.36 1.72
 3 8 9 24.86 1.69
 3 8 10 11.05 0.83
 3 8 10 12.09 0.9
 3 8 10 10.99 0.87
 -3 -8 -11 0.56 0.46
 -3 -8 -12 0.67 0.39
 3 8 12 0.51 0.28
 3 8 12 0.26 0.22
 -3 -8 -13 -0.41 0.28
 3 9 -8 0.23 0.15
 3 9 -7 4.9 0.41
 3 9 -6 0.83 0.3
 3 9 -4 1.45 0.56
 3 9 -3 22.45 1.6
 3 9 -3 22.6 1.53
 3 9 -2 19.28 1.29
 -3 -9 2 17.85 1.44
 3 9 -2 19.04 1.35
 -3 -9 2 18.08 1.51
 3 9 -1 0.07 0.32
 -3 -9 1 1.12 0.75
 3 9 -1 -0.22 0.46
 -3 -9 1 0.04 0.61
 3 9 0 84.3 5.27
 3 9 0 77.41 5.27
 3 9 0 83.14 5.28
 -3 -9 0 90.17 5.37
 3 9 0 77.85 5.28
 3 9 1 6.39 0.55
 -3 -9 -1 7.49 0.79
 3 9 1 5.93 0.51
 3 9 1 6.74 0.59
 -3 -9 -1 6.51 0.81
 3 9 2 29.56 2
 -3 -9 -2 33.12 2.14
 3 9 2 30.04 1.98
 3 9 2 29.23 2.02
 3 9 2 30.74 2
 3 9 3 4.67 0.47
 -3 -9 -3 6.07 0.69
 3 9 3 4.77 0.58
 -3 -9 -3 6.41 0.8
 -3 -9 -4 2.36 0.72
 -3 -9 -4 3.35 0.64
 3 9 4 2.48 0.38
 3 9 4 2.54 0.4
 3 9 4 2.31 0.53
 3 9 5 20.13 1.33
 -3 -9 -5 19.7 1.47
 3 9 5 18.11 1.27
 -3 -9 -5 19.06 1.43
 3 9 5 18.02 1.24
 3 9 5 18.83 1.28
 3 9 6 5.74 0.67
 3 9 6 6.03 0.53
 -3 -9 -6 5.71 0.8
 3 9 6 5.64 0.49
 3 9 6 6.38 0.58
 3 9 7 22.31 1.53
 3 9 7 21.99 1.54
 3 9 7 23.38 1.6
 3 9 7 24.47 1.56
 3 9 8 3.57 0.41
 3 9 8 3.14 0.43
 3 9 8 4.15 0.62
 3 9 8 3.73 0.52
 3 9 9 1.35 0.56
 3 9 9 1.46 0.36
 3 9 9 1.78 0.35
 3 9 10 2.73 0.53
 3 9 10 2.34 0.35
 3 9 10 2.93 0.37
 3 9 11 0.98 0.3
 -3 -9 -11 1.1 0.4
 3 9 11 0.49 0.25
 -3 -9 -12 0.23 0.31
 3 10 -7 19.98 1.31
 3 10 -5 0.82 0.31
 3 10 -4 12.35 1.07
 3 10 -4 15.9 1.02
 3 10 -3 10.09 0.84
 3 10 -3 9.74 0.74
 3 10 -2 2.76 0.58
 3 10 -2 2.47 0.38
 3 10 -1 7.08 0.68
 3 10 -1 6.73 0.55
 3 10 0 29.11 1.88
 3 10 0 27.18 1.84
 -3 -10 -1 0.49 0.54
 -3 -10 -1 1 0.68
 3 10 1 0.12 0.37
 3 10 1 0.63 0.43
 -3 -10 -2 20.85 1.54
 3 10 2 18.7 1.4
 -3 -10 -2 22.26 1.53
 3 10 2 19.68 1.36
 3 10 2 20.7 1.38
 -3 -10 -3 47.06 3.15
 3 10 3 44.79 3.04
 3 10 3 46.11 3.02
 3 10 3 46.85 3.03
 -3 -10 -4 122.98 8.11
 3 10 4 124.53 8.02
 3 10 4 122.43 8.02
 3 10 5 24.39 1.65
 3 10 5 25.12 1.71
 3 10 6 0.58 0.55
 3 10 6 -0.03 0.4
 3 10 6 0.22 0.35
 3 10 6 0.18 0.26
 3 10 7 1.31 0.43
 3 10 7 1.41 0.35
 3 10 7 1.2 0.3
 3 10 8 1.19 0.55
 3 10 8 1.21 0.43
 3 10 8 0.57 0.33
 3 10 8 0.95 0.3
 3 10 9 1.07 0.29
 3 10 9 0.19 0.29
 3 10 9 1 0.54
 3 10 10 -0.01 0.27
 3 10 10 -0.06 0.46
 3 10 10 0.04 0.24
 3 10 11 1.72 0.26
 -3 -10 -11 0.94 0.34
 3 10 12 0.03 0.17
 -3 -10 -12 -0.13 0.2
 3 11 -5 0.48 0.24
 3 11 -4 0.67 0.28
 3 11 -3 1.04 0.31
 3 11 -3 0.55 0.44
 3 11 -2 1.22 0.32
 3 11 -2 1.53 0.5
 3 11 -1 0.29 0.3
 3 11 -1 0.78 0.51
 3 11 0 4.45 0.42
 3 11 0 5.59 0.57
 3 11 1 0.42 0.44
 3 11 2 5.12 0.54
 3 11 3 3.66 0.43
 3 11 3 3.61 0.49
 3 11 3 3.62 0.55
 3 11 4 26.09 1.77
 3 11 4 27.89 1.78
 3 11 4 25.23 1.8
 3 11 5 0.31 0.33
 3 11 5 -0.11 0.41
 3 11 5 0.14 0.53
 3 11 6 13.61 0.96
 3 11 6 13.91 1.05
 3 11 7 10.31 0.73
 3 11 7 9.17 0.85
 3 11 8 1.8 0.3
 3 11 9 0.11 0.48
 -3 -11 -10 -0.1 0.27
 3 11 11 0.43 0.16
 3 12 -3 1.42 0.26
 3 12 -2 0.32 0.38
 3 12 -2 1 0.25
 3 12 -1 2.62 0.48
 3 12 -1 2.5 0.3
 3 12 0 5.73 0.59
 3 12 1 -0.45 0.42
 3 12 2 9.02 0.72
 3 12 3 0.67 0.4
 3 12 3 0.58 0.39
 3 12 4 6.62 0.65
 3 12 4 7.47 0.61
 3 12 5 2.42 0.5
 3 12 5 2.93 0.36
 3 12 5 3.14 0.43
 3 12 6 0.1 0.47
 3 12 6 -0.4 0.28
 3 12 6 0.31 0.36
 3 12 7 8.67 0.73
 3 12 7 8.03 0.61
 3 12 7 9.4 0.67
 3 12 8 -0.09 0.44
 3 12 8 -0.02 0.32
 3 12 9 -0.04 0.27
 3 12 10 0.09 0.21
 3 13 -1 0.45 0.27
 3 13 0 0.98 0.34
 3 13 1 0 0.38
 3 13 2 8.92 0.69
 3 13 3 1.34 0.37
 3 13 4 1.79 0.36
 3 13 5 1.07 0.33
 3 13 6 0.61 0.31
 3 13 7 0.49 0.28
 3 13 8 1.09 0.24
 3 14 4 0.97 0.24
 -4 11 5 0.17 0.19
 -4 11 1 0.36 0.19
 -4 11 0 1.2 0.23
 -4 11 -1 3.56 0.33
 -4 11 -2 3.9 0.34
 -4 11 -3 2.37 0.25
 -4 10 6 1.22 0.21
 -4 10 5 -0.05 0.22
 4 -10 -4 0.59 0.19
 -4 10 2 3.65 0.37
 -4 10 1 24.19 1.57
 -4 10 1 23.15 1.57
 -4 10 0 7.63 0.59
 -4 10 0 6.93 0.57
 -4 10 -1 7.73 0.59
 -4 10 -1 6.77 0.56
 -4 10 -2 2.04 0.32
 -4 10 -2 2.28 0.37
 -4 10 -2 1.64 0.32
 -4 10 -3 0.7 0.27
 -4 10 -3 0.85 0.34
 -4 10 -3 0.76 0.28
 -4 10 -4 3.1 0.3
 -4 10 -4 2.19 0.3
 -4 10 -5 0.85 0.2
 -4 10 -5 0.65 0.2
 -4 10 -5 1.16 0.24
 -4 9 8 0.09 0.17
 -4 9 8 0.4 0.2
 -4 9 7 5.69 0.43
 4 -9 -7 4.39 0.37
 4 -9 -6 0.55 0.23
 -4 9 6 0.63 0.3
 -4 9 5 4.92 0.45
 -4 9 4 1.93 0.34
 -4 9 3 33.32 2.05
 -4 9 3 29.31 2.04
 -4 9 2 1.94 0.35
 -4 9 2 1.37 0.37
 -4 9 1 17.5 1.2
 -4 9 1 17.37 1.2
 -4 9 0 7.95 0.64
 -4 9 0 7.92 0.64
 -4 9 0 7.96 0.66
 -4 9 -1 0.02 0.35
 -4 9 -1 0.26 0.43
 -4 9 -2 0.1 0.35
 -4 9 -2 -0.13 0.42
 -4 9 -3 6.33 0.57
 -4 9 -3 6.58 0.57
 -4 9 -3 7.79 0.63
 -4 9 -4 3.2 0.38
 -4 9 -4 3.04 0.39
 -4 9 -5 -0.1 0.29
 -4 9 -5 0.01 0.28
 -4 9 -5 -0.07 0.36
 -4 9 -6 -0.2 0.23
 -4 9 -6 0.15 0.29
 -4 9 -7 1.03 0.19
 -4 9 -7 1.69 0.21
 -4 9 -7 1.3 0.19
 -4 8 9 0.3 0.18
 4 -8 -8 1.25 0.25
 -4 8 8 1.08 0.3
 -4 8 7 0.43 0.35
 4 -8 -7 0.05 0.27
 -4 8 6 0.27 0.34
 -4 8 5 3.22 0.41
 -4 8 4 5.18 0.48
 -4 8 4 4.08 0.49
 -4 8 3 83.94 5.68
 -4 8 3 95.02 5.68
 -4 8 3 83.5 5.67
 -4 8 2 6.54 0.6
 -4 8 2 7.48 0.62
 -4 8 2 7.52 0.6
 -4 8 1 13.48 0.9
 -4 8 1 10.76 0.88
 -4 8 1 13.05 0.89
 -4 8 1 12.39 0.91
 -4 8 0 0.48 0.36
 -4 8 0 0.29 0.36
 -4 8 0 0.49 0.41
 -4 8 -1 1.89 0.39
 -4 8 -1 1.55 0.46
 -4 8 -1 2.14 0.39
 -4 8 -2 0.65 0.38
 -4 8 -2 0.75 0.46
 -4 8 -3 7.19 0.61
 -4 8 -4 1.34 0.39
 -4 8 -4 1.11 0.36
 -4 8 -4 1.85 0.49
 -4 8 -5 0.77 0.36
 -4 8 -5 0.83 0.35
 -4 8 -5 1 0.45
 -4 8 -6 1.61 0.34
 -4 8 -6 1.63 0.39
 -4 8 -6 1.23 0.32
 -4 8 -7 -0.02 0.28
 -4 8 -7 0.49 0.26
 -4 8 -7 0.09 0.31
 -4 8 -8 1.57 0.23
 -4 8 -8 1.7 0.23
 -4 8 -8 1.85 0.24
 -4 7 9 1.1 0.23
 4 -7 -9 1.34 0.27
 -4 7 9 1.89 0.28
 -4 7 8 0.35 0.27
 4 -7 -8 0.4 0.3
 -4 7 8 0.41 0.35
 -4 7 7 0.59 0.31
 4 -7 -7 0.6 0.33
 -4 7 7 0.81 0.4
 -4 7 6 14.96 0.99
 -4 7 6 13.03 0.97
 -4 7 5 27 1.78
 -4 7 5 26.31 1.8
 -4 7 4 18.72 1.31
 -4 7 4 20.3 1.32
 -4 7 4 18.96 1.34
 -4 7 3 5.79 0.56
 -4 7 3 5.62 0.58
 -4 7 3 7.26 0.55
 -4 7 2 24.03 1.5
 -4 7 2 20.94 1.5
 -4 7 2 21.4 1.5
 -4 7 1 2.56 0.39
 -4 7 1 1.82 0.4
 4 -7 -1 2.94 0.64
 -4 7 1 2.73 0.39
 -4 7 1 1.81 0.44
 -4 7 0 30.83 2.02
 4 -7 0 34.68 2.15
 -4 7 0 31.65 2.02
 -4 7 0 27.98 2.01
 -4 7 0 29.94 2.03
 -4 7 -1 29 1.91
 4 -7 1 30.03 2.04
 -4 7 -1 28.32 1.93
 -4 7 -1 28.14 1.91
 -4 7 -2 2.6 0.42
 -4 7 -2 2.62 0.42
 -4 7 -2 2.46 0.49
 -4 7 -3 25.08 1.69
 -4 7 -4 2.89 0.45
 -4 7 -4 4.19 0.55
 -4 7 -5 0.73 0.4
 -4 7 -5 0.63 0.38
 -4 7 -5 1.67 0.48
 -4 7 -6 11.04 0.82
 -4 7 -6 9.6 0.79
 -4 7 -7 2.58 0.41
 -4 7 -7 4.04 0.44
 -4 7 -8 2.53 0.36
 -4 7 -8 2.48 0.34
 -4 7 -8 3.62 0.35
 -4 7 -9 1.14 0.24
 -4 7 -9 1.29 0.23
 -4 6 10 0.31 0.18
 4 -6 -10 0.84 0.23
 -4 6 10 0.81 0.21
 -4 6 9 1.1 0.29
 4 -6 -9 0.22 0.31
 -4 6 9 1.23 0.33
 -4 6 8 -0.12 0.35
 4 -6 -8 0.02 0.35
 -4 6 8 0.66 0.4
 -4 6 7 3.77 0.46
 -4 6 7 4.44 0.5
 4 -6 -7 3.92 0.46
 -4 6 6 12.01 0.86
 -4 6 6 11.32 0.86
 -4 6 6 11.15 0.89
 -4 6 5 32.44 2.05
 -4 6 5 27.97 2.05
 -4 6 5 32.74 2.07
 -4 6 4 7.85 0.66
 -4 6 4 8.46 0.63
 -4 6 4 6.94 0.64
 4 -6 -3 15.29 1.21
 -4 6 3 15.06 1.03
 -4 6 3 14.62 1.06
 -4 6 3 14.26 1.05
 4 -6 -2 6.9 0.75
 -4 6 2 5.03 0.53
 -4 6 2 5.47 0.51
 -4 6 2 7.2 0.88
 -4 6 2 5.53 0.5
 -4 6 2 5.36 0.54
 4 -6 -1 44.12 2.57
 -4 6 1 36.15 2.44
 -4 6 1 35.7 2.44
 -4 6 1 35.14 2.6
 -4 6 1 39.02 2.44
 -4 6 1 35.58 2.45
 4 -6 0 7.91 0.8
 -4 6 0 6.76 0.6
 -4 6 0 7.12 0.6
 -4 6 0 7.27 0.88
 -4 6 0 8.48 0.62
 -4 6 0 7.55 0.64
 -4 6 -1 14.74 1.05
 -4 6 -1 13.21 1.04
 -4 6 -1 15.97 1.08
 4 -6 1 17.27 1.2
 -4 6 -1 16.57 1.06
 -4 6 -2 2.51 0.38
 -4 6 -2 2.47 0.4
 4 -6 2 2.88 0.62
 -4 6 -3 5.55 0.56
 -4 6 -3 7.64 0.63
 -4 6 -3 6.51 0.59
 -4 6 -4 10.94 0.85
 -4 6 -4 10.1 0.95
 -4 6 -5 1.11 0.48
 -4 6 -6 1.24 0.47
 -4 6 -6 1.03 0.43
 -4 6 -6 0.41 0.41
 -4 6 -7 0.19 0.41
 -4 6 -7 0 0.39
 -4 6 -7 0.35 0.4
 4 -6 7 -0.07 0.37
 -4 6 -8 0.07 0.37
 -4 6 -8 -0.53 0.36
 -4 6 -8 -0.26 0.33
 4 -6 8 0.18 0.36
 -4 6 -9 -0.01 0.32
 -4 6 -9 0.77 0.3
 4 -6 9 0.54 0.31
 -4 6 -10 0.65 0.23
 4 -6 10 1.32 0.24
 -4 5 10 1.38 0.28
 -4 5 10 1.24 0.22
 -4 5 9 0.1 0.35
 -4 5 9 -0.29 0.35
 -4 5 8 1.71 0.41
 -4 5 8 1.79 0.44
 -4 5 7 2.4 0.45
 -4 5 7 2.32 0.47
 -4 5 6 45.41 3.22
 -4 5 6 51.07 3.22
 -4 5 6 49.96 3.2
 -4 5 5 4.82 0.53
 4 -5 -5 5.06 0.69
 -4 5 5 4.94 0.49
 -4 5 4 7.88 0.66
 -4 5 4 8.59 0.68
 4 -5 -4 8.86 0.84
 -4 5 4 8.27 0.66
 -4 5 4 8.12 0.64
 -4 5 4 6.91 1.02
 -4 5 3 2.29 0.82
 -4 5 3 2.37 0.42
 4 -5 -3 2.58 0.62
 -4 5 3 2.79 0.43
 -4 5 3 2.14 0.35
 -4 5 2 8.1 0.93
 -4 5 2 7.29 0.65
 -4 5 2 7.53 0.61
 -4 5 2 7.02 0.58
 4 -5 -2 7.82 0.82
 -4 5 2 7.81 0.59
 -4 5 2 7.39 0.63
 -4 5 1 34.24 2.33
 -4 5 1 32.33 2.16
 -4 5 1 32.12 2.14
 -4 5 1 30.99 2.15
 4 -5 -1 37.86 2.27
 -4 5 1 35.21 2.15
 -4 5 1 29.8 2.15
 -4 5 0 24.49 1.77
 -4 5 0 23.34 1.62
 -4 5 0 23.35 1.61
 -4 5 0 22.65 1.61
 4 -5 0 27 1.73
 -4 5 0 25.85 1.61
 -4 5 0 24.26 1.62
 -4 5 -1 17.03 1.28
 4 -5 1 19.21 1.25
 -4 5 -1 15.76 1.15
 -4 5 -1 14.42 1.11
 -4 5 -1 16 1.12
 -4 5 -1 18.42 1.13
 4 -5 2 8.69 0.79
 -4 5 -2 7.78 0.64
 -4 5 -2 7.4 0.59
 -4 5 -2 6.89 0.59
 -4 5 -2 8.1 0.62
 -4 5 -3 1.57 0.38
 -4 5 -3 1.71 0.45
 -4 5 -3 1.96 0.56
 -4 5 -4 0.61 0.38
 -4 5 -4 0.59 0.36
 -4 5 -4 0.91 0.43
 -4 5 -4 0.7 0.57
 -4 5 -5 3.2 0.45
 -4 5 -5 3.01 0.47
 -4 5 -5 3.71 0.66
 -4 5 -5 3.7 0.5
 -4 5 -6 8.11 0.67
 -4 5 -6 8.62 0.66
 4 -5 6 5.99 0.65
 -4 5 -7 9.34 0.78
 -4 5 -7 10.46 0.78
 -4 5 -7 10.34 0.79
 4 -5 7 9.63 0.8
 -4 5 -8 0.87 0.41
 -4 5 -8 1 0.39
 4 -5 8 0.84 0.44
 -4 5 -8 1.27 0.35
 -4 5 -9 2.96 0.42
 -4 5 -9 3.33 0.41
 4 -5 9 3.07 0.45
 -4 5 -10 0.26 0.3
 -4 5 -10 -0.42 0.3
 4 -5 10 0.54 0.34
 -4 5 -11 1.85 0.25
 4 -5 11 2.24 0.28
 4 -4 -10 0.28 0.31
 -4 4 10 0.18 0.31
 -4 4 10 0.06 0.27
 4 -4 -9 -0.49 0.37
 -4 4 9 0.34 0.36
 -4 4 9 0.37 0.31
 -4 4 9 -0.27 0.39
 -4 4 8 9.38 0.78
 -4 4 8 8.08 0.72
 4 -4 -8 10.89 0.75
 -4 4 8 10.53 0.77
 -4 4 7 -0.12 0.45
 4 -4 -7 0.33 0.4
 -4 4 7 0.51 0.34
 -4 4 7 -0.17 0.47
 -4 4 6 0.17 0.44
 -4 4 6 0.61 0.44
 -4 4 6 0.12 0.4
 -4 4 5 1.38 0.36
 -4 4 5 1.6 0.44
 -4 4 5 1.78 0.83
 -4 4 5 1.62 0.38
 -4 4 5 1.85 0.45
 4 -4 -5 1.66 0.57
 -4 4 4 -0.24 0.37
 -4 4 4 -0.24 0.37
 4 -4 -4 0.03 0.53
 -4 4 4 -0.13 0.31
 -4 4 3 14.21 0.98
 4 -4 -3 16.39 1.11
 -4 4 3 13.07 0.97
 -4 4 3 14.11 1.22
 -4 4 3 12.46 0.99
 -4 4 3 13.74 0.95
 -4 4 2 2.25 0.74
 -4 4 2 2.28 0.42
 -4 4 2 2.08 0.31
 -4 4 2 2.33 0.38
 4 -4 -2 2.43 0.56
 -4 4 2 2.32 0.37
 -4 4 1 45.75 3.31
 4 -4 -1 50.99 3.27
 -4 4 0 17.88 1.52
 4 -4 0 22.13 1.47
 -4 4 -1 -0.1 0.56
 4 -4 1 0.44 0.48
 -4 4 -2 0.38 0.53
 -4 4 -3 0.54 0.38
 -4 4 -3 0.22 0.32
 -4 4 -3 0.03 0.52
 -4 4 -4 1.48 0.41
 -4 4 -4 1.38 0.57
 -4 4 -4 1.14 0.35
 -4 4 -4 0.82 0.37
 -4 4 -5 2.46 0.48
 -4 4 -5 3.37 0.65
 -4 4 -5 2.88 0.44
 -4 4 -5 2.73 0.45
 -4 4 -6 0.96 0.4
 -4 4 -6 1.35 0.39
 -4 4 -6 0.72 0.4
 -4 4 -6 0.93 0.66
 4 -4 6 0.82 0.42
 -4 4 -7 14.48 1.04
 4 -4 7 13.83 1.06
 -4 4 -7 15.3 1.23
 -4 4 -7 14.41 1.02
 -4 4 -8 4.63 0.52
 4 -4 8 4.55 0.56
 -4 4 -9 8.04 0.67
 4 -4 9 8.1 0.71
 -4 4 -9 8.32 0.67
 -4 4 -10 -0.38 0.34
 -4 4 -10 -0.14 0.34
 4 -4 10 -0.19 0.41
 -4 4 -11 0.3 0.27
 -4 4 -11 0.69 0.27
 4 -4 11 0 0.33
 -4 4 -12 1 0.19
 4 -4 12 0.51 0.23
 -4 3 11 0.48 0.22
 -4 3 11 0.59 0.23
 -4 3 10 -0.07 0.31
 4 -3 -10 0.08 0.33
 -4 3 9 0.21 0.36
 -4 3 9 0.12 0.42
 4 -3 -9 0.23 0.38
 -4 3 8 0.97 0.39
 4 -3 -8 1.76 0.4
 -4 3 8 1.06 0.44
 -4 3 8 0.57 0.46
 -4 3 7 1.62 0.43
 -4 3 7 1.43 0.49
 -4 3 7 1.98 0.47
 4 -3 -7 2.4 0.41
 4 -3 -6 9.08 0.92
 -4 3 6 8.06 0.67
 -4 3 6 8.03 0.68
 -4 3 6 6.96 0.7
 4 -3 -5 3 0.57
 -4 3 5 3.26 0.46
 -4 3 5 3.46 0.5
 -4 3 5 3.06 0.78
 -4 3 5 3.22 0.4
 -4 3 4 4.29 0.42
 4 -3 -4 4.49 0.6
 -4 3 4 4.6 0.47
 -4 3 4 5.09 0.51
 -4 3 4 4.22 0.52
 -4 3 4 4.77 0.84
 -4 3 4 4.55 0.48
 4 -3 -3 37.74 2.35
 -4 3 3 33.31 2.28
 -4 3 2 133.69 9.17
 4 -3 -2 145.01 9.14
 4 -3 -1 10.69 0.88
 4 -3 0 14.01 1.02
 -4 3 0 12.01 1.1
 4 -3 1 11.34 0.88
 -4 3 -1 10.13 0.95
 -4 3 -2 3.81 0.62
 -4 3 -2 3.71 0.58
 -4 3 -3 16.22 1.13
 4 -3 3 12.72 1.19
 -4 3 -3 14.31 1.13
 -4 3 -4 58.69 4.25
 4 -3 4 64.93 4.25
 -4 3 -4 69.82 4.28
 -4 3 -5 22.32 1.58
 -4 3 -5 23.36 1.57
 -4 3 -5 23.72 1.72
 -4 3 -5 26.75 1.58
 -4 3 -5 21.86 1.57
 4 -3 6 2.39 0.44
 -4 3 -6 2.23 0.39
 -4 3 -6 1.72 0.38
 -4 3 -6 2.3 0.39
 -4 3 -6 1.53 0.42
 -4 3 -6 2.57 0.64
 -4 3 -7 24.83 1.73
 4 -3 7 21.79 1.55
 -4 3 -7 23.02 1.53
 -4 3 -7 21.43 1.53
 -4 3 -7 23.43 1.54
 -4 3 -7 21.66 1.67
 -4 3 -8 32.97 2.17
 4 -3 8 32.56 2.19
 -4 3 -8 32.1 2.18
 -4 3 -9 2.33 0.43
 4 -3 9 2.32 0.51
 -4 3 -9 2.74 0.47
 -4 3 -10 3.77 0.47
 -4 3 -10 4.26 0.47
 -4 3 -10 4.39 0.49
 4 -3 10 4.1 0.54
 -4 3 -11 9.57 0.73
 4 -3 11 10.54 0.76
 -4 3 -11 9.52 0.72
 -4 3 -12 10.55 0.76
 4 -3 12 11.49 0.78
 -4 3 -12 10.98 0.75
 -4 2 11 -0.01 0.25
 -4 2 11 -0.24 0.26
 -4 2 10 0.06 0.34
 -4 2 10 0.37 0.37
 4 -2 -9 -0.16 0.38
 -4 2 9 -0.15 0.4
 -4 2 8 6.53 0.63
 4 -2 -8 7.9 0.63
 -4 2 8 7.32 0.7
 -4 2 7 9.29 0.83
 -4 2 7 10.36 0.78
 4 -2 -7 9.67 0.76
 -4 2 6 8.53 0.72
 4 -2 -6 8.91 1.01
 4 -2 -6 10.97 0.7
 -4 2 6 9.76 1.01
 -4 2 6 8.06 0.73
 -4 2 6 8.05 0.77
 -4 2 5 19.72 1.26
 -4 2 5 16.36 1.44
 -4 2 5 18.17 1.29
 -4 2 5 19.01 1.25
 -4 2 5 17.07 1.25
 -4 2 5 18.4 1.46
 -4 2 5 17.96 1.27
 -4 2 4 -0.53 0.66
 -4 2 4 0.26 0.35
 4 -2 -4 0.35 0.43
 -4 2 4 -0.18 0.39
 -4 2 4 0.33 0.35
 -4 2 4 0.63 0.65
 -4 2 4 0.23 0.37
 4 -2 -3 39.64 2.48
 -4 2 3 36.55 2.56
 -4 2 3 33.31 2.53
 -4 2 2 49.8 3.33
 4 -2 -1 0.08 0.43
 -4 2 1 0.74 0.61
 -4 2 1 0.9 0.48
 -4 2 0 48.55 3.55
 -4 2 0 51.4 3.6
 -4 2 -1 0.03 0.57
 4 -2 1 0.58 0.41
 -4 2 -2 18.41 1.34
 -4 2 -2 17.58 1.35
 4 -2 3 5.98 0.77
 -4 2 -3 5.14 0.65
 -4 2 -4 124.89 8.62
 4 -2 4 135.58 8.64
 -4 2 -4 140.39 8.66
 4 -2 5 14.31 1.21
 -4 2 -5 16.06 1.28
 -4 2 -6 1.92 0.35
 -4 2 -6 1.71 0.62
 -4 2 -6 2.22 0.65
 4 -2 6 2.26 0.43
 -4 2 -7 12.7 0.92
 -4 2 -7 12.29 1.09
 -4 2 -7 14.73 1.15
 4 -2 7 12.13 0.95
 -4 2 -8 2.47 0.42
 -4 2 -8 1.97 0.66
 -4 2 -8 2.64 0.75
 4 -2 8 1.89 0.5
 -4 2 -9 -0.12 0.4
 4 -2 9 0.34 0.49
 -4 2 -10 -0.07 0.39
 -4 2 -10 0.25 0.43
 4 -2 10 0.08 0.47
 -4 2 -11 0.31 0.39
 -4 2 -11 0.8 0.36
 -4 2 -11 0.28 0.33
 -4 2 -12 -0.01 0.33
 -4 2 -12 0.5 0.29
 -4 2 -12 0.45 0.26
 -4 2 -13 0.67 0.2
 4 -2 13 0.54 0.24
 -4 1 11 1.23 0.29
 4 -1 -11 0.66 0.22
 -4 1 11 0.76 0.25
 -4 1 10 2.34 0.42
 -4 1 10 2.81 0.4
 4 -1 -9 3.14 0.42
 -4 1 9 2.68 0.5
 4 -1 -8 6.68 0.59
 4 -1 -7 66.9 4.19
 -4 1 7 61.16 4.03
 4 -1 -7 63.48 4.03
 -4 1 7 58.06 4.06
 -4 1 6 10.3 0.84
 -4 1 6 9.45 0.81
 4 -1 -6 13.05 1.09
 -4 1 6 10.6 0.79
 -4 1 6 11.44 1.05
 4 -1 -6 10.27 0.79
 -4 1 6 11.4 0.79
 -4 1 5 42.91 2.74
 4 -1 -5 40.9 2.74
 -4 1 5 37.69 2.87
 -4 1 5 44.49 2.89
 -4 1 5 41.54 2.75
 -4 1 5 41.67 2.74
 -4 1 5 41.76 2.73
 -4 1 4 1.17 0.67
 -4 1 4 1.17 0.62
 4 -1 -3 165.72 10.35
 -4 1 3 148.78 10.38
 4 -1 -2 2.66 0.42
 -4 1 2 2.66 0.55
 -4 1 2 2.48 0.65
 -4 1 1 47.64 3.55
 4 -1 -1 59.56 3.55
 -4 1 0 8.64 0.76
 -4 1 0 9.52 0.89
 4 -1 0 10.13 0.75
 -4 1 -1 6.16 0.66
 4 -1 1 7.42 0.55
 -4 1 -2 232.48 14.37
 -4 1 -2 208.83 14.37
 -4 1 -3 816.53 50.27
 4 -1 3 736.85 50.28
 -4 1 -3 771.02 50.28
 -4 1 -4 2449.71 156.96
 4 -1 4 2365.19 156.98
 -4 1 -4 2456.52 156.97
 4 -1 5 170.4 11.3
 -4 1 -5 201.46 11.31
 -4 1 -5 163.04 11.28
 -4 1 -5 166.38 11.31
 -4 1 -6 50.57 3.59
 -4 1 -6 56.49 3.59
 -4 1 -7 2.54 0.68
 -4 1 -7 1.8 0.45
 -4 1 -7 1.62 0.44
 4 -1 7 1.52 0.45
 -4 1 -7 0.89 0.64
 -4 1 -8 -0.88 0.69
 -4 1 -8 0.28 0.41
 -4 1 -8 -0.43 0.43
 -4 1 -8 -0.38 0.36
 4 -1 8 0.18 0.45
 -4 1 -8 0.06 0.62
 -4 1 -9 16.88 1.26
 -4 1 -9 13.87 1.07
 -4 1 -9 14.72 1.03
 -4 1 -9 11.43 1.18
 -4 1 -9 14.74 1.07
 4 -1 9 15.23 1.07
 -4 1 -10 7.16 0.67
 -4 1 -10 7 0.61
 -4 1 -11 4.54 0.47
 4 -1 12 0.16 0.38
 -4 1 -12 0.3 0.32
 -4 1 -12 0.11 0.28
 4 -1 13 1.21 0.29
 -4 1 -13 0.78 0.26
 -4 0 11 10.06 0.69
 -4 0 11 9.21 0.68
 -4 0 10 2.04 0.42
 -4 0 10 2.97 0.41
 -4 0 9 2.46 0.5
 4 0 -9 2.99 0.39
 4 0 -8 51.72 3.26
 -4 0 8 46.26 3.29
 4 0 -7 0.06 0.38
 4 0 -7 0.13 0.34
 -4 0 7 0.83 0.71
 4 0 -6 4.21 0.87
 -4 0 6 4.22 0.53
 4 0 -6 4.37 0.48
 -4 0 6 4.47 0.73
 -4 0 6 4.28 0.45
 4 0 -6 4.43 0.44
 -4 0 5 7.14 0.69
 -4 0 5 7.18 0.9
 -4 0 5 7.37 0.66
 -4 0 5 7.61 0.66
 4 0 -5 7.75 0.68
 -4 0 5 5.84 0.91
 -4 0 4 7.33 0.82
 -4 0 4 10.88 0.9
 -4 0 3 5.53 0.66
 -4 0 3 5.69 0.73
 4 0 -2 12.82 0.88
 -4 0 2 10.67 0.99
 -4 0 2 13.94 1.05
 -4 0 1 2.45 0.51
 -4 0 1 2.63 0.61
 4 0 0 7.26 0.59
 -4 0 -1 -0.27 0.49
 4 0 1 0.5 0.3
 4 0 2 62.49 4.05
 -4 0 -2 60.42 4
 4 0 2 59.29 3.96
 -4 0 -2 62.47 4.01
 4 0 3 70.27 4.39
 -4 0 -3 68.97 4.34
 -4 0 -3 64.83 4.35
 -4 0 -3 60.91 4.35
 4 0 4 542.6 36.21
 -4 0 -4 576.65 36.2
 -4 0 -4 584.55 36.2
 -4 0 -4 526.01 36.2
 -4 0 -5 3.3 0.57
 -4 0 -5 4.95 0.61
 -4 0 -6 14.28 1.25
 -4 0 -6 15.1 1.17
 -4 0 -7 3.58 0.66
 -4 0 -7 3.03 0.43
 -4 0 -7 2.42 0.43
 4 0 7 2.85 0.44
 -4 0 -7 2.71 0.65
 -4 0 -8 27.94 1.74
 -4 0 -8 25.12 1.73
 -4 0 -8 27.26 1.87
 -4 0 -9 0.7 0.47
 -4 0 -9 1.14 0.43
 -4 0 -9 0.64 0.63
 -4 0 -9 1.32 0.65
 4 0 10 11.4 0.86
 -4 0 -10 10 0.85
 -4 0 -10 10.91 0.86
 -4 0 -11 0.12 0.35
 -4 0 -11 0.96 0.46
 4 0 11 0.3 0.45
 -4 0 -12 -0.45 0.29
 -4 0 -12 -0.36 0.4
 4 0 12 -0.41 0.4
 -4 0 -13 6.58 0.5
 -4 0 -13 5.35 0.51
 4 0 13 6.54 0.51
 -4 0 -14 3.13 0.27
 -4 -1 11 7.59 0.51
 -4 -1 11 5.78 0.48
 -4 -1 10 8.12 0.66
 -4 -1 9 6.24 0.63
 4 1 -8 21.16 1.49
 4 1 -8 22.46 1.49
 -4 -1 8 23.77 1.55
 -4 -1 7 15.88 1.12
 4 1 -7 15.12 1.06
 4 1 -7 14.97 1.08
 -4 -1 6 34.26 2.2
 -4 -1 6 27.35 2.33
 4 1 -6 33.31 2.17
 4 1 -6 32.77 2.19
 -4 -1 5 14.13 1
 -4 -1 5 15 1.14
 4 1 -5 14.76 1
 4 1 -5 13.38 0.96
 -4 -1 4 6.4 0.71
 -4 -1 4 6.1 0.72
 -4 -1 3 14.27 1.19
 4 1 -3 13.3 1.14
 -4 -1 2 18.45 1.29
 4 1 -2 15.61 1.29
 4 1 -1 10.71 0.98
 4 1 0 29.23 2.21
 -4 -1 0 32.01 2.13
 -4 -1 0 33.24 2.14
 4 1 1 21.92 1.46
 4 1 1 22.05 1.65
 -4 -1 -1 23.8 1.53
 -4 -1 -1 21.38 1.49
 -4 -1 -2 3.22 0.64
 4 1 2 3.49 0.33
 -4 -1 -2 3.74 0.54
 4 1 3 134.62 8.55
 -4 -1 -3 128.91 8.51
 -4 -1 -3 122.73 8.53
 -4 -1 -3 139.54 8.53
 4 1 4 57.03 3.91
 -4 -1 -4 60.67 3.87
 -4 -1 -4 54.23 3.9
 -4 -1 -4 62.34 3.9
 -4 -1 -5 107.13 6.84
 -4 -1 -5 93.77 6.86
 -4 -1 -5 111.06 6.84
 -4 -1 -6 4.3 0.6
 -4 -1 -6 4.69 0.61
 -4 -1 -7 5.74 0.65
 -4 -1 -7 4.37 0.61
 -4 -1 -7 4.21 0.73
 -4 -1 -8 23.94 1.69
 4 1 8 23.18 1.57
 -4 -1 -8 22.75 1.59
 -4 -1 -8 20.52 1.71
 -4 -1 -8 24.21 1.58
 -4 -1 -9 5.28 0.69
 -4 -1 -9 4.67 0.55
 -4 -1 -9 3.69 0.74
 -4 -1 -9 5.1 0.56
 4 1 9 4.15 0.55
 4 1 10 39.09 2.6
 -4 -1 -10 40.69 2.61
 -4 -1 -10 37.84 2.62
 4 1 11 4.62 0.55
 -4 -1 -11 5.02 0.56
 -4 -1 -11 4.71 0.59
 4 1 12 1.62 0.42
 -4 -1 -12 2.07 0.42
 -4 -1 -12 2 0.45
 4 1 13 0.78 0.32
 -4 -1 -13 0.72 0.33
 -4 -1 -14 -0.14 0.2
 -4 -1 -14 -0.14 0.2
 -4 -2 11 0.1 0.23
 -4 -2 10 6.12 0.54
 -4 -2 10 6.11 0.53
 -4 -2 9 2.04 0.46
 4 2 -8 7.58 0.61
 -4 -2 8 8.3 0.72
 4 2 -7 32.31 2.15
 -4 -2 6 19.05 1.61
 4 2 -6 20.69 1.44
 4 2 -6 24.41 1.67
 4 2 -5 32.18 2.05
 4 2 -5 29.43 1.85
 -4 -2 4 26.59 1.83
 -4 -2 4 24.44 1.75
 4 2 -3 0.02 0.5
 -4 -2 3 0.37 0.53
 4 2 -2 0.21 0.56
 -4 -2 2 0.11 0.51
 -4 -2 1 6.53 0.69
 4 2 -1 5.79 0.77
 -4 -2 0 115.22 7.24
 4 2 0 111.54 7.28
 -4 -2 0 110.86 7.26
 -4 -2 0 108.33 7.23
 -4 -2 -1 7.63 0.63
 -4 -2 -1 7.08 0.76
 -4 -2 -1 7.42 0.63
 4 2 1 6.19 0.84
 -4 -2 -2 72.03 4.72
 -4 -2 -3 11.25 1.02
 -4 -2 -3 10.33 0.97
 -4 -2 -4 3.37 0.45
 -4 -2 -4 3.14 0.67
 -4 -2 -4 2.92 0.64
 -4 -2 -5 2.82 0.45
 -4 -2 -5 3.29 0.64
 -4 -2 -5 1.89 0.64
 -4 -2 -6 23.43 1.62
 -4 -2 -6 23.7 1.69
 -4 -2 -7 6.71 0.67
 -4 -2 -7 6.45 0.84
 -4 -2 -7 7.5 0.78
 -4 -2 -8 3.33 0.55
 -4 -2 -8 3.62 0.5
 -4 -2 -8 4.18 0.47
 4 2 8 3.86 0.46
 -4 -2 -8 3.38 0.72
 -4 -2 -8 2.25 0.62
 4 2 9 8.86 0.73
 -4 -2 -9 9.32 0.74
 -4 -2 -9 8.83 0.77
 -4 -2 -9 9.15 0.97
 4 2 10 0.51 0.43
 4 2 10 0.36 0.27
 -4 -2 -10 -0.33 0.45
 -4 -2 -10 0.58 0.48
 4 2 11 11.55 0.87
 -4 -2 -11 11.1 0.87
 -4 -2 -11 11.35 0.91
 4 2 12 0.36 0.4
 -4 -2 -12 -0.03 0.4
 -4 -2 -12 0.42 0.44
 4 2 13 0.01 0.32
 -4 -2 -13 0.23 0.38
 -4 -2 -13 0.11 0.32
 -4 -2 -14 0.26 0.2
 -4 -3 10 1.32 0.3
 -4 -3 10 1.11 0.32
 -4 -3 9 1.61 0.42
 4 3 -8 2.11 0.35
 4 3 -7 2.32 0.42
 -4 -3 7 2.55 0.52
 -4 -3 6 0.07 0.46
 4 3 -6 0.4 0.41
 -4 -3 6 0.26 0.65
 4 3 -6 0.5 0.72
 -4 -3 5 0.39 0.43
 4 3 -5 0.32 0.73
 4 3 -5 0.42 0.39
 -4 -3 5 0.42 0.64
 -4 -3 4 6.05 0.55
 4 3 -4 7.1 0.82
 4 3 -4 4.78 0.56
 -4 -3 4 4.79 0.78
 -4 -3 4 6.32 0.59
 4 3 -4 6.14 0.54
 4 3 -3 5.92 0.74
 -4 -3 3 4.27 0.59
 4 3 -2 0.35 0.46
 -4 -3 2 0.55 0.48
 -4 -3 1 22.15 1.52
 4 3 -1 20.2 1.51
 -4 -3 0 0.48 0.55
 -4 -3 0 0.91 0.48
 4 3 0 0.61 0.56
 -4 -3 -1 3.76 0.64
 4 3 1 3.29 0.64
 -4 -3 -1 3.27 0.43
 -4 -3 -2 247.47 16.04
 -4 -3 -2 247.27 16.05
 -4 -3 -3 4.03 0.6
 -4 -3 -4 1.75 0.6
 -4 -3 -4 1.56 0.59
 -4 -3 -4 2.03 0.64
 -4 -3 -5 13.3 1.07
 -4 -3 -5 13.48 1.04
 -4 -3 -5 11.73 0.9
 -4 -3 -6 100.28 6.18
 -4 -3 -6 88.81 6.21
 -4 -3 -6 107.66 6.21
 -4 -3 -6 88.6 6.15
 -4 -3 -7 4 0.69
 -4 -3 -8 22.82 1.58
 -4 -3 -8 25.26 1.7
 -4 -3 -8 23.66 1.56
 4 3 8 23.98 1.55
 4 3 8 22.09 1.56
 -4 -3 -8 18.98 1.75
 -4 -3 -9 25.58 2.11
 -4 -3 -9 27.03 2.04
 -4 -3 -9 29.23 1.96
 4 3 9 27.67 1.93
 -4 -3 -9 25.56 2.05
 -4 -3 -9 30.09 1.94
 4 3 9 30.82 1.92
 -4 -3 -10 -0.02 0.41
 4 3 10 -0.56 0.43
 -4 -3 -10 -0.23 0.49
 4 3 11 0.24 0.27
 -4 -3 -11 0.09 0.42
 -4 -3 -11 0.26 0.48
 4 3 11 -0.16 0.41
 4 3 12 1.83 0.45
 -4 -3 -12 1.62 0.45
 -4 -3 -12 2.35 0.52
 -4 -3 -13 8.88 0.66
 -4 -3 -13 8.56 0.71
 -4 -3 -14 5.76 0.43
 -4 -4 10 2.68 0.24
 -4 -4 10 1.25 0.29
 -4 -4 9 0.3 0.35
 4 4 -9 0.4 0.23
 4 4 -8 1.73 0.33
 -4 -4 7 3.19 0.53
 4 4 -7 3.23 0.43
 -4 -4 6 14.29 1.35
 -4 -4 6 18.25 1.21
 4 4 -6 17.11 1.37
 4 4 -6 16.83 1.2
 4 4 -5 -0.26 0.67
 4 4 -5 -0.3 0.41
 -4 -4 5 0.01 0.44
 -4 -4 5 -0.6 0.63
 4 4 -4 6.36 0.82
 4 4 -4 5.79 0.63
 -4 -4 4 6.8 0.67
 -4 -4 4 6.58 0.59
 4 4 -4 6.26 0.59
 4 4 -3 11.56 1.04
 -4 -4 2 1.67 0.67
 -4 -4 2 1.08 0.48
 4 4 -2 1.08 0.56
 -4 -4 1 18.36 1.32
 -4 -4 1 16.94 1.28
 -4 -4 0 61.2 4.06
 -4 -4 0 62.07 4.07
 -4 -4 -1 221.37 13.07
 -4 -4 -1 191.39 13.04
 -4 -4 -2 57.4 3.61
 -4 -4 -2 52.58 3.58
 -4 -4 -3 19.05 1.35
 -4 -4 -3 17.87 1.35
 -4 -4 -3 17.05 1.31
 -4 -4 -4 25.28 1.8
 -4 -4 -5 108.16 6.76
 -4 -4 -5 97.47 6.78
 -4 -4 -6 15.89 1.22
 -4 -4 -6 14.68 1.24
 4 4 7 1.66 0.33
 4 4 7 2.29 0.39
 -4 -4 -7 2.35 0.64
 -4 -4 -7 2.59 0.67
 4 4 8 0.32 0.39
 4 4 8 0 0.33
 -4 -4 -8 0.3 0.46
 -4 -4 -8 0.05 0.69
 -4 -4 -9 4.66 0.59
 -4 -4 -9 4.44 0.5
 4 4 9 5.41 0.48
 4 4 9 4.41 0.51
 -4 -4 -9 3.86 0.87
 -4 -4 -9 4.19 0.77
 -4 -4 -10 3.44 0.55
 4 4 10 3.06 0.41
 -4 -4 -10 2.54 0.45
 4 4 10 3.07 0.46
 -4 -4 -11 0.96 0.49
 -4 -4 -11 1.08 0.4
 4 4 11 0.57 0.39
 4 4 12 3.05 0.33
 -4 -4 -12 2.77 0.41
 -4 -4 -12 3.39 0.51
 -4 -4 -13 6.03 0.5
 -4 -4 -13 6.34 0.56
 -4 -4 -14 0.47 0.16
 -4 -4 -14 0.34 0.25
 -4 -5 9 0.69 0.28
 4 5 -8 14.26 0.98
 -4 -5 7 -0.2 0.44
 4 5 -7 -0.15 0.34
 -4 -5 6 10.89 0.8
 4 5 -6 8.98 0.75
 4 5 -5 16.22 1.18
 4 5 -5 16.69 1.3
 -4 -5 5 16.92 1.16
 4 5 -5 17.02 1.15
 4 5 -4 57.05 3.73
 4 5 -4 59.21 3.82
 -4 -5 4 54.29 3.71
 -4 -5 4 59.13 3.79
 4 5 -4 57.64 3.72
 4 5 -3 0.06 0.3
 4 5 -3 0.03 0.49
 4 5 -3 -0.01 0.6
 4 5 -3 0.2 0.39
 4 5 -2 9.7 0.89
 -4 -5 2 9.47 0.96
 -4 -5 1 4 0.55
 4 5 -1 4.05 0.6
 -4 -5 1 4.16 0.67
 -4 -5 0 166.15 10.85
 4 5 0 167.76 10.85
 -4 -5 0 166.83 10.86
 -4 -5 -1 130.89 8.53
 -4 -5 -2 36.12 2.23
 -4 -5 -2 30.74 2.18
 -4 -5 -3 0.92 0.57
 -4 -5 -4 98.93 6.75
 -4 -5 -4 107.1 6.75
 -4 -5 -5 41.5 2.82
 -4 -5 -6 33.81 2.44
 -4 -5 -6 36.17 2.43
 -4 -5 -7 44.02 2.73
 -4 -5 -7 43.8 2.7
 4 5 7 35.85 2.6
 -4 -5 -8 14.15 1.18
 4 5 8 12.47 0.92
 -4 -5 -8 12.79 0.97
 4 5 8 12.11 0.91
 -4 -5 -8 13.4 1.11
 -4 -5 -9 28.55 1.9
 4 5 9 28.85 1.85
 -4 -5 -9 27.15 2.03
 4 5 9 26.17 1.85
 4 5 10 2.03 0.38
 -4 -5 -10 2.13 0.53
 4 5 11 6.16 0.5
 -4 -5 -11 4.47 0.5
 -4 -5 -11 6.25 0.61
 -4 -5 -12 4.29 0.43
 -4 -5 -12 4.87 0.55
 4 5 13 17.2 1.05
 -4 -5 -13 17.6 1.1
 -4 -5 -14 4.58 0.39
 4 6 -9 0.17 0.17
 -4 -6 8 0.56 0.32
 4 6 -8 0.18 0.27
 4 6 -7 9.83 0.73
 -4 -6 6 0.55 0.43
 4 6 -6 -0.15 0.37
 4 6 -5 5.33 0.69
 -4 -6 5 6.44 0.6
 4 6 -5 6.68 0.59
 4 6 -4 44.32 2.88
 4 6 -4 43.8 2.94
 -4 -6 4 46.81 2.95
 -4 -6 4 41.37 2.85
 -4 -6 3 8.19 0.71
 4 6 -3 9.49 0.82
 4 6 -3 8.96 0.68
 4 6 -3 9.44 0.72
 4 6 -3 8.51 0.84
 -4 -6 3 8.27 0.85
 4 6 -2 0.41 0.46
 4 6 -2 0.43 0.38
 -4 -6 2 0.52 0.77
 4 6 -2 0.64 0.31
 -4 -6 1 2.35 0.66
 4 6 -1 1.64 0.4
 -4 -6 0 13.3 1.08
 -4 -6 0 12.94 1.02
 -4 -6 -1 2.78 0.57
 -4 -6 -2 0.24 0.56
 -4 -6 -2 0.59 0.6
 -4 -6 -3 9.69 0.89
 -4 -6 -4 0.64 0.64
 -4 -6 -4 0.31 0.62
 -4 -6 -5 7.87 0.93
 -4 -6 -5 9.61 0.94
 4 6 6 10.71 0.82
 -4 -6 -6 10.95 0.98
 4 6 6 8.59 0.7
 -4 -6 -7 5.86 0.9
 4 6 7 6.87 0.72
 -4 -6 -7 7.12 0.88
 4 6 7 6.78 0.57
 -4 -6 -8 4.29 0.82
 4 6 8 3.48 0.63
 -4 -6 -8 3.73 0.77
 4 6 9 7.1 0.62
 -4 -6 -9 7.89 0.72
 -4 -6 -9 7.88 0.92
 -4 -6 -10 57.62 3.93
 4 6 10 61.27 3.91
 -4 -6 -11 18.22 1.37
 4 6 11 20.3 1.33
 -4 -6 -12 1.07 0.41
 -4 -6 -13 0.06 0.33
 4 6 13 -0.05 0.21
 -4 -6 -14 2.89 0.24
 4 6 14 1.27 0.18
 4 7 -8 0.1 0.22
 4 7 -7 0.69 0.31
 4 7 -6 2.12 0.4
 -4 -7 6 3.23 0.42
 4 7 -5 3.1 0.45
 -4 -7 5 3.32 0.46
 4 7 -5 3.04 0.6
 -4 -7 4 35.18 2.39
 4 7 -4 38.26 2.44
 4 7 -3 6.71 0.78
 -4 -7 3 6.31 0.79
 4 7 -3 6.97 0.6
 -4 -7 3 6.28 0.6
 4 7 -2 1.57 0.51
 4 7 -2 1.56 0.39
 4 7 -1 67.82 4.04
 4 7 -1 59.57 4.04
 4 7 -1 61.95 4.04
 4 7 -1 59.46 4.03
 4 7 0 20.06 1.38
 4 7 0 19.14 1.36
 4 7 0 21.31 1.37
 4 7 0 20.47 1.37
 -4 -7 0 21.92 1.54
 -4 -7 -1 1.81 0.55
 4 7 1 1.5 0.3
 4 7 1 2.05 0.32
 4 7 1 1.68 0.38
 -4 -7 -2 2.32 0.59
 4 7 2 1.29 0.31
 -4 -7 -2 1.51 0.67
 4 7 2 1.43 0.34
 4 7 3 2.07 0.32
 -4 -7 -3 2.46 0.7
 -4 -7 -3 1.43 0.61
 4 7 4 15.56 1.01
 4 7 4 12.26 1.09
 -4 -7 -4 15.88 1.21
 -4 -7 -5 14.45 1.21
 4 7 5 13.95 0.98
 4 7 5 15.03 0.99
 4 7 5 12.44 1.09
 -4 -7 -5 15.4 1.24
 4 7 6 13.5 0.97
 4 7 6 14.06 0.97
 -4 -7 -6 14.85 1.25
 -4 -7 -6 15.69 1.24
 4 7 7 1.94 0.38
 4 7 7 2.24 0.34
 4 7 7 1.95 0.62
 -4 -7 -7 3.34 0.79
 -4 -7 -8 4.94 0.92
 4 7 8 5.6 0.73
 4 7 8 6.17 0.53
 -4 -7 -8 8.23 0.9
 4 7 8 7.13 0.58
 -4 -7 -9 7.59 0.71
 -4 -7 -10 1.3 0.49
 -4 -7 -11 105.18 7.09
 4 7 11 111.77 7.08
 -4 -7 -12 1.13 0.39
 -4 -7 -13 0.59 0.29
 4 7 13 0.14 0.2
 4 8 -8 -0.02 0.16
 4 8 -7 0.24 0.26
 4 8 -6 2.12 0.36
 -4 -8 4 11.3 0.84
 4 8 -4 11.65 0.86
 -4 -8 3 3.54 0.45
 4 8 -3 3.95 0.47
 -4 -8 2 4.01 0.88
 -4 -8 2 4.03 0.71
 4 8 -2 4.57 0.48
 -4 -8 1 59.77 3.78
 4 8 -1 56.65 3.63
 4 8 -1 55.32 3.65
 4 8 -1 53.96 3.63
 4 8 0 0.84 0.33
 4 8 0 1.02 0.42
 4 8 0 0.72 0.32
 4 8 0 1.35 0.36
 4 8 1 34.09 2.26
 4 8 1 34.26 2.25
 4 8 1 33.91 2.24
 -4 -8 -2 10.39 0.85
 4 8 2 9.34 0.66
 4 8 2 8.61 0.67
 4 8 2 9.17 0.7
 4 8 3 1.59 0.51
 -4 -8 -3 2.94 0.75
 -4 -8 -4 7.88 0.83
 4 8 4 7.05 0.58
 4 8 4 6.96 0.52
 -4 -8 -4 7.13 0.92
 4 8 4 6.95 0.55
 4 8 4 6.61 0.71
 4 8 5 13.36 0.95
 -4 -8 -5 14.74 1.19
 4 8 5 12.89 1.06
 4 8 5 13.13 0.93
 4 8 6 12.55 0.88
 4 8 6 12.78 0.91
 4 8 6 12.1 0.88
 -4 -8 -6 12.55 1.17
 -4 -8 -6 13.04 1.2
 4 8 7 1.27 0.65
 4 8 7 0.62 0.3
 -4 -8 -7 0.77 0.78
 -4 -8 -7 -0.05 0.73
 4 8 7 0.87 0.33
 4 8 8 5.03 0.49
 4 8 8 4.88 0.71
 4 8 9 119.96 7.71
 -4 -8 -9 118.03 7.72
 4 8 9 117.87 7.73
 -4 -8 -10 3.36 0.5
 4 8 10 3.88 0.44
 -4 -8 -11 0.28 0.39
 -4 -8 -12 1.22 0.33
 4 8 12 1.59 0.27
 -4 -8 -13 0.41 0.22
 4 8 13 0.56 0.18
 4 8 13 0.52 0.16
 4 9 -7 0.04 0.19
 4 9 -6 0.52 0.27
 4 9 -4 1.72 0.38
 4 9 -4 0.51 0.54
 4 9 -3 1.22 0.39
 4 9 -3 0.51 0.6
 4 9 -2 0.93 0.37
 4 9 -1 23.26 1.56
 4 9 0 61.22 4
 -4 -9 0 66.8 4.12
 4 9 0 60.76 3.99
 4 9 0 60.42 3.99
 4 9 1 8.96 0.69
 -4 -9 -1 9.72 0.98
 4 9 2 30.28 2
 4 9 3 0.95 0.52
 4 9 3 0.19 0.35
 4 9 3 0.65 0.31
 -4 -9 -4 2.56 0.67
 4 9 4 2.16 0.39
 4 9 4 2.68 0.59
 4 9 4 2.08 0.34
 -4 -9 -4 1.67 0.79
 4 9 5 32.36 2.07
 4 9 5 30.04 2.04
 -4 -9 -5 32.96 2.22
 4 9 5 30.59 2.13
 -4 -9 -5 33.17 2.25
 -4 -9 -6 4.73 0.79
 4 9 6 3.56 0.71
 4 9 6 5.1 0.5
 4 9 7 5.51 0.48
 4 9 7 5.28 0.53
 4 9 8 5.27 0.48
 4 9 8 6.26 0.72
 4 9 8 5.11 0.52
 4 9 9 -0.24 0.32
 4 9 9 -0.04 0.55
 4 9 9 0.03 0.35
 4 9 10 9.57 0.75
 -4 -9 -10 11.17 0.78
 4 9 11 1.45 0.29
 -4 -9 -11 1.56 0.35
 4 9 12 0.15 0.19
 -4 -9 -12 0.3 0.24
 4 9 13 -0.11 0.13
 4 10 -5 30.44 2
 4 10 -4 -0.2 0.44
 4 10 -4 -0.32 0.31
 4 10 -3 0.07 0.54
 4 10 -2 -0.17 0.59
 4 10 -1 0.08 0.55
 4 10 0 0.2 0.5
 4 10 1 7.79 0.67
 4 10 1 8.35 0.63
 4 10 1 8.1 0.71
 4 10 2 9.31 0.77
 4 10 2 11.27 0.8
 4 10 2 10.08 0.74
 4 10 3 3.13 0.43
 4 10 3 3.26 0.55
 4 10 3 3.05 0.38
 4 10 4 7.69 0.61
 4 10 4 6.6 0.74
 4 10 4 7.07 0.56
 4 10 5 1.87 0.63
 4 10 5 3.39 0.43
 4 10 6 1.14 0.27
 4 10 6 1.4 0.6
 4 10 6 1.27 0.38
 4 10 7 -0.04 0.27
 4 10 7 0.26 0.6
 4 10 7 0.09 0.37
 4 10 8 1.36 0.59
 4 10 8 1.07 0.36
 4 10 9 0.65 0.33
 4 10 10 2.59 0.32
 4 10 11 1.62 0.24
 4 10 11 1.93 0.25
 4 10 12 0.29 0.16
 4 11 -5 0.36 0.19
 4 11 -4 1.28 0.26
 4 11 -3 0.09 0.28
 4 11 -3 0.23 0.41
 4 11 -2 3.38 0.36
 4 11 -2 2.79 0.54
 4 11 -1 3.95 0.4
 4 11 -1 5.26 0.62
 4 11 0 1.06 0.27
 4 11 0 1.26 0.51
 4 11 1 0.56 0.47
 4 11 2 0.18 0.38
 4 11 2 0.46 0.45
 4 11 3 8.01 0.65
 4 11 3 8.05 0.61
 4 11 3 7.89 0.69
 4 11 4 1.3 0.38
 4 11 4 0.95 0.43
 4 11 5 1.19 0.37
 4 11 5 1.07 0.42
 4 11 5 1.51 0.54
 4 11 6 0.21 0.36
 4 11 6 0.67 0.39
 4 11 6 0.81 0.54
 4 11 7 0.38 0.53
 4 11 7 0.11 0.21
 4 11 7 0.1 0.34
 4 11 8 0.16 0.22
 4 11 8 0.23 0.31
 4 11 9 1.35 0.23
 4 11 9 1.61 0.28
 4 11 10 0.58 0.2
 4 11 10 0.22 0.2
 4 11 11 0.25 0.15
 4 12 -3 0.4 0.19
 4 12 -2 -0.02 0.35
 4 12 -2 0.4 0.22
 4 12 -1 1.63 0.45
 4 12 -1 1.86 0.25
 4 12 0 0.55 0.47
 4 12 1 0.43 0.44
 4 12 2 0.59 0.42
 4 12 3 -0.38 0.41
 4 12 4 1.25 0.41
 4 12 4 1.42 0.36
 4 12 5 2.39 0.42
 4 12 5 2.49 0.38
 4 12 6 0.3 0.37
 4 12 6 0.16 0.31
 4 12 7 0.48 0.35
 4 12 7 0.39 0.28
 4 12 8 0.06 0.31
 4 12 8 0.31 0.24
 4 12 9 1.67 0.29
 4 12 9 1.51 0.21
 4 12 10 -0.01 0.21
 4 13 -1 1.38 0.28
 4 13 0 0.56 0.34
 4 13 1 0.4 0.39
 4 13 2 1.49 0.39
 4 13 3 0.52 0.35
 4 13 4 7.55 0.6
 4 13 5 0.74 0.33
 4 13 6 1.56 0.32
 4 13 7 0.15 0.27
 4 13 8 -0.05 0.23
 4 13 9 0.7 0.18
 4 14 2 -0.01 0.23
 4 14 3 0.77 0.27
 4 14 4 15.62 1.05
 4 14 5 -0.05 0.22
 -5 10 4 1.38 0.19
 -5 10 3 0.6 0.19
 -5 10 2 3.63 0.32
 -5 10 1 5.31 0.41
 -5 10 1 5.18 0.4
 -5 10 0 11.1 0.76
 -5 10 0 11.27 0.77
 -5 10 -1 8.99 0.64
 -5 10 -1 9.42 0.65
 -5 10 -2 1.38 0.21
 -5 10 -2 1.79 0.26
 -5 10 -3 0.52 0.16
 -5 10 -3 0.94 0.21
 -5 9 6 0.2 0.17
 5 -9 -5 1.86 0.23
 -5 9 5 2.4 0.27
 -5 9 4 3.04 0.32
 -5 9 3 9.69 0.69
 -5 9 2 1.94 0.29
 -5 9 2 1.37 0.31
 -5 9 1 3.5 0.34
 -5 9 1 2.44 0.38
 -5 9 0 4.63 0.41
 -5 9 0 4.38 0.46
 -5 9 -1 -0.49 0.27
 -5 9 -1 0.47 0.35
 -5 9 -2 0.01 0.27
 -5 9 -2 -0.08 0.29
 -5 9 -2 -0.09 0.35
 -5 9 -3 0.27 0.25
 -5 9 -3 0.16 0.27
 -5 9 -4 -0.15 0.23
 -5 9 -4 0.34 0.31
 -5 9 -5 0.96 0.2
 -5 9 -5 1.3 0.26
 -5 9 -6 0.4 0.14
 5 -8 -7 0.33 0.17
 -5 8 7 0.39 0.2
 5 -8 -6 0.14 0.23
 -5 8 6 -0.03 0.27
 -5 8 5 1.97 0.31
 -5 8 4 7.04 0.55
 -5 8 3 29.12 1.91
 -5 8 3 27.58 1.92
 -5 8 3 29.74 1.91
 -5 8 2 1.28 0.36
 -5 8 2 1.56 0.35
 -5 8 2 1.49 0.32
 -5 8 1 3.74 0.45
 -5 8 1 3.1 0.41
 -5 8 1 4.23 0.4
 -5 8 0 2.23 0.42
 -5 8 0 1.85 0.34
 -5 8 -1 0.25 0.42
 -5 8 -1 0.61 0.34
 -5 8 -1 -0.08 0.32
 -5 8 -2 2.96 0.46
 -5 8 -2 2.28 0.38
 -5 8 -2 2.39 0.37
 -5 8 -3 2.63 0.39
 -5 8 -3 2.84 0.36
 -5 8 -4 10.19 0.81
 -5 8 -4 10.65 0.8
 -5 8 -5 -0.63 0.36
 -5 8 -5 0.01 0.27
 -5 8 -6 9.75 0.64
 -5 8 -6 7.76 0.61
 -5 8 -7 1.31 0.22
 -5 8 -7 1.6 0.2
 -5 8 -7 1.15 0.22
 5 -7 -8 0.03 0.2
 -5 7 8 0.22 0.16
 5 -7 -7 -0.24 0.25
 -5 7 7 -0.46 0.28
 -5 7 6 0.13 0.33
 5 -7 -6 0.82 0.3
 -5 7 5 2.55 0.37
 -5 7 4 0.91 0.33
 -5 7 4 0.24 0.39
 -5 7 4 -0.14 0.31
 -5 7 3 1.77 0.39
 -5 7 3 2 0.42
 -5 7 3 1.97 0.35
 -5 7 2 -0.08 0.38
 -5 7 2 -0.03 0.31
 -5 7 2 -0.24 0.39
 -5 7 1 5.84 0.56
 -5 7 1 6.23 0.51
 -5 7 1 5.28 0.54
 -5 7 0 0.24 0.41
 -5 7 0 -0.28 0.35
 -5 7 0 0.76 0.35
 -5 7 0 0.15 0.33
 -5 7 -1 1.29 0.44
 -5 7 -1 1.08 0.37
 -5 7 -1 0.74 0.33
 -5 7 -1 0.67 0.34
 -5 7 -2 9.78 0.75
 -5 7 -2 10.28 0.77
 -5 7 -3 5.25 0.58
 -5 7 -3 4.59 0.48
 -5 7 -3 4.91 0.5
 -5 7 -4 4.12 0.52
 -5 7 -4 3.01 0.41
 -5 7 -4 3.17 0.44
 -5 7 -5 0.93 0.44
 -5 7 -5 0.42 0.33
 -5 7 -5 0.76 0.35
 -5 7 -6 5.34 0.5
 -5 7 -6 4.07 0.43
 -5 7 -7 8.56 0.59
 -5 7 -7 6.91 0.57
 -5 7 -8 0.31 0.18
 -5 7 -8 0.34 0.22
 -5 7 -8 0.94 0.2
 -5 7 -9 0.22 0.15
 -5 6 8 0.09 0.2
 -5 6 8 0.36 0.23
 -5 6 7 0.96 0.33
 5 -6 -7 0.05 0.31
 -5 6 7 0.7 0.25
 -5 6 6 0.8 0.36
 -5 6 6 0.17 0.26
 -5 6 5 8.34 0.65
 -5 6 5 8.44 0.7
 -5 6 4 9.91 0.73
 -5 6 4 8.39 0.74
 -5 6 4 11.14 0.78
 -5 6 3 2.6 0.44
 -5 6 3 3.27 0.47
 -5 6 3 2.68 0.38
 -5 6 2 2.12 0.45
 -5 6 2 2.44 0.35
 -5 6 2 2.02 0.44
 -5 6 1 8.68 0.69
 -5 6 1 8.17 0.65
 -5 6 1 8 0.64
 -5 6 1 8.45 0.69
 -5 6 0 6.28 0.6
 -5 6 0 6.54 0.55
 -5 6 0 6.65 0.57
 -5 6 0 6.21 0.54
 -5 6 -1 11.24 0.86
 -5 6 -1 12.01 0.82
 -5 6 -1 10.23 0.8
 -5 6 -1 11.13 0.82
 -5 6 -2 0.57 0.38
 -5 6 -2 0.57 0.33
 -5 6 -2 0.25 0.34
 -5 6 -3 0.08 0.38
 -5 6 -3 -0.41 0.34
 -5 6 -3 0.25 0.47
 -5 6 -4 4.98 0.52
 -5 6 -4 4.45 0.49
 -5 6 -4 5.74 0.6
 -5 6 -5 10.43 0.81
 -5 6 -5 9.54 0.78
 -5 6 -5 12.58 0.85
 -5 6 -6 0.03 0.37
 -5 6 -6 0.1 0.33
 -5 6 -6 -0.18 0.43
 -5 6 -7 0.14 0.31
 -5 6 -7 1.33 0.36
 -5 6 -8 8.22 0.62
 -5 6 -8 8.65 0.62
 -5 6 -9 0.66 0.24
 -5 6 -9 0.62 0.2
 -5 6 -10 0.13 0.15
 5 -5 -9 0.57 0.25
 -5 5 9 0.71 0.2
 5 -5 -8 9.37 0.62
 -5 5 8 6.51 0.59
 -5 5 8 8.55 0.6
 -5 5 7 0.09 0.32
 -5 5 7 0.54 0.37
 5 -5 -7 -0.05 0.35
 -5 5 6 2.85 0.43
 -5 5 6 2.33 0.4
 -5 5 6 2.48 0.46
 -5 5 5 2.16 0.38
 -5 5 5 1.6 0.37
 -5 5 4 0.89 0.41
 -5 5 4 0.46 0.45
 -5 5 4 1.03 0.34
 -5 5 3 2.37 0.45
 -5 5 3 2.75 0.46
 -5 5 3 2.41 0.36
 -5 5 2 2.76 0.37
 -5 5 2 2.92 0.46
 5 -5 -2 3.21 0.62
 -5 5 2 3.16 0.51
 -5 5 2 1.92 0.83
 -5 5 2 3.36 0.47
 5 -5 -1 6.09 0.7
 -5 5 1 6.49 0.57
 -5 5 1 6.44 0.5
 -5 5 1 5.49 0.59
 -5 5 1 5.47 0.87
 -5 5 1 5.06 0.5
 -5 5 1 5.98 0.58
 5 -5 0 14.93 1.15
 -5 5 0 14.25 1.01
 -5 5 0 14.67 1.05
 -5 5 0 15.16 1.29
 -5 5 0 15.42 1.06
 -5 5 0 14.01 1.02
 -5 5 0 15.57 1.06
 -5 5 -1 6.75 0.55
 5 -5 1 5.71 0.69
 -5 5 -1 5.81 0.53
 -5 5 -1 5.32 0.49
 -5 5 -1 5.51 0.51
 -5 5 -2 2.52 0.46
 -5 5 -2 1.61 0.38
 5 -5 2 1.34 0.54
 -5 5 -2 1.42 0.33
 -5 5 -2 2.02 0.37
 -5 5 -3 0.81 0.46
 -5 5 -3 1.05 0.34
 5 -5 3 1.28 0.54
 -5 5 -3 1.15 0.33
 -5 5 -3 0.91 0.38
 -5 5 -4 7.21 0.63
 -5 5 -4 5.78 0.53
 -5 5 -4 5.72 0.58
 -5 5 -5 0.7 0.48
 -5 5 -5 0.02 0.33
 -5 5 -5 -0.38 0.4
 -5 5 -6 -0.64 0.43
 -5 5 -6 -0.22 0.39
 -5 5 -7 1.21 0.39
 -5 5 -7 1.08 0.39
 -5 5 -8 5.79 0.59
 -5 5 -8 8.08 0.55
 5 -5 8 6.67 0.58
 -5 5 -9 3.59 0.35
 5 -5 9 3.38 0.39
 -5 5 -10 5.54 0.45
 5 -5 10 7.21 0.47
 -5 5 -10 6.43 0.48
 5 -4 -9 0.09 0.27
 -5 4 9 0.02 0.27
 5 -4 -8 5.46 0.49
 -5 4 8 5.59 0.46
 -5 4 8 4.7 0.5
 -5 4 7 -0.03 0.38
 -5 4 7 0.21 0.38
 5 -4 -7 0.39 0.37
 -5 4 6 24.19 1.64
 -5 4 6 26.91 1.66
 -5 4 6 22 1.65
 -5 4 5 64.95 4.24
 -5 4 5 69.93 4.26
 -5 4 5 60.88 4.25
 -5 4 4 12.06 0.96
 -5 4 4 13.46 0.92
 -5 4 4 12.83 0.94
 -5 4 4 13.45 0.97
 -5 4 3 0.48 0.42
 -5 4 3 0.36 0.3
 -5 4 3 0.91 0.45
 5 -4 -2 0.84 0.54
 -5 4 2 1.15 0.42
 -5 4 2 1.1 0.42
 -5 4 2 1.09 0.45
 -5 4 2 0.27 0.76
 -5 4 2 1.23 0.29
 -5 4 1 81.67 5.39
 -5 4 1 82.25 5.41
 -5 4 1 82.8 5.53
 5 -4 -1 94.58 5.48
 -5 4 1 81 5.39
 -5 4 1 85.54 5.41
 -5 4 1 82.61 5.41
 5 -4 0 -0.17 0.52
 -5 4 0 -0.4 0.37
 -5 4 0 0.41 0.27
 -5 4 0 -0.15 0.38
 -5 4 0 -1.24 0.7
 -5 4 0 0.31 0.29
 -5 4 0 -0.14 0.41
 -5 4 -1 7.65 0.63
 -5 4 -1 7.98 0.9
 -5 4 -1 7.47 0.58
 -5 4 -1 7.03 0.63
 -5 4 -1 7.98 0.59
 5 -4 1 7.82 0.75
 5 -4 2 7.71 0.77
 -5 4 -2 7.78 0.62
 -5 4 -2 8.11 0.67
 -5 4 -2 8.64 0.67
 -5 4 -2 8.54 0.87
 -5 4 -2 8.91 0.7
 -5 4 -2 9.14 0.66
 -5 4 -3 0.33 0.35
 5 -4 3 0.53 0.49
 5 -4 3 -0.29 0.76
 -5 4 -3 -0.43 0.43
 -5 4 -3 0.29 0.28
 -5 4 -3 0.25 0.35
 -5 4 -4 2.69 0.42
 -5 4 -4 2.2 0.39
 -5 4 -4 2.71 0.35
 -5 4 -4 2.74 0.47
 -5 4 -5 1.72 0.36
 -5 4 -5 1.64 0.45
 -5 4 -5 0.72 0.59
 -5 4 -5 1.8 0.4
 -5 4 -6 -0.04 0.41
 -5 4 -6 0.13 0.41
 -5 4 -7 1.24 0.39
 -5 4 -7 0.99 0.41
 5 -4 7 1.49 0.43
 -5 4 -7 1.19 0.38
 5 -4 8 -0.18 0.42
 -5 4 -8 -0.02 0.37
 -5 4 -8 0.29 0.38
 5 -4 9 3.31 0.44
 -5 4 -9 2.69 0.38
 -5 4 -9 2.58 0.4
 5 -4 10 11.35 0.82
 5 -4 11 8.24 0.6
 -5 3 10 0.96 0.21
 -5 3 9 0.23 0.32
 5 -3 -9 -0.31 0.29
 -5 3 9 0.12 0.24
 -5 3 8 2.07 0.42
 5 -3 -8 2.24 0.38
 -5 3 8 1.25 0.32
 -5 3 7 1.04 0.45
 -5 3 7 1.29 0.38
 5 -3 -7 1.36 0.38
 -5 3 7 0.87 0.34
 5 -3 -6 19.42 1.32
 -5 3 6 20.42 1.34
 -5 3 6 19.59 1.33
 -5 3 6 17.56 1.36
 -5 3 5 0.44 0.37
 -5 3 5 0.37 0.43
 5 -3 -5 0.52 0.4
 -5 3 5 0.4 0.44
 -5 3 4 8.2 0.71
 -5 3 4 7.74 1.02
 -5 3 4 7.97 0.69
 -5 3 4 8.09 0.69
 -5 3 4 7.83 0.62
 -5 3 4 8.26 0.68
 -5 3 3 1.21 0.42
 -5 3 3 0.8 0.29
 -5 3 3 1.48 0.42
 5 -3 -2 44.63 2.98
 -5 3 2 43.79 2.89
 -5 3 2 47.22 2.92
 -5 3 2 42.01 2.92
 -5 3 2 44.33 3.07
 -5 3 1 0.71 0.74
 -5 3 1 0.53 0.4
 -5 3 1 -0.28 0.4
 5 -3 -1 0.56 0.5
 -5 3 1 0.26 0.38
 -5 3 0 2.48 0.42
 -5 3 0 2.02 0.7
 5 -3 0 1.96 0.5
 -5 3 0 2.2 0.4
 -5 3 -1 -0.02 0.66
 5 -3 1 1.15 0.47
 -5 3 -1 0.89 0.36
 -5 3 -1 1.08 0.29
 -5 3 -1 0.72 0.38
 -5 3 -1 0.68 0.37
 5 -3 2 -0.46 0.79
 -5 3 -2 0.15 0.63
 5 -3 2 -0.04 0.44
 -5 3 -2 0.84 0.36
 -5 3 -2 0.48 0.29
 -5 3 -2 0.24 0.36
 -5 3 -2 0.53 0.38
 5 -3 3 0.03 0.74
 -5 3 -3 0.01 0.59
 5 -3 3 0.39 0.44
 -5 3 -3 0 0.36
 -5 3 -3 0.15 0.31
 -5 3 -3 0 0.38
 -5 3 -4 -0.01 0.36
 5 -3 4 0.34 0.68
 -5 3 -4 0.36 0.33
 -5 3 -4 0.29 0.4
 -5 3 -5 1.26 0.37
 -5 3 -5 2.06 0.41
 -5 3 -5 1.44 0.33
 -5 3 -5 1.49 0.38
 -5 3 -6 18.64 1.44
 -5 3 -6 19.97 1.28
 -5 3 -6 16.79 1.28
 -5 3 -6 19.03 1.29
 5 -3 6 17.8 1.29
 -5 3 -6 20.04 1.29
 5 -3 7 4.05 0.54
 -5 3 -7 4.77 0.49
 -5 3 -7 4.94 0.52
 5 -3 8 1.55 0.47
 -5 3 -8 1.23 0.39
 -5 3 -8 1.93 0.4
 -5 3 -9 9.84 0.81
 5 -3 9 11.32 0.85
 -5 3 -9 11.43 0.8
 5 -3 10 1.14 0.4
 -5 3 -10 0.46 0.3
 -5 3 -10 1.04 0.34
 5 -3 11 0.97 0.34
 5 -3 12 0.36 0.22
 -5 2 10 2.49 0.26
 5 -2 -9 1.45 0.31
 -5 2 9 0.68 0.36
 -5 2 9 0.7 0.31
 5 -2 -8 0.25 0.35
 -5 2 8 0.33 0.35
 -5 2 8 -0.03 0.43
 -5 2 7 8.74 0.66
 5 -2 -7 8.61 0.67
 -5 2 7 7.66 0.73
 -5 2 6 34.49 2.21
 5 -2 -6 31.82 2.21
 -5 2 6 31.59 2.24
 -5 2 6 34.8 2.22
 -5 2 5 32.64 2.03
 5 -2 -5 30 2.03
 -5 2 5 28.63 2.05
 -5 2 5 30.16 2.02
 -5 2 5 29.75 2.22
 -5 2 5 30.54 2.05
 -5 2 4 0.49 0.42
 -5 2 4 0.63 0.43
 -5 2 4 0.36 0.4
 -5 2 4 0.81 0.31
 -5 2 3 11 0.79
 -5 2 3 9.71 0.78
 -5 2 3 8.71 0.97
 -5 2 3 10.5 0.81
 -5 2 3 10.1 1.06
 -5 2 3 10.58 0.8
 -5 2 2 30.11 1.97
 -5 2 2 31.08 1.97
 -5 2 2 24.66 2.06
 -5 2 1 0.69 0.38
 -5 2 1 0.68 0.38
 -5 2 1 0.28 0.68
 -5 2 1 0.52 0.33
 -5 2 1 0.31 0.49
 -5 2 0 8.17 0.67
 -5 2 0 8.4 0.93
 5 -2 0 8.38 0.73
 -5 2 -1 0.69 0.63
 5 -2 1 1.31 0.43
 -5 2 -2 3.24 0.66
 5 -2 2 2.56 0.46
 5 -2 2 2.65 0.82
 5 -2 3 3.31 0.77
 -5 2 -3 2.48 0.39
 -5 2 -3 2.48 0.4
 -5 2 -3 2.01 0.62
 5 -2 3 1.86 0.45
 -5 2 -4 3.27 0.59
 5 -2 4 2.09 0.74
 -5 2 -4 2.42 0.36
 -5 2 -4 2.7 0.4
 -5 2 -4 2.66 0.4
 -5 2 -4 2.81 0.6
 -5 2 -5 13.29 1.15
 -5 2 -5 11.74 0.94
 -5 2 -5 14.74 1.09
 5 -2 5 12.36 1.1
 -5 2 -5 13.16 0.93
 -5 2 -5 14.21 0.93
 5 -2 5 12.73 0.94
 -5 2 -6 -0.4 0.59
 -5 2 -6 0.52 0.37
 -5 2 -6 0.01 0.36
 -5 2 -6 -0.55 0.67
 5 -2 6 0.1 0.4
 -5 2 -7 12.55 1.01
 -5 2 -7 9.41 0.78
 -5 2 -7 10.96 0.8
 5 -2 7 11.06 0.84
 -5 2 -7 8.63 1.02
 -5 2 -8 0.48 0.35
 -5 2 -8 0.83 0.42
 -5 2 -8 0.7 0.46
 5 -2 8 0.95 0.5
 -5 2 -9 1.67 0.41
 -5 2 -9 2.24 0.38
 5 -2 9 2.22 0.5
 -5 2 -9 2.12 0.48
 -5 2 -10 5.01 0.56
 5 -2 10 6.05 0.62
 -5 2 -10 7.29 0.52
 -5 2 -11 6.06 0.55
 5 -2 11 7.46 0.59
 5 -2 12 5.98 0.49
 -5 1 10 0.18 0.27
 -5 1 10 0.23 0.24
 5 -1 -9 0.52 0.28
 -5 1 9 0.38 0.34
 5 -1 -8 -0.4 0.34
 -5 1 8 -0.19 0.46
 5 -1 -7 0.27 0.36
 5 -1 -7 0.89 0.36
 -5 1 7 -0.13 0.49
 5 -1 -6 65.83 3.8
 -5 1 6 57.5 3.8
 5 -1 -6 57.09 3.81
 -5 1 6 55.51 3.83
 -5 1 6 55.02 3.79
 -5 1 5 79.04 5.34
 5 -1 -5 83.4 5.35
 -5 1 5 70.9 5.45
 -5 1 5 82.15 5.36
 -5 1 5 87.16 5.34
 -5 1 5 81.18 5.47
 -5 1 5 82.25 5.35
 -5 1 4 0.52 0.38
 -5 1 4 0.19 0.66
 -5 1 4 0.66 0.38
 -5 1 4 0.57 0.39
 -5 1 4 0.65 0.72
 -5 1 3 18.56 1.31
 -5 1 3 18.14 1.5
 -5 1 3 18.88 1.29
 -5 1 3 17.16 1.46
 -5 1 3 18.28 1.31
 -5 1 3 20.85 1.3
 -5 1 2 10.42 0.8
 -5 1 2 10.88 0.79
 -5 1 2 10.69 0.78
 -5 1 2 9.75 0.94
 -5 1 2 10.55 1.05
 -5 1 1 2.18 0.53
 5 -1 0 1.36 0.39
 -5 1 0 0.66 0.64
 -5 1 0 1.08 0.43
 5 -1 1 0.5 0.36
 -5 1 -1 0.13 0.6
 5 -1 1 0.25 0.71
 5 -1 2 0.07 0.79
 5 -1 2 -0.1 0.35
 -5 1 -2 -0.09 0.59
 -5 1 -2 0.92 0.55
 5 -1 3 11.28 1.03
 -5 1 -3 9.76 0.92
 5 -1 3 9.19 0.76
 5 -1 4 3.45 0.73
 -5 1 -4 4.67 0.7
 -5 1 -4 3.06 0.58
 5 -1 5 7.07 0.85
 -5 1 -5 7.93 0.62
 -5 1 -5 9.05 0.81
 5 -1 5 8.52 0.65
 -5 1 -6 6.33 0.57
 -5 1 -6 5.6 0.78
 -5 1 -6 6.06 0.53
 -5 1 -6 6.16 0.74
 5 -1 6 6.18 0.58
 -5 1 -7 20.8 1.38
 -5 1 -7 15.62 1.51
 -5 1 -7 21.48 1.36
 -5 1 -7 20.06 1.5
 5 -1 7 18.63 1.38
 -5 1 -8 30.79 1.93
 -5 1 -8 23.49 2.03
 5 -1 8 28.41 1.93
 -5 1 -8 28.95 2.04
 -5 1 -9 11.19 0.82
 -5 1 -9 11.38 0.86
 5 -1 9 9.45 0.86
 -5 1 -10 -0.2 0.38
 -5 1 -10 -0.23 0.43
 5 -1 10 0.24 0.46
 -5 1 -11 0.22 0.35
 -5 1 -11 0.76 0.4
 5 -1 11 -0.03 0.42
 -5 1 -12 0.41 0.29
 -5 0 10 0.46 0.26
 -5 0 10 0.24 0.26
 -5 0 9 1.27 0.4
 -5 0 9 0.94 0.36
 5 0 -8 3.93 0.42
 5 0 -7 -0.45 0.34
 -5 0 7 0.19 0.48
 5 0 -7 0.1 0.37
 5 0 -6 16.65 1.17
 5 0 -6 15.34 1.2
 -5 0 6 14.61 1.22
 -5 0 6 16.03 1.21
 5 0 -5 74.74 4.22
 -5 0 5 52.86 4.19
 -5 0 5 60.09 4.19
 -5 0 5 59.67 4.07
 5 0 -5 64.93 4.07
 -5 0 5 62.58 4.06
 -5 0 5 62.11 4.06
 -5 0 4 16.58 1.55
 -5 0 4 19.28 1.4
 -5 0 4 22.08 1.59
 5 0 -4 21.49 1.4
 -5 0 4 20.73 1.39
 -5 0 4 20.85 1.39
 -5 0 3 1.85 0.38
 5 0 -3 0.3 0.69
 -5 0 3 1.35 0.68
 -5 0 3 1.73 0.36
 -5 0 3 1.36 0.62
 -5 0 3 1.65 0.4
 -5 0 2 44.69 2.71
 -5 0 2 40.02 2.79
 -5 0 2 44.59 2.85
 -5 0 2 40.08 2.71
 5 0 -1 11.81 1.11
 -5 0 1 12.75 1.01
 -5 0 1 13.71 1.13
 5 0 0 14 1.19
 -5 0 0 12.56 1
 -5 0 -1 1.44 0.41
 5 0 2 3.11 0.78
 -5 0 -2 3.13 0.58
 5 0 3 22.26 1.71
 -5 0 -3 22.76 1.64
 5 0 4 13.11 1.22
 -5 0 -4 15.86 1.14
 -5 0 -4 15.76 1.18
 -5 0 -4 14.68 1.19
 -5 0 -5 5.31 0.61
 -5 0 -5 3.42 0.69
 -5 0 -5 4.22 0.63
 5 0 6 7.49 0.62
 5 0 6 6.4 0.52
 -5 0 -6 8.7 0.76
 -5 0 -6 7.66 0.59
 -5 0 -6 6.41 0.73
 -5 0 -7 2.68 0.62
 -5 0 -7 3.72 0.46
 5 0 7 3.39 0.49
 -5 0 -7 2.04 0.68
 -5 0 -8 0.68 0.58
 -5 0 -8 0.83 0.43
 -5 0 -8 0.93 0.44
 5 0 8 1.13 0.46
 -5 0 -8 0.13 0.62
 -5 0 -9 3.04 0.52
 5 0 9 3.25 0.53
 -5 0 -10 1.03 0.46
 -5 0 -11 8.7 0.72
 -5 0 -12 0.59 0.32
 -5 0 -12 0.76 0.35
 5 0 12 0.8 0.38
 -5 0 -13 0.87 0.25
 5 0 13 1.13 0.27
 -5 -1 10 2.42 0.32
 -5 -1 10 3.01 0.32
 -5 -1 9 15.88 1.12
 -5 -1 8 8.05 0.67
 5 1 -8 6.46 0.56
 5 1 -7 20.76 1.36
 5 1 -7 19.51 1.39
 5 1 -6 4.22 0.55
 -5 -1 6 5.99 0.6
 5 1 -6 5.22 0.46
 5 1 -5 85.4 5.27
 -5 -1 5 78.8 5.26
 5 1 -5 85.72 5.41
 -5 -1 5 65.92 5.38
 -5 -1 5 82.02 5.27
 5 1 -4 6.49 0.58
 -5 -1 4 5.33 0.57
 -5 -1 4 6.02 0.55
 -5 -1 4 6.27 0.81
 -5 -1 4 4.43 0.81
 5 1 -3 24.27 2.09
 -5 -1 3 28.51 1.99
 -5 -1 3 29.77 2.14
 -5 -1 3 26.84 2.09
 -5 -1 3 29.97 1.99
 -5 -1 3 32.7 1.98
 5 1 -3 30.99 1.99
 5 1 -2 6.75 0.84
 -5 -1 2 7.32 0.84
 -5 -1 2 6.59 0.77
 5 1 -1 6.19 0.84
 -5 -1 1 8.35 0.83
 -5 -1 1 6.6 0.74
 5 1 0 0.14 0.67
 -5 -1 -1 24.84 1.73
 5 1 1 25.4 1.84
 -5 -1 -2 23.01 1.69
 -5 -1 -2 23.44 1.64
 -5 -1 -3 3.44 0.66
 5 1 3 1.91 0.69
 -5 -1 -3 3.11 0.57
 5 1 4 20.03 1.71
 -5 -1 -4 22.34 1.67
 -5 -1 -5 0.97 0.47
 -5 -1 -5 0.22 0.6
 -5 -1 -5 0.55 0.61
 -5 -1 -6 0.19 0.61
 -5 -1 -6 -0.37 0.49
 5 1 6 0.26 0.25
 -5 -1 -6 -0.14 0.32
 -5 -1 -6 0.3 0.57
 5 1 6 0.77 0.37
 -5 -1 -7 0.02 0.4
 -5 -1 -7 0.46 0.52
 5 1 7 -0.14 0.25
 -5 -1 -7 -0.1 0.37
 -5 -1 -7 0.36 0.55
 5 1 7 0.01 0.42
 -5 -1 -8 3.99 0.6
 -5 -1 -8 3.56 0.47
 -5 -1 -8 2.29 0.69
 5 1 8 4.02 0.51
 5 1 8 2.91 0.33
 -5 -1 -8 3.29 0.47
 -5 -1 -9 6.3 0.64
 -5 -1 -9 6.62 0.64
 -5 -1 -10 0.42 0.45
 -5 -1 -10 0.62 0.47
 -5 -1 -11 12.17 0.91
 5 1 11 11.93 0.92
 -5 -1 -12 2.16 0.39
 5 1 12 2.33 0.42
 5 1 13 0.21 0.29
 -5 -1 -13 0 0.25
 -5 -2 10 10.24 0.71
 -5 -2 9 -0.23 0.37
 5 2 -8 0.38 0.29
 -5 -2 8 0.76 0.47
 5 2 -7 16.32 1.14
 -5 -2 6 8.65 0.72
 5 2 -6 7.31 0.69
 -5 -2 5 114.25 7.45
 5 2 -5 114.06 7.46
 5 2 -5 118.98 7.57
 5 2 -4 16.01 1.26
 5 2 -4 14.22 1.03
 -5 -2 4 14.08 1.02
 -5 -2 4 15.1 1.17
 -5 -2 4 11.25 1.19
 -5 -2 3 5.77 0.79
 -5 -2 3 5.18 0.55
 5 2 -3 6.76 0.55
 -5 -2 3 5.02 0.74
 -5 -2 3 4.98 0.51
 5 2 -2 2.04 0.62
 -5 -2 2 2.11 0.64
 -5 -2 2 1.36 0.61
 -5 -2 1 147.14 9.52
 5 2 -1 144.47 9.52
 5 2 0 50.09 3.38
 5 2 1 32.08 2.45
 -5 -2 -1 35.4 2.38
 -5 -2 -1 36.58 2.44
 -5 -2 -1 36.81 2.37
 5 2 2 1.35 0.67
 -5 -2 -2 1.82 0.48
 -5 -2 -3 1.27 0.52
 5 2 3 1.68 0.65
 -5 -2 -3 2.02 0.65
 -5 -2 -4 3.61 0.67
 -5 -2 -4 2.26 0.61
 -5 -2 -5 6.82 0.81
 -5 -2 -5 7 0.82
 -5 -2 -6 1.49 0.64
 -5 -2 -6 1.77 0.45
 5 2 6 1.43 0.28
 -5 -2 -6 0.79 0.65
 5 2 6 1.05 0.4
 -5 -2 -7 2.73 0.72
 -5 -2 -7 2.42 0.42
 -5 -2 -7 2.03 0.48
 5 2 7 1.88 0.32
 -5 -2 -7 2.44 0.38
 5 2 7 3.07 0.45
 -5 -2 -7 2.65 0.65
 5 2 8 4.76 0.43
 -5 -2 -8 4.76 0.53
 -5 -2 -8 5.36 0.55
 -5 -2 -8 4.53 0.7
 -5 -2 -9 5.01 0.57
 -5 -2 -9 2.59 0.78
 5 2 9 4.21 0.4
 -5 -2 -9 4.66 0.53
 5 2 9 4.13 0.54
 5 2 10 2.77 0.5
 5 2 10 2.75 0.32
 -5 -2 -10 2.56 0.48
 -5 -2 -10 2.96 0.52
 5 2 11 13.78 1.01
 -5 -2 -11 14.18 1
 -5 -2 -11 13.15 1.02
 5 2 12 2.43 0.42
 -5 -2 -12 2.14 0.42
 -5 -2 -12 2.05 0.39
 -5 -2 -13 0.17 0.26
 -5 -2 -14 2.09 0.21
 -5 -3 10 -0.18 0.19
 -5 -3 9 -0.06 0.35
 -5 -3 8 0.22 0.42
 5 3 -8 0.08 0.28
 5 3 -7 9.28 0.73
 5 3 -6 0.41 0.42
 5 3 -5 -0.02 0.79
 -5 -3 5 1.33 0.68
 5 3 -5 0.39 0.45
 -5 -3 4 19.81 1.36
 5 3 -4 18.23 1.36
 5 3 -4 22.77 1.56
 -5 -3 3 4.83 0.54
 5 3 -3 5.91 0.79
 5 3 -3 4.64 0.54
 -5 -3 3 3.06 0.68
 5 3 -3 5.04 0.42
 -5 -3 3 4.08 0.76
 5 3 -2 2.18 0.42
 -5 -3 2 1.27 0.61
 5 3 -2 1.26 0.5
 5 3 -1 94.93 6.24
 5 3 0 15.79 1.3
 -5 -3 0 17.65 1.25
 5 3 1 120.48 8.87
 -5 -3 -1 140.29 8.86
 -5 -3 -1 142.1 8.83
 -5 -3 -2 2.89 0.45
 -5 -3 -2 2.2 0.65
 -5 -3 -2 2.72 0.48
 -5 -3 -3 2.83 0.52
 -5 -3 -4 4.08 0.71
 -5 -3 -4 4.7 0.66
 -5 -3 -5 43.41 2.76
 -5 -3 -5 37.1 2.73
 -5 -3 -6 3.73 0.75
 5 3 6 3.79 0.38
 -5 -3 -6 3.66 0.75
 -5 -3 -7 4.98 0.88
 -5 -3 -7 4.86 0.83
 5 3 7 4.54 0.55
 5 3 7 3.84 0.48
 -5 -3 -8 0.41 0.79
 -5 -3 -8 -0.06 0.67
 5 3 8 0.4 0.42
 -5 -3 -8 1.09 0.44
 5 3 8 0.87 0.32
 -5 -3 -8 0.51 0.35
 -5 -3 -9 -0.29 0.46
 5 3 9 -0.18 0.43
 5 3 9 0.2 0.31
 -5 -3 -9 -0.2 0.4
 -5 -3 -9 -1.23 0.75
 -5 -3 -10 0.93 0.46
 5 3 10 0.43 0.45
 5 3 10 0.23 0.3
 -5 -3 -10 -0.04 0.41
 -5 -3 -11 0.96 0.46
 5 3 11 1.02 0.43
 5 3 11 0.81 0.27
 -5 -3 -11 1.31 0.39
 -5 -3 -12 3.05 0.45
 -5 -3 -12 2.71 0.38
 5 3 12 2.5 0.43
 -5 -3 -13 -0.2 0.24
 -5 -3 -14 1.24 0.17
 -5 -4 9 0.13 0.26
 5 4 -8 0.14 0.26
 -5 -4 8 0.01 0.4
 5 4 -7 0.5 0.34
 -5 -4 7 -0.27 0.46
 -5 -4 6 8.17 0.74
 5 4 -6 8.44 0.7
 -5 -4 5 63.14 4.1
 5 4 -5 62.09 4.1
 5 4 -4 62.37 4.06
 -5 -4 4 63.99 4.05
 5 4 -4 70.73 4.18
 5 4 -3 29.58 1.86
 5 4 -3 33.79 2.05
 -5 -4 2 3.64 0.64
 5 4 -2 3.35 0.51
 5 4 -2 4.06 0.5
 5 4 -2 4.09 0.39
 5 4 -2 4.56 0.71
 5 4 -1 4.96 0.5
 -5 -4 1 3.66 0.71
 -5 -4 0 70.08 4.44
 -5 -4 0 64.07 4.44
 -5 -4 -1 0.64 0.5
 -5 -4 -1 0.75 0.6
 -5 -4 -2 15.64 1.17
 -5 -4 -2 19.44 1.31
 -5 -4 -3 20.44 1.52
 -5 -4 -3 23.73 1.59
 -5 -4 -4 4.75 0.65
 -5 -4 -5 6.78 0.88
 -5 -4 -5 9.52 0.92
 -5 -4 -6 11.69 1.02
 5 4 6 9.46 0.71
 -5 -4 -6 10.03 1.02
 -5 -4 -7 0.25 0.75
 -5 -4 -7 0.51 0.76
 5 4 7 0.29 0.41
 5 4 7 0.17 0.32
 -5 -4 -8 0.18 0.81
 -5 -4 -8 0.08 0.41
 5 4 8 0.05 0.41
 -5 -4 -8 0.53 0.75
 5 4 8 0.22 0.34
 -5 -4 -9 2.79 0.51
 5 4 9 3.02 0.48
 -5 -4 -9 3.01 0.75
 5 4 9 3.59 0.41
 5 4 10 0.86 0.33
 -5 -4 -10 0.18 0.36
 -5 -4 -10 1.72 0.47
 5 4 10 1.46 0.44
 -5 -4 -11 4.95 0.51
 -5 -4 -11 5.58 0.58
 5 4 11 6.11 0.47
 5 4 12 3.26 0.31
 -5 -4 -12 2.86 0.36
 -5 -4 -12 3.46 0.44
 -5 -4 -13 1.1 0.22
 -5 -4 -13 1.32 0.32
 -5 -4 -14 1.85 0.2
 -5 -5 9 0.28 0.2
 5 5 -8 -0.08 0.25
 -5 -5 8 -0.14 0.34
 5 5 -7 0.41 0.32
 5 5 -6 1.11 0.39
 -5 -5 6 0.49 0.47
 -5 -5 5 0.13 0.47
 5 5 -5 0.29 0.43
 5 5 -4 2.83 0.7
 5 5 -4 3.02 0.54
 -5 -5 4 4.2 0.79
 -5 -5 4 3.54 0.53
 -5 -5 3 27.67 1.89
 5 5 -3 28.31 1.86
 5 5 -3 26.81 1.9
 5 5 -3 29.24 2.01
 -5 -5 3 27.35 1.95
 5 5 -3 28.7 1.89
 5 5 -2 8.98 0.82
 5 5 -2 10.41 0.79
 5 5 -2 9.51 0.72
 5 5 -2 10.98 0.96
 5 5 -1 4.06 0.66
 5 5 -1 3.25 0.41
 5 5 -1 3.12 0.48
 5 5 -1 2.9 0.5
 -5 -5 1 2.55 0.74
 -5 -5 0 27.63 1.95
 -5 -5 0 28.46 1.96
 -5 -5 -1 2.25 0.56
 -5 -5 -1 1.95 0.6
 -5 -5 -2 3.48 0.65
 -5 -5 -3 90.99 6.37
 -5 -5 -3 108.62 6.41
 -5 -5 -4 49.32 3.67
 -5 -5 -4 59.64 3.72
 5 5 4 56.16 3.6
 5 5 5 3.16 0.34
 -5 -5 -5 2.64 0.65
 -5 -5 -6 1.86 0.77
 -5 -5 -6 1.56 0.74
 5 5 7 41.1 2.74
 -5 -5 -7 38.6 2.92
 -5 -5 -8 1.06 0.86
 -5 -5 -8 1.13 0.8
 -5 -5 -9 0.2 0.45
 5 5 9 0.33 0.36
 -5 -5 -10 -0.17 0.45
 5 5 10 0.53 0.35
 -5 -5 -11 8.6 0.78
 5 5 11 10.49 0.72
 5 5 12 0.08 0.25
 -5 -5 -12 -0.07 0.37
 5 5 13 0.25 0.18
 5 5 13 0.53 0.17
 -5 -5 -13 0.35 0.29
 -5 -6 8 0.8 0.28
 5 6 -7 -0.32 0.3
 5 6 -6 0.03 0.36
 -5 -6 6 0.71 0.43
 5 6 -5 -0.19 0.4
 -5 -6 5 0.01 0.45
 5 6 -4 12.78 1.04
 -5 -6 4 14.3 1.02
 5 6 -3 34.07 2.35
 -5 -6 3 34.16 2.32
 5 6 -3 36.87 2.33
 -5 -6 3 34.08 2.4
 5 6 -2 0.36 0.34
 5 6 -2 0.94 0.45
 5 6 -2 1.23 0.54
 5 6 -1 7.89 0.66
 5 6 -1 6.97 0.66
 -5 -6 1 7.14 0.91
 5 6 -1 7.56 0.6
 -5 -6 0 3.41 0.61
 5 6 0 3.8 0.47
 5 6 0 3.59 0.39
 5 6 0 4 0.45
 -5 -6 0 2.69 0.69
 5 6 0 3.61 0.41
 5 6 1 12.03 0.93
 5 6 1 13.59 0.92
 5 6 1 13.85 0.94
 -5 -6 -1 13.17 1.09
 -5 -6 -1 13.46 1.11
 -5 -6 -2 77.75 4.91
 5 6 2 79.14 4.84
 5 6 2 69.28 4.83
 -5 -6 -3 0.38 0.63
 5 6 3 0.58 0.31
 5 6 3 0.68 0.31
 5 6 3 0.38 0.24
 -5 -6 -4 30.13 1.95
 -5 -6 -4 24.21 1.87
 5 6 4 25.17 1.76
 5 6 4 27.02 1.78
 5 6 4 29.35 1.78
 -5 -6 -5 7.21 0.92
 5 6 5 5.88 0.52
 5 6 5 7.72 0.56
 -5 -6 -5 6.33 0.81
 -5 -6 -6 10.91 1.02
 5 6 6 9.24 0.7
 -5 -6 -7 0.53 0.77
 -5 -6 -7 1.15 0.81
 5 6 7 1.07 0.35
 -5 -6 -8 1.12 0.82
 -5 -6 -8 -0.42 0.8
 -5 -6 -9 3.85 0.5
 5 6 10 -0.04 0.35
 -5 -6 -10 0.12 0.42
 5 6 11 6.85 0.54
 -5 -6 -11 6.27 0.6
 5 6 12 3.84 0.37
 -5 -6 -12 4.67 0.46
 5 6 12 5.12 0.39
 -5 -6 -13 6.2 0.51
 5 6 13 6.9 0.47
 5 7 -8 0.17 0.14
 5 7 -7 0.13 0.25
 -5 -7 6 0.39 0.36
 5 7 -6 0.23 0.32
 -5 -7 5 0.53 0.4
 -5 -7 4 6.02 0.58
 5 7 -4 4.47 0.64
 5 7 -4 5.8 0.55
 -5 -7 3 12.64 0.95
 5 7 -3 12.61 0.94
 5 7 -3 12.55 1.01
 5 7 -2 24.2 1.73
 5 7 -2 26.23 1.79
 5 7 -2 27.92 1.75
 5 7 -1 57.42 3.86
 5 7 -1 58.18 3.88
 5 7 -1 62.96 3.87
 -5 -7 1 57.51 3.98
 5 7 0 42.15 2.88
 -5 -7 0 45.39 3.01
 5 7 0 46.57 2.88
 5 7 0 42.61 2.87
 5 7 1 17.51 1.2
 5 7 1 17.72 1.19
 -5 -7 -1 16.3 1.32
 5 7 1 17.25 1.19
 -5 -7 -1 17.77 1.36
 5 7 1 17.28 1.2
 -5 -7 -2 1 0.62
 5 7 2 0.83 0.32
 5 7 2 1.57 0.38
 5 7 3 0.48 0.34
 5 7 3 0.32 0.32
 5 7 3 0.41 0.32
 5 7 3 0.55 0.25
 -5 -7 -3 0.1 0.67
 5 7 4 6.54 0.51
 5 7 4 6.03 0.54
 -5 -7 -4 6.91 0.86
 5 7 4 6.61 0.55
 5 7 5 7.83 0.64
 5 7 5 7.39 0.6
 -5 -7 -5 7.85 0.88
 -5 -7 -5 9.43 1
 5 7 5 8.8 0.63
 5 7 6 0.58 0.31
 -5 -7 -6 0.15 0.79
 5 7 6 0.83 0.34
 5 7 7 1.71 0.36
 -5 -7 -7 1.69 0.82
 5 7 7 1.31 0.36
 5 7 8 -0.06 0.34
 5 7 9 4.46 0.45
 5 7 10 1.96 0.31
 -5 -7 -10 2 0.4
 5 7 10 1.3 0.36
 5 7 11 3.68 0.38
 -5 -7 -11 4.84 0.46
 5 7 11 5.03 0.43
 -5 -7 -12 2.71 0.36
 5 7 12 3.64 0.33
 5 7 13 -0.19 0.21
 5 7 13 0.46 0.17
 -5 -7 -13 0.01 0.18
 5 8 -7 0.5 0.19
 5 8 -6 2.12 0.32
 -5 -8 5 6.06 0.53
 -5 -8 4 1.24 0.39
 5 8 -4 1.5 0.52
 5 8 -4 1.57 0.4
 -5 -8 3 0.17 0.41
 5 8 -3 -0.56 0.58
 5 8 -3 -0.16 0.4
 -5 -8 2 9.55 0.79
 5 8 -2 9.78 0.78
 5 8 -2 10.9 0.9
 5 8 -1 95.77 6.36
 5 8 -1 100.63 6.37
 5 8 0 122.98 8.25
 -5 -8 0 129.33 8.34
 5 8 0 127.88 8.25
 5 8 0 127.43 8.25
 5 8 0 130.37 8.25
 5 8 1 0.22 0.3
 5 8 1 0.2 0.35
 5 8 1 0.28 0.44
 -5 -8 -1 0.28 0.69
 5 8 1 0.03 0.36
 5 8 2 69.82 4.59
 -5 -8 -2 75.54 4.69
 5 8 2 69.34 4.59
 5 8 2 70.94 4.59
 -5 -8 -3 1.1 0.66
 5 8 3 1.17 0.36
 5 8 3 0.67 0.4
 5 8 4 -0.01 0.34
 5 8 4 0.8 0.34
 5 8 4 0.35 0.26
 -5 -8 -4 1.29 0.7
 5 8 5 4.73 0.44
 5 8 5 4.88 0.47
 -5 -8 -5 5.75 0.84
 5 8 5 5.11 0.5
 -5 -8 -6 6.98 1.02
 -5 -8 -6 8.99 1.05
 5 8 6 8.52 0.64
 5 8 6 8.57 0.66
 5 8 7 5.09 0.47
 5 8 7 4.6 0.46
 5 8 8 3.07 0.39
 5 8 8 3.57 0.41
 5 8 9 21.28 1.3
 5 8 9 17.63 1.29
 5 8 10 17.95 1.22
 5 8 11 6.82 0.55
 5 8 12 6.83 0.45
 5 8 12 4.62 0.46
 5 8 13 2.72 0.21
 5 8 13 1.65 0.22
 5 9 -4 1.33 0.39
 -5 -9 4 4.44 0.36
 5 9 -3 1.3 0.37
 5 9 -3 0.67 0.55
 -5 -9 3 1.63 0.35
 5 9 -2 2.96 0.42
 -5 -9 2 3.01 0.43
 5 9 -2 3.55 0.66
 5 9 -1 0.14 0.56
 5 9 -1 0.46 0.36
 5 9 -1 1.39 0.37
 5 9 0 -0.02 0.5
 5 9 0 0.45 0.34
 5 9 0 0.12 0.36
 5 9 1 6.7 0.56
 5 9 1 6.62 0.64
 5 9 1 6.16 0.57
 5 9 2 68.46 4.49
 5 9 2 70.03 4.5
 5 9 2 68.5 4.5
 5 9 3 0.13 0.34
 5 9 3 -0.12 0.43
 5 9 3 0.34 0.37
 5 9 4 39.81 2.63
 5 9 4 39.99 2.63
 5 9 5 21.19 1.41
 5 9 6 37.16 2.48
 5 9 6 38.82 2.49
 5 9 7 20.9 1.43
 5 9 7 20.82 1.4
 5 9 7 21.04 1.4
 5 9 8 8.9 0.69
 5 9 8 9.17 0.65
 5 9 8 7.97 0.63
 5 9 9 2.99 0.35
 5 9 9 1.91 0.39
 5 9 10 1.7 0.31
 5 9 10 2.11 0.34
 5 9 11 2.05 0.28
 5 9 11 1.92 0.3
 5 9 12 0.02 0.2
 5 10 -5 22.35 1.47
 5 10 -4 1.18 0.27
 5 10 -2 0.38 0.54
 5 10 -2 0.15 0.33
 5 10 -1 17.55 1.35
 5 10 -1 19.12 1.44
 -5 -10 1 22.49 1.34
 5 10 0 1.68 0.53
 5 10 0 1.79 0.32
 5 10 1 3.62 0.44
 5 10 1 4.06 0.55
 5 10 2 3.04 0.45
 5 10 2 3.79 0.43
 5 10 2 3.85 0.52
 5 10 3 2.26 0.39
 5 10 3 2.72 0.47
 5 10 4 -0.13 0.33
 5 10 4 0.27 0.42
 5 10 5 9.46 0.75
 5 10 5 9.69 0.77
 5 10 5 9.87 0.72
 5 10 6 88.26 5.77
 5 10 6 96.25 5.78
 5 10 6 85.98 5.76
 5 10 7 3.02 0.43
 5 10 7 3.52 0.34
 5 10 8 7.59 0.62
 5 10 8 7.74 0.57
 5 10 9 1.83 0.28
 5 10 9 1.49 0.33
 5 10 10 1.97 0.26
 5 10 10 1.7 0.3
 5 10 11 1.19 0.21
 5 10 11 0.99 0.23
 5 10 12 0 0.13
 5 11 -4 0.3 0.17
 5 11 -3 -0.07 0.22
 5 11 -2 0.19 0.24
 5 11 -1 6.43 0.49
 5 11 0 0.03 0.23
 5 11 2 10.79 0.78
 5 11 3 0.04 0.31
 5 11 4 10.1 0.79
 5 11 4 10.11 0.74
 5 11 4 10.44 0.78
 5 11 5 0.74 0.4
 5 11 5 0.61 0.28
 5 11 5 0.36 0.37
 5 11 6 0.54 0.38
 5 11 6 0.94 0.36
 5 11 7 0.52 0.2
 5 11 7 0.64 0.35
 5 11 7 0.68 0.34
 5 11 8 2.59 0.28
 5 11 8 3.03 0.38
 5 11 8 2.98 0.36
 5 11 9 0.04 0.19
 5 11 9 0.32 0.29
 5 11 10 -0.36 0.17
 5 11 10 0.11 0.24
 5 11 10 0.22 0.21
 5 11 11 0.17 0.12
 5 11 11 -0.05 0.19
 5 12 -2 2.43 0.22
 5 12 -1 -0.04 0.38
 5 12 0 -0.54 0.45
 5 12 1 1.1 0.44
 5 12 4 -0.1 0.33
 5 12 5 0.22 0.33
 5 12 6 1.26 0.32
 5 12 7 0.67 0.28
 5 12 8 0.56 0.24
 5 12 9 3.55 0.31
 5 12 9 2.85 0.28
 5 12 10 0.35 0.18
 5 13 0 0.16 0.28
 5 13 1 0.41 0.35
 5 13 2 1.12 0.37
 5 13 3 0.81 0.34
 5 13 4 1.47 0.33
 5 13 5 0.4 0.3
 5 13 6 0.43 0.28
 5 13 7 1.02 0.25
 -6 9 1 23.71 1.43
 -6 9 1 19.65 1.44
 -6 9 0 0.45 0.15
 -6 9 0 0.29 0.22
 -6 9 -1 2.3 0.22
 -6 9 -1 3.01 0.28
 -6 9 -2 1.12 0.23
 -6 8 4 0.93 0.19
 -6 8 3 0.46 0.2
 -6 8 2 7.6 0.51
 -6 8 2 6.38 0.54
 -6 8 1 12.01 0.82
 -6 8 1 12.34 0.85
 -6 8 0 0.49 0.32
 -6 8 0 0.45 0.22
 -6 8 -1 0.09 0.33
 -6 8 -1 0.04 0.22
 -6 8 -2 3.56 0.41
 -6 8 -2 3.08 0.31
 -6 8 -3 1.54 0.23
 -6 8 -3 1.26 0.26
 -6 8 -4 0.29 0.29
 -6 8 -4 0 0.17
 -6 8 -4 -0.04 0.22
 -6 8 -5 0.1 0.23
 -6 8 -5 -0.03 0.17
 -6 8 -6 0.07 0.13
 6 -7 -6 -0.02 0.18
 -6 7 5 0.66 0.2
 6 -7 -5 0.42 0.24
 -6 7 4 11.26 0.77
 -6 7 3 19.9 1.48
 -6 7 3 22.51 1.49
 -6 7 3 23.65 1.46
 -6 7 2 12.6 0.86
 -6 7 2 12.73 0.86
 -6 7 2 11.19 0.82
 -6 7 1 0.06 0.32
 -6 7 1 0 0.25
 -6 7 1 -0.25 0.36
 -6 7 0 4.82 0.41
 -6 7 0 4.42 0.46
 -6 7 0 5.27 0.5
 -6 7 -1 3.75 0.41
 -6 7 -1 5.39 0.5
 -6 7 -1 4.19 0.39
 -6 7 -1 4.5 0.42
 -6 7 -2 7.7 0.55
 -6 7 -2 6.86 0.57
 -6 7 -3 12.94 0.95
 -6 7 -3 13.53 0.96
 -6 7 -4 0.23 0.38
 -6 7 -4 0.24 0.24
 -6 7 -4 0.28 0.29
 -6 7 -5 6.65 0.55
 -6 7 -5 7.82 0.57
 -6 7 -6 2.22 0.3
 -6 7 -6 1.72 0.22
 -6 7 -6 1.82 0.26
 -6 7 -7 0.14 0.17
 -6 6 6 0.04 0.18
 -6 6 5 5.73 0.46
 -6 6 4 0.52 0.38
 -6 6 4 0.97 0.27
 -6 6 3 6.95 0.61
 -6 6 3 7.85 0.64
 -6 6 3 7.38 0.55
 -6 6 2 0.41 0.4
 -6 6 2 0.58 0.27
 -6 6 2 0.46 0.38
 -6 6 1 5.56 0.52
 -6 6 1 5.35 0.52
 -6 6 1 4.66 0.43
 -6 6 0 1.22 0.42
 -6 6 0 1.51 0.4
 -6 6 0 0.99 0.28
 -6 6 -1 0.17 0.3
 -6 6 -1 -0.19 0.44
 -6 6 -1 -0.09 0.27
 -6 6 -1 0.13 0.36
 -6 6 -2 -0.01 0.32
 -6 6 -2 0.11 0.34
 -6 6 -2 0.47 0.27
 -6 6 -3 1.14 0.33
 -6 6 -3 0.6 0.46
 -6 6 -3 1.26 0.31
 -6 6 -3 1.24 0.29
 -6 6 -4 9.32 0.68
 -6 6 -4 7.9 0.65
 -6 6 -4 10.37 0.74
 -6 6 -5 0.19 0.32
 -6 6 -5 0.53 0.26
 -6 6 -5 0.6 0.39
 -6 6 -6 2.93 0.36
 -6 6 -6 2.29 0.31
 -6 6 -6 3.57 0.39
 -6 6 -7 1.55 0.28
 -6 6 -7 1.21 0.21
 -6 6 -7 1.22 0.27
 -6 6 -8 0.24 0.2
 6 -5 -8 0.34 0.16
 6 -5 -7 -0.26 0.25
 -6 5 6 2.77 0.3
 6 -5 -6 3.1 0.36
 6 -5 -5 1.5 0.32
 -6 5 5 2.08 0.41
 -6 5 5 1.63 0.31
 -6 5 4 11.53 0.81
 -6 5 3 10.57 0.74
 -6 5 3 11.39 0.82
 -6 5 3 9.34 0.8
 -6 5 2 8.52 0.64
 -6 5 2 9.26 0.72
 -6 5 2 8.73 0.74
 -6 5 1 4.73 0.51
 -6 5 1 3.77 0.54
 -6 5 1 4.72 0.52
 -6 5 1 3.81 0.39
 -6 5 0 2.99 0.45
 -6 5 0 3.1 0.46
 -6 5 0 3.33 0.48
 -6 5 0 2.57 0.32
 -6 5 0 2.14 0.34
 -6 5 -1 18.44 1.21
 -6 5 -1 17.19 1.18
 -6 5 -1 16.63 1.17
 -6 5 -1 17.57 1.21
 -6 5 -2 9.62 0.73
 -6 5 -2 11.54 0.8
 -6 5 -2 9.26 0.7
 -6 5 -2 9.59 0.75
 -6 5 -3 14.36 1.02
 -6 5 -3 13.75 0.99
 -6 5 -3 14.33 1.02
 -6 5 -3 16.83 1.07
 -6 5 -4 -0.33 0.34
 -6 5 -4 -0.09 0.45
 -6 5 -4 -0.15 0.28
 -6 5 -4 -0.23 0.33
 -6 5 -5 0.31 0.29
 -6 5 -5 0.23 0.35
 -6 5 -5 1.05 0.44
 -6 5 -6 0.19 0.27
 -6 5 -6 0.23 0.35
 -6 5 -6 -0.1 0.38
 -6 5 -7 0.09 0.25
 -6 5 -7 0.02 0.32
 -6 5 -7 0.3 0.3
 -6 5 -8 6.77 0.54
 -6 5 -9 1.82 0.26
 6 -4 -8 -0.41 0.2
 -6 4 7 0.09 0.23
 6 -4 -7 0.27 0.28
 -6 4 6 3.96 0.42
 6 -4 -6 5.36 0.45
 -6 4 6 4.96 0.4
 -6 4 5 0.36 0.31
 6 -4 -5 0.88 0.35
 -6 4 5 0.58 0.41
 -6 4 4 1.88 0.34
 -6 4 4 2.6 0.47
 -6 4 3 0.36 0.43
 -6 4 3 0.49 0.28
 -6 4 2 16.11 1.19
 -6 4 2 16.39 1.18
 -6 4 2 16.22 1.11
 -6 4 2 17.73 1.18
 -6 4 1 45.28 2.97
 -6 4 1 45.02 2.96
 -6 4 1 45.06 2.96
 -6 4 1 44.6 2.93
 -6 4 0 0.64 0.45
 -6 4 0 0.58 0.44
 -6 4 0 0.31 0.43
 -6 4 -1 10.49 0.81
 -6 4 -1 10.26 0.82
 -6 4 -1 9.97 0.75
 -6 4 -1 11.85 0.83
 -6 4 -2 9.96 0.8
 -6 4 -2 10.23 0.79
 -6 4 -2 9.77 0.75
 -6 4 -2 11.73 0.82
 -6 4 -3 7.27 0.61
 -6 4 -3 5.46 0.53
 -6 4 -3 6.19 0.57
 -6 4 -4 0.34 0.44
 -6 4 -4 0.15 0.35
 -6 4 -4 -0.2 0.36
 -6 4 -5 3.4 0.47
 -6 4 -5 3.06 0.43
 -6 4 -5 2.88 0.4
 -6 4 -6 2.42 0.41
 -6 4 -6 2.37 0.42
 -6 4 -7 0.27 0.37
 -6 4 -7 -0.3 0.32
 -6 4 -8 -0.07 0.33
 -6 4 -9 0.29 0.29
 6 -4 9 -0.01 0.27
 -6 4 -10 1.61 0.25
 6 -3 -8 0.53 0.23
 -6 3 8 0.37 0.23
 6 -3 -7 0.68 0.3
 -6 3 7 0.31 0.32
 6 -3 -6 11.98 0.89
 6 -3 -6 14.01 0.9
 -6 3 6 12.52 0.92
 -6 3 6 11.83 0.91
 6 -3 -5 0.31 0.39
 -6 3 5 0.16 0.36
 -6 3 5 -0.14 0.42
 -6 3 4 0.48 0.35
 -6 3 4 -0.16 0.44
 -6 3 3 2.03 0.49
 -6 3 3 2.64 0.48
 -6 3 2 6.13 0.65
 -6 3 2 7.15 0.64
 -6 3 2 6.44 0.63
 -6 3 1 5.6 0.57
 -6 3 1 5.68 0.6
 -6 3 1 4.55 0.9
 -6 3 0 54.58 3.54
 -6 3 0 53.36 3.68
 -6 3 0 53.28 3.53
 -6 3 -1 1.75 0.74
 -6 3 -1 1.53 0.44
 -6 3 -1 1.22 0.45
 -6 3 -1 1.1 0.41
 -6 3 -2 3.55 0.48
 -6 3 -2 3.11 0.47
 -6 3 -2 2.95 0.45
 -6 3 -2 3.17 0.36
 -6 3 -3 0.39 0.43
 -6 3 -3 0.31 0.41
 -6 3 -3 0.2 0.38
 -6 3 -3 0.3 0.31
 -6 3 -4 8.56 0.69
 -6 3 -4 8.89 0.72
 -6 3 -4 9.63 0.74
 -6 3 -5 9.99 0.73
 -6 3 -5 8.84 0.71
 -6 3 -5 8.5 0.71
 -6 3 -6 2.88 0.42
 -6 3 -6 2.42 0.4
 -6 3 -6 1.89 0.39
 -6 3 -7 16.87 1.09
 6 -3 7 15.39 1.1
 -6 3 -7 14.57 1.07
 -6 3 -8 2.19 0.41
 6 -3 8 3.09 0.43
 -6 3 -9 1.41 0.34
 6 -3 9 0.42 0.38
 -6 3 -10 0.31 0.28
 6 -3 10 0.5 0.31
 -6 3 -11 1.44 0.21
 -6 2 9 -0.1 0.16
 6 -2 -8 0.6 0.24
 -6 2 8 0.84 0.3
 -6 2 7 1.41 0.3
 -6 2 7 1.8 0.39
 6 -2 -7 2.31 0.33
 6 -2 -6 0.91 0.34
 6 -2 -6 0.4 0.37
 -6 2 6 0.55 0.37
 -6 2 6 0.07 0.4
 6 -2 -5 0.81 0.42
 -6 2 5 0.41 0.41
 -6 2 5 -0.09 0.42
 -6 2 4 8.17 0.7
 6 -2 -4 7.88 0.72
 -6 2 4 9.48 0.72
 -6 2 4 8.28 0.74
 -6 2 3 51.18 3.34
 -6 2 3 50.35 3.34
 -6 2 2 1.9 0.49
 -6 2 2 2.39 0.43
 -6 2 1 -0.1 0.45
 -6 2 1 -0.13 0.45
 -6 2 1 0.1 0.78
 -6 2 1 -0.01 0.39
 -6 2 0 13.99 0.94
 -6 2 0 11.74 0.95
 -6 2 0 10.08 1.19
 -6 2 -1 8.61 0.74
 -6 2 -1 9.48 0.72
 -6 2 -1 8.87 1.02
 -6 2 -1 8.84 0.74
 6 -2 1 8.5 1.11
 -6 2 -2 9.52 0.81
 -6 2 -2 11.21 0.81
 6 -2 2 10.75 1.17
 -6 2 -2 10.64 0.8
 -6 2 -2 9.28 1.05
 6 -2 3 1.22 0.86
 -6 2 -3 1.72 0.41
 -6 2 -3 1.91 0.66
 -6 2 -3 1.15 0.41
 -6 2 -4 14.86 1.01
 -6 2 -4 13.36 0.98
 -6 2 -4 14.32 1.02
 -6 2 -4 13.78 1.16
 -6 2 -5 82.36 5.18
 -6 2 -5 76.83 5.18
 -6 2 -5 78.98 5.17
 -6 2 -6 205.55 13.13
 -6 2 -6 206.88 13.12
 6 -2 6 195.45 13.13
 -6 2 -6 202.44 13.13
 -6 2 -7 4.67 0.47
 6 -2 7 3.74 0.51
 -6 2 -7 3.84 0.47
 -6 2 -8 0.09 0.38
 6 -2 8 0.52 0.45
 -6 2 -8 0.54 0.33
 -6 2 -9 4.88 0.49
 6 -2 9 4.55 0.54
 -6 2 -10 0.59 0.32
 6 -2 10 0.3 0.39
 -6 2 -11 1.87 0.28
 6 -2 11 2.25 0.33
 -6 2 -12 0.06 0.14
 -6 1 9 3.45 0.31
 -6 1 8 0.67 0.33
 6 -1 -8 0.67 0.22
 -6 1 8 0.25 0.26
 6 -1 -7 0.15 0.29
 -6 1 7 0.2 0.4
 6 -1 -7 -0.01 0.3
 -6 1 6 12.06 0.96
 6 -1 -6 11.85 0.93
 6 -1 -6 13.62 0.9
 -6 1 6 12.86 0.91
 -6 1 5 28.56 2.06
 6 -1 -5 31.38 2.06
 -6 1 5 31.74 2.05
 -6 1 4 1.1 0.48
 -6 1 4 0.94 0.44
 -6 1 4 0.84 0.39
 -6 1 4 1.22 0.42
 6 -1 -4 0.75 0.46
 -6 1 3 18.28 1.2
 -6 1 3 16.53 1.2
 -6 1 3 18.08 1.21
 -6 1 3 16.09 1.46
 -6 1 3 13.05 1.34
 -6 1 2 0.21 0.46
 -6 1 2 -0.35 0.45
 -6 1 2 0.45 0.76
 -6 1 2 0.13 0.41
 6 -1 -1 18.94 1.99
 -6 1 1 27.91 1.77
 6 -1 0 3.52 0.97
 -6 1 0 4.54 0.51
 -6 1 0 2.21 0.81
 -6 1 0 4.24 0.5
 -6 1 0 4.67 0.53
 -6 1 -1 10.89 0.84
 -6 1 -1 9.94 1.08
 -6 1 -1 11.8 0.84
 6 -1 2 1.01 0.84
 -6 1 -2 -0.15 0.72
 -6 1 -2 0.66 0.38
 6 -1 2 0.29 0.29
 -6 1 -3 1.58 0.42
 -6 1 -3 1.28 0.67
 -6 1 -3 1.15 0.38
 6 -1 3 1.57 0.3
 6 -1 3 1.23 0.81
 6 -1 4 38.66 2.69
 -6 1 -4 40.51 2.55
 -6 1 -4 35.18 2.65
 6 -1 4 37.13 2.52
 -6 1 -4 39.36 2.53
 -6 1 -4 41.91 2.68
 -6 1 -5 170.68 10.37
 -6 1 -5 149.42 10.44
 6 -1 5 160.26 10.37
 6 -1 5 153.56 10.36
 -6 1 -5 160.09 10.36
 -6 1 -5 162.99 10.36
 -6 1 -5 164.33 10.48
 -6 1 -6 484.75 31.45
 6 -1 6 488.87 31.46
 -6 1 -6 485.62 31.46
 -6 1 -6 482.39 31.55
 -6 1 -7 69.68 4.72
 6 -1 7 73.14 4.73
 -6 1 -7 74.26 4.72
 -6 1 -8 28.27 2.05
 6 -1 8 33.68 2.07
 -6 1 -8 31.38 2.05
 -6 1 -9 1.01 0.34
 6 -1 9 0.74 0.46
 -6 1 -9 0.59 0.37
 -6 1 -10 1.45 0.3
 -6 1 -10 1.64 0.36
 6 -1 10 1.85 0.44
 -6 1 -11 -0.02 0.29
 6 -1 11 0.1 0.36
 -6 1 -12 2.68 0.28
 -6 0 9 12.35 0.78
 -6 0 9 10.56 0.76
 -6 0 8 2.78 0.4
 6 0 -7 0.42 0.27
 6 0 -7 -0.13 0.33
 -6 0 7 0.42 0.43
 6 0 -6 2.04 0.33
 -6 0 6 2.24 0.49
 6 0 -6 1.6 0.43
 6 0 -5 1.13 0.48
 -6 0 5 1.78 0.45
 -6 0 5 1.6 0.48
 -6 0 5 2.27 0.44
 6 0 -5 2.28 0.33
 -6 0 5 1.97 0.38
 -6 0 4 4.63 0.53
 -6 0 4 3.68 0.5
 6 0 -4 5 0.56
 -6 0 4 3.62 0.48
 -6 0 3 -0.09 0.44
 -6 0 3 1.22 0.76
 -6 0 3 0.78 0.4
 6 0 -3 0.83 0.45
 -6 0 3 0.77 0.4
 -6 0 3 0.44 0.67
 -6 0 2 0.63 0.59
 -6 0 2 0.41 0.44
 -6 0 2 0.32 0.36
 -6 0 2 0.64 0.77
 -6 0 2 0.49 0.38
 -6 0 1 8.41 0.75
 -6 0 1 7.22 0.84
 6 0 -1 7.85 1.07
 -6 0 1 9.82 0.75
 -6 0 1 9.2 1.01
 -6 0 1 10.19 0.72
 6 0 0 0.54 0.85
 -6 0 0 0.75 0.38
 -6 0 0 0.95 0.4
 6 0 1 0.09 0.86
 -6 0 -1 0.9 0.66
 -6 0 -1 0.32 0.37
 -6 0 -1 1.16 0.37
 6 0 1 0.83 0.3
 -6 0 -2 1.05 0.4
 -6 0 -2 0.88 0.7
 -6 0 -2 1.16 0.37
 6 0 2 1.58 0.31
 6 0 2 1.3 0.84
 6 0 3 0.4 0.28
 6 0 3 1.35 0.76
 -6 0 -3 0.53 0.34
 -6 0 -3 0.82 0.61
 6 0 4 6.06 0.47
 -6 0 -4 5.98 0.58
 6 0 4 5.81 0.86
 -6 0 -4 5.2 0.77
 -6 0 -4 5.39 0.5
 6 0 5 1.31 0.28
 6 0 5 1.4 0.4
 -6 0 -5 1.56 0.43
 -6 0 -5 2.25 0.68
 6 0 6 17.01 1.18
 -6 0 -6 17.58 1.2
 -6 0 -6 17.84 1.43
 6 0 6 18.99 1.24
 6 0 7 43.34 2.81
 -6 0 -7 41.87 2.79
 6 0 8 0.29 0.47
 -6 0 -8 0.66 0.37
 6 0 9 1.27 0.48
 -6 0 -9 1.43 0.39
 -6 0 -10 7.66 0.69
 6 0 10 10.58 0.76
 -6 0 -10 9.87 0.71
 -6 0 -11 1.25 0.28
 6 0 11 1.43 0.41
 -6 0 -11 1.95 0.34
 -6 0 -12 11.53 0.8
 -6 -1 9 0.15 0.2
 -6 -1 8 6.13 0.55
 -6 -1 7 4.89 0.56
 6 1 -7 4.78 0.47
 -6 -1 6 8.16 0.71
 6 1 -6 7.23 0.66
 -6 -1 5 53.73 3.49
 6 1 -5 52.22 3.5
 -6 -1 5 53.5 3.49
 -6 -1 4 21.48 1.32
 -6 -1 4 18.34 1.34
 -6 -1 4 18.26 1.35
 6 1 -4 18.36 1.36
 -6 -1 3 39.31 2.47
 -6 -1 3 37.98 2.48
 -6 -1 3 29.01 2.59
 -6 -1 3 37.58 2.48
 -6 -1 3 35.98 2.63
 6 1 -3 37.83 2.49
 6 1 -2 1.74 0.73
 -6 -1 2 3.26 0.68
 -6 -1 2 2.29 0.78
 -6 -1 2 3.42 0.42
 -6 -1 2 3.37 0.45
 -6 -1 2 3.73 0.47
 -6 -1 1 0.87 0.55
 6 1 -1 0.38 0.77
 -6 -1 1 0.05 0.71
 -6 -1 1 0.55 0.35
 6 1 0 3.5 0.86
 -6 -1 0 4.49 0.77
 -6 -1 0 4.14 0.48
 -6 -1 0 4.06 0.63
 -6 -1 0 5.07 0.5
 -6 -1 -1 4.78 0.5
 6 1 1 5.73 0.44
 6 1 1 4.95 0.85
 -6 -1 -1 4.08 0.49
 6 1 2 62.13 3.81
 -6 -1 -2 54.06 3.88
 -6 -1 -2 57.12 3.81
 -6 -1 -2 56.41 3.82
 -6 -1 -3 21.81 1.49
 -6 -1 -3 21.87 1.6
 -6 -1 -3 20.39 1.47
 6 1 3 23.99 1.47
 6 1 3 19.32 1.68
 6 1 4 0.76 0.28
 -6 -1 -4 1.46 0.62
 6 1 5 14.1 0.99
 -6 -1 -5 14.76 1.21
 -6 -1 -5 15.77 1.21
 6 1 6 33.78 2.3
 6 1 6 38.57 2.33
 -6 -1 -6 33.05 2.43
 -6 -1 -6 34.24 2.47
 6 1 7 1.11 0.47
 -6 -1 -7 1.59 0.35
 -6 -1 -7 1.39 0.68
 6 1 7 1.83 0.29
 -6 -1 -8 0.63 0.35
 6 1 8 0.07 0.26
 6 1 8 -0.2 0.48
 -6 -1 -9 0.32 0.36
 6 1 9 -0.05 0.48
 -6 -1 -10 1.54 0.38
 6 1 10 0.59 0.46
 -6 -1 -11 0.59 0.33
 -6 -1 -12 5.89 0.43
 -6 -1 -12 4.32 0.4
 -6 -1 -13 0.9 0.16
 -6 -2 9 0.51 0.22
 -6 -2 9 0.03 0.2
 6 2 -8 4.55 0.36
 -6 -2 7 2.55 0.48
 6 2 -7 3.03 0.39
 -6 -2 6 13.85 0.93
 6 2 -6 10.79 0.91
 -6 -2 5 8.99 0.73
 6 2 -5 7.43 0.72
 -6 -2 4 0.8 0.46
 -6 -2 4 0.22 0.38
 6 2 -4 0.27 0.47
 -6 -2 3 0.44 0.66
 6 2 -3 -0.01 0.46
 -6 -2 3 0.35 0.4
 -6 -2 3 -0.09 0.44
 -6 -2 2 11.19 0.77
 -6 -2 2 7.67 0.95
 6 2 -2 8.01 0.9
 -6 -2 2 10.05 0.77
 -6 -2 2 9.99 1.02
 6 2 -1 -0.52 0.66
 6 2 -1 0.06 0.41
 -6 -2 1 0.38 0.63
 -6 -2 1 0.58 0.71
 -6 -2 1 0.07 0.33
 -6 -2 0 0.57 0.66
 -6 -2 0 0.52 0.35
 6 2 0 -0.7 0.67
 6 2 0 0.98 0.3
 -6 -2 -1 1.04 0.34
 6 2 1 0.99 0.28
 6 2 1 0.21 0.7
 6 2 1 1.37 0.3
 -6 -2 -2 2.96 0.54
 6 2 2 2.79 0.72
 6 2 2 4.05 0.37
 -6 -2 -2 3.61 0.4
 -6 -2 -2 3.32 0.44
 -6 -2 -3 7.46 0.62
 -6 -2 -3 7.73 0.77
 -6 -2 -3 8.71 0.91
 6 2 3 8.42 0.57
 -6 -2 -3 6.53 0.58
 -6 -2 -4 0.35 0.56
 -6 -2 -4 0.03 0.67
 6 2 4 0.38 0.28
 -6 -2 -5 0.57 0.6
 -6 -2 -5 0.31 0.67
 6 2 5 0.33 0.28
 -6 -2 -6 3.61 0.71
 6 2 6 3.85 0.49
 -6 -2 -6 3.42 0.72
 6 2 6 3.23 0.37
 -6 -2 -7 -0.37 0.72
 6 2 7 0.04 0.3
 -6 -2 -7 1.07 0.66
 6 2 7 0.17 0.45
 6 2 8 2.44 0.34
 6 2 8 2.56 0.5
 6 2 9 0.82 0.28
 6 2 9 1.11 0.48
 6 2 10 7.28 0.54
 -6 -2 -11 9.52 0.71
 6 2 11 9.33 0.76
 -6 -2 -12 0.47 0.27
 -6 -2 -13 2.02 0.23
 -6 -3 8 0.07 0.32
 6 3 -8 0.05 0.19
 6 3 -7 5.05 0.46
 -6 -3 6 0.21 0.46
 6 3 -6 -0.27 0.4
 -6 -3 5 11.45 0.79
 6 3 -5 7.57 0.77
 -6 -3 4 0.6 0.48
 6 3 -4 0.23 0.46
 6 3 -3 -0.28 0.72
 -6 -3 3 0.91 0.48
 -6 -3 3 0.22 0.63
 -6 -3 3 0.5 0.38
 -6 -3 2 8.83 1
 -6 -3 2 8.12 1
 6 3 -1 0.83 0.43
 -6 -3 1 0.62 0.68
 6 3 -1 0.48 0.29
 6 3 0 2.91 0.47
 6 3 0 3.43 0.39
 6 3 1 26.32 1.7
 6 3 1 25.76 1.72
 -6 -3 -1 23.87 1.71
 6 3 1 26.53 1.7
 6 3 2 0.19 0.27
 -6 -3 -2 -0.3 0.34
 -6 -3 -2 0.82 0.68
 6 3 2 0.12 0.3
 6 3 3 10.08 0.71
 -6 -3 -3 8.55 0.83
 6 3 4 6.38 0.5
 -6 -3 -4 5.68 0.71
 -6 -3 -4 6.75 0.85
 6 3 5 6.22 0.51
 -6 -3 -5 6.77 0.77
 -6 -3 -5 6.19 0.86
 6 3 6 1.38 0.32
 -6 -3 -6 2 0.66
 -6 -3 -6 0.84 0.73
 6 3 7 0.99 0.32
 -6 -3 -7 0.07 0.72
 -6 -3 -7 0.05 0.74
 6 3 8 6.41 0.53
 6 3 9 0.78 0.32
 -6 -3 -9 1.26 0.42
 6 3 10 5.6 0.47
 6 3 11 3.15 0.31
 -6 -3 -12 1.66 0.29
 -6 -3 -13 -0.09 0.2
 -6 -3 -13 -0.08 0.17
 -6 -4 8 8.48 0.54
 6 4 -8 6.18 0.47
 -6 -4 7 1.77 0.41
 6 4 -7 1.74 0.31
 6 4 -6 5.99 0.55
 6 4 -5 1.54 0.45
 6 4 -4 20.93 1.46
 -6 -4 3 8.9 0.77
 6 4 -2 4.85 0.77
 6 4 -2 3.47 0.55
 6 4 -2 4.66 0.43
 6 4 -1 4.9 0.46
 6 4 -1 5.98 0.57
 -6 -4 1 3.93 0.76
 6 4 0 7.27 0.65
 6 4 0 7.43 0.57
 6 4 1 0.13 0.31
 6 4 1 0.17 0.27
 6 4 1 0.27 0.38
 6 4 2 0.15 0.34
 -6 -4 -2 0.55 0.32
 6 4 2 0.38 0.31
 -6 -4 -2 -0.44 0.66
 6 4 2 0.48 0.27
 6 4 3 0.94 0.33
 6 4 3 0.58 0.27
 -6 -4 -3 0.94 0.66
 6 4 4 8.09 0.62
 6 4 4 8.64 0.65
 -6 -4 -4 6.26 0.77
 6 4 4 9.06 0.62
 -6 -4 -5 0.14 0.74
 -6 -4 -5 -0.45 0.58
 6 4 6 13.67 0.97
 -6 -4 -6 12.75 1.19
 6 4 7 43.64 2.8
 -6 -4 -7 44.72 2.98
 -6 -4 -7 36.37 2.95
 6 4 8 19.34 1.32
 6 4 9 7.12 0.58
 -6 -4 -10 2.05 0.41
 6 4 10 1.77 0.32
 6 4 11 13.64 0.93
 6 4 12 -0.06 0.19
 6 4 13 0.14 0.18
 -6 -4 -13 0.13 0.16
 -6 -5 8 -0.11 0.22
 6 5 -7 0.43 0.26
 -6 -5 7 0.61 0.36
 6 5 -6 4.72 0.46
 -6 -5 6 4.81 0.54
 6 5 -5 3.57 0.5
 -6 -5 5 4.18 0.54
 -6 -5 4 1.83 0.5
 6 5 -3 9.6 0.8
 6 5 -2 3.76 0.42
 6 5 -2 3.33 0.53
 6 5 -2 2.85 0.5
 6 5 -1 -0.04 0.34
 6 5 -1 -0.14 0.45
 6 5 0 -0.48 0.28
 -6 -5 0 0.06 0.65
 6 5 0 0.07 0.34
 6 5 0 0.42 0.42
 6 5 1 0.73 0.29
 -6 -5 -1 1.22 0.58
 6 5 1 0.89 0.4
 -6 -5 -1 1.28 0.64
 6 5 2 56.12 3.88
 6 5 2 60.92 3.87
 -6 -5 -2 60.77 3.94
 6 5 2 61.12 3.88
 -6 -5 -2 55.21 3.97
 6 5 3 20.84 1.36
 6 5 3 18.44 1.35
 -6 -5 -3 20.48 1.45
 -6 -5 -3 20.34 1.56
 6 5 3 22.37 1.37
 6 5 4 7.6 0.59
 6 5 4 8 0.62
 -6 -5 -4 7.56 0.93
 6 5 4 7.69 0.6
 -6 -5 -5 8.25 0.87
 6 5 5 8.98 0.66
 -6 -5 -6 59.02 3.58
 -6 -5 -6 47.09 3.51
 6 5 7 1.93 0.37
 -6 -5 -7 0.86 0.74
 6 5 8 7.94 0.64
 6 5 9 7.73 0.63
 6 5 10 7.74 0.61
 -6 -5 -11 2.48 0.37
 6 5 11 2.49 0.33
 6 5 12 1.08 0.26
 6 5 12 1.2 0.22
 6 5 13 3.03 0.25
 -6 -6 7 0.24 0.29
 6 6 -7 0.61 0.21
 -6 -6 6 -0.3 0.37
 6 6 -6 -0.19 0.29
 -6 -6 5 8.03 0.67
 6 6 -5 7.39 0.63
 -6 -6 4 -0.25 0.46
 6 6 -3 0.13 0.44
 -6 -6 3 -0.45 0.47
 6 6 -3 -0.18 0.44
 6 6 -2 50.55 3.56
 6 6 -2 56.63 3.57
 6 6 -2 55.48 3.54
 6 6 -1 18.58 1.39
 6 6 -1 19.93 1.34
 6 6 -1 20.67 1.38
 6 6 0 8.49 0.61
 6 6 0 8.29 0.69
 6 6 0 7.5 0.59
 6 6 0 7.88 0.68
 6 6 0 7.98 0.63
 -6 -6 0 7.55 0.9
 6 6 1 2.34 0.43
 6 6 1 2.5 0.34
 6 6 1 2.9 0.32
 6 6 1 2.27 0.41
 -6 -6 -1 1.51 0.66
 -6 -6 -1 1.13 0.65
 -6 -6 -2 64.16 4.29
 6 6 2 65.3 4.19
 6 6 2 64.03 4.19
 6 6 2 61.1 4.19
 6 6 2 67.4 4.2
 -6 -6 -2 66.84 4.27
 -6 -6 -3 8.89 0.83
 6 6 3 8.3 0.66
 6 6 3 9.19 0.64
 -6 -6 -3 9.34 0.93
 6 6 3 8.9 0.67
 6 6 3 8.21 0.66
 6 6 4 0.11 0.31
 -6 -6 -4 0.49 0.72
 6 6 4 0.09 0.28
 6 6 5 0.63 0.33
 6 6 5 0.47 0.35
 6 6 5 -0.05 0.3
 6 6 6 11.01 0.87
 -6 -6 -6 10.14 1.08
 6 6 6 12.86 0.85
 6 6 7 0.47 0.34
 6 6 7 0.1 0.35
 6 6 8 3.4 0.42
 6 6 9 0.36 0.36
 6 6 10 1.47 0.34
 6 6 10 1.22 0.32
 6 6 11 4.29 0.44
 6 6 11 5.8 0.44
 6 6 12 19.62 1.47
 6 6 12 25.14 1.47
 6 7 -6 -0.18 0.25
 -6 -7 5 0.05 0.38
 6 7 -4 10.15 0.82
 -6 -7 4 12.18 0.85
 6 7 -3 5.11 0.59
 -6 -7 3 6.08 0.59
 6 7 -3 5.33 0.55
 6 7 -2 20.38 1.42
 -6 -7 2 20.8 1.45
 6 7 -2 21.38 1.44
 6 7 -2 21.06 1.45
 6 7 -1 0.3 0.36
 6 7 -1 -0.08 0.43
 6 7 -1 1.22 0.53
 6 7 0 9.2 0.7
 6 7 0 8.68 0.76
 6 7 0 9.16 0.73
 6 7 1 139.35 9.19
 6 7 1 138.13 9.19
 6 7 1 147.52 9.19
 -6 -7 -1 144.22 9.26
 6 7 1 140.64 9.19
 6 7 2 0.35 0.38
 6 7 2 -0.48 0.27
 6 7 2 0.93 0.33
 -6 -7 -2 0.17 0.63
 -6 -7 -2 0.64 0.64
 6 7 3 4.23 0.45
 -6 -7 -3 4.35 0.67
 6 7 3 3.89 0.43
 6 7 3 4.33 0.39
 -6 -7 -3 2.58 0.74
 -6 -7 -4 0.83 0.74
 6 7 4 0.47 0.34
 6 7 4 0.16 0.34
 6 7 4 0.15 0.28
 6 7 4 0.35 0.35
 -6 -7 -5 1.47 0.79
 6 7 5 2.24 0.37
 6 7 5 2.22 0.33
 6 7 5 1.9 0.38
 6 7 5 2.02 0.38
 6 7 6 1.3 0.33
 6 7 6 1.19 0.36
 6 7 6 1.37 0.36
 6 7 7 4.73 0.48
 6 7 7 4.47 0.49
 6 7 7 5.77 0.49
 6 7 8 1.16 0.36
 6 7 8 1.77 0.37
 6 7 9 0.53 0.33
 6 7 10 5.52 0.51
 6 7 10 6.88 0.53
 6 7 11 13.3 1.06
 6 7 11 19.09 1.07
 6 7 12 1.42 0.2
 6 7 12 2.39 0.24
 -6 -8 5 -0.37 0.3
 -6 -8 4 0.98 0.36
 6 8 -4 0.58 0.32
 -6 -8 3 4.21 0.48
 6 8 -3 3.77 0.43
 6 8 -3 2.76 0.51
 -6 -8 2 3.18 0.48
 6 8 -2 2.81 0.43
 6 8 -2 2.86 0.53
 6 8 -1 6.71 0.56
 6 8 -1 5.26 0.56
 6 8 -1 6.05 0.69
 6 8 0 3.97 0.46
 6 8 0 3.37 0.44
 6 8 0 4.01 0.55
 6 8 1 7.63 0.58
 6 8 1 5.6 0.55
 6 8 1 7.54 0.64
 6 8 2 10.22 0.8
 6 8 2 9.71 0.77
 6 8 2 11.11 0.78
 6 8 3 5 0.45
 6 8 3 5.64 0.54
 6 8 3 6.22 0.52
 6 8 4 10.32 0.76
 6 8 4 10.86 0.79
 6 8 4 11.19 0.8
 6 8 5 1.55 0.35
 6 8 5 1.31 0.38
 6 8 5 0.85 0.37
 6 8 5 1.19 0.3
 6 8 6 7.14 0.6
 6 8 6 6.9 0.61
 6 8 6 7.39 0.57
 6 8 7 1.33 0.33
 6 8 7 0.72 0.37
 6 8 7 0.96 0.34
 6 8 8 3.94 0.41
 6 8 8 3.2 0.44
 6 8 8 3.58 0.4
 6 8 9 4.46 0.41
 6 8 9 3.69 0.43
 6 8 9 3.42 0.38
 6 8 10 0.88 0.25
 6 8 11 26.68 1.74
 6 8 12 0.79 0.19
 6 8 12 0.56 0.21
 -6 -9 4 2.08 0.3
 6 9 -4 2.18 0.3
 -6 -9 3 7.99 0.58
 6 9 -3 6.47 0.57
 -6 -9 2 -0.2 0.37
 6 9 -2 0.52 0.32
 6 9 -2 -0.06 0.47
 -6 -9 1 1.73 0.42
 6 9 -1 0.89 0.34
 6 9 -1 0.73 0.54
 6 9 0 0.18 0.31
 6 9 0 0.13 0.52
 6 9 1 6.75 0.62
 6 9 1 5.94 0.56
 6 9 2 23.56 1.58
 6 9 2 23.02 1.56
 6 9 2 23.01 1.56
 6 9 3 5.68 0.55
 6 9 3 4.94 0.51
 6 9 3 5.29 0.51
 6 9 4 15.86 1.12
 6 9 4 16.88 1.16
 6 9 4 17.11 1.15
 6 9 4 17.99 1.17
 6 9 5 0.18 0.36
 6 9 5 0.69 0.27
 6 9 6 0 0.36
 6 9 6 0.12 0.27
 6 9 6 0.42 0.38
 6 9 7 3.65 0.46
 6 9 7 4.61 0.41
 6 9 7 4.35 0.43
 6 9 7 4.76 0.47
 6 9 8 3.27 0.35
 6 9 8 3.05 0.35
 6 9 8 2.31 0.39
 6 9 9 2.1 0.31
 6 9 9 1.39 0.27
 6 9 10 5.18 0.43
 6 9 11 4.45 0.32
 6 9 11 2.8 0.34
 6 9 12 0.81 0.16
 6 10 -4 3.11 0.26
 -6 -10 2 1.55 0.31
 6 10 -2 2.33 0.3
 6 10 -2 1.91 0.43
 -6 -10 1 0.49 0.32
 6 10 -1 0.14 0.27
 6 10 -1 0.07 0.48
 -6 -10 0 0.22 0.36
 6 10 0 0.41 0.25
 6 10 0 0.22 0.52
 6 10 1 1 0.49
 6 10 1 0.64 0.35
 6 10 2 0.5 0.45
 6 10 2 0.4 0.34
 6 10 2 0.55 0.35
 6 10 3 2.12 0.45
 6 10 3 2.29 0.38
 6 10 3 2.07 0.39
 6 10 4 0.13 0.4
 6 10 4 0.15 0.34
 6 10 4 0.82 0.36
 6 10 5 -0.11 0.38
 6 10 5 0.35 0.36
 6 10 5 -0.02 0.32
 6 10 6 5.99 0.43
 6 10 6 4.85 0.51
 6 10 6 4.95 0.48
 6 10 6 5.73 0.53
 6 10 7 0.42 0.24
 6 10 7 0.32 0.27
 6 10 7 0.83 0.34
 6 10 8 0.45 0.24
 6 10 8 0.55 0.24
 6 10 8 0.2 0.32
 6 10 9 3.64 0.37
 6 10 9 3.47 0.32
 6 10 9 3.09 0.37
 6 10 10 6.12 0.46
 6 10 10 4.65 0.45
 6 10 10 6.58 0.44
 6 10 11 0.06 0.15
 6 10 11 -0.14 0.17
 6 10 11 0.27 0.17
 6 11 -2 0.02 0.16
 6 11 -1 0.36 0.18
 6 11 -1 -0.15 0.39
 6 11 0 5.96 0.6
 6 11 1 3.28 0.51
 -6 -11 -1 2.68 0.35
 6 11 2 0.44 0.31
 6 11 2 1.21 0.43
 6 11 3 0.48 0.31
 6 11 3 0.41 0.34
 6 11 3 0.11 0.4
 6 11 4 0.24 0.29
 6 11 4 0.21 0.33
 6 11 4 -0.21 0.38
 6 11 5 9.9 0.72
 6 11 5 10.25 0.75
 6 11 6 0.11 0.25
 6 11 6 -0.42 0.34
 6 11 7 0.7 0.3
 6 11 7 0.55 0.32
 6 11 8 0.01 0.28
 6 11 8 0.21 0.17
 6 11 8 -0.14 0.27
 6 11 9 1.31 0.25
 6 11 9 1.5 0.18
 6 11 9 1.15 0.24
 6 11 10 1.34 0.21
 6 11 10 1.5 0.15
 6 11 10 1.09 0.2
 6 12 0 0.47 0.32
 6 12 1 5.93 0.55
 6 12 2 0.02 0.39
 6 12 3 0.92 0.37
 6 12 4 0.51 0.35
 6 12 5 5.29 0.48
 6 12 6 0.02 0.26
 6 12 6 0.15 0.29
 6 12 7 0.79 0.24
 6 12 7 0.29 0.26
 6 12 8 0.91 0.21
 6 12 8 0.84 0.23
 6 12 9 0.77 0.15
 6 12 9 0.86 0.17
 6 13 2 0.63 0.27
 6 13 3 0.21 0.29
 6 13 4 0.84 0.28
 6 13 5 0.92 0.25
 6 13 6 -0.05 0.2
 6 13 7 0.15 0.18
 7 -7 -2 0.45 0.18
 -7 7 1 0.45 0.21
 -7 7 1 0.65 0.25
 -7 7 0 1.09 0.21
 -7 7 0 1.11 0.29
 -7 7 -1 2.31 0.33
 -7 7 -3 1.82 0.3
 -7 7 -4 0.97 0.25
 7 -6 -4 -0.26 0.19
 -7 6 3 3.45 0.35
 7 -6 -3 2.96 0.3
 -7 6 2 3.91 0.41
 -7 6 1 0.28 0.31
 -7 6 1 0.15 0.33
 -7 6 0 1.28 0.31
 -7 6 0 1 0.36
 -7 6 -1 1.07 0.3
 -7 6 -2 0.3 0.27
 -7 6 -2 -0.08 0.37
 -7 6 -3 -0.31 0.36
 -7 6 -3 0.07 0.21
 -7 6 -4 0.06 0.33
 -7 6 -4 0.22 0.22
 -7 6 -5 0.37 0.28
 -7 6 -5 0.36 0.2
 -7 6 -6 2.21 0.23
 -7 6 -6 1.84 0.22
 7 -5 -5 0.17 0.19
 7 -5 -4 8.5 0.61
 -7 5 3 3.43 0.41
 7 -5 -3 2.88 0.37
 -7 5 2 -0.19 0.37
 -7 5 1 3.02 0.43
 -7 5 1 2.17 0.41
 -7 5 0 0.05 0.37
 -7 5 0 0.02 0.4
 -7 5 -1 1.69 0.39
 -7 5 -2 0.5 0.23
 -7 5 -2 0.88 0.36
 -7 5 -2 1.04 0.42
 -7 5 -3 0.92 0.25
 -7 5 -3 0.75 0.31
 -7 5 -3 0.51 0.41
 -7 5 -4 3.97 0.38
 -7 5 -4 4.17 0.4
 -7 5 -4 4.95 0.48
 -7 5 -5 -0.11 0.35
 -7 5 -5 -0.03 0.25
 -7 5 -6 0 0.27
 -7 5 -6 0.49 0.24
 -7 5 -7 0.78 0.21
 -7 5 -8 -0.2 0.14
 7 -4 -6 1.51 0.21
 7 -4 -5 0.51 0.23
 7 -4 -5 1.11 0.24
 7 -4 -4 13.02 0.97
 -7 4 4 15.38 0.99
 7 -4 -3 14.26 1.06
 -7 4 3 16.53 1.08
 -7 4 2 19.5 1.34
 -7 4 1 -0.28 0.43
 -7 4 1 -0.44 0.44
 -7 4 1 -0.32 0.42
 -7 4 0 3.4 0.48
 -7 4 0 3.31 0.48
 -7 4 -1 16.7 1.17
 -7 4 -1 17.21 1.19
 -7 4 -1 16.22 1.18
 -7 4 -2 -0.21 0.44
 -7 4 -2 0.18 0.36
 -7 4 -2 -0.12 0.38
 -7 4 -3 2.9 0.33
 -7 4 -3 3.77 0.48
 -7 4 -3 3.5 0.43
 -7 4 -4 1.78 0.3
 -7 4 -4 2 0.43
 -7 4 -4 1.95 0.36
 -7 4 -5 1.53 0.3
 -7 4 -5 1.86 0.39
 -7 4 -5 1.08 0.32
 -7 4 -6 1.44 0.29
 -7 4 -6 1.2 0.33
 -7 4 -6 1.22 0.27
 -7 4 -7 0.51 0.26
 -7 4 -8 1.07 0.24
 -7 4 -9 1.8 0.2
 7 -3 -6 0.47 0.21
 7 -3 -5 1.67 0.32
 -7 3 5 2.24 0.34
 7 -3 -5 1.96 0.28
 7 -3 -4 0.03 0.35
 -7 3 4 0.42 0.37
 7 -3 -3 0.42 0.39
 -7 3 3 0.31 0.41
 -7 3 2 0.73 0.46
 -7 3 2 0.67 0.42
 -7 3 1 3.79 0.51
 -7 3 1 2.89 0.5
 -7 3 0 36.38 2.44
 -7 3 0 36.88 2.43
 -7 3 -1 2.32 0.48
 -7 3 -1 2.08 0.46
 -7 3 -1 2.59 0.47
 -7 3 -2 1.48 0.47
 -7 3 -2 1.86 0.45
 -7 3 -2 1.72 0.42
 -7 3 -3 0 0.45
 -7 3 -3 0.01 0.4
 -7 3 -3 -0.05 0.36
 -7 3 -4 0.95 0.44
 -7 3 -4 0.15 0.4
 -7 3 -5 0.06 0.38
 -7 3 -5 -0.27 0.29
 -7 3 -5 -0.04 0.36
 -7 3 -6 0.01 0.33
 -7 3 -6 0.94 0.33
 -7 3 -6 0.3 0.29
 -7 3 -7 -0.08 0.27
 -7 3 -7 -0.28 0.3
 -7 3 -8 2.38 0.32
 -7 3 -9 0.86 0.23
 7 -2 -6 0.49 0.22
 -7 2 6 0.42 0.22
 7 -2 -6 0.42 0.24
 7 -2 -5 3.6 0.4
 -7 2 5 2.49 0.34
 -7 2 5 3.09 0.38
 7 -2 -5 2.9 0.33
 7 -2 -4 35.55 2.42
 -7 2 4 37.73 2.42
 -7 2 3 41.64 2.75
 7 -2 -3 39.8 2.74
 -7 2 3 42.98 2.74
 -7 2 2 0.53 0.43
 -7 2 1 27.36 1.86
 -7 2 1 27.3 1.84
 -7 2 0 -0.03 0.46
 -7 2 0 1.09 0.48
 -7 2 0 0.8 0.44
 -7 2 -1 0.57 0.45
 -7 2 -1 0.43 0.46
 -7 2 -2 0.76 0.45
 -7 2 -2 0.53 0.41
 -7 2 -2 0.67 0.44
 -7 2 -3 0.85 0.44
 -7 2 -3 0.68 0.41
 -7 2 -3 0.37 0.43
 -7 2 -4 3.04 0.44
 -7 2 -4 2.33 0.41
 -7 2 -4 2.49 0.45
 -7 2 -5 2.22 0.44
 -7 2 -5 2.18 0.4
 -7 2 -6 1.8 0.4
 -7 2 -6 1.66 0.32
 -7 2 -6 1.13 0.34
 -7 2 -7 6.37 0.52
 -7 2 -7 5.83 0.53
 -7 2 -8 -0.16 0.3
 -7 2 -8 0.03 0.28
 -7 2 -9 3.79 0.38
 -7 2 -10 0.24 0.21
 -7 1 7 0.76 0.2
 7 -1 -6 0.36 0.27
 -7 1 6 0.48 0.3
 -7 1 5 3.3 0.38
 -7 1 5 2.93 0.4
 7 -1 -5 3.17 0.44
 7 -1 -5 3.26 0.33
 -7 1 4 23.96 1.58
 7 -1 -4 25.49 1.6
 -7 1 4 24.94 1.61
 -7 1 4 20.54 1.58
 -7 1 3 48.05 3.15
 7 -1 -3 47.16 3.14
 -7 1 3 48 3.14
 -7 1 2 4.66 0.59
 -7 1 2 4.96 0.53
 -7 1 1 2.13 0.44
 -7 1 0 5.87 0.62
 -7 1 0 5.54 0.61
 -7 1 0 5.53 0.58
 -7 1 -1 8.1 0.72
 -7 1 -1 8.49 0.7
 -7 1 -1 7.78 0.69
 -7 1 -2 1.76 0.44
 -7 1 -2 1.3 0.47
 -7 1 -3 1.06 0.42
 -7 1 -3 2.05 0.46
 -7 1 -4 1.63 0.4
 -7 1 -4 0.87 0.45
 -7 1 -5 4.79 0.48
 -7 1 -5 4.64 0.54
 -7 1 -6 4.39 0.53
 -7 1 -7 6.1 0.6
 -7 1 -7 7.09 0.55
 -7 1 -8 11.43 0.88
 -7 1 -8 12.64 0.86
 -7 1 -9 2.73 0.36
 -7 1 -9 3.32 0.36
 -7 1 -10 2.29 0.27
 -7 1 -10 3.29 0.31
 -7 1 -11 0.77 0.17
 -7 0 7 3.47 0.31
 -7 0 7 2.59 0.27
 7 0 -6 2 0.33
 -7 0 6 1.65 0.36
 -7 0 5 10.89 0.95
 7 0 -5 10.75 0.96
 -7 0 4 4.4 0.52
 -7 0 4 4.17 0.5
 -7 0 4 4.05 0.45
 7 0 -4 5.16 0.54
 -7 0 3 38.53 2.41
 7 0 -3 40.37 2.43
 -7 0 3 39.91 2.42
 -7 0 3 33.87 2.41
 -7 0 3 32.18 2.4
 -7 0 2 2.13 0.43
 7 0 -2 2.2 0.48
 -7 0 2 2.5 0.49
 -7 0 1 4.71 0.52
 -7 0 1 4.68 0.57
 -7 0 0 6.06 0.59
 -7 0 0 6.22 0.61
 -7 0 -1 1.23 0.78
 -7 0 -1 2.11 0.42
 -7 0 -1 1.47 0.45
 -7 0 -2 4.61 0.89
 -7 0 -2 6.15 0.58
 -7 0 -2 6.46 0.58
 -7 0 -3 1.51 0.73
 7 0 3 2.72 0.36
 -7 0 -3 2.11 0.42
 7 0 4 3.41 0.4
 -7 0 -4 4.04 0.44
 7 0 5 2.29 0.34
 -7 0 -5 2.35 0.48
 7 0 6 2.26 0.32
 -7 0 -6 2.41 0.48
 7 0 7 0.21 0.25
 -7 0 -7 0.36 0.43
 -7 0 -8 0.31 0.3
 -7 0 -8 0.58 0.4
 -7 0 -9 6.98 0.56
 -7 0 -9 7.06 0.59
 -7 0 -10 -0.49 0.27
 -7 0 -10 0.36 0.28
 -7 0 -11 2.68 0.25
 -7 0 -11 2.03 0.23
 -7 -1 7 2.39 0.32
 7 1 -7 2.16 0.23
 7 1 -6 0.23 0.32
 -7 -1 6 0.52 0.35
 7 1 -5 13.26 0.97
 -7 -1 5 13.39 0.97
 -7 -1 4 0.59 0.39
 7 1 -4 0.75 0.45
 -7 -1 4 0.65 0.4
 -7 -1 4 0.58 0.43
 -7 -1 3 51.62 3.39
 -7 -1 3 51.67 3.4
 7 1 -3 52.72 3.41
 -7 -1 3 51.18 3.38
 -7 -1 2 6.85 0.62
 -7 -1 2 5.2 0.58
 -7 -1 2 6.98 0.57
 -7 -1 1 11.06 0.85
 -7 -1 1 11.81 0.86
 -7 -1 1 11.75 0.9
 7 1 -1 11.55 0.89
 -7 -1 0 4.64 0.5
 -7 -1 0 4.67 0.49
 -7 -1 -1 25.74 1.74
 -7 -1 -2 8.63 0.73
 7 1 2 10.18 0.68
 -7 -1 -2 8.57 0.72
 -7 -1 -3 9.11 0.73
 7 1 3 9.93 0.68
 -7 -1 -3 8.32 0.7
 -7 -1 -4 3.17 0.68
 7 1 4 4.63 0.42
 -7 -1 -4 4.69 0.54
 -7 -1 -4 3.6 0.78
 -7 -1 -4 3.71 0.42
 7 1 4 4.14 0.41
 7 1 5 0.2 0.3
 7 1 6 0.08 0.29
 -7 -1 -6 0.28 0.47
 7 1 7 -0.05 0.28
 -7 -1 -7 -0.24 0.47
 7 1 8 3.16 0.33
 -7 -1 -8 3.01 0.5
 -7 -1 -9 5.16 0.47
 -7 -1 -9 5.72 0.56
 -7 -1 -10 0.26 0.27
 -7 -1 -10 0.39 0.35
 -7 -1 -11 2.17 0.26
 -7 -1 -11 1.61 0.29
 -7 -2 7 0.17 0.28
 7 2 -7 0.56 0.19
 -7 -2 6 0.68 0.36
 7 2 -6 0.13 0.31
 -7 -2 5 1.55 0.43
 -7 -2 5 1.76 0.41
 7 2 -5 1.12 0.41
 7 2 -4 0.75 0.45
 -7 -2 4 0.93 0.43
 -7 -2 4 0.58 0.35
 7 2 -3 54.14 3.81
 -7 -2 3 58.16 3.79
 -7 -2 3 60.73 3.79
 -7 -2 2 0.42 0.42
 -7 -2 2 0.65 0.42
 -7 -2 2 0.02 0.34
 7 2 -1 1.18 0.45
 -7 -2 1 0.66 0.43
 -7 -2 1 0.73 0.36
 -7 -2 1 1.28 0.42
 7 2 0 0.77 0.44
 -7 -2 0 0.95 0.74
 -7 -2 0 0.5 0.37
 7 2 1 74.92 4.8
 -7 -2 -1 67.54 4.94
 -7 -2 -1 73.24 4.81
 7 2 1 74.7 4.82
 7 2 2 7.83 0.58
 -7 -2 -2 7.14 0.65
 7 2 3 24.04 1.67
 -7 -2 -3 23.21 1.69
 7 2 3 27.9 1.68
 -7 -2 -4 3.6 0.48
 7 2 4 3.2 0.39
 7 2 4 3.33 0.38
 -7 -2 -5 -0.23 0.6
 7 2 5 0.47 0.32
 -7 -2 -5 -0.04 0.44
 7 2 6 0.14 0.32
 7 2 7 2.7 0.36
 7 2 8 2.88 0.35
 7 2 9 2.68 0.31
 -7 -2 -10 1.3 0.4
 -7 -2 -11 1.33 0.23
 -7 -2 -11 0.55 0.31
 -7 -2 -12 0.14 0.19
 7 3 -7 0.32 0.17
 -7 -3 7 -0.03 0.26
 -7 -3 6 0.17 0.35
 7 3 -6 0.18 0.3
 -7 -3 5 3.4 0.46
 7 3 -5 2.31 0.44
 -7 -3 4 -0.87 0.44
 7 3 -4 0.02 0.44
 -7 -3 3 31.17 2.11
 -7 -3 3 32.68 2.13
 -7 -3 2 46.78 3.25
 7 3 -2 49.76 3.26
 -7 -3 2 51.92 3.25
 -7 -3 1 5.45 0.6
 7 3 -1 6.15 0.61
 -7 -3 0 5.82 0.5
 7 3 0 5.76 0.58
 7 3 0 5.67 0.47
 -7 -3 -1 13.27 1.35
 7 3 1 16.79 1.11
 7 3 1 16.79 1.14
 -7 -3 -1 15.73 1.13
 -7 -3 -2 4.5 0.49
 7 3 2 4.52 0.44
 7 3 2 4.7 0.44
 7 3 2 4.62 0.49
 7 3 3 9.19 0.65
 -7 -3 -3 7.85 0.68
 7 3 3 7.89 0.66
 -7 -3 -4 21.04 1.57
 7 3 4 24.63 1.54
 7 3 4 22.87 1.55
 -7 -3 -5 2.44 0.74
 -7 -3 -5 1.68 0.6
 -7 -3 -5 1.91 0.45
 7 3 5 2.21 0.38
 7 3 5 1.72 0.36
 7 3 6 7.61 0.6
 7 3 7 7.74 0.61
 7 3 8 13.38 0.94
 7 3 9 0.59 0.29
 7 3 10 -0.01 0.24
 -7 -3 -12 0.05 0.24
 -7 -4 6 0.87 0.34
 7 4 -6 0.86 0.27
 -7 -4 5 0.21 0.4
 7 4 -5 0.01 0.36
 -7 -4 4 8.01 0.66
 7 4 -4 7.06 0.67
 -7 -4 3 30.25 1.91
 7 4 -3 26.25 1.91
 -7 -4 2 4.66 0.57
 7 4 -2 4.32 0.63
 -7 -4 2 5.35 0.63
 7 4 -1 0.07 0.45
 7 4 -1 0.39 0.31
 7 4 0 0.5 0.43
 7 4 0 0.09 0.31
 7 4 1 -0.32 0.39
 7 4 1 0.02 0.31
 -7 -4 -1 -0.31 0.66
 7 4 2 2.45 0.36
 7 4 2 2.52 0.41
 7 4 2 3.04 0.37
 -7 -4 -2 2.53 0.4
 7 4 3 3.18 0.38
 7 4 3 3.81 0.41
 -7 -4 -3 2.87 0.43
 7 4 4 0.47 0.31
 7 4 4 1.09 0.35
 -7 -4 -4 0.9 0.4
 7 4 5 1.85 0.4
 7 4 6 0.27 0.4
 7 4 6 0.49 0.35
 7 4 7 1.15 0.34
 7 4 8 0.7 0.34
 7 4 9 5.42 0.48
 7 4 10 -0.05 0.26
 7 4 11 0.5 0.21
 -7 -4 -12 -0.01 0.26
 7 4 12 0.03 0.21
 7 5 -6 2.46 0.28
 7 5 -5 0.16 0.31
 7 5 -3 1.97 0.45
 -7 -5 3 2.02 0.47
 -7 -5 2 15.4 1.13
 7 5 -2 16.53 1.07
 7 5 -2 14.08 1.12
 7 5 -1 27.96 1.75
 7 5 -1 23.65 1.79
 7 5 0 6.11 0.51
 7 5 0 5.18 0.58
 7 5 1 0.25 0.3
 7 5 1 -0.03 0.34
 7 5 1 -0.33 0.39
 7 5 2 13.67 1.06
 7 5 2 16.14 1.04
 -7 -5 -3 11.84 0.93
 7 5 3 13.91 0.91
 7 5 3 13.67 0.94
 -7 -5 -3 11.23 1.16
 -7 -5 -4 6.84 0.65
 7 5 4 8.54 0.64
 7 5 4 8.17 0.61
 7 5 5 10.11 0.74
 7 5 5 9.55 0.7
 7 5 5 9.52 0.72
 7 5 6 32.96 2.23
 7 5 6 35.14 2.24
 7 5 7 3.09 0.39
 7 5 7 3.47 0.41
 7 5 8 0.62 0.35
 7 5 9 6.96 0.53
 7 5 9 5.34 0.54
 7 5 10 0.7 0.29
 7 5 10 1.31 0.32
 7 5 11 0.92 0.23
 7 5 11 1.1 0.28
 7 5 12 -0.09 0.19
 7 5 12 0.08 0.2
 7 5 12 0.16 0.14
 -7 -6 6 0.27 0.23
 7 6 -6 0.42 0.18
 -7 -6 5 0.36 0.34
 7 6 -5 -0.14 0.27
 -7 -6 4 0.79 0.4
 7 6 -3 2.27 0.42
 7 6 -2 0.17 0.41
 7 6 -1 4.04 0.52
 7 6 -1 4.44 0.45
 7 6 0 8.9 0.77
 7 6 0 10.28 0.73
 7 6 1 3.17 0.36
 7 6 1 3.04 0.44
 7 6 1 3.13 0.42
 7 6 2 2 0.39
 7 6 2 2.8 0.34
 7 6 3 7.71 0.63
 7 6 3 8.91 0.67
 7 6 3 8.68 0.63
 7 6 4 7.83 0.59
 7 6 4 8.35 0.63
 7 6 4 7.82 0.59
 -7 -6 -4 6.39 0.61
 7 6 5 2.39 0.35
 7 6 5 2.03 0.4
 7 6 5 1.91 0.34
 -7 -6 -5 1.94 0.4
 7 6 6 1.02 0.33
 7 6 6 0.7 0.33
 7 6 7 1.1 0.33
 7 6 7 0.64 0.35
 7 6 8 0.55 0.32
 7 6 8 0.75 0.34
 7 6 9 0.43 0.32
 7 6 9 0.25 0.31
 7 6 9 -0.23 0.31
 7 6 10 0.87 0.29
 7 6 10 0.5 0.29
 7 6 10 0.45 0.29
 7 6 11 2.93 0.28
 7 6 11 1.75 0.3
 7 6 11 2.29 0.3
 7 6 12 0.25 0.15
 7 6 12 0 0.17
 7 6 12 0.23 0.19
 -7 -7 4 0.22 0.35
 7 7 -4 -0.05 0.27
 -7 -7 3 0.35 0.4
 7 7 -3 0.45 0.32
 -7 -7 2 5.37 0.54
 7 7 -2 4.12 0.47
 -7 -7 1 2.32 0.48
 7 7 -1 1.45 0.39
 7 7 -1 1.48 0.36
 7 7 -1 1.24 0.39
 7 7 0 3.38 0.46
 7 7 0 3.76 0.43
 7 7 0 2.89 0.44
 7 7 1 113.28 7.24
 7 7 1 118.8 7.24
 7 7 1 103.09 7.24
 7 7 2 78.86 5.09
 7 7 2 80.52 5.08
 7 7 2 75.79 5.08
 7 7 3 8.76 0.64
 7 7 3 7.93 0.62
 7 7 4 11.27 0.79
 7 7 4 10.67 0.78
 7 7 5 0.46 0.32
 7 7 5 0.55 0.31
 7 7 6 1.73 0.34
 7 7 6 1.96 0.37
 7 7 6 1.61 0.35
 7 7 7 12.98 0.97
 7 7 7 13.26 0.97
 7 7 7 14.91 0.96
 7 7 8 1.36 0.35
 7 7 8 1.56 0.34
 7 7 8 1.49 0.35
 7 7 9 1.9 0.34
 7 7 9 2.45 0.33
 7 7 10 0.28 0.27
 7 7 10 -0.19 0.28
 7 7 10 0.47 0.26
 7 7 11 0.64 0.22
 7 7 11 0.26 0.24
 7 7 11 0.27 0.21
 7 7 12 4.33 0.39
 7 7 12 6.09 0.38
 -7 -8 4 1.36 0.28
 7 8 -4 0.93 0.23
 -7 -8 3 2.72 0.38
 7 8 -3 2.29 0.32
 -7 -8 2 0.15 0.39
 7 8 -2 -0.16 0.29
 -7 -8 1 0.55 0.42
 7 8 -1 0.6 0.32
 7 8 -1 -0.06 0.38
 7 8 0 6.26 0.51
 7 8 0 4.54 0.48
 7 8 0 5.38 0.55
 7 8 1 27 1.52
 7 8 1 25.63 1.54
 7 8 2 20.62 1.37
 7 8 2 19.84 1.35
 7 8 2 19.87 1.37
 7 8 3 0.26 0.31
 7 8 3 0.13 0.26
 7 8 3 -0.35 0.37
 7 8 4 54.98 3.5
 7 8 4 51.72 3.49
 7 8 4 54.63 3.5
 7 8 5 -0.05 0.32
 7 8 5 0.15 0.28
 7 8 5 -0.08 0.34
 7 8 6 2.59 0.38
 7 8 6 3.34 0.36
 7 8 6 3.38 0.4
 7 8 6 3.35 0.39
 7 8 7 1.47 0.35
 7 8 7 2.02 0.34
 7 8 7 1.8 0.35
 7 8 8 1.5 0.32
 7 8 8 1.94 0.33
 7 8 8 1.63 0.31
 7 8 9 0.41 0.27
 7 8 9 0.41 0.29
 7 8 9 0.14 0.26
 7 8 10 3.28 0.34
 7 8 10 3.15 0.31
 7 8 11 4.3 0.36
 7 8 11 4.41 0.35
 -7 -9 3 9.81 0.64
 7 9 -3 8.34 0.62
 -7 -9 2 2.3 0.34
 7 9 -2 1.88 0.27
 -7 -9 1 0.13 0.36
 7 9 -1 0 0.25
 7 9 -1 0.11 0.35
 -7 -9 0 6.6 0.55
 7 9 0 6.13 0.5
 7 9 0 4.44 0.44
 7 9 0 6.36 0.55
 7 9 1 12.78 0.95
 7 9 2 1.17 0.42
 7 9 3 17.59 1.19
 7 9 3 17.14 1.17
 7 9 3 17.03 1.18
 7 9 4 17.78 1.3
 7 9 4 21.04 1.32
 7 9 4 20.03 1.33
 7 9 4 21.11 1.33
 7 9 5 1.16 0.33
 7 9 5 1.36 0.36
 7 9 5 1.31 0.26
 7 9 5 1.38 0.34
 7 9 6 12.59 0.84
 7 9 6 11.43 0.84
 7 9 6 11.43 0.81
 7 9 7 22.08 1.38
 7 9 7 19.04 1.38
 7 9 7 20.5 1.37
 7 9 8 41.17 2.75
 7 9 8 37.85 2.75
 7 9 8 46.77 2.75
 7 9 9 7.56 0.52
 7 9 9 5.5 0.53
 7 9 9 8.05 0.53
 7 9 10 1.19 0.22
 7 9 10 1.47 0.24
 7 9 11 0.21 0.15
 7 9 11 -0.01 0.16
 -7 -10 2 -0.01 0.19
 7 10 -2 -0.25 0.14
 -7 -10 1 2.41 0.3
 -7 -10 0 0.28 0.31
 7 10 0 0.33 0.36
 7 10 1 0.12 0.41
 7 10 2 1.43 0.33
 7 10 2 2.33 0.43
 7 10 3 0.43 0.31
 7 10 3 0.24 0.37
 7 10 4 0.23 0.3
 7 10 4 0.56 0.3
 7 10 4 1.14 0.36
 7 10 5 0.83 0.3
 7 10 5 1.24 0.34
 7 10 5 0.65 0.3
 7 10 6 3.44 0.31
 7 10 6 4.03 0.39
 7 10 6 3.59 0.37
 7 10 6 3.55 0.38
 7 10 7 -0.24 0.28
 7 10 7 0.07 0.26
 7 10 7 0.17 0.24
 7 10 7 -0.16 0.2
 7 10 8 12.28 0.77
 7 10 8 12.77 0.79
 7 10 8 10.15 0.78
 7 10 8 10.49 0.79
 7 10 9 1.35 0.2
 7 10 9 1.04 0.23
 7 10 9 1.19 0.19
 7 10 9 0.75 0.17
 7 10 10 9.44 0.6
 7 10 10 8.24 0.61
 7 11 0 2.01 0.29
 -7 -11 -1 3.96 0.34
 7 11 1 3.6 0.41
 -7 -11 -2 0.3 0.27
 7 11 2 0.31 0.37
 7 11 3 3.39 0.41
 7 11 3 3.02 0.33
 7 11 4 6.18 0.52
 7 11 4 5.79 0.47
 7 11 5 0.22 0.24
 7 11 5 0.01 0.3
 7 11 5 0.29 0.25
 7 11 6 2.65 0.28
 7 11 6 2.96 0.33
 7 11 6 2.59 0.31
 7 11 7 0.33 0.18
 7 11 7 0.42 0.22
 7 11 7 0.61 0.24
 7 11 8 0.83 0.2
 7 11 8 0.5 0.2
 7 12 2 0.38 0.24
 7 12 3 0.07 0.27
 7 12 4 0.32 0.27
 7 12 5 0.01 0.24
 7 12 6 1.53 0.23
 -8 5 2 0.5 0.2
 8 -5 -2 0.32 0.18
 -8 5 1 1.44 0.25
 8 -5 -1 1.51 0.25
 -8 5 0 0.09 0.25
 -8 5 -1 0.6 0.25
 -8 5 -1 -0.08 0.29
 -8 5 -2 0.05 0.23
 -8 5 -2 -0.33 0.3
 -8 5 -3 2.7 0.28
 -8 5 -3 3.7 0.35
 -8 5 -4 3.24 0.33
 8 -4 -3 0.34 0.2
 -8 4 3 0.43 0.23
 8 -4 -3 0.32 0.16
 8 -4 -2 0.2 0.26
 -8 4 1 2.04 0.33
 8 -4 -1 1.38 0.32
 -8 4 0 4.64 0.46
 -8 4 -1 10.56 0.78
 -8 4 -1 10.34 0.77
 -8 4 -2 7.69 0.66
 -8 4 -2 8.68 0.63
 -8 4 -3 1.75 0.32
 -8 4 -3 1.89 0.37
 -8 4 -4 4.14 0.44
 -8 4 -4 4.96 0.4
 -8 4 -5 3.13 0.32
 -8 4 -5 3.59 0.31
 8 -3 -4 2.22 0.23
 8 -3 -3 2.23 0.3
 -8 3 3 1.89 0.3
 8 -3 -2 1.1 0.32
 -8 3 2 1.11 0.32
 8 -3 -1 0.13 0.35
 -8 3 1 0.76 0.36
 -8 3 0 4.46 0.49
 -8 3 -1 1.66 0.4
 -8 3 -1 1.02 0.39
 -8 3 -1 0.95 0.38
 -8 3 -2 15.54 1.01
 -8 3 -2 13.52 1
 -8 3 -2 13.42 1.02
 -8 3 -3 3.76 0.4
 -8 3 -3 3.49 0.47
 -8 3 -3 4.23 0.44
 -8 3 -4 0.23 0.34
 -8 3 -4 0 0.32
 -8 3 -5 1.08 0.29
 -8 3 -5 1.18 0.3
 -8 3 -6 3.48 0.33
 -8 3 -7 1.31 0.19
 -8 2 4 2.06 0.26
 8 -2 -4 1.81 0.28
 -8 2 3 6.98 0.55
 8 -2 -3 7.03 0.57
 8 -2 -2 0.46 0.36
 -8 2 2 0.21 0.33
 -8 2 1 52.59 3.55
 -8 2 1 56.75 3.57
 -8 2 0 7.9 0.68
 -8 2 0 8.86 0.71
 -8 2 -1 2.48 0.47
 -8 2 -1 3.08 0.45
 -8 2 -2 0.74 0.41
 -8 2 -2 0.19 0.39
 -8 2 -2 0.42 0.38
 -8 2 -3 1.34 0.41
 -8 2 -3 1.37 0.41
 -8 2 -3 2.09 0.38
 -8 2 -4 1.85 0.38
 -8 2 -4 2.16 0.4
 -8 2 -4 1.63 0.34
 -8 2 -5 1.16 0.36
 -8 2 -5 0.68 0.29
 -8 2 -6 3.19 0.38
 -8 2 -7 61.54 4
 -8 2 -8 108.07 7
 8 -1 -5 0.31 0.19
 -8 1 4 2.8 0.3
 8 -1 -4 3.24 0.36
 -8 1 3 11.27 0.8
 8 -1 -3 11.31 0.83
 8 -1 -2 1.8 0.42
 -8 1 2 2.38 0.38
 -8 1 2 2.52 0.44
 -8 1 1 0.12 0.36
 -8 1 0 0.66 0.39
 -8 1 0 0.48 0.46
 -8 1 -1 1.35 0.41
 -8 1 -1 1.7 0.46
 -8 1 -2 0.15 0.43
 -8 1 -2 0.6 0.43
 -8 1 -3 4.05 0.48
 -8 1 -3 3.69 0.49
 -8 1 -4 1.35 0.36
 -8 1 -4 0.41 0.41
 -8 1 -4 1 0.38
 -8 1 -5 -0.19 0.26
 -8 1 -5 0.31 0.4
 -8 1 -5 0.1 0.32
 -8 1 -6 5.94 0.55
 -8 1 -7 18.26 1.24
 -8 1 -8 64.12 4.17
 -8 1 -9 2.19 0.24
 8 0 -5 0.06 0.22
 8 0 -4 1.33 0.34
 8 0 -3 21.88 1.5
 -8 0 3 21.73 1.47
 -8 0 3 23.11 1.5
 -8 0 2 0.97 0.34
 -8 0 2 0.54 0.42
 -8 0 1 -0.11 0.42
 -8 0 1 0.18 0.35
 8 0 -1 -0.2 0.44
 -8 0 0 0.57 0.38
 8 0 0 1.68 0.43
 -8 0 -1 1.72 0.41
 -8 0 -1 1.32 0.46
 -8 0 -2 1.43 0.42
 -8 0 -2 1.19 0.46
 -8 0 -3 1.16 0.42
 -8 0 -3 0.68 0.43
 -8 0 -4 0.47 0.41
 -8 0 -5 1.4 0.43
 -8 0 -5 1.96 0.4
 -8 0 -6 2.8 0.45
 -8 0 -6 2.47 0.37
 8 0 7 2.01 0.3
 -8 0 -7 2.48 0.41
 8 0 8 0.55 0.26
 -8 0 -8 0.75 0.33
 -8 0 -9 15.16 0.96
 8 0 9 13.14 0.94
 8 0 10 0.25 0.16
 -8 0 -10 0.25 0.16
 8 1 -5 1.64 0.26
 -8 -1 5 0.97 0.21
 8 1 -4 -0.12 0.33
 -8 -1 4 -0.08 0.25
 -8 -1 3 27.62 1.79
 8 1 -3 25.75 1.8
 -8 -1 2 2.31 0.42
 -8 -1 2 2.58 0.36
 8 1 -1 11.77 0.85
 -8 -1 1 10.13 0.84
 -8 -1 1 10.82 0.8
 -8 -1 0 1.5 0.37
 8 1 0 1.19 0.44
 -8 -1 0 0.88 0.45
 -8 -1 -1 0.56 0.38
 8 1 1 0.76 0.42
 -8 -1 -2 0.89 0.39
 8 1 2 1.25 0.41
 -8 -1 -3 2.22 0.44
 -8 -1 -4 17.8 1.25
 8 1 5 1.24 0.32
 8 1 5 1.3 0.28
 8 1 6 1.52 0.3
 8 1 6 1.43 0.3
 8 1 7 0.09 0.3
 8 1 7 -0.01 0.25
 -8 -1 -7 0.41 0.42
 8 1 8 11.62 0.87
 -8 -1 -8 13.82 0.91
 8 1 9 1.71 0.3
 -8 -1 -9 2.51 0.36
 8 1 10 -0.06 0.22
 -8 -1 -10 -0.03 0.24
 8 2 -5 0.04 0.24
 -8 -2 5 0.1 0.22
 8 2 -4 0.86 0.34
 -8 -2 4 0.77 0.3
 -8 -2 3 0.47 0.32
 -8 -2 3 0.65 0.33
 -8 -2 3 0.38 0.32
 8 2 -2 1.15 0.44
 -8 -2 2 1.22 0.36
 -8 -2 2 1.68 0.34
 -8 -2 2 1.44 0.39
 -8 -2 1 1.13 0.33
 -8 -2 1 1.49 0.36
 8 2 -1 0.93 0.45
 -8 -2 1 0.74 0.41
 -8 -2 0 -0.02 0.34
 -8 -2 0 -0.39 0.35
 8 2 0 -0.14 0.43
 -8 -2 0 0.41 0.44
 -8 -2 -1 -0.12 0.36
 -8 -2 -1 0.35 0.35
 8 2 1 -0.3 0.41
 -8 -2 -2 1.55 0.4
 8 2 2 1.99 0.39
 -8 -2 -3 0.43 0.39
 8 2 3 -0.07 0.36
 -8 -2 -4 -0.11 0.4
 8 2 4 -0.36 0.32
 8 2 4 0.17 0.32
 8 2 4 0.17 0.27
 8 2 5 4.89 0.47
 8 2 5 6.35 0.49
 -8 -2 -5 5.09 0.57
 8 2 6 0.53 0.32
 8 2 6 0.97 0.32
 -8 -2 -6 1.08 0.45
 8 2 7 7.25 0.53
 8 2 7 5.96 0.55
 8 2 8 9.68 0.73
 8 2 8 9.81 0.7
 -8 -2 -8 10.62 0.79
 8 2 9 1.53 0.31
 8 2 9 1.03 0.22
 -8 -2 -9 1.44 0.39
 8 2 10 2.1 0.3
 -8 -2 -10 2.49 0.33
 8 2 11 0.58 0.18
 -8 -2 -11 0.5 0.19
 -8 -3 5 -0.09 0.21
 8 3 -5 0.19 0.23
 -8 -3 4 -0.1 0.29
 -8 -3 4 0.42 0.3
 8 3 -4 0.09 0.33
 -8 -3 3 7.61 0.61
 -8 -3 3 7.67 0.58
 8 3 -2 0.34 0.42
 -8 -3 2 0.39 0.36
 -8 -3 2 0.39 0.34
 8 3 -1 4.48 0.52
 -8 -3 1 3.68 0.49
 -8 -3 1 5.08 0.48
 -8 -3 0 1.52 0.32
 -8 -3 0 1.36 0.41
 -8 -3 0 1.16 0.39
 8 3 0 0.87 0.42
 8 3 1 0.1 0.4
 -8 -3 -1 0.72 0.34
 8 3 2 -0.19 0.37
 -8 -3 -2 0.1 0.35
 -8 -3 -3 13.52 1
 8 3 3 14.35 0.99
 8 3 3 13.99 0.96
 -8 -3 -4 0.91 0.4
 8 3 4 0.87 0.31
 8 3 4 0.48 0.34
 -8 -3 -5 0.65 0.41
 8 3 5 0.02 0.32
 8 3 5 0.9 0.34
 -8 -3 -6 0.89 0.42
 8 3 6 0.95 0.33
 8 3 6 0.96 0.33
 -8 -3 -7 0.69 0.45
 8 3 7 1.05 0.35
 8 3 7 0.46 0.32
 8 3 8 8.57 0.75
 8 3 8 11.25 0.73
 8 3 9 4.26 0.45
 8 3 9 5.27 0.4
 -8 -3 -10 1.07 0.33
 8 3 10 1.25 0.27
 8 3 10 1.33 0.19
 -8 -3 -11 0.3 0.22
 8 3 11 0.24 0.19
 -8 -4 5 0.32 0.2
 8 4 -5 0.54 0.2
 -8 -4 4 3.53 0.37
 -8 -4 4 2.64 0.36
 8 4 -3 2.18 0.39
 -8 -4 3 2.25 0.38
 -8 -4 2 20.12 1.37
 8 4 -2 19.21 1.39
 -8 -4 2 21.68 1.38
 -8 -4 1 7.2 0.63
 8 4 -1 8.1 0.66
 -8 -4 1 8.3 0.65
 -8 -4 0 5.57 0.54
 -8 -4 0 5.27 0.54
 8 4 0 5.22 0.55
 8 4 1 4.61 0.39
 8 4 1 2.63 0.47
 -8 -4 -2 0.26 0.32
 8 4 2 0.72 0.36
 8 4 2 -0.16 0.29
 8 4 3 8.94 0.63
 -8 -4 -3 7.94 0.64
 8 4 3 7.26 0.63
 -8 -4 -4 0.78 0.38
 8 4 4 1.79 0.34
 -8 -4 -5 2.63 0.44
 8 4 5 2.7 0.38
 -8 -4 -6 7.4 0.65
 8 4 6 7.35 0.59
 8 4 6 7.09 0.59
 -8 -4 -7 0.29 0.42
 8 4 7 0.11 0.33
 8 4 7 0.45 0.34
 -8 -4 -8 14.38 1.1
 8 4 8 16.54 1.05
 8 4 8 14.44 1.06
 -8 -4 -9 3.87 0.48
 8 4 9 3.76 0.37
 8 4 9 3.75 0.4
 8 4 10 5.05 0.37
 8 4 10 3.73 0.4
 -8 -4 -11 1.89 0.27
 -8 -5 5 0.64 0.18
 8 5 -5 0.6 0.16
 -8 -5 4 3.55 0.37
 8 5 -3 1.58 0.35
 -8 -5 3 2.63 0.37
 8 5 -2 -0.49 0.35
 -8 -5 2 -0.36 0.38
 -8 -5 1 0.7 0.32
 8 5 -1 1.28 0.38
 -8 -5 1 0.84 0.4
 -8 -5 0 4.71 0.48
 8 5 0 4.42 0.49
 8 5 0 4.91 0.43
 -8 -5 0 5.01 0.52
 8 5 1 3.88 0.47
 8 5 1 4.73 0.42
 8 5 2 -0.15 0.33
 8 5 2 0.28 0.31
 8 5 3 -0.27 0.31
 -8 -5 -3 0.01 0.31
 8 5 4 -0.22 0.32
 8 5 4 -0.03 0.34
 -8 -5 -4 -0.38 0.34
 8 5 5 0.6 0.33
 8 5 5 0.88 0.34
 -8 -5 -5 0.22 0.37
 8 5 6 0.58 0.35
 -8 -5 -6 0.66 0.39
 8 5 7 1.58 0.35
 -8 -5 -7 1.58 0.42
 8 5 7 1.92 0.36
 -8 -5 -8 4.76 0.55
 8 5 8 5.95 0.47
 8 5 8 4.72 0.48
 -8 -5 -9 0.37 0.39
 8 5 9 0.32 0.22
 8 5 9 0.73 0.28
 -8 -5 -10 2.13 0.34
 8 5 10 2.36 0.25
 8 5 11 0.47 0.19
 8 5 11 0.76 0.14
 8 6 -4 0.4 0.19
 -8 -6 3 1.7 0.34
 8 6 -3 1.4 0.28
 8 6 -2 1.16 0.32
 -8 -6 2 1.25 0.37
 8 6 -1 1.21 0.35
 -8 -6 1 1.45 0.4
 -8 -6 0 21.05 1.57
 8 6 0 20.79 1.58
 -8 -6 0 26.12 1.6
 8 6 0 26.56 1.57
 8 6 1 5.79 0.55
 8 6 1 7.43 0.54
 8 6 2 1.77 0.32
 8 6 2 2.32 0.35
 8 6 3 7.99 0.6
 8 6 4 8.43 0.64
 -8 -6 -5 0.93 0.34
 8 6 5 2.01 0.33
 8 6 5 1.03 0.35
 -8 -6 -6 -0.23 0.35
 8 6 6 0.09 0.32
 8 6 6 0.48 0.32
 -8 -6 -7 0.04 0.37
 8 6 7 0.53 0.31
 8 6 7 0.65 0.25
 8 6 8 6.74 0.56
 -8 -6 -8 7.16 0.63
 8 6 9 0.52 0.23
 8 6 9 0.83 0.27
 -8 -6 -9 0.81 0.34
 8 6 10 0.92 0.21
 -8 -6 -10 1.93 0.3
 8 6 10 1.48 0.25
 8 6 10 1.84 0.24
 -8 -6 -11 0.27 0.19
 8 6 11 0.17 0.16
 8 6 11 -0.11 0.14
 -8 -7 3 -0.4 0.27
 8 7 -3 0.03 0.19
 8 7 -2 3.1 0.32
 8 7 -1 0.01 0.27
 8 7 0 9.77 0.83
 8 7 0 14.65 0.84
 8 7 1 1.46 0.29
 8 7 1 2.06 0.3
 8 7 1 1.81 0.34
 8 7 2 5.08 0.47
 8 7 3 46.26 3.07
 8 7 3 48.38 3.08
 8 7 4 0.89 0.29
 8 7 5 1.37 0.26
 8 7 5 1.31 0.31
 -8 -7 -6 0.71 0.3
 8 7 6 0.54 0.26
 8 7 6 0.58 0.29
 -8 -7 -7 1.56 0.34
 8 7 7 2.33 0.32
 8 7 7 1.88 0.29
 -8 -7 -8 0.64 0.31
 8 7 8 0.49 0.28
 8 7 8 1.06 0.29
 8 7 8 0.97 0.25
 8 7 9 0.08 0.24
 -8 -7 -9 0.01 0.28
 8 7 9 0.64 0.21
 -8 -7 -10 0 0.23
 8 7 10 0.08 0.17
 8 7 10 0.09 0.2
 8 7 10 -0.08 0.2
 8 7 11 1.27 0.15
 -8 -8 3 0.15 0.19
 -8 -8 2 -0.1 0.26
 8 8 -2 0.17 0.17
 -8 -8 1 1.33 0.33
 8 8 -1 0.85 0.21
 -8 -8 0 0.29 0.36
 8 8 0 0.25 0.21
 8 8 1 8.29 0.62
 8 8 2 17.63 1.2
 8 8 3 0.62 0.32
 8 8 4 9.15 0.68
 8 8 4 9.9 0.68
 8 8 4 10.09 0.71
 8 8 5 3.35 0.33
 8 8 5 2.94 0.33
 8 8 6 16.66 1.08
 8 8 6 15.35 1.08
 8 8 7 1.3 0.27
 8 8 7 1.15 0.26
 8 8 8 2.16 0.27
 -8 -8 -8 1.08 0.24
 8 8 8 1.37 0.25
 8 8 9 1.28 0.22
 -8 -8 -9 0.46 0.21
 8 8 9 1.05 0.21
 8 8 10 1.35 0.17
 -8 -9 1 10.19 0.71
 -8 -9 0 3.86 0.39
 -8 -9 -1 1.82 0.36
 8 9 2 5.4 0.45
 8 9 5 0.34 0.27
 8 9 5 0.31 0.23
 8 9 5 -0.05 0.2
 8 9 6 1.59 0.27
 8 9 6 1.28 0.25
 8 9 6 1.17 0.23
 8 9 7 0.66 0.23
 8 9 7 0.25 0.22
 8 9 7 0.22 0.21
 8 9 8 0.11 0.2
 8 9 8 0.31 0.2
 8 9 8 0.12 0.19
 8 9 9 0.34 0.16
 8 9 9 0.42 0.16
 8 9 9 0.55 0.16
 -8 -10 0 0.41 0.19
 -8 -10 -1 1.97 0.27
 -8 -10 -2 0.36 0.27
 8 10 3 1.18 0.25
 8 10 4 0.63 0.23
 8 10 5 0.7 0.23
 8 10 6 0.52 0.21
 8 10 6 0.17 0.2
 8 10 7 0.24 0.18
 8 10 7 -0.04 0.18
 8 10 7 0.18 0.13
 8 10 8 0.57 0.14
 8 10 8 0.61 0.15
 -8 -11 -3 0.17 0.17
 8 11 5 0.34 0.15
 9 -3 1 3.31 0.32
 -9 3 -1 3.59 0.31
 -9 3 -2 4.56 0.38
 9 -3 2 4.42 0.38
 -9 3 -3 0.07 0.19
 9 -3 3 -0.12 0.2
 -9 3 -4 0.7 0.18
 -9 2 1 25.77 1.69
 -9 2 0 0.62 0.25
 9 -2 0 0.71 0.26
 -9 2 -1 4.88 0.41
 9 -2 1 4.52 0.43
 -9 2 -2 0.09 0.26
 9 -2 2 0.66 0.28
 -9 2 -3 1.76 0.27
 9 -2 3 1.85 0.3
 -9 2 -3 2.35 0.3
 9 -2 4 0.53 0.22
 -9 2 -4 0 0.25
 -9 2 -5 0.07 0.23
 -9 2 -6 1.66 0.2
 9 -1 -2 13.74 0.93
 -9 1 1 10.99 0.75
 -9 1 0 3.14 0.38
 -9 1 0 2.96 0.33
 9 -1 0 2.85 0.36
 -9 1 -1 1.86 0.36
 -9 1 -1 1.69 0.32
 9 -1 1 2.27 0.35
 -9 1 -2 3.31 0.4
 -9 1 -2 3.78 0.39
 9 -1 2 3.24 0.39
 -9 1 -3 3.88 0.4
 9 -1 3 3.7 0.39
 -9 1 -4 0.53 0.27
 -9 1 -4 0.66 0.3
 9 -1 4 -0.22 0.26
 -9 1 -5 2.17 0.27
 -9 1 -5 3.51 0.35
 -9 1 -6 0.11 0.26
 -9 1 -7 0.89 0.2
 9 0 -3 4.88 0.37
 -9 0 1 12.39 0.89
 -9 0 1 12.3 0.86
 9 0 -1 13.59 0.89
 9 0 0 1.08 0.34
 -9 0 0 0.96 0.28
 -9 0 -1 9.91 0.77
 -9 0 -1 10.49 0.74
 9 0 1 10.3 0.76
 -9 0 -2 -0.64 0.36
 -9 0 -2 -0.3 0.31
 9 0 2 -0.08 0.33
 -9 0 -3 1.39 0.35
 -9 0 -3 1 0.33
 9 0 3 0.93 0.31
 -9 0 -4 0.56 0.32
 9 0 4 0.19 0.27
 -9 0 -5 0.95 0.28
 -9 0 -6 0.84 0.22
 -9 0 -6 1.32 0.31
 -9 0 -7 0.45 0.26
 -9 0 -8 0.38 0.18
 9 1 -3 3.19 0.29
 -9 -1 1 45.03 2.79
 -9 -1 1 40.26 2.77
 9 1 -1 44.85 2.79
 -9 -1 0 -0.48 0.34
 -9 -1 0 0.51 0.26
 9 1 0 0.17 0.34
 -9 -1 -1 0.45 0.29
 9 1 1 0.47 0.35
 -9 -1 -2 2.36 0.42
 9 1 2 2.65 0.38
 -9 -1 -2 2.55 0.35
 -9 -1 -3 20.26 1.33
 -9 -1 -3 18.71 1.31
 9 1 3 19.22 1.3
 -9 -1 -4 5.49 0.47
 -9 -1 -4 4.56 0.44
 9 1 4 3.3 0.39
 -9 -1 -5 2.25 0.36
 -9 -1 -5 1.9 0.37
 -9 -1 -6 0.17 0.28
 -9 -1 -7 -0.28 0.31
 -9 -1 -8 1.57 0.27
 9 2 -2 0.5 0.28
 -9 -2 1 0.23 0.3
 9 2 -1 0.36 0.32
 -9 -2 0 2.35 0.29
 -9 -2 0 2.82 0.37
 9 2 0 2.73 0.38
 -9 -2 -1 0.46 0.36
 9 2 1 0.74 0.34
 -9 -2 -1 0.63 0.28
 9 2 2 1.71 0.34
 -9 -2 -2 1.32 0.31
 -9 -2 -3 21.09 1.41
 -9 -2 -3 22.9 1.43
 9 2 3 19.7 1.4
 -9 -2 -4 0.52 0.39
 -9 -2 -4 0.33 0.33
 -9 -2 -5 10.23 0.73
 -9 -2 -5 8.8 0.71
 -9 -2 -6 0.99 0.35
 -9 -2 -6 1.02 0.34
 9 2 7 0.31 0.2
 -9 -2 -7 0.57 0.28
 9 2 8 1.78 0.21
 -9 -2 -9 2.51 0.27
 9 3 -2 1.69 0.29
 -9 -3 1 29.52 1.67
 9 3 -1 27.29 1.68
 -9 -3 0 19.09 1.15
 -9 -3 0 15.28 1.13
 9 3 0 16.96 1.15
 -9 -3 -1 2.67 0.38
 9 3 1 2.84 0.36
 -9 -3 -1 2.37 0.3
 -9 -3 -2 4.73 0.49
 9 3 2 4.17 0.43
 -9 -3 -2 4.59 0.41
 9 3 3 0.26 0.28
 -9 -3 -3 0.87 0.3
 -9 -3 -4 4.63 0.45
 -9 -3 -5 2.57 0.38
 9 3 6 1.3 0.25
 -9 -3 -6 2.08 0.35
 9 3 7 1.29 0.25
 -9 -3 -7 1.69 0.35
 9 3 8 2.24 0.26
 -9 -3 -8 2.43 0.33
 9 3 9 0.23 0.16
 9 4 -3 0.8 0.17
 9 4 -2 2.53 0.3
 -9 -4 2 2.85 0.27
 -9 -4 1 2.53 0.3
 9 4 -1 2.77 0.33
 -9 -4 1 3.01 0.31
 -9 -4 0 2.13 0.31
 9 4 0 1.41 0.31
 -9 -4 0 1.27 0.29
 -9 -4 -1 3.12 0.38
 9 4 1 2.66 0.35
 -9 -4 -1 2.86 0.35
 -9 -4 -2 1.67 0.37
 9 4 2 0.92 0.29
 -9 -4 -2 0.98 0.31
 9 4 3 0.17 0.21
 -9 -4 -3 0.33 0.29
 -9 -4 -3 -0.02 0.26
 9 4 4 1.34 0.25
 -9 -4 -4 0.98 0.29
 -9 -4 -5 0.05 0.31
 -9 -4 -6 1.44 0.34
 9 4 6 1.68 0.27
 9 4 6 1.58 0.3
 -9 -4 -7 3.12 0.38
 9 4 7 2.75 0.31
 9 4 7 2.95 0.33
 -9 -4 -8 9.23 0.69
 9 4 8 8.48 0.65
 9 4 8 10.32 0.65
 -9 -4 -9 3.09 0.31
 9 4 9 2.73 0.26
 -9 -5 2 -0.14 0.2
 9 5 -2 0.24 0.18
 9 5 -1 0.8 0.24
 -9 -5 1 1.01 0.26
 -9 -5 0 2.17 0.3
 9 5 0 2.26 0.3
 -9 -5 0 2.11 0.32
 -9 -5 -1 10.93 0.76
 9 5 1 9.33 0.74
 -9 -5 -1 11.93 0.76
 -9 -5 -2 2.67 0.37
 -9 -5 -2 3.03 0.38
 9 5 2 2.76 0.28
 9 5 3 1.65 0.26
 -9 -5 -4 0.08 0.25
 9 5 4 0.4 0.25
 9 5 5 15.18 0.96
 -9 -5 -5 12.75 0.96
 -9 -5 -6 1.96 0.31
 9 5 7 3.54 0.36
 9 5 7 4.21 0.36
 -9 -5 -7 3.51 0.38
 9 5 8 1.1 0.24
 9 5 8 1.24 0.24
 -9 -5 -8 1.04 0.29
 9 5 9 0.15 0.18
 9 5 9 0.09 0.17
 -9 -5 -9 0.19 0.22
 -9 -6 2 0.32 0.18
 -9 -6 1 1.32 0.25
 9 6 -1 0.92 0.19
 -9 -6 0 4.1 0.35
 9 6 0 2.72 0.28
 -9 -6 -1 0.14 0.24
 -9 -6 -1 -0.05 0.3
 9 6 1 0.27 0.19
 9 6 2 2.53 0.29
 -9 -6 -2 3.11 0.37
 -9 -6 -2 2.92 0.36
 9 6 3 11.83 0.81
 9 6 4 5.07 0.42
 9 6 5 1.79 0.28
 9 6 5 1.45 0.28
 -9 -6 -6 2.36 0.28
 9 6 6 2.37 0.3
 -9 -6 -7 0.14 0.23
 -9 -6 -8 0.34 0.21
 9 6 8 0.47 0.21
 -9 -6 -9 0.28 0.17
 9 6 9 0.94 0.17
 -9 -7 1 0.74 0.2
 -9 -7 0 0.28 0.25
 -9 -7 -1 -0.18 0.28
 9 7 2 2.02 0.25
 -9 -7 -2 2.82 0.33
 9 7 3 45.52 2.96
 9 7 4 43.95 2.86
 9 7 5 0.96 0.25
 9 7 6 18.61 1.26
 9 7 6 19.32 1.26
 9 7 7 1 0.23
 9 7 7 0.94 0.22
 9 7 8 -0.34 0.19
 -9 -8 -1 1.43 0.25
 -9 -8 -2 -0.02 0.26
 9 8 3 -0.16 0.22
 -9 -8 -3 0.3 0.28
 -9 -8 -3 0.18 0.19
 9 8 4 2.86 0.29
 9 8 5 7.66 0.55
 9 8 6 10.23 0.7
 9 8 7 0.38 0.17
 9 8 8 1.27 0.19
 9 8 8 2.17 0.18
 9 9 4 0.12 0.17
 9 9 5 3.1 0.27
 9 9 7 -0.11 0.14
 -10 -1 -2 0.12 0.2
 -10 -1 -3 0.74 0.2
 -10 -2 -3 0.04 0.22
 -10 -2 -4 1.07 0.24
 -10 -2 -4 1.17 0.19
 -10 -2 -5 0.98 0.18
 -10 -3 -2 0.59 0.22
 -10 -3 -4 0.83 0.24
 -10 -3 -5 -0.01 0.22
 -10 -4 -2 0.23 0.19
 -10 -4 -3 0.22 0.22
 -10 -4 -5 3 0.3
 -10 -4 -6 0.41 0.2
 -10 -5 -3 6.81 0.49
 -10 -5 -4 -0.03 0.21
 -10 -5 -6 0.34 0.21

_iucr_refine_fcf_details
;
data_req214-1
_computing_structure_refinement   'olex2.refine 1.5 (Bourhis et al., 2015)'
_shelx_refln_list_code            4
loop_
  _space_group_symop_id
  _space_group_symop_operation_xyz
  1  x,y,z
  2  -x,-y,-z

_space_group_crystal_system       triclinic
_space_group_IT_number            2
_space_group_name_H-M_alt         'P -1'
_space_group_name_Hall            '-P 1'
_symmetry_space_group_name_H-M    'P -1'
_symmetry_space_group_name_Hall   '-P 1'
_symmetry_Int_Tables_number       2
_cell_length_a                    8.0973(4)
_cell_length_b                    11.6061(5)
_cell_length_c                    11.6897(5)
_cell_angle_alpha                 77.674(3)
_cell_angle_beta                  75.721(4)
_cell_angle_gamma                 76.630(4)
_cell_volume                      1021.42(8)
loop_
  _refln_index_h
  _refln_index_k
  _refln_index_l
  _refln_F_squared_calc
  _refln_F_squared_meas
  _refln_F_squared_sigma
  _refln_F_squared_weight
  _refln_observed_status
-9 -7 1 3.173 4.594 1.242 167.312 o
-9 -6 1 11.570 6.837 1.242 73.299 o
-9 -6 2 2.867 1.987 1.117 227.553 o
-9 -5 1 5.067 5.642 1.095 135.389 o
-9 -5 2 0.019 0.372 1.180 511.308 o
-9 -4 1 16.925 17.253 1.120 43.657 o
-9 -4 2 26.403 16.863 1.246 30.544 o
-9 -4 3 8.100 4.967 1.055 106.184 o
-9 -3 1 166.987 176.659 7.353 1.680 o
-9 -3 2 7.620 10.492 1.800 71.106 o
-9 -2 1 2.749 1.818 1.359 199.042 o
-9 -2 2 5.124 3.104 1.738 113.343 o
-9 -1 1 256.422 269.923 9.976 0.821 o
-9 -1 3 21.504 19.804 1.800 31.904 o
-9 0 1 84.310 79.318 3.153 5.523 o
-9 0 3 48.886 30.296 2.297 13.644 o
-9 1 1 84.931 68.229 4.656 5.360 o
-9 1 2 106.245 85.302 5.774 3.772 o
-9 2 1 181.967 159.987 10.492 1.447 o
-8 -9 1 42.740 63.262 4.408 9.386 o
-8 -8 1 3.379 6.433 1.490 129.592 o
-8 -8 2 2.021 0.393 0.883 386.557 o
-8 -8 3 0.002 0.931 1.180 467.479 o
-8 -7 1 0.026 0.062 1.676 270.287 o
-8 -7 2 23.299 19.246 1.987 29.553 o
-8 -7 3 0.002 -0.916 1.335 430.698 o
-8 -6 1 6.160 8.225 1.635 89.295 o
-8 -6 2 9.965 7.451 1.503 74.219 o
-8 -6 3 10.598 9.533 1.342 69.918 o
-8 -6 4 0.792 2.483 1.180 307.604 o
-8 -5 1 3.641 5.839 1.296 143.132 o
-8 -5 2 0.205 -2.655 1.598 288.176 o
-8 -5 3 8.022 13.709 3.259 39.408 o
-8 -5 4 21.719 22.039 2.297 28.266 o
-8 -5 5 1.314 3.839 0.742 330.508 o
-8 -4 1 56.590 48.922 2.317 10.163 o
-8 -4 2 127.639 126.598 4.946 2.787 o
-8 -4 3 11.040 13.760 1.690 55.840 o
-8 -4 4 13.807 19.477 2.763 34.141 o
-8 -4 5 6.357 2.670 0.878 149.785 o
-8 -3 1 26.326 27.924 2.075 23.638 o
-8 -3 2 1.627 2.330 1.323 234.509 o
-8 -3 3 40.632 47.441 2.610 13.206 o
-8 -3 4 0.000 0.840 1.094 539.558 o
-8 -3 5 0.433 0.271 0.963 623.179 o
-8 -2 1 6.182 7.007 1.178 110.473 o
-8 -2 2 8.183 8.853 1.171 87.606 o
-8 -2 3 0.822 3.095 1.159 291.698 o
-8 -2 4 4.368 5.042 1.397 131.729 o
-8 -2 5 1.809 0.443 1.007 362.804 o
-8 -1 1 67.793 67.901 2.972 7.275 o
-8 -1 2 12.571 15.352 1.697 49.916 o
-8 -1 3 155.024 165.903 7.880 1.825 o
-8 -1 4 1.641 -0.604 1.237 317.367 o
-8 -1 5 8.718 8.204 2.080 64.778 o
-8 0 1 0.270 -0.167 1.424 353.191 o
-8 0 2 3.761 4.828 1.641 124.848 o
-8 0 3 131.472 138.135 5.340 2.559 o
-8 0 4 5.810 8.257 2.111 75.469 o
-8 0 5 0.065 0.372 1.366 383.822 o
-8 1 1 0.012 0.745 2.235 147.613 o
-8 1 2 16.110 14.135 1.473 45.812 o
-8 1 3 49.965 70.087 3.576 8.748 o
-8 1 4 20.455 18.600 1.431 35.586 o
-8 1 5 4.529 1.925 1.180 172.491 o
-8 2 1 294.586 339.825 15.628 0.559 o
-8 2 2 0.093 2.046 1.510 266.317 o
-8 2 3 37.157 43.484 2.457 14.849 o
-8 2 4 11.745 12.120 1.183 62.854 o
-8 3 1 2.439 2.735 1.956 129.715 o
-8 3 2 9.524 6.860 1.405 80.095 o
-8 3 3 8.720 12.876 1.317 71.230 o
-8 3 4 17.543 13.782 1.428 43.763 o
-8 4 1 9.323 10.950 2.049 59.036 o
-8 4 2 0.352 1.242 1.614 245.307 o
-8 4 3 3.962 2.217 0.682 234.016 o
-8 5 1 7.328 9.162 1.097 94.182 o
-8 5 2 2.448 2.516 0.831 281.476 o
-7 -10 1 9.734 14.962 1.862 55.294 o
-7 -10 2 0.040 -0.920 0.745 1331.810 o
-7 -9 1 0.008 0.435 1.100 577.398 o
-7 -9 2 12.117 12.807 1.313 58.930 o
-7 -9 3 48.603 56.565 4.563 8.919 o
-7 -8 1 2.382 2.309 1.313 209.415 o
-7 -8 2 2.345 -0.173 1.445 228.233 o
-7 -8 3 10.108 15.438 1.520 58.430 o
-7 -8 4 11.812 7.100 1.335 70.051 o
-7 -7 1 6.811 10.173 1.279 89.521 o
-7 -7 2 26.837 29.434 3.880 17.319 o
-7 -7 3 2.466 2.518 1.551 172.325 o
-7 -7 4 0.921 0.420 1.327 323.785 o
-7 -6 1 23.432 26.558 2.113 25.938 o
-7 -6 2 0.903 1.055 2.545 105.865 o
-7 -6 3 11.234 14.093 2.607 42.798 o
-7 -6 4 0.186 4.905 2.483 100.944 o
-7 -6 5 0.133 0.505 1.552 293.525 o
-7 -6 6 0.163 2.199 0.880 527.382 o
-7 -5 1 131.477 161.621 13.379 1.611 o
-7 -5 2 94.895 95.854 3.963 4.377 o
-7 -5 3 7.918 12.381 2.018 61.771 o
-7 -5 5 0.407 0.993 1.925 183.204 o
-7 -5 6 7.678 15.272 1.738 63.092 o
-7 -4 1 4.209 1.611 1.585 144.971 o
-7 -4 2 33.234 29.829 2.179 19.210 o
-7 -4 3 166.590 176.263 12.416 1.382 o
-7 -4 4 51.113 47.009 2.949 10.761 o
-7 -4 5 0.063 0.650 1.661 258.709 o
-7 -4 6 9.343 5.366 1.313 87.800 o
-7 -3 1 29.277 36.103 2.656 18.495 o
-7 -3 2 301.365 307.782 11.661 0.626 o
-7 -3 3 180.184 198.266 9.306 1.384 o
-7 -3 4 0.650 -2.639 2.763 96.186 o
-7 -3 5 17.800 18.224 3.384 26.660 o
-7 -3 6 0.201 1.089 1.414 319.822 o
-7 -3 7 2.596 1.128 1.086 263.787 o
-7 -2 1 5.647 5.913 1.274 117.624 o
-7 -2 2 0.074 2.101 1.389 302.918 o
-7 -2 3 325.510 358.939 13.608 0.513 o
-7 -2 4 7.207 4.600 1.443 101.887 o
-7 -2 5 4.157 9.398 1.492 105.415 o
-7 -2 6 3.116 2.387 1.707 144.993 o
-7 -2 7 2.038 2.498 1.211 234.986 o
-7 -1 1 61.783 71.659 2.714 7.795 o
-7 -1 2 42.460 39.952 3.212 12.876 o
-7 -1 3 291.826 321.590 10.538 0.645 o
-7 -1 4 0.428 3.974 1.290 257.752 o
-7 -1 5 81.380 82.727 4.258 5.283 o
-7 -1 6 4.331 2.288 1.466 147.659 o
-7 -1 7 18.056 13.929 1.159 44.428 o
-7 0 1 27.518 29.157 2.385 21.665 o
-7 0 2 13.558 14.115 1.664 49.437 o
-7 0 3 239.185 231.241 9.631 0.964 o
-7 0 4 26.517 27.546 1.549 25.110 o
-7 0 5 74.314 67.181 4.192 6.250 o
-7 0 6 12.705 11.527 1.510 56.662 o
-7 0 7 17.002 18.833 2.732 31.414 o
-7 1 1 13.172 13.224 2.732 39.092 o
-7 1 2 28.256 29.990 2.448 20.885 o
-7 1 3 293.893 296.380 11.267 0.661 o
-7 1 4 148.251 148.173 5.480 2.188 o
-7 1 5 11.985 19.770 1.183 51.017 o
-7 1 6 5.393 2.588 1.246 144.576 o
-7 1 7 3.242 4.718 1.242 164.579 o
-7 2 1 153.309 169.670 8.121 1.807 o
-7 2 2 0.070 3.290 2.670 95.305 o
-7 2 3 222.121 257.730 9.833 0.975 o
-7 2 4 213.447 227.672 10.624 1.058 o
-7 2 5 16.434 18.745 1.165 42.946 o
-7 2 6 5.150 2.756 0.810 177.658 o
-7 3 1 16.160 21.058 2.794 30.728 o
-7 3 2 6.436 4.337 1.926 89.156 o
-7 3 3 1.649 2.275 1.754 166.938 o
-7 3 4 0.142 1.363 1.579 261.582 o
-7 3 5 7.942 12.239 1.112 80.283 o
-7 3 6 1.872 2.918 1.304 217.727 o
-7 4 1 0.107 -2.147 1.540 315.911 o
-7 4 2 119.196 121.061 8.319 2.583 o
-7 4 3 92.249 95.965 7.046 3.746 o
-7 4 4 83.881 88.618 7.326 4.055 o
-7 4 5 5.893 5.388 1.862 91.820 o
-7 4 6 10.950 9.374 1.304 69.415 o
-7 5 1 21.994 16.419 2.639 28.606 o
-7 5 2 2.989 -1.180 2.297 111.083 o
-7 5 3 28.030 19.561 1.707 26.498 o
-7 5 4 66.687 52.770 3.787 7.716 o
-7 5 5 1.354 1.055 1.180 318.319 o
-7 6 1 2.766 1.347 1.403 199.157 o
-7 6 2 25.456 24.274 2.545 23.729 o
-7 6 3 22.148 19.780 1.521 32.480 o
-7 6 4 0.001 -1.614 1.180 551.487 o
-7 7 1 4.755 3.361 0.998 166.653 o
-7 7 2 7.401 2.794 1.117 122.459 o
-6 -11 1 0.110 1.235 1.583 264.966 o
-6 -11 2 0.134 0.124 0.993 703.333 o
-6 -10 1 0.598 1.529 1.177 361.873 o
-6 -10 2 8.415 12.459 1.283 74.159 o
-6 -10 4 27.837 19.308 1.614 27.038 o
-6 -9 1 11.056 7.412 1.908 61.795 o
-6 -9 2 0.775 0.747 1.336 319.367 o
-6 -9 3 23.061 45.300 4.718 13.898 o
-6 -9 4 13.687 13.231 1.317 53.785 o
-6 -8 1 32.732 37.666 2.147 17.836 o
-6 -8 2 17.852 18.335 1.702 37.770 o
-6 -8 3 18.325 23.068 2.201 31.395 o
-6 -8 4 7.613 4.769 1.485 96.463 o
-6 -8 5 0.006 -2.297 1.862 221.132 o
-6 -7 1 1.109 2.619 2.081 135.977 o
-6 -7 2 122.562 129.800 4.469 2.910 o
-6 -7 3 23.447 34.321 2.064 23.472 o
-6 -7 4 77.526 69.663 6.301 5.072 o
-6 -7 5 0.046 0.310 2.359 135.322 o
-6 -7 6 0.130 -1.117 1.552 309.759 o
-6 -6 1 131.913 122.757 4.909 2.741 o
-6 -6 2 357.559 337.409 12.748 0.487 o
-6 -6 3 0.493 -0.996 1.611 268.548 o
-6 -6 4 0.650 -1.552 2.856 90.270 o
-6 -6 5 41.794 47.826 2.849 12.608 o
-6 -6 6 0.357 -1.480 1.417 349.122 o
-6 -6 7 0.964 2.822 1.149 293.906 o
-6 -5 1 0.638 -0.516 1.684 241.488 o
-6 -5 2 21.956 21.188 1.707 31.149 o
-6 -5 3 73.126 59.599 4.967 6.243 o
-6 -5 4 10.227 11.361 3.104 40.038 o
-6 -5 5 19.991 24.061 2.278 28.972 o
-6 -5 6 30.921 29.541 2.174 20.372 o
-6 -5 7 0.130 3.138 1.309 291.623 o
-6 -5 8 0.875 -0.683 1.366 328.582 o
-6 -4 1 31.700 32.125 3.401 16.536 o
-6 -4 2 30.213 27.256 2.414 20.682 o
-6 -4 3 64.552 55.254 4.780 7.185 o
-6 -4 4 136.521 129.939 9.064 2.158 o
-6 -4 5 7.450 9.561 2.794 51.334 o
-6 -4 6 23.996 37.188 3.415 18.348 o
-6 -4 7 11.103 10.871 1.535 62.331 o
-6 -4 8 39.805 45.645 7.140 7.640 o
-6 -3 1 2.419 3.854 1.407 175.230 o
-6 -3 2 70.791 52.707 4.390 6.994 o
-6 -3 3 2.782 2.560 1.566 163.613 o
-6 -3 4 1.006 2.552 2.062 139.780 o
-6 -3 5 45.189 61.200 12.044 3.673 o
-6 -3 6 0.032 -0.290 1.874 217.570 o
-6 -3 7 38.879 31.352 2.856 15.514 o
-6 -3 8 3.054 0.357 1.014 274.224 o
-6 -2 1 0.266 0.616 1.326 371.683 o
-6 -2 2 67.820 60.500 3.604 7.331 o
-6 -2 3 0.170 0.965 1.446 314.500 o
-6 -2 4 0.099 2.590 1.544 244.818 o
-6 -2 5 47.005 51.364 4.842 9.151 o
-6 -2 6 65.224 77.462 9.499 4.042 o
-6 -2 7 16.136 17.747 1.879 39.454 o
-6 -2 8 41.641 28.248 2.235 16.157 o
-6 -2 9 3.241 1.605 1.490 172.554 o
-6 -1 1 0.417 3.126 1.596 212.056 o
-6 -1 2 19.297 20.503 1.495 35.541 o
-6 -1 3 253.588 227.842 6.622 0.969 o
-6 -1 4 113.278 119.428 4.475 3.270 o
-6 -1 5 314.395 330.032 12.521 0.568 o
-6 -1 6 52.707 47.736 3.001 10.388 o
-6 -1 7 20.974 29.962 2.235 26.023 o
-6 -1 8 28.610 38.057 3.415 16.545 o
-6 -1 9 3.945 0.931 1.242 192.925 o
-6 0 1 69.617 56.239 2.651 7.809 o
-6 0 2 1.157 2.913 1.258 255.283 o
-6 0 3 2.839 3.924 1.205 186.701 o
-6 0 4 26.904 26.378 2.088 23.722 o
-6 0 5 12.851 12.277 1.051 60.302 o
-6 0 6 13.424 12.337 1.434 54.451 o
-6 0 7 1.164 1.465 1.167 321.211 o
-6 0 8 8.627 17.259 2.483 46.221 o
-6 0 9 74.203 71.406 5.556 5.524 o
-6 1 1 196.062 153.820 27.844 0.626 o
-6 1 2 0.056 0.448 1.491 323.645 o
-6 1 3 108.897 104.164 4.636 3.597 o
-6 1 4 5.378 6.015 1.207 123.302 o
-6 1 5 161.889 190.159 7.372 1.663 o
-6 1 6 70.599 78.628 2.869 6.598 o
-6 1 7 0.016 0.658 1.148 510.976 o
-6 1 8 1.925 3.287 0.929 271.900 o
-6 1 9 20.336 21.419 1.925 31.670 o
-6 2 1 4.066 -0.306 1.459 175.614 o
-6 2 2 17.957 13.683 2.007 38.779 o
-6 2 3 292.079 315.184 14.662 0.599 o
-6 2 4 44.565 52.739 2.234 12.095 o
-6 2 5 0.423 2.340 1.493 248.339 o
-6 2 6 2.429 3.102 1.143 219.440 o
-6 2 7 12.598 11.775 1.458 57.262 o
-6 2 8 6.518 4.387 1.163 121.441 o
-6 2 9 1.173 -0.621 0.993 474.036 o
-6 3 1 31.236 34.021 2.332 18.843 o
-6 3 2 33.984 40.998 2.293 16.503 o
-6 3 3 8.158 14.782 2.129 55.498 o
-6 3 4 1.188 1.220 1.987 156.004 o
-6 3 5 0.116 0.728 1.390 350.762 o
-6 3 6 66.955 78.510 2.809 6.931 o
-6 3 7 3.969 3.110 1.359 155.894 o
-6 3 8 2.990 2.794 1.010 222.920 o
-6 4 1 260.946 279.303 9.172 0.805 o
-6 4 2 106.496 103.227 3.612 3.844 o
-6 4 3 2.628 2.724 1.457 177.709 o
-6 4 4 12.540 13.548 2.235 45.573 o
-6 4 5 0.633 3.708 1.254 262.300 o
-6 4 6 22.625 29.872 2.266 24.781 o
-6 4 7 1.689 1.063 1.103 316.621 o
-6 4 8 1.062 -2.545 1.242 363.134 o
-6 5 1 30.694 26.360 1.676 22.493 o
-6 5 2 52.855 54.778 2.494 10.178 o
-6 5 3 61.852 65.126 3.117 7.946 o
-6 5 4 57.042 71.581 5.029 6.971 o
-6 5 5 7.132 10.637 1.215 87.583 o
-6 5 6 11.903 18.093 1.431 51.039 o
-6 5 7 0.076 -1.614 1.552 313.400 o
-6 5 8 0.818 2.111 0.993 383.333 o
-6 6 1 31.432 31.976 1.735 20.445 o
-6 6 2 2.106 3.080 1.197 223.369 o
-6 6 3 38.468 45.914 2.138 14.533 o
-6 6 4 3.040 4.982 1.397 152.524 o
-6 6 5 25.750 35.573 2.856 19.596 o
-6 6 6 0.395 0.248 1.117 502.706 o
-6 7 1 0.001 -0.318 1.073 666.737 o
-6 7 2 70.734 75.635 3.032 6.654 o
-6 7 3 124.930 137.483 6.021 2.620 o
-6 7 4 61.129 69.905 4.780 6.858 o
-6 7 5 3.502 3.455 0.954 201.090 o
-6 7 6 0.289 -0.124 1.117 546.924 o
-6 8 1 77.890 75.563 3.664 5.909 o
-6 8 2 53.260 43.940 3.787 9.882 o
-6 8 3 1.738 2.856 1.242 234.375 o
-6 8 4 7.187 5.774 1.180 106.745 o
-6 9 1 205.960 135.862 12.603 1.255 o
-5 -12 1 0.383 -0.248 2.359 133.040 o
-5 -12 2 11.205 15.086 1.366 57.610 o
-5 -11 1 41.298 39.919 3.042 13.389 o
-5 -11 2 0.321 1.180 1.490 283.244 o
-5 -11 3 0.722 -0.435 1.366 340.674 o
-5 -11 4 1.772 1.862 1.055 296.545 o
-5 -10 1 120.959 124.063 8.492 2.503 o
-5 -10 2 3.042 1.473 1.748 149.520 o
-5 -10 4 7.401 7.326 1.676 83.218 o
-5 -10 5 106.041 138.755 9.126 2.535 o
-5 -9 1 4.908 4.868 2.303 81.229 o
-5 -9 2 25.585 19.224 1.698 28.686 o
-5 -9 3 6.963 8.281 1.454 89.740 o
-5 -9 4 3.036 23.639 9.654 7.524 o
-5 -8 1 621.797 610.002 27.942 0.160 o
-5 -8 2 78.711 62.317 2.933 6.581 o
-5 -8 3 0.254 -0.886 1.594 286.819 o
-5 -8 4 13.266 8.938 1.527 58.602 o
-5 -8 5 22.496 37.622 3.290 19.249 o
-5 -8 6 12.668 13.162 1.987 48.737 o
-5 -8 7 2.542 3.104 1.180 210.414 o
-5 -7 1 378.835 367.078 12.096 0.441 o
-5 -7 2 162.312 162.597 6.295 1.862 o
-5 -7 3 67.208 78.238 3.460 6.675 o
-5 -7 4 32.713 34.639 2.591 17.572 o
-5 -7 5 1.257 3.290 2.483 99.022 o
-5 -7 6 1.578 1.895 1.485 214.385 o
-5 -7 7 3.005 0.807 1.552 179.430 o
-5 -7 8 1.183 1.055 0.869 456.430 o
-5 -6 1 47.579 46.245 2.120 12.241 o
-5 -6 2 4.299 4.801 1.517 126.552 o
-5 -6 3 201.875 216.351 7.293 1.255 o
-5 -6 4 99.365 84.416 4.718 4.269 o
-5 -6 5 2.447 -0.595 1.856 160.687 o
-5 -6 6 0.124 2.110 2.111 150.779 o
-5 -6 7 0.045 -1.987 1.862 219.788 o
-5 -6 8 1.243 4.967 1.738 151.395 o
-5 -5 1 19.198 20.014 1.447 36.224 o
-5 -5 2 41.738 61.661 2.599 11.447 o
-5 -5 3 129.707 173.976 4.853 2.318 o
-5 -5 4 19.325 21.094 1.904 33.031 o
-5 -5 5 1.472 1.326 1.970 152.351 o
-5 -5 6 8.750 5.146 1.925 74.666 o
-5 -5 7 0.079 2.545 1.987 164.153 o
-5 -5 8 0.194 -0.654 1.250 460.425 o
-5 -5 9 0.970 1.738 1.242 302.411 o
-5 -4 1 12.412 28.631 4.035 22.922 o
-5 -4 2 19.111 24.572 1.430 33.583 o
-5 -4 3 168.883 196.308 13.068 1.269 o
-5 -4 4 408.636 408.461 14.871 0.369 o
-5 -4 5 382.498 388.758 17.999 0.385 o
-5 -4 6 58.773 51.620 3.157 9.094 o
-5 -4 7 0.472 1.072 2.390 122.717 o
-5 -4 8 2.303 0.551 1.353 237.136 o
-5 -4 9 0.295 0.807 1.614 257.549 o
-5 -3 1 694.164 589.352 38.740 0.127 o
-5 -3 2 7.665 10.868 2.049 64.486 o
-5 -3 3 25.362 29.705 1.851 24.345 o
-5 -3 4 118.666 125.501 7.236 2.705 o
-5 -3 5 3.018 3.502 2.230 100.797 o
-5 -3 6 0.148 2.545 2.607 101.466 o
-5 -3 7 54.904 57.613 4.532 8.174 o
-5 -3 8 1.821 0.844 1.446 231.792 o
-5 -3 9 0.771 -0.372 2.173 149.487 o
-5 -3 10 0.314 -1.117 1.180 492.217 o
-5 -2 1 943.422 905.273 41.792 0.073 o
-5 -2 2 21.894 11.460 2.233 33.564 o
-5 -2 3 35.657 35.017 1.857 17.680 o
-5 -2 4 92.485 88.533 3.614 4.722 o
-5 -2 5 669.108 718.763 26.857 0.137 o
-5 -2 6 39.192 49.715 4.160 11.239 o
-5 -2 7 101.776 101.319 7.077 3.389 o
-5 -2 8 4.057 3.259 1.532 139.065 o
-5 -2 9 0.304 -1.428 2.297 141.152 o
-5 -2 10 67.962 63.573 4.408 6.769 o
-5 -1 1 37.129 44.294 3.943 12.464 o
-5 -1 2 35.511 42.733 2.920 14.721 o
-5 -1 3 199.573 182.024 5.247 1.454 o
-5 -1 4 39.409 36.459 1.954 15.925 o
-5 -1 5 507.874 498.354 17.475 0.252 o
-5 -1 6 38.539 32.279 2.620 15.890 o
-5 -1 7 126.980 125.209 6.035 2.697 o
-5 -1 8 49.516 44.699 4.936 9.152 o
-5 -1 9 83.210 98.587 6.953 4.021 o
-5 -1 10 19.351 17.055 1.831 35.816 o
-5 0 1 89.498 79.401 3.869 5.043 o
-5 0 2 332.915 263.528 8.577 0.638 o
-5 0 3 7.393 9.628 1.178 90.062 o
-5 0 4 127.409 126.396 3.966 2.885 o
-5 0 5 424.201 390.977 11.329 0.378 o
-5 0 6 111.037 97.560 3.724 3.770 o
-5 0 7 0.250 -0.528 1.378 377.624 o
-5 0 8 15.543 24.398 2.607 30.985 o
-5 0 9 2.275 6.835 1.661 129.341 o
-5 0 10 0.560 2.173 1.141 349.945 o
-5 1 1 10.448 13.534 3.290 36.142 o
-5 1 2 65.639 65.261 2.373 7.864 o
-5 1 3 111.601 116.669 3.432 3.480 o
-5 1 4 0.084 3.331 1.250 305.664 o
-5 1 5 529.934 504.027 12.623 0.250 o
-5 1 6 362.878 362.951 10.567 0.476 o
-5 1 7 1.193 2.417 1.667 187.874 o
-5 1 8 2.022 -1.929 1.697 192.929 o
-5 1 9 2.088 2.836 1.342 206.084 o
-5 1 10 2.592 1.282 1.114 254.918 o
-5 2 1 3.603 3.274 1.146 181.629 o
-5 2 2 180.073 180.054 11.015 1.362 o
-5 2 3 58.533 63.521 2.157 8.902 o
-5 2 4 0.914 3.657 1.179 265.940 o
-5 2 5 164.503 188.454 5.230 1.748 o
-5 2 6 200.610 206.410 6.891 1.308 o
-5 2 7 45.076 52.174 2.454 11.855 o
-5 2 8 0.778 1.226 1.332 304.053 o
-5 2 9 6.465 6.437 1.620 93.803 o
-5 2 10 22.311 15.459 1.614 34.343 o
-5 3 1 0.049 1.915 1.235 371.089 o
-5 3 2 279.998 276.006 8.201 0.764 o
-5 3 3 4.225 7.038 1.288 127.003 o
-5 3 4 42.970 49.895 1.799 13.147 o
-5 3 5 0.665 2.698 1.264 285.318 o
-5 3 6 112.899 119.930 4.151 3.313 o
-5 3 7 7.301 7.144 1.185 99.688 o
-5 3 8 10.115 11.691 1.722 61.221 o
-5 3 9 0.059 0.087 0.994 736.417 o
-5 3 10 7.427 5.960 1.304 99.615 o
-5 4 1 557.191 524.851 12.743 0.230 o
-5 4 2 6.095 6.481 1.075 118.042 o
-5 4 3 6.965 3.415 1.332 114.266 o
-5 4 4 99.372 80.598 2.939 4.709 o
-5 4 5 409.203 406.362 15.233 0.367 o
-5 4 6 143.528 152.229 7.668 2.056 o
-5 4 7 0.772 1.191 1.350 299.817 o
-5 4 8 25.350 32.906 1.729 23.636 o
-5 4 9 1.919 0.341 1.185 302.236 o
-5 5 1 33.317 36.780 1.378 18.970 o
-5 5 2 20.740 18.568 1.255 36.023 o
-5 5 3 11.290 15.528 1.489 55.275 o
-5 5 4 3.611 5.086 1.405 141.694 o
-5 5 5 6.391 11.885 1.738 74.990 o
-5 5 6 18.464 15.920 1.534 39.709 o
-5 5 7 0.030 1.142 1.236 414.922 o
-5 5 8 36.757 51.393 4.583 10.916 o
-5 5 9 1.665 4.057 0.970 258.432 o
-5 6 1 58.829 51.630 2.068 9.742 o
-5 6 2 16.627 13.972 1.453 45.124 o
-5 6 3 20.454 17.654 1.523 35.743 o
-5 6 4 61.958 61.433 4.046 7.601 o
-5 6 5 48.696 52.066 2.957 10.735 o
-5 6 6 0.660 2.696 1.956 156.222 o
-5 6 7 4.064 3.553 1.518 137.887 o
-5 6 8 0.743 1.338 0.937 467.739 o
-5 7 1 39.690 36.175 1.919 15.923 o
-5 7 2 0.922 -0.680 1.270 364.045 o
-5 7 3 12.185 11.914 1.374 59.358 o
-5 7 4 1.164 2.056 1.670 192.874 o
-5 7 5 12.581 15.831 2.297 42.766 o
-5 7 6 1.541 3.051 2.142 122.529 o
-5 7 7 0.052 -2.134 1.158 561.153 o
-5 7 8 0.003 0.842 0.776 926.147 o
-5 8 1 20.941 23.332 1.680 31.207 o
-5 8 2 5.854 9.053 1.226 102.456 o
-5 8 3 168.210 179.085 6.858 1.683 o
-5 8 4 40.395 43.706 3.415 12.633 o
-5 8 5 13.591 12.230 1.925 48.506 o
-5 8 6 0.127 0.384 1.087 567.779 o
-5 8 7 2.671 2.220 0.804 281.572 o
-5 9 1 19.704 19.372 3.290 25.531 o
-5 9 2 5.679 10.692 1.769 80.625 o
-5 9 3 55.864 60.158 4.284 8.126 o
-5 9 4 17.136 18.873 1.987 36.489 o
-5 9 5 15.657 13.168 1.676 45.909 o
-5 9 6 0.346 1.242 1.055 469.682 o
-5 10 1 32.508 32.557 1.778 19.701 o
-5 10 2 26.870 22.536 1.987 25.353 o
-5 10 3 5.098 3.725 1.180 144.551 o
-5 10 4 9.017 8.567 1.180 83.215 o
-4 -13 1 6.553 8.567 1.738 82.587 o
-4 -12 1 7.576 11.243 1.357 79.894 o
-4 -12 2 0.697 1.477 1.304 310.101 o
-4 -12 3 0.487 2.483 1.180 329.799 o
-4 -11 1 17.028 27.423 4.066 20.844 o
-4 -11 2 22.683 20.001 1.860 30.348 o
-4 -11 3 0.695 0.911 1.435 286.298 o
-4 -11 4 6.098 7.947 1.614 91.346 o
-4 -11 5 0.273 2.235 1.180 358.330 o
-4 -10 1 0.450 0.497 3.415 63.797 o
-4 -10 2 2.242 -1.055 3.663 52.456 o
-4 -10 3 9.085 0.435 3.352 46.343 o
-4 -10 4 1.163 -1.679 1.573 247.440 o
-4 -10 5 146.347 188.980 12.416 1.477 o
-4 -9 1 166.146 144.404 9.685 1.694 o
-4 -9 2 6.191 5.774 2.297 73.349 o
-4 -9 3 9.536 5.881 2.204 63.112 o
-4 -9 4 8.720 8.289 3.756 35.442 o
-4 -9 6 3.746 3.228 1.676 132.523 o
-4 -9 7 2.822 0.248 1.180 255.724 o
-4 -8 1 320.256 350.405 11.395 0.549 o
-4 -8 2 25.772 27.014 2.250 23.720 o
-4 -8 3 18.920 23.264 2.018 31.696 o
-4 -8 4 64.896 71.231 3.731 7.048 o
-4 -8 6 17.533 13.162 2.235 37.886 o
-4 -8 7 1.072 1.490 1.614 213.813 o
-4 -8 8 0.020 -0.124 0.993 769.685 o
-4 -7 1 372.645 387.283 12.533 0.434 o
-4 -7 2 6.029 9.708 1.923 76.758 o
-4 -7 3 51.872 40.960 2.093 11.912 o
-4 -7 4 259.198 228.171 10.600 0.871 o
-4 -7 5 17.001 19.709 1.760 37.627 o
-4 -7 6 29.147 17.160 3.446 20.279 o
-4 -7 7 4.419 4.284 1.925 103.916 o
-4 -7 8 0.000 0.621 1.366 377.854 o
-4 -6 1 9.689 11.701 2.204 54.245 o
-4 -6 2 3.752 3.169 1.274 167.153 o
-4 -6 3 59.896 54.974 1.928 9.404 o
-4 -6 4 284.746 273.882 9.015 0.743 o
-4 -6 5 44.339 38.975 2.230 13.773 o
-4 -6 6 0.385 1.079 2.173 147.104 o
-4 -6 7 59.675 61.027 4.532 7.527 o
-4 -6 8 4.508 2.197 1.281 161.025 o
-4 -6 9 0.412 1.055 1.055 473.940 o
-4 -5 1 33.925 25.209 2.153 20.013 o
-4 -5 2 67.687 59.569 4.052 7.152 o
-4 -5 3 1.014 0.490 1.251 342.064 o
-4 -5 4 372.777 356.892 10.421 0.467 o
-4 -5 5 134.061 103.836 3.704 3.017 o
-4 -5 6 60.754 61.868 5.929 6.478 o
-4 -5 7 0.917 -1.067 1.670 233.824 o
-4 -5 8 76.160 88.530 6.084 4.779 o
-4 -5 9 2.282 4.284 1.738 140.423 o
-4 -4 1 100.994 109.618 5.705 3.570 o
-4 -4 2 5.396 7.725 1.988 82.990 o
-4 -4 3 74.602 71.768 6.457 5.097 o
-4 -4 4 36.812 39.543 1.794 16.492 o
-4 -4 5 3.483 -1.633 1.559 176.818 o
-4 -4 6 113.907 104.536 3.959 3.532 o
-4 -4 7 22.362 19.955 2.073 29.685 o
-4 -4 8 3.543 10.740 2.049 82.660 o
-4 -4 9 0.499 2.237 1.193 333.885 o
-4 -4 10 7.658 14.489 4.439 26.863 o
-4 -3 1 194.657 131.699 6.651 1.666 o
-4 -3 2 1.136 2.781 2.062 136.409 o
-4 -3 3 32.068 31.308 5.122 12.575 o
-4 -3 4 42.842 36.798 1.937 14.816 o
-4 -3 5 3.151 2.443 1.538 160.602 o
-4 -3 6 0.028 1.830 1.605 249.096 o
-4 -3 7 12.679 14.999 2.028 46.340 o
-4 -3 8 15.851 13.100 2.173 40.948 o
-4 -3 9 11.578 9.995 2.607 45.741 o
-4 -3 10 9.117 7.641 1.359 81.264 o
-4 -2 1 55.464 38.629 3.190 10.516 o
-4 -2 2 0.584 0.979 2.341 126.724 o
-4 -2 3 0.767 1.179 2.258 131.665 o
-4 -2 4 165.350 158.387 7.852 1.758 o
-4 -2 5 174.401 190.751 8.536 1.492 o
-4 -2 6 135.814 133.331 8.994 2.153 o
-4 -2 7 206.527 200.589 13.348 1.056 o
-4 -2 8 46.887 49.026 2.889 11.399 o
-4 -2 9 12.974 12.665 2.856 38.384 o
-4 -2 10 36.866 37.963 2.348 15.955 o
-4 -2 11 0.859 0.621 1.428 287.564 o
-4 -1 1 68.019 66.491 6.084 5.770 o
-4 -1 2 101.281 106.462 8.816 2.977 o
-4 -1 3 92.795 85.558 5.111 4.420 o
-4 -1 4 34.760 38.837 3.139 15.109 o
-4 -1 5 113.155 88.678 3.162 3.926 o
-4 -1 6 234.051 200.358 7.567 1.109 o
-4 -1 7 106.185 95.096 3.892 3.959 o
-4 -1 8 145.018 139.558 5.410 2.308 o
-4 -1 9 22.608 38.740 3.911 17.083 o
-4 -1 10 28.389 50.411 4.097 13.426 o
-4 -1 11 43.125 41.926 5.618 9.293 o
-4 0 1 7.661 15.689 2.429 50.596 o
-4 0 2 75.462 78.158 5.122 5.442 o
-4 0 3 46.604 34.785 3.039 12.755 o
-4 0 4 33.006 57.672 11.020 4.513 o
-4 0 5 49.421 45.349 1.847 12.148 o
-4 0 6 24.672 26.939 1.348 27.268 o
-4 0 7 0.010 1.520 1.482 294.244 o
-4 0 8 297.895 305.243 16.949 0.566 o
-4 0 9 13.003 17.465 1.909 44.643 o
-4 0 10 5.755 16.154 2.887 46.498 o
-4 0 11 44.792 59.895 3.007 10.689 o
-4 1 1 291.087 336.878 37.001 0.310 o
-4 1 2 13.021 16.294 1.843 46.396 o
-4 1 3 1088.050 979.235 52.584 0.056 o
-4 1 4 7.325 7.264 2.825 53.575 o
-4 1 5 257.863 258.615 6.518 0.891 o
-4 1 6 50.951 67.259 2.210 9.677 o
-4 1 7 355.310 387.981 12.652 0.455 o
-4 1 8 32.806 41.471 3.663 14.281 o
-4 1 9 12.925 18.421 1.997 43.074 o
-4 1 10 14.489 16.190 1.798 44.141 o
-4 1 11 6.553 5.565 1.034 119.657 o
-4 2 1 1.090 3.361 1.760 166.477 o
-4 2 2 329.351 309.172 20.674 0.467 o
-4 2 3 180.299 228.013 9.522 1.276 o
-4 2 4 1.595 1.072 0.978 363.033 o
-4 2 5 151.482 113.041 3.073 2.581 o
-4 2 6 51.717 57.013 2.567 10.132 o
-4 2 7 46.559 60.904 2.826 10.461 o
-4 2 8 37.481 45.269 2.333 14.665 o
-4 2 9 1.143 -0.963 1.710 216.748 o
-4 2 10 0.951 1.294 1.554 234.017 o
-4 2 11 0.004 -0.762 1.119 612.254 o
-4 3 1 44.457 66.367 5.463 7.998 o
-4 3 2 821.614 866.665 40.190 0.088 o
-4 3 3 191.085 220.991 13.751 1.063 o
-4 3 4 29.751 28.293 1.211 23.398 o
-4 3 5 19.561 20.098 1.399 35.923 o
-4 3 6 34.278 49.503 2.250 15.095 o
-4 3 7 5.198 12.207 1.387 90.461 o
-4 3 8 7.264 7.320 1.360 93.870 o
-4 3 9 0.511 1.175 1.378 308.324 o
-4 3 10 1.156 0.016 1.403 295.774 o
-4 3 11 3.363 3.314 0.987 204.130 o
-4 4 1 275.932 301.372 16.266 0.621 o
-4 4 2 19.200 14.014 1.045 42.866 o
-4 4 3 86.820 86.876 2.597 5.269 o
-4 4 4 0.023 -0.980 1.161 564.158 o
-4 4 5 7.374 10.079 1.147 89.439 o
-4 4 6 0.001 1.826 1.525 272.579 o
-4 4 7 2.343 1.076 1.258 243.268 o
-4 4 8 55.496 60.913 3.549 8.652 o
-4 4 9 0.021 0.067 1.317 435.157 o
-4 4 10 0.282 1.043 1.057 495.871 o
-4 5 1 188.228 206.855 5.572 1.436 o
-4 5 2 39.680 46.625 1.549 14.681 o
-4 5 3 21.446 15.092 1.285 37.289 o
-4 5 4 49.571 50.968 1.825 11.549 o
-4 5 5 28.165 30.568 1.981 22.019 o
-4 5 6 266.165 303.836 11.518 0.717 o
-4 5 7 9.225 14.666 2.018 54.659 o
-4 5 8 5.411 10.853 1.862 78.805 o
-4 5 9 0.252 -0.590 1.536 307.616 o
-4 5 10 3.646 8.052 1.074 139.692 o
-4 6 1 251.441 234.778 7.498 0.949 o
-4 6 2 23.318 35.499 1.919 23.601 o
-4 6 3 98.881 91.819 3.356 4.404 o
-4 6 4 42.075 48.468 2.305 13.072 o
-4 6 5 156.832 193.653 8.805 1.613 o
-4 6 6 70.192 71.477 3.117 6.842 o
-4 6 7 25.044 25.090 1.693 26.716 o
-4 6 8 0.018 1.031 1.355 361.612 o
-4 6 9 6.534 5.544 1.781 90.311 o
-4 6 10 4.227 4.071 1.001 170.174 o
-4 7 1 15.896 14.937 1.362 46.308 o
-4 7 2 142.608 137.868 5.703 2.337 o
-4 7 3 43.471 39.350 3.202 12.730 o
-4 7 4 113.334 120.145 4.743 3.225 o
-4 7 5 155.238 165.533 7.858 1.826 o
-4 7 6 77.156 87.176 5.991 4.798 o
-4 7 7 4.807 4.074 1.221 143.702 o
-4 7 8 1.860 2.385 1.081 270.459 o
-4 7 9 5.937 9.130 1.347 97.412 o
-4 8 1 78.876 77.558 3.029 5.968 o
-4 8 2 45.993 44.715 2.174 12.720 o
-4 8 3 538.047 545.127 22.515 0.212 o
-4 8 4 28.774 29.219 3.415 18.045 o
-4 8 5 13.399 19.991 2.545 36.174 o
-4 8 6 2.256 1.676 2.111 124.851 o
-4 8 7 1.062 1.338 1.327 284.446 o
-4 8 8 9.788 7.365 1.192 81.972 o
-4 8 9 0.718 1.862 1.117 358.501 o
-4 9 1 102.445 108.243 5.268 3.628 o
-4 9 2 9.193 10.674 1.769 65.272 o
-4 9 3 194.148 195.148 12.448 1.166 o
-4 9 4 13.041 11.982 2.111 47.651 o
-4 9 5 28.269 30.545 2.794 19.771 o
-4 9 6 0.975 3.630 1.133 273.411 o
-4 9 7 26.204 31.207 4.035 16.770 o
-4 9 8 0.478 1.443 0.962 487.918 o
-4 10 1 148.230 147.021 6.892 2.092 o
-4 10 2 22.398 22.660 2.297 27.460 o
-4 10 4 3.588 3.663 1.180 174.114 o
-4 10 5 0.050 -0.310 1.366 405.727 o
-4 10 6 12.351 7.574 1.304 67.389 o
-4 11 1 0.817 2.235 1.180 314.535 o
-4 11 5 3.364 1.055 1.180 217.247 o
-3 -13 1 2.577 2.794 1.676 153.573 o
-3 -12 1 15.304 15.737 1.579 44.954 o
-3 -12 2 1.720 4.813 2.111 114.051 o
-3 -12 3 3.301 8.816 1.614 110.148 o
-3 -11 1 0.276 2.927 1.605 218.123 o
-3 -11 2 5.863 8.227 1.673 89.889 o
-3 -11 3 2.425 5.281 1.573 145.163 o
-3 -11 4 6.791 4.160 1.738 94.940 o
-3 -11 5 0.501 2.980 1.490 232.580 o
-3 -10 1 53.127 42.667 2.655 11.044 o
-3 -10 2 13.899 15.918 1.973 43.788 o
-3 -10 3 72.921 61.437 3.447 6.905 o
-3 -10 4 90.451 89.592 11.020 2.860 o
-3 -10 5 4.670 5.091 1.925 98.746 o
-3 -10 7 111.492 124.041 8.133 2.723 o
-3 -9 1 0.207 0.975 1.426 319.020 o
-3 -9 2 121.470 115.779 4.315 3.122 o
-3 -9 3 152.233 139.864 6.865 2.089 o
-3 -9 4 10.748 9.002 3.477 36.230 o
-3 -9 6 14.077 5.153 1.862 56.842 o
-3 -9 7 28.137 30.421 2.545 20.564 o
-3 -9 8 0.355 1.428 0.931 531.866 o
-3 -8 1 39.799 40.687 1.900 15.189 o
-3 -8 2 1096.460 1087.120 40.634 0.057 o
-3 -8 3 911.659 853.066 32.449 0.085 o
-3 -8 4 175.494 160.779 7.767 1.652 o
-3 -8 5 102.631 107.900 7.885 3.120 o
-3 -8 7 1.606 4.284 1.800 144.780 o
-3 -8 8 1.594 0.186 1.366 276.255 o
-3 -7 1 1.594 4.491 1.635 160.353 o
-3 -7 2 3.546 3.827 1.185 172.743 o
-3 -7 3 63.507 56.697 2.834 8.380 o
-3 -7 4 51.647 51.939 6.612 6.990 o
-3 -7 5 2.270 -0.089 1.870 162.246 o
-3 -7 6 5.450 8.319 2.297 71.141 o
-3 -7 7 9.963 11.361 2.173 54.503 o
-3 -7 8 1.136 2.173 1.614 201.282 o
-3 -7 9 1.290 -0.248 1.117 394.657 o
-3 -6 1 440.572 381.685 25.019 0.296 o
-3 -6 2 97.766 102.439 5.493 3.829 o
-3 -6 3 2.301 1.392 1.256 238.651 o
-3 -6 4 2.119 3.391 1.650 159.179 o
-3 -6 5 350.162 370.734 10.981 0.486 o
-3 -6 6 189.930 167.274 7.924 1.491 o
-3 -6 7 8.937 12.168 2.297 53.953 o
-3 -6 8 1.127 1.676 1.862 169.273 o
-3 -6 9 0.042 -1.366 1.366 406.627 o
-3 -5 1 31.501 30.795 2.390 19.303 o
-3 -5 2 97.657 84.060 6.457 3.915 o
-3 -5 3 23.582 31.352 4.035 17.620 o
-3 -5 4 55.529 67.329 2.381 8.941 o
-3 -5 5 0.157 1.357 1.056 491.003 o
-3 -5 6 80.883 73.759 2.696 6.050 o
-3 -5 7 111.193 94.233 5.153 3.594 o
-3 -5 8 37.681 26.385 2.670 17.098 o
-3 -4 1 331.479 502.434 18.925 0.373 o
-3 -4 2 0.099 1.787 2.454 117.127 o
-3 -4 3 29.816 43.458 4.780 12.531 o
-3 -4 4 19.058 30.058 2.784 24.989 o
-3 -4 5 407.738 429.590 13.405 0.366 o
-3 -4 6 470.925 448.573 14.464 0.300 o
-3 -4 7 301.685 301.098 11.142 0.639 o
-3 -4 8 16.099 14.403 2.235 39.027 o
-3 -4 9 19.890 18.594 1.641 35.253 o
-3 -4 10 10.165 6.208 1.925 66.654 o
-3 -3 1 1719.000 1838.820 68.688 0.022 o
-3 -3 2 686.949 711.282 46.376 0.107 o
-3 -3 3 1621.000 1739.230 119.292 0.019 o
-3 -3 4 48.972 48.856 3.386 10.557 o
-3 -3 5 1.767 4.933 1.507 166.593 o
-3 -3 6 9.356 7.800 1.478 76.855 o
-3 -3 7 161.804 159.937 4.934 1.956 o
-3 -3 8 25.496 20.487 2.421 25.429 o
-3 -3 9 0.136 0.683 2.545 113.993 o
-3 -3 10 8.380 6.508 1.831 75.802 o
-3 -3 11 2.452 1.676 1.614 174.141 o
-3 -2 1 151.661 203.099 7.909 1.669 o
-3 -2 2 457.557 461.581 21.401 0.278 o
-3 -2 3 1050.290 1291.740 61.928 0.047 o
-3 -2 4 91.029 111.463 5.877 3.820 o
-3 -2 5 138.562 129.848 20.829 1.079 o
-3 -2 6 163.329 139.172 5.748 2.025 o
-3 -2 7 766.874 754.747 24.739 0.117 o
-3 -2 8 1.736 2.732 1.925 142.133 o
-3 -2 9 110.251 104.547 7.512 3.056 o
-3 -2 10 5.347 3.468 1.238 138.987 o
-3 -2 11 24.094 26.237 1.987 26.023 o
-3 -1 1 410.817 340.828 15.474 0.398 o
-3 -1 2 154.087 172.466 11.796 1.525 o
-3 -1 3 60.215 40.913 4.160 8.822 o
-3 -1 4 92.168 72.473 3.863 5.086 o
-3 -1 5 243.682 189.118 17.414 0.807 o
-3 -1 6 0.307 1.428 1.227 373.451 o
-3 -1 7 704.395 649.308 21.005 0.144 o
-3 -1 8 47.333 54.978 2.560 11.057 o
-3 -1 9 34.130 37.808 3.911 13.922 o
-3 -1 10 3.981 0.173 1.821 138.085 o
-3 -1 11 14.908 19.887 1.323 43.720 o
-3 -1 12 14.723 11.796 1.614 49.956 o
-3 0 1 83.922 73.941 5.898 4.824 o
-3 0 2 65.153 118.066 4.867 5.015 o
-3 0 3 112.473 150.255 7.752 2.524 o
-3 0 4 605.890 641.066 41.968 0.133 o
-3 0 5 0.299 -0.257 2.651 106.815 o
-3 0 6 5.636 8.522 1.097 111.351 o
-3 0 7 279.392 233.286 7.888 0.839 o
-3 0 8 408.711 388.202 14.620 0.380 o
-3 0 9 18.308 29.004 2.334 28.033 o
-3 0 10 30.802 27.627 3.290 17.932 o
-3 0 11 5.763 8.385 1.245 105.473 o
-3 0 12 4.588 4.905 1.676 113.292 o
-3 1 1 5.489 11.281 1.837 78.073 o
-3 1 2 0.361 -0.021 2.218 150.121 o
-3 1 3 6.949 -0.321 1.646 115.941 o
-3 1 4 7.148 11.910 1.867 68.596 o
-3 1 5 180.230 168.245 15.117 1.171 o
-3 1 6 19.524 16.302 1.514 37.968 o
-3 1 7 835.191 801.984 27.720 0.100 o
-3 1 8 529.801 517.771 16.978 0.236 o
-3 1 9 104.336 107.806 5.420 3.550 o
-3 1 10 0.377 1.117 2.049 163.305 o
-3 1 11 4.008 -0.094 1.554 166.011 o
-3 1 12 4.749 1.661 0.893 196.478 o
-3 2 1 1.516 1.908 1.678 184.468 o
-3 2 2 631.244 571.245 26.405 0.166 o
-3 2 3 0.013 2.620 1.784 197.006 o
-3 2 4 815.953 959.066 36.178 0.087 o
-3 2 5 3.032 10.629 2.068 85.063 o
-3 2 6 2.204 0.974 1.185 267.321 o
-3 2 7 127.807 142.676 5.735 2.547 o
-3 2 8 8.106 10.830 1.528 74.453 o
-3 2 9 0.943 2.286 1.572 213.080 o
-3 2 10 0.026 -0.536 1.502 338.244 o
-3 2 11 4.420 7.202 1.579 109.003 o
-3 2 12 30.690 28.881 1.404 22.302 o
-3 3 1 68.660 109.949 7.947 4.005 o
-3 3 2 1.300 0.096 3.352 64.156 o
-3 3 3 709.354 775.142 35.734 0.113 o
-3 3 4 27.929 35.951 3.103 17.946 o
-3 3 5 22.768 17.278 1.852 31.657 o
-3 3 6 195.325 203.978 6.776 1.356 o
-3 3 7 279.234 288.872 9.399 0.732 o
-3 3 8 148.851 161.551 7.682 1.933 o
-3 3 9 11.902 11.398 1.379 61.042 o
-3 3 10 14.548 13.682 1.966 44.708 o
-3 3 11 1.835 0.801 1.447 232.040 o
-3 3 12 0.204 0.002 0.802 1019.140 o
-3 4 1 140.224 163.411 15.924 1.339 o
-3 4 2 119.232 119.276 11.020 2.207 o
-3 4 3 212.897 215.788 8.588 1.153 o
-3 4 4 17.867 16.452 3.539 26.242 o
-3 4 5 18.762 22.163 1.393 35.650 o
-3 4 6 21.947 16.486 1.455 34.924 o
-3 4 7 317.790 267.210 10.581 0.647 o
-3 4 8 114.352 100.764 6.044 3.260 o
-3 4 9 0.131 3.739 1.863 168.458 o
-3 4 10 52.551 55.641 3.663 9.274 o
-3 4 11 0.034 3.073 1.361 284.130 o
-3 4 12 0.018 1.183 1.304 378.795 o
-3 5 1 15.561 10.755 2.474 40.184 o
-3 5 2 14.939 30.895 3.014 26.380 o
-3 5 3 190.785 214.555 7.123 1.340 o
-3 5 4 19.003 21.812 1.329 35.852 o
-3 5 5 43.528 36.151 1.772 14.883 o
-3 5 6 18.382 22.555 1.863 33.494 o
-3 5 7 167.567 197.659 10.771 1.400 o
-3 5 8 3.718 2.464 1.258 177.378 o
-3 5 9 9.159 11.386 1.302 72.847 o
-3 5 10 13.938 19.011 2.169 39.402 o
-3 5 11 5.379 1.304 1.614 128.405 o
-3 6 1 419.357 369.696 12.065 0.392 o
-3 6 2 198.493 173.683 5.196 1.499 o
-3 6 3 7.872 9.036 1.299 85.876 o
-3 6 4 11.504 8.409 1.246 70.046 o
-3 6 5 16.859 19.203 1.469 40.057 o
-3 6 6 105.642 95.387 3.515 4.032 o
-3 6 7 4.885 5.101 1.886 98.950 o
-3 6 8 13.847 11.230 1.561 53.353 o
-3 6 9 2.853 2.815 1.388 179.474 o
-3 6 10 0.727 0.790 1.168 389.736 o
-3 7 1 49.697 59.562 3.708 9.357 o
-3 7 2 10.968 6.294 1.093 80.347 o
-3 7 3 234.595 225.829 9.074 1.008 o
-3 7 4 8.620 10.385 1.281 78.294 o
-3 7 5 189.136 183.707 8.670 1.401 o
-3 7 6 0.925 2.545 2.421 108.794 o
-3 7 7 65.130 63.900 3.423 7.517 o
-3 7 8 0.019 1.819 1.769 211.475 o
-3 7 9 2.235 0.594 1.426 224.864 o
-3 7 10 0.000 1.144 0.943 641.182 o
-3 8 1 4.033 7.419 3.415 47.853 o
-3 8 2 7.443 8.377 1.256 91.944 o
-3 8 3 3.124 1.925 1.558 164.035 o
-3 8 4 0.249 6.084 2.421 100.148 o
-3 8 5 302.006 295.762 19.370 0.532 o
-3 8 6 34.375 35.822 3.228 15.495 o
-3 8 7 3.857 1.295 1.422 170.066 o
-3 8 8 0.680 1.788 1.359 284.575 o
-3 8 9 0.095 -1.368 1.095 614.528 o
-3 8 10 4.939 2.732 1.242 151.265 o
-3 9 1 17.773 14.962 2.732 32.572 o
-3 9 2 290.761 313.873 14.531 0.605 o
-3 9 3 24.336 27.565 2.918 22.041 o
-3 9 4 21.553 24.461 2.794 25.146 o
-3 9 5 6.891 9.561 2.297 63.588 o
-3 9 6 0.053 2.638 1.342 302.054 o
-3 9 7 9.417 10.123 1.428 72.178 o
-3 9 8 0.477 1.127 0.982 503.485 o
-3 9 9 51.275 75.182 5.153 7.220 o
-3 10 1 87.217 97.824 4.807 4.474 o
-3 10 2 20.677 23.343 1.865 30.646 o
-3 10 3 47.215 47.866 3.787 10.508 o
-3 10 4 26.788 26.447 2.670 21.897 o
-3 10 5 24.517 22.536 2.483 25.145 o
-3 10 6 4.459 8.319 1.925 89.111 o
-3 10 7 0.033 1.690 1.304 353.395 o
-3 10 8 0.001 0.985 0.784 872.911 o
-3 11 1 0.247 -1.862 2.111 167.344 o
-3 11 2 0.171 1.490 1.676 232.424 o
-3 11 3 5.488 7.885 1.800 88.785 o
-3 11 4 3.369 5.712 1.676 121.932 o
-3 11 5 0.001 0.559 1.490 323.938 o
-3 11 6 13.778 4.191 2.514 48.472 o
-3 11 7 2.875 2.980 1.490 165.756 o
-3 12 1 7.021 6.395 1.304 101.152 o
-3 12 2 0.069 -0.310 1.242 486.299 o
-3 12 3 0.001 1.274 0.875 692.928 o
-3 12 4 4.817 2.245 0.804 193.533 o
-2 -12 1 5.790 7.947 2.483 65.192 o
-2 -12 2 0.679 4.532 2.049 132.201 o
-2 -11 1 15.842 13.649 1.734 44.567 o
-2 -11 2 0.603 0.149 1.596 263.717 o
-2 -11 3 4.349 12.685 2.297 66.990 o
-2 -11 4 6.025 4.346 1.862 94.473 o
-2 -11 5 6.112 6.395 1.676 94.301 o
-2 -10 1 105.218 114.475 5.573 3.401 o
-2 -10 2 36.156 41.124 2.670 15.173 o
-2 -10 3 54.145 37.861 2.534 11.405 o
-2 -10 4 3.284 6.834 1.670 117.099 o
-2 -10 6 8.322 5.277 1.738 81.908 o
-2 -10 7 62.482 77.231 5.215 6.241 o
-2 -9 1 133.247 118.242 4.179 2.828 o
-2 -9 2 138.279 136.401 4.837 2.493 o
-2 -9 3 177.706 163.344 10.492 1.466 o
-2 -9 4 2.162 7.547 1.813 116.228 o
-2 -9 6 32.102 31.600 2.918 17.648 o
-2 -9 7 1.153 2.235 1.676 189.820 o
-2 -9 8 1.876 2.545 1.242 235.065 o
-2 -8 1 285.647 316.443 10.373 0.668 o
-2 -8 2 144.875 148.111 5.179 2.260 o
-2 -8 3 358.945 368.435 17.164 0.429 o
-2 -8 4 0.065 2.862 1.685 210.370 o
-2 -8 5 66.015 58.979 5.091 6.720 o
-2 -8 6 204.193 193.450 12.789 1.106 o
-2 -8 7 0.290 0.310 1.862 207.060 o
-2 -8 8 42.727 32.593 2.670 14.508 o
-2 -8 9 0.024 -1.614 1.055 681.318 o
-2 -7 1 34.834 50.411 5.029 10.646 o
-2 -7 2 119.918 116.370 6.167 2.921 o
-2 -7 3 143.339 138.122 7.295 2.187 o
-2 -7 4 1.411 6.409 2.634 80.879 o
-2 -7 5 287.230 239.262 9.276 0.783 o
-2 -7 6 286.692 244.986 14.372 0.692 o
-2 -7 7 2.479 2.235 2.173 114.630 o
-2 -7 8 0.603 2.644 1.271 288.671 o
-2 -7 9 20.997 22.095 1.426 32.860 o
-2 -6 1 6.537 5.170 1.557 100.457 o
-2 -6 2 174.138 173.870 8.402 1.571 o
-2 -6 3 36.655 32.871 2.383 16.843 o
-2 -6 4 0.373 -0.619 1.329 390.368 o
-2 -6 5 2.915 4.222 1.411 160.563 o
-2 -6 6 4.484 2.474 2.329 89.104 o
-2 -6 7 42.459 39.422 3.415 12.649 o
-2 -6 8 8.559 5.339 2.297 65.087 o
-2 -6 9 30.981 32.143 1.970 20.159 o
-2 -6 10 14.168 10.120 1.552 54.064 o
-2 -5 1 49.563 56.114 2.630 10.512 o
-2 -5 2 22.200 16.005 2.325 30.366 o
-2 -5 3 51.781 33.513 2.364 12.499 o
-2 -5 4 49.618 44.368 3.248 10.967 o
-2 -5 5 7.578 8.973 1.273 88.587 o
-2 -5 6 144.350 137.830 4.812 2.377 o
-2 -5 7 106.019 85.628 5.184 3.898 o
-2 -5 8 106.662 98.215 6.767 3.364 o
-2 -5 9 3.862 2.856 1.614 138.368 o
-2 -5 10 63.921 79.280 5.525 5.918 o
-2 -5 11 2.616 2.378 0.909 262.863 o
-2 -4 1 888.678 1031.760 47.345 0.069 o
-2 -4 2 196.017 113.430 5.814 1.786 o
-2 -4 3 444.775 351.976 16.484 0.353 o
-2 -4 4 116.578 123.979 6.321 2.889 o
-2 -4 5 27.517 23.362 2.182 23.992 o
-2 -4 6 186.171 181.905 5.553 1.558 o
-2 -4 7 3.851 4.015 1.832 115.787 o
-2 -4 8 31.780 35.760 3.104 16.595 o
-2 -4 10 11.575 5.836 2.049 59.956 o
-2 -4 11 0.101 -0.838 1.141 565.926 o
-2 -3 1 3.044 21.308 2.073 61.971 o
-2 -3 2 123.942 99.519 7.326 2.845 o
-2 -3 3 205.574 154.098 17.414 0.983 o
-2 -3 4 319.396 346.306 16.220 0.506 o
-2 -3 5 137.704 129.300 7.643 2.299 o
-2 -3 6 24.386 32.089 2.471 22.316 o
-2 -3 7 74.829 77.454 3.058 6.255 o
-2 -3 8 66.980 72.538 4.116 6.635 o
-2 -3 9 3.040 3.154 1.554 154.430 o
-2 -3 10 14.283 13.658 2.545 39.193 o
-2 -3 11 0.325 -2.545 1.925 197.968 o
-2 -3 12 18.945 12.230 1.490 42.216 o
-2 -2 1 181.775 184.964 7.131 1.521 o
-2 -2 2 988.803 910.203 41.836 0.070 o
-2 -2 3 928.554 893.093 35.420 0.079 o
-2 -2 4 188.514 244.050 8.077 1.228 o
-2 -2 5 61.145 86.458 4.473 6.381 o
-2 -2 6 216.801 144.032 10.306 1.277 o
-2 -2 7 132.910 109.436 3.882 2.962 o
-2 -2 8 259.602 229.350 14.869 0.773 o
-2 -2 9 269.457 258.575 17.073 0.665 o
-2 -2 10 1.169 -0.593 1.329 320.389 o
-2 -2 11 1.707 1.185 2.359 112.629 o
-2 -2 12 14.483 18.625 2.049 39.916 o
-2 -1 1 180.473 153.893 5.960 1.730 o
-2 -1 2 8.156 17.818 2.794 42.371 o
-2 -1 3 9.350 5.587 2.545 56.557 o
-2 -1 4 83.577 105.202 8.536 3.467 o
-2 -1 5 154.683 145.198 6.650 2.038 o
-2 -1 6 23.986 19.238 2.713 25.638 o
-2 -1 7 8.042 7.219 1.632 81.252 o
-2 -1 8 91.575 78.034 3.108 5.147 o
-2 -1 9 5.730 7.326 2.670 61.375 o
-2 -1 10 0.019 -0.075 1.812 233.119 o
-2 -1 11 7.080 5.923 1.246 104.683 o
-2 -1 12 35.098 61.163 3.093 12.322 o
-2 0 1 397.321 386.279 25.143 0.324 o
-2 0 2 1.909 8.660 1.414 139.725 o
-2 0 3 147.177 228.047 8.553 1.562 o
-2 0 4 407.614 455.322 27.552 0.279 o
-2 0 5 279.479 300.312 13.213 0.663 o
-2 0 6 0.064 2.936 2.756 91.121 o
-2 0 7 56.842 60.418 2.544 9.142 o
-2 0 8 41.912 35.833 2.183 14.943 o
-2 0 9 80.133 97.480 4.253 4.958 o
-2 0 10 270.950 282.610 13.148 0.706 o
-2 0 11 8.063 13.006 1.447 71.432 o
-2 0 12 18.485 24.356 1.793 32.735 o
-2 0 13 1.962 0.000 1.304 277.691 o
-2 1 1 3.464 4.860 1.514 137.447 o
-2 1 2 860.340 791.695 29.607 0.096 o
-2 1 3 319.576 369.475 19.835 0.451 o
-2 1 4 317.514 409.304 36.039 0.285 o
-2 1 5 375.412 341.540 19.998 0.402 o
-2 1 6 3.053 -0.551 2.785 81.432 o
-2 1 7 219.106 197.867 5.945 1.241 o
-2 1 8 434.422 498.077 16.132 0.303 o
-2 1 9 217.625 220.310 8.669 1.114 o
-2 1 10 3.002 1.552 2.794 77.683 o
-2 1 11 0.917 1.304 2.297 125.335 o
-2 1 12 0.064 1.691 1.073 467.855 o
-2 1 13 13.914 10.633 1.894 49.922 o
-2 2 1 87.856 81.984 3.521 5.148 o
-2 2 2 1046.570 1183.250 54.106 0.052 o
-2 2 3 291.614 333.032 12.688 0.608 o
-2 2 4 811.407 913.604 34.123 0.091 o
-2 2 5 696.481 936.379 42.736 0.096 o
-2 2 6 13.308 11.858 3.911 28.335 o
-2 2 7 195.068 183.488 6.093 1.458 o
-2 2 8 104.390 130.352 4.513 3.360 o
-2 2 9 160.917 158.375 4.899 1.979 o
-2 2 10 37.835 39.974 2.245 15.473 o
-2 2 11 0.366 -2.744 1.749 235.765 o
-2 2 12 6.328 5.449 1.313 111.289 o
-2 2 13 1.426 1.552 1.242 280.309 o
-2 3 1 137.266 130.200 6.497 2.416 o
-2 3 2 9.319 20.328 2.521 41.900 o
-2 3 3 1165.950 1496.230 68.614 0.037 o
-2 3 4 1133.820 1428.970 65.212 0.040 o
-2 3 5 100.287 109.757 5.851 3.562 o
-2 3 6 0.011 1.925 3.477 60.877 o
-2 3 7 215.834 195.984 9.363 1.167 o
-2 3 8 1.455 4.715 1.760 147.765 o
-2 3 9 20.396 27.700 2.066 28.050 o
-2 3 10 31.629 38.843 2.980 16.395 o
-2 3 11 1.309 4.824 1.724 153.015 o
-2 3 12 0.253 0.351 0.907 729.813 o
-2 3 13 1.670 0.880 0.954 373.357 o
-2 4 1 138.232 148.192 10.368 1.895 o
-2 4 2 947.391 1149.650 74.748 0.048 o
-2 4 3 162.251 183.827 12.913 1.355 o
-2 4 4 167.493 128.015 9.126 1.802 o
-2 4 5 3.034 4.532 3.228 57.421 o
-2 4 6 33.824 28.422 1.445 20.638 o
-2 4 7 181.398 177.078 6.786 1.573 o
-2 4 8 124.384 130.551 6.299 2.665 o
-2 4 9 0.014 1.216 1.515 291.855 o
-2 4 10 7.639 10.650 1.974 66.674 o
-2 4 11 0.126 2.436 1.621 228.966 o
-2 4 12 0.143 0.397 1.490 319.491 o
-2 5 1 43.225 54.260 5.091 9.166 o
-2 5 2 3.515 4.930 2.351 86.545 o
-2 5 3 55.754 102.319 5.547 5.702 o
-2 5 4 9.664 6.590 2.392 57.560 o
-2 5 5 57.636 71.268 3.888 7.637 o
-2 5 6 3.803 7.970 2.040 89.554 o
-2 5 7 9.398 10.126 2.049 60.056 o
-2 5 8 97.784 103.368 4.168 4.071 o
-2 5 9 35.081 42.737 3.352 14.102 o
-2 5 10 6.061 7.372 1.481 98.500 o
-2 5 11 1.932 1.341 1.006 315.801 o
-2 5 12 3.098 4.859 2.918 66.217 o
-2 6 1 543.561 626.850 41.099 0.149 o
-2 6 2 183.724 258.450 17.445 0.881 o
-2 6 3 401.702 469.842 30.979 0.260 o
-2 6 4 85.389 76.159 2.874 5.622 o
-2 6 5 3.185 0.798 1.201 225.080 o
-2 6 6 137.089 141.148 5.627 2.408 o
-2 6 7 291.943 306.439 14.223 0.614 o
-2 6 8 234.184 227.547 7.496 1.042 o
-2 6 9 10.842 6.661 1.923 63.470 o
-2 6 10 0.745 2.138 1.572 222.222 o
-2 6 11 1.215 -0.074 1.050 436.732 o
-2 6 12 11.283 17.812 1.207 55.169 o
-2 7 1 199.183 216.013 14.042 1.028 o
-2 7 2 180.146 190.356 14.093 1.171 o
-2 7 3 23.512 22.282 1.623 29.450 o
-2 7 4 1.317 6.182 1.127 207.075 o
-2 7 5 391.780 373.461 12.228 0.420 o
-2 7 6 20.835 19.358 1.744 33.148 o
-2 7 7 106.440 86.259 3.571 4.170 o
-2 7 8 23.962 31.891 1.905 24.392 o
-2 7 9 6.949 6.004 1.169 108.275 o
-2 7 10 4.915 1.257 1.073 180.984 o
-2 7 11 13.686 21.667 2.111 38.344 o
-2 7 12 2.486 1.862 0.807 303.925 o
-2 8 1 28.043 30.997 2.165 21.497 o
-2 8 2 103.537 98.885 3.848 3.994 o
-2 8 3 414.780 447.209 15.374 0.342 o
-2 8 4 168.679 162.184 6.294 1.794 o
-2 8 5 825.113 855.445 39.246 0.089 o
-2 8 6 63.597 56.951 3.160 8.180 o
-2 8 7 92.440 88.889 3.643 4.710 o
-2 8 8 0.915 -0.907 1.322 342.698 o
-2 8 9 6.714 8.576 1.082 101.711 o
-2 8 10 3.852 1.520 1.208 191.418 o
-2 8 11 15.782 21.483 1.317 40.857 o
-2 9 1 137.250 145.677 5.565 2.372 o
-2 9 2 439.952 422.183 13.718 0.339 o
-2 9 3 199.409 215.427 14.217 1.021 o
-2 9 4 1.670 1.490 2.111 133.044 o
-2 9 5 109.428 113.301 7.760 2.934 o
-2 9 6 3.562 4.591 1.402 146.566 o
-2 9 7 14.318 14.815 1.580 47.857 o
-2 9 8 0.108 1.531 1.354 333.268 o
-2 9 9 44.184 54.357 3.042 11.254 o
-2 9 10 1.970 7.243 1.166 171.509 o
-2 10 1 5.177 6.029 1.617 105.615 o
-2 10 2 5.130 9.533 1.602 92.972 o
-2 10 3 88.013 103.244 7.077 3.756 o
-2 10 4 87.006 95.297 6.581 4.054 o
-2 10 5 15.968 11.361 2.173 42.157 o
-2 10 6 8.030 7.574 2.049 69.251 o
-2 10 7 0.651 -0.001 1.426 322.064 o
-2 10 8 5.840 5.420 1.135 124.680 o
-2 10 9 15.111 26.104 2.026 34.267 o
-2 11 1 39.412 41.455 2.436 14.522 o
-2 11 2 0.911 1.925 1.862 171.187 o
-2 11 3 0.196 -0.310 1.862 214.841 o
-2 11 4 8.388 9.809 1.925 66.568 o
-2 11 5 0.331 0.497 1.229 421.354 o
-2 11 6 0.716 0.186 2.111 156.978 o
-2 11 7 1.952 3.585 0.986 253.190 o
-2 11 8 0.281 -0.174 0.770 1033.350 o
-2 12 1 1.169 0.745 1.490 251.404 o
-2 12 2 0.023 -0.928 1.114 613.103 o
-2 12 3 3.262 1.794 1.119 216.477 o
-2 12 4 17.333 16.246 2.763 32.135 o
-2 12 5 0.672 3.242 1.273 267.776 o
-2 12 6 10.206 8.589 1.428 72.079 o
-1 -13 1 3.363 7.140 1.490 125.378 o
-1 -13 2 0.001 0.931 1.366 362.821 o
-1 -13 3 0.957 -1.614 1.180 402.578 o
-1 -11 1 0.569 0.186 1.925 189.109 o
-1 -11 2 0.741 5.463 1.925 136.858 o
-1 -11 3 18.974 19.929 2.297 31.762 o
-1 -11 4 27.879 35.201 2.980 18.434 o
-1 -10 1 7.696 6.428 1.580 87.072 o
-1 -10 2 295.793 285.304 13.301 0.642 o
-1 -10 3 34.625 32.279 2.181 18.094 o
-1 -10 4 0.835 0.819 1.297 326.025 o
-1 -10 6 49.180 50.722 3.787 9.984 o
-1 -10 8 3.776 4.346 1.117 167.846 o
-1 -9 1 102.191 88.668 3.328 4.334 o
-1 -9 2 378.089 334.405 12.889 0.459 o
-1 -9 3 10.036 11.194 1.332 68.958 o
-1 -9 4 462.662 404.452 15.210 0.321 o
-1 -9 5 290.945 234.052 15.459 0.675 o
-1 -9 6 96.113 95.796 6.674 3.722 o
-1 -9 7 8.398 11.486 1.361 75.049 o
-1 -9 9 7.263 8.381 1.304 91.833 o
-1 -8 1 19.239 12.040 1.535 41.567 o
-1 -8 2 41.720 51.128 1.930 13.192 o
-1 -8 3 11.449 14.275 1.329 58.535 o
-1 -8 4 183.520 166.050 6.868 1.600 o
-1 -8 5 712.607 652.903 24.505 0.138 o
-1 -8 6 94.131 90.178 4.498 4.416 o
-1 -8 7 132.882 138.611 6.628 2.406 o
-1 -8 8 0.067 -1.253 1.521 326.812 o
-1 -8 9 0.133 -0.931 1.366 396.469 o
-1 -7 1 21.818 29.880 2.132 25.832 o
-1 -7 2 232.947 234.928 11.238 0.942 o
-1 -7 3 79.077 69.984 2.757 6.306 o
-1 -7 4 25.419 18.786 1.701 29.017 o
-1 -7 5 0.098 0.818 1.484 310.107 o
-1 -7 6 1.766 4.307 2.204 109.425 o
-1 -7 7 215.038 206.718 9.635 1.134 o
-1 -7 8 13.359 10.089 2.856 39.615 o
-1 -7 9 0.143 0.514 1.192 469.487 o
-1 -7 10 4.786 2.483 1.366 146.602 o
-1 -6 1 996.524 1224.290 45.736 0.057 o
-1 -6 2 22.898 38.925 2.314 21.728 o
-1 -6 3 189.471 190.975 9.239 1.348 o
-1 -6 4 10.148 15.552 1.569 57.474 o
-1 -6 5 27.219 30.377 1.773 23.147 o
-1 -6 6 133.767 165.775 8.152 2.052 o
-1 -6 8 53.118 54.281 3.014 9.803 o
-1 -6 9 0.012 -0.722 1.332 431.062 o
-1 -6 10 1.751 1.304 1.925 153.170 o
-1 -6 11 0.034 0.927 0.907 704.896 o
-1 -5 1 489.526 457.720 21.072 0.261 o
-1 -5 2 1.619 3.902 1.679 160.632 o
-1 -5 3 357.442 412.476 19.184 0.390 o
-1 -5 4 71.495 70.016 5.277 5.855 o
-1 -5 5 0.648 0.891 2.448 116.661 o
-1 -5 6 11.605 18.574 1.782 47.595 o
-1 -5 7 120.243 113.584 5.851 2.988 o
-1 -5 9 238.620 220.952 14.465 0.859 o
-1 -5 10 36.161 32.283 3.166 15.615 o
-1 -5 11 0.021 -1.375 1.290 458.204 o
-1 -4 1 33.846 90.053 4.456 8.780 o
-1 -4 2 607.889 641.031 29.500 0.157 o
-1 -4 3 851.351 953.014 35.736 0.084 o
-1 -4 4 465.212 440.361 20.435 0.284 o
-1 -4 5 210.270 205.493 10.404 1.136 o
-1 -4 6 11.662 14.593 4.408 24.738 o
-1 -4 7 90.697 94.838 4.842 4.381 o
-1 -4 8 161.683 162.766 7.922 1.769 o
-1 -4 11 12.927 11.485 2.297 46.019 o
-1 -4 12 1.502 2.037 0.937 340.963 o
-1 -3 1 591.850 514.321 23.684 0.194 o
-1 -3 2 1.725 18.157 2.545 60.298 o
-1 -3 3 165.078 205.537 9.767 1.444 o
-1 -3 4 336.207 356.686 16.660 0.470 o
-1 -3 5 1717.260 1820.340 73.323 0.022 o
-1 -3 6 97.571 98.476 4.855 4.038 o
-1 -3 7 0.497 -0.226 1.203 448.033 o
-1 -3 8 162.637 155.641 10.430 1.621 o
-1 -3 9 387.796 388.700 25.392 0.328 o
-1 -3 10 9.216 8.324 1.624 72.961 o
-1 -3 11 30.514 25.511 1.515 23.207 o
-1 -3 12 8.017 2.856 1.428 103.005 o
-1 -2 1 26.813 56.036 2.976 15.215 o
-1 -2 2 153.866 142.614 7.256 2.019 o
-1 -2 3 1672.250 1626.240 60.086 0.025 o
-1 -2 4 292.430 263.802 10.059 0.722 o
-1 -2 5 357.361 462.250 48.921 0.186 o
-1 -2 6 2.636 1.180 2.918 74.673 o
-1 -2 7 301.292 250.069 16.949 0.610 o
-1 -2 8 111.849 97.967 8.009 3.001 o
-1 -2 9 485.498 471.193 21.441 0.259 o
-1 -2 10 89.150 90.392 4.566 4.613 o
-1 -2 11 17.377 17.101 1.421 41.214 o
-1 -2 12 0.157 0.381 1.227 453.866 o
-1 -2 13 12.758 9.871 1.428 60.080 o
-1 -1 1 2904.590 2829.330 129.634 0.008 o
-1 -1 2 22.459 34.270 2.856 21.487 o
-1 -1 3 142.393 102.449 6.270 2.594 o
-1 -1 4 149.141 180.600 6.989 1.867 o
-1 -1 5 701.256 723.340 29.708 0.127 o
-1 -1 6 306.008 250.885 11.918 0.677 o
-1 -1 7 69.910 63.178 8.878 4.383 o
-1 -1 8 0.028 1.780 1.989 172.566 o
-1 -1 9 317.337 275.449 13.141 0.608 o
-1 -1 10 54.269 49.431 2.985 10.019 o
-1 -1 11 9.970 8.101 1.778 66.997 o
-1 -1 12 3.781 9.763 1.554 104.393 o
-1 -1 13 1.997 3.656 0.937 257.387 o
-1 0 1 498.354 427.582 38.988 0.193 o
-1 0 2 4.162 2.074 0.935 203.954 o
-1 0 3 31.513 25.676 1.635 22.302 o
-1 0 4 11.363 35.991 1.823 34.056 o
-1 0 5 3.837 20.820 2.687 49.009 o
-1 0 6 148.361 150.033 7.550 2.019 o
-1 0 7 17.319 14.990 2.712 33.178 o
-1 0 8 2.806 2.466 1.251 202.547 o
-1 0 9 455.120 414.332 15.805 0.320 o
-1 0 10 376.291 349.383 13.131 0.450 o
-1 0 11 0.072 2.284 1.865 185.703 o
-1 0 12 1.473 2.540 1.622 185.907 o
-1 0 13 17.191 16.295 1.422 42.197 o
-1 1 1 473.227 376.346 17.296 0.315 o
-1 1 2 1.317 0.745 1.341 282.866 o
-1 1 3 0.846 1.752 1.684 203.687 o
-1 1 4 355.563 328.892 15.343 0.474 o
-1 1 5 173.221 157.170 7.792 1.690 o
-1 1 6 205.366 238.239 12.572 1.008 o
-1 1 7 32.217 41.347 4.718 12.389 o
-1 1 8 46.407 39.773 1.873 13.490 o
-1 1 9 660.573 667.534 21.876 0.152 o
-1 1 10 147.363 144.990 5.723 2.207 o
-1 1 11 27.254 23.173 1.684 25.791 o
-1 1 12 13.698 10.640 1.798 51.592 o
-1 1 13 0.016 -1.916 1.308 446.326 o
-1 2 1 3.613 -1.103 1.293 209.989 o
-1 2 2 387.246 367.406 24.026 0.347 o
-1 2 3 59.374 73.010 2.518 8.067 o
-1 2 4 532.605 487.248 23.793 0.223 o
-1 2 5 134.157 186.310 12.727 1.552 o
-1 2 6 214.562 267.328 17.942 0.765 o
-1 2 7 106.403 108.521 8.133 2.981 o
-1 2 8 14.373 9.354 1.987 49.163 o
-1 2 9 1.275 1.088 1.583 219.939 o
-1 2 10 122.904 131.092 5.221 2.811 o
-1 2 11 3.888 2.979 1.724 128.716 o
-1 2 12 12.963 12.368 1.153 58.760 o
-1 2 13 0.124 -1.084 1.987 191.312 o
-1 3 1 2.810 5.063 0.965 196.654 o
-1 3 2 214.186 176.636 7.193 1.307 o
-1 3 3 509.556 596.212 27.415 0.199 o
-1 3 4 242.067 234.981 10.323 0.928 o
-1 3 5 1308.110 1315.380 49.344 0.040 o
-1 3 6 124.083 128.760 9.188 2.324 o
-1 3 7 6.190 11.423 3.290 43.206 o
-1 3 8 272.021 246.136 7.262 0.851 o
-1 3 9 830.242 790.622 25.609 0.103 o
-1 3 10 62.885 58.296 3.402 8.049 o
-1 3 11 4.866 2.006 1.534 136.306 o
-1 3 12 25.513 22.506 1.242 28.728 o
-1 4 1 96.813 121.137 5.658 3.532 o
-1 4 2 231.366 225.864 9.822 1.004 o
-1 4 3 93.205 77.419 4.119 4.841 o
-1 4 4 275.767 246.299 11.677 0.768 o
-1 4 5 37.601 48.487 2.663 13.762 o
-1 4 6 6.648 8.296 2.263 67.536 o
-1 4 7 0.202 -0.290 1.032 654.178 o
-1 4 8 12.309 11.652 1.289 60.446 o
-1 4 9 12.326 24.232 1.619 42.346 o
-1 4 10 94.754 84.491 3.120 4.808 o
-1 4 11 12.149 18.149 2.032 44.329 o
-1 4 12 22.987 26.226 1.632 28.132 o
-1 4 13 0.036 0.812 1.894 200.854 o
-1 5 1 1.149 0.111 1.253 345.812 o
-1 5 2 95.015 88.178 4.117 4.506 o
-1 5 3 203.708 253.009 14.521 0.922 o
-1 5 4 424.514 298.440 24.523 0.341 o
-1 5 5 89.682 75.058 6.332 4.406 o
-1 5 6 5.715 8.922 2.677 58.925 o
-1 5 7 4.726 4.172 1.193 146.072 o
-1 5 8 211.182 194.532 6.456 1.290 o
-1 5 9 68.025 76.321 2.871 6.911 o
-1 5 10 1.781 1.010 1.332 254.395 o
-1 5 11 18.347 18.553 1.500 38.126 o
-1 5 12 0.625 1.600 1.232 335.533 o
-1 5 13 2.257 1.155 0.780 355.918 o
-1 6 1 750.953 745.440 29.306 0.116 o
-1 6 2 42.721 86.366 4.670 7.843 o
-1 6 3 74.308 41.334 3.289 7.798 o
-1 6 4 0.011 5.238 1.661 183.024 o
-1 6 5 40.713 31.041 4.284 12.517 o
-1 6 6 10.753 8.384 1.422 70.266 o
-1 6 7 8.528 11.771 1.156 77.609 o
-1 6 8 21.794 14.816 1.512 35.901 o
-1 6 9 25.963 21.839 1.298 28.473 o
-1 6 10 8.025 10.309 1.170 84.130 o
-1 6 11 0.237 -0.505 1.271 440.495 o
-1 6 12 1.441 3.351 1.028 277.887 o
-1 6 13 0.702 -0.186 1.055 514.824 o
-1 7 1 137.344 113.053 6.146 2.603 o
-1 7 2 6.374 6.089 1.786 89.380 o
-1 7 3 47.485 47.096 2.380 11.947 o
-1 7 4 4.362 5.680 1.238 137.181 o
-1 7 5 165.442 148.773 6.613 1.887 o
-1 7 6 27.295 34.656 1.874 21.623 o
-1 7 7 650.108 645.146 24.075 0.155 o
-1 7 8 1.257 2.913 1.396 223.877 o
-1 7 9 28.164 21.854 2.043 24.513 o
-1 7 10 0.345 -0.687 1.342 386.834 o
-1 7 11 3.212 2.177 1.403 176.785 o
-1 7 12 0.017 -1.049 0.704 1518.970 o
-1 8 1 26.217 22.039 1.470 27.681 o
-1 8 2 142.856 146.940 7.666 2.100 o
-1 8 3 8.029 9.554 1.969 67.386 o
-1 8 4 174.609 188.233 6.326 1.604 o
-1 8 5 0.000 2.007 1.358 321.926 o
-1 8 6 51.438 47.279 2.459 11.092 o
-1 8 7 119.100 116.043 4.611 3.145 o
-1 8 8 5.191 3.155 1.333 137.484 o
-1 8 9 0.093 -0.815 1.150 559.400 o
-1 8 10 0.586 -1.097 1.036 553.012 o
-1 8 11 13.333 10.678 1.925 50.802 o
-1 8 12 4.691 -0.186 1.428 165.563 o
-1 9 1 274.459 278.359 10.499 0.745 o
-1 9 2 179.666 190.652 8.360 1.460 o
-1 9 3 99.370 104.836 4.359 3.951 o
-1 9 4 339.137 355.038 16.479 0.469 o
-1 9 5 129.018 141.735 9.499 2.131 o
-1 9 6 94.421 76.548 5.525 4.427 o
-1 9 7 26.713 22.039 2.670 23.181 o
-1 9 8 2.689 5.898 2.359 88.147 o
-1 9 9 3.964 3.553 1.602 133.059 o
-1 9 10 2.180 3.359 1.684 154.755 o
-1 9 11 38.506 56.126 2.787 12.490 o
-1 10 1 165.274 152.601 7.243 1.828 o
-1 10 2 78.140 82.943 5.836 4.907 o
-1 10 3 27.817 32.221 2.918 19.248 o
-1 10 4 0.979 4.222 1.987 136.173 o
-1 10 5 23.863 20.922 2.483 26.173 o
-1 10 6 25.994 26.217 3.011 21.196 o
-1 10 7 2.432 3.216 1.503 171.202 o
-1 10 8 0.497 1.561 1.264 335.551 o
-1 10 9 0.079 1.518 1.111 455.525 o
-1 10 10 0.000 -0.231 0.907 933.295 o
-1 11 1 120.752 117.316 5.048 3.036 o
-1 11 2 31.133 32.159 2.856 18.062 o
-1 11 3 3.290 2.794 1.800 131.519 o
-1 11 4 1.185 1.117 1.800 183.409 o
-1 11 5 2.293 2.614 1.707 156.928 o
-1 11 6 2.785 3.847 1.157 194.470 o
-1 11 7 8.609 7.888 1.378 82.952 o
-1 11 8 9.658 3.253 1.037 100.640 o
-1 11 9 23.633 30.941 3.521 19.411 o
-1 12 1 3.600 4.346 1.614 131.720 o
-1 12 2 38.246 37.755 4.191 12.496 o
-1 12 3 15.506 17.304 1.491 43.807 o
-1 12 4 0.025 -0.537 1.217 513.484 o
-1 12 5 2.437 0.375 1.459 215.652 o
-1 12 6 1.502 0.995 0.889 409.179 o
-1 12 7 8.645 11.709 2.173 57.580 o
-1 12 8 0.078 1.925 1.490 276.123 o
-1 13 1 16.035 9.002 1.180 54.469 o
-1 13 2 1.847 3.042 0.993 270.891 o
-1 13 3 9.643 7.388 1.055 85.573 o
-1 13 4 8.505 8.381 1.676 74.855 o
-1 13 5 2.987 2.980 1.552 157.182 o
-1 13 6 5.598 9.374 1.490 94.183 o
0 -13 1 4.432 3.849 1.304 145.849 o
0 -13 2 5.039 4.035 1.304 135.255 o
0 -12 1 18.270 18.600 4.346 20.901 o
0 -12 2 10.556 14.365 1.676 56.534 o
0 -12 4 0.000 3.415 1.676 205.576 o
0 -12 5 0.193 -0.683 1.366 390.004 o
0 -11 1 0.001 -0.062 1.800 236.829 o
0 -11 2 94.842 63.262 4.532 5.001 o
0 -11 3 48.593 49.108 3.725 10.258 o
0 -11 4 7.004 4.222 1.676 95.693 o
0 -11 5 11.564 11.672 1.614 58.401 o
0 -11 6 10.471 4.346 0.993 91.389 o
0 -11 7 1.383 0.435 0.993 414.358 o
0 -10 1 61.216 61.509 3.160 8.192 o
0 -10 2 65.512 78.909 7.077 5.077 o
0 -10 3 150.365 152.419 14.869 1.391 o
0 -10 4 23.567 24.924 1.865 27.373 o
0 -10 6 0.004 -0.559 1.738 253.881 o
0 -10 7 6.223 3.663 1.366 119.268 o
0 -10 8 0.480 1.738 1.117 388.212 o
0 -9 1 1.171 -0.004 0.992 475.341 o
0 -9 2 34.523 38.856 4.656 12.300 o
0 -9 3 139.152 137.545 6.584 2.318 o
0 -9 4 0.481 2.555 1.617 215.172 o
0 -9 5 117.076 125.593 8.630 2.535 o
0 -9 6 6.880 9.547 1.596 82.263 o
0 -9 7 1.024 -0.559 2.111 153.318 o
0 -9 9 3.489 2.607 1.304 176.233 o
0 -8 1 4.000 3.513 1.593 133.530 o
0 -8 2 1.832 4.208 1.331 194.834 o
0 -8 3 35.903 35.682 2.051 17.158 o
0 -8 4 82.472 81.391 5.960 4.700 o
0 -8 5 209.153 218.654 10.272 1.112 o
0 -8 6 11.043 11.788 3.694 32.160 o
0 -8 7 2.241 3.995 1.566 160.197 o
0 -8 8 157.419 156.767 7.419 1.880 o
0 -8 9 0.001 -0.931 1.738 254.033 o
0 -8 10 1.978 1.180 1.242 261.011 o
0 -7 1 57.863 50.621 2.513 9.712 o
0 -7 2 1.326 3.508 1.684 169.824 o
0 -7 3 13.384 10.406 1.370 58.042 o
0 -7 4 6.306 5.743 1.376 107.447 o
0 -7 5 49.639 50.298 3.235 10.473 o
0 -7 6 65.968 64.456 2.972 7.621 o
0 -7 7 287.608 284.191 13.169 0.663 o
0 -7 8 70.771 79.798 4.076 6.101 o
0 -7 9 3.248 5.712 2.297 88.323 o
0 -7 10 1.204 3.539 1.676 173.082 o
0 -6 1 36.484 38.692 1.584 17.025 o
0 -6 2 1024.360 1088.800 40.778 0.061 o
0 -6 3 13.787 12.592 2.351 42.857 o
0 -6 4 71.654 64.692 4.046 6.609 o
0 -6 5 286.502 247.638 11.246 0.743 o
0 -6 6 31.193 32.518 1.992 19.919 o
0 -6 7 35.794 43.769 2.345 15.376 o
0 -6 8 107.889 102.199 5.043 3.592 o
0 -6 9 68.395 68.389 3.543 6.954 o
0 -6 10 20.714 17.507 2.545 29.777 o
0 -6 11 5.848 12.357 1.334 87.232 o
0 -5 1 45.754 63.167 2.401 10.730 o
0 -5 2 21.515 19.952 1.419 33.523 o
0 -5 3 15.724 34.039 2.794 25.856 o
0 -5 4 0.382 5.587 3.228 63.132 o
0 -5 5 166.894 173.966 8.626 1.621 o
0 -5 6 26.224 20.115 3.973 18.927 o
0 -5 7 17.894 13.789 2.607 34.025 o
0 -5 8 10.213 9.437 1.925 60.937 o
0 -5 9 21.890 19.122 2.111 30.329 o
0 -5 10 56.709 67.732 5.153 7.076 o
0 -5 11 10.321 8.856 1.554 68.605 o
0 -5 12 13.028 18.480 1.738 45.282 o
0 -4 1 371.238 379.026 18.218 0.401 o
0 -4 2 609.883 624.739 20.231 0.175 o
0 -4 3 310.618 314.573 20.798 0.487 o
0 -4 4 139.921 103.361 5.443 2.722 o
0 -4 5 172.013 142.575 7.177 1.813 o
0 -4 6 0.336 4.967 3.601 52.928 o
0 -4 7 71.084 62.440 3.655 6.928 o
0 -4 8 18.142 16.066 1.456 40.588 o
0 -4 9 0.438 0.124 2.173 153.863 o
0 -4 10 0.025 -1.055 2.111 171.794 o
0 -4 11 1.888 2.444 2.514 95.677 o
0 -4 12 11.387 10.352 1.317 65.552 o
0 -3 1 134.386 102.474 3.412 3.051 o
0 -3 2 140.782 107.283 4.298 2.773 o
0 -3 3 330.045 228.267 27.006 0.433 o
0 -3 4 205.618 144.337 5.620 1.550 o
0 -3 5 42.537 41.031 3.262 12.670 o
0 -3 6 57.163 59.475 5.587 7.073 o
0 -3 7 29.668 35.263 4.656 13.682 o
0 -3 8 136.881 132.275 6.343 2.421 o
0 -3 9 79.380 70.518 3.731 5.955 o
0 -3 10 163.144 167.251 11.237 1.514 o
0 -3 11 2.781 4.908 2.111 104.220 o
0 -3 12 2.736 4.201 1.208 185.386 o
0 -3 13 1.067 0.124 1.242 357.021 o
0 -2 1 6274.580 5592.080 181.639 0.002 o
0 -2 2 302.341 217.918 8.232 0.784 o
0 -2 3 72.623 53.858 2.841 7.542 o
0 -2 4 193.641 197.321 7.133 1.380 o
0 -2 5 661.626 608.955 27.810 0.150 o
0 -2 6 393.644 438.677 28.744 0.286 o
0 -2 7 148.873 149.930 10.864 1.735 o
0 -2 8 52.303 39.834 2.223 11.836 o
0 -2 9 20.127 21.077 1.519 34.053 o
0 -2 10 125.278 137.620 5.388 2.678 o
0 -2 11 136.987 133.588 5.257 2.507 o
0 -2 12 2.267 2.825 2.514 92.007 o
0 -2 13 3.472 3.911 1.242 168.198 o
0 -1 1 3582.100 3217.170 103.864 0.006 o
0 -1 2 4532.660 4461.500 144.016 0.004 o
0 -1 3 439.454 410.596 18.898 0.320 o
0 -1 4 197.753 245.066 9.426 1.130 o
0 -1 5 248.867 221.524 8.458 0.969 o
0 -1 6 66.971 76.829 3.421 6.769 o
0 -1 7 0.602 -0.372 3.725 54.071 o
0 -1 8 18.518 9.341 2.763 34.539 o
0 -1 9 5.780 4.281 1.336 122.317 o
0 -1 10 26.390 24.884 1.767 25.552 o
0 -1 11 45.963 61.499 2.374 10.860 o
0 -1 12 52.855 45.810 2.489 10.944 o
0 -1 13 6.447 6.332 1.676 92.196 o
0 0 1 4273.260 4444.730 108.791 0.004 o
0 0 2 1158.500 1209.180 35.050 0.052 o
0 0 3 24.428 21.063 1.995 27.748 o
0 0 4 12.111 12.929 2.013 49.868 o
0 0 5 485.417 670.326 30.927 0.185 o
0 0 6 312.513 309.296 20.611 0.490 o
0 0 7 267.072 251.994 17.011 0.679 o
0 0 8 9.405 8.381 3.725 35.057 o
0 0 9 135.355 139.709 5.617 2.450 o
0 0 10 0.814 1.220 1.224 338.428 o
0 0 11 181.540 184.304 6.068 1.569 o
0 0 12 39.419 45.223 2.207 14.281 o
0 0 13 0.018 0.018 5.556 24.856 o
0 1 0 4555.780 3981.740 257.457 0.003 o
0 1 1 430.834 429.551 27.813 0.272 o
0 1 2 1404.440 1724.600 64.327 0.029 o
0 1 3 13.749 17.186 1.264 49.262 o
0 1 4 1725.550 1596.340 51.699 0.026 o
0 1 5 1.386 5.898 3.166 61.818 o
0 1 6 964.405 1084.090 70.464 0.051 o
0 1 7 2.997 8.443 3.352 50.141 o
0 1 8 3.691 1.696 1.381 173.744 o
0 1 9 149.603 139.632 4.854 2.274 o
0 1 10 130.836 140.311 5.718 2.515 o
0 1 11 7.083 9.489 2.002 70.397 o
0 1 12 2.268 3.891 1.427 175.997 o
0 1 13 0.383 0.150 1.472 318.341 o
0 1 14 0.218 -0.931 1.180 509.133 o
0 2 0 1922.380 1686.110 109.079 0.017 o
0 2 1 2387.940 2382.550 154.151 0.010 o
0 2 2 195.720 189.290 12.479 1.171 o
0 2 3 266.052 231.568 10.755 0.839 o
0 2 4 642.995 728.366 23.685 0.146 o
0 2 5 41.797 19.742 1.725 18.495 o
0 2 6 1381.520 1451.380 66.551 0.032 o
0 2 7 264.587 296.011 19.680 0.589 o
0 2 8 6.752 4.903 1.403 106.106 o
0 2 9 5.594 5.767 1.545 106.447 o
0 2 10 136.760 157.950 6.140 2.237 o
0 2 11 15.116 12.949 2.201 41.967 o
0 2 12 1.471 -0.819 1.837 184.037 o
0 2 13 8.757 14.864 1.862 58.179 o
0 2 14 14.516 16.824 1.738 44.049 o
0 3 0 10.206 18.625 2.111 46.676 o
0 3 1 7.822 8.878 1.304 86.553 o
0 3 2 1.134 4.470 1.987 132.492 o
0 3 3 0.894 3.734 1.427 216.619 o
0 3 4 77.564 71.070 3.151 6.259 o
0 3 5 1115.270 1159.670 43.502 0.053 o
0 3 6 34.235 56.636 3.589 12.320 o
0 3 7 29.147 24.274 3.228 19.456 o
0 3 8 127.142 106.921 3.341 3.186 o
0 3 9 176.612 190.450 6.348 1.575 o
0 3 10 76.522 78.348 5.712 5.147 o
0 3 11 30.859 32.627 2.446 19.051 o
0 3 12 5.915 5.192 0.968 132.732 o
0 3 13 6.223 7.762 1.756 86.223 o
0 4 0 274.131 240.136 15.707 0.703 o
0 4 1 52.223 78.783 5.339 6.868 o
0 4 2 521.435 658.388 42.775 0.146 o
0 4 3 214.162 230.501 10.821 1.042 o
0 4 4 1726.230 2047.770 66.064 0.021 o
0 4 5 58.428 68.189 3.099 8.163 o
0 4 6 147.684 115.049 4.751 2.523 o
0 4 7 105.718 128.805 6.563 3.043 o
0 4 8 83.250 80.771 2.894 5.607 o
0 4 9 511.905 532.691 17.267 0.241 o
0 4 10 134.618 136.496 4.136 2.614 o
0 4 11 7.924 8.906 2.142 64.890 o
0 4 12 8.863 11.268 1.063 78.822 o
0 4 13 0.973 0.994 0.936 459.217 o
0 4 14 0.928 1.987 1.180 315.422 o
0 5 0 1023.030 1087.200 49.782 0.058 o
0 5 1 584.034 544.217 35.325 0.163 o
0 5 2 59.240 57.852 3.367 8.508 o
0 5 3 4.672 14.783 1.698 77.330 o
0 5 4 705.793 895.397 41.111 0.099 o
0 5 5 5.794 6.856 1.861 87.818 o
0 5 6 202.464 148.385 6.045 1.544 o
0 5 7 0.293 1.514 1.504 271.460 o
0 5 8 0.093 4.027 1.146 312.330 o
0 5 9 280.642 275.709 9.056 0.752 o
0 5 10 11.894 12.944 1.198 60.773 o
0 5 11 32.629 32.356 2.258 18.759 o
0 5 12 1.499 1.735 1.083 312.040 o
0 5 13 1.782 -0.896 1.022 381.823 o
0 6 0 328.427 384.544 16.170 0.466 o
0 6 1 600.974 615.358 28.227 0.165 o
0 6 2 55.209 85.066 4.496 6.885 o
0 6 3 1785.570 2074.380 77.637 0.019 o
0 6 4 43.905 48.830 2.315 12.595 o
0 6 5 257.062 242.670 18.283 0.685 o
0 6 6 55.252 52.015 4.636 8.352 o
0 6 7 18.536 18.114 1.201 39.763 o
0 6 8 144.207 124.403 4.221 2.540 o
0 6 9 299.982 279.787 8.163 0.703 o
0 6 10 88.240 97.043 3.064 4.831 o
0 6 11 0.261 0.249 1.372 367.585 o
0 6 12 6.644 4.199 0.877 133.365 o
0 6 13 0.204 0.741 0.855 739.003 o
0 7 0 18.765 10.312 1.480 44.333 o
0 7 1 4.852 8.923 1.441 103.590 o
0 7 2 58.181 86.478 3.700 6.983 o
0 7 3 6.658 14.087 1.571 72.703 o
0 7 4 12.359 13.800 1.666 52.627 o
0 7 5 69.823 75.503 3.437 6.584 o
0 7 6 281.363 265.212 13.119 0.702 o
0 7 7 917.889 810.475 21.581 0.092 o
0 7 8 4.654 8.880 1.378 108.158 o
0 7 9 0.014 0.484 1.010 663.764 o
0 7 10 13.864 11.830 1.119 57.181 o
0 7 11 12.585 15.604 2.763 37.948 o
0 7 12 2.727 0.188 0.897 327.305 o
0 7 13 4.426 6.799 0.952 143.720 o
0 8 0 47.360 48.704 3.095 11.138 o
0 8 1 224.490 218.630 6.547 1.135 o
0 8 2 46.309 42.943 2.130 12.893 o
0 8 3 0.799 1.074 1.491 260.800 o
0 8 4 10.732 9.641 1.252 70.613 o
0 8 5 383.204 370.851 16.964 0.401 o
0 8 6 72.840 70.534 2.810 6.767 o
0 8 7 590.858 561.325 25.659 0.182 o
0 8 8 29.490 19.644 1.621 25.623 o
0 8 9 73.514 65.434 2.554 7.016 o
0 8 10 0.023 -1.149 1.325 434.095 o
0 8 11 18.767 20.053 2.483 30.771 o
0 8 12 0.535 0.509 1.240 391.389 o
0 9 0 63.627 55.725 2.132 8.758 o
0 9 1 2.981 10.542 1.554 108.054 o
0 9 2 14.611 12.125 1.118 54.644 o
0 9 3 237.953 235.456 10.481 0.940 o
0 9 4 358.227 351.491 14.104 0.465 o
0 9 5 339.416 350.788 16.063 0.475 o
0 9 6 92.130 100.101 5.836 3.985 o
0 9 7 40.377 45.578 3.942 11.700 o
0 9 8 59.259 53.583 2.530 9.287 o
0 9 9 0.310 1.029 1.679 235.207 o
0 9 10 0.586 1.338 1.021 446.263 o
0 9 11 53.981 79.549 3.885 7.591 o
0 9 12 9.180 13.471 2.297 51.800 o
0 10 0 74.061 71.129 4.811 5.867 o
0 10 1 35.231 33.587 2.980 16.076 o
0 10 2 318.274 297.438 19.432 0.506 o
0 10 3 18.978 21.581 1.899 33.172 o
0 10 4 4.644 9.285 3.321 46.957 o
0 10 5 29.788 30.212 2.014 21.153 o
0 10 6 6.313 8.525 1.491 92.101 o
0 10 7 52.161 36.084 1.613 12.737 o
0 10 8 0.007 3.523 1.953 160.800 o
0 10 9 0.974 0.672 1.002 448.798 o
0 10 10 5.701 4.510 1.250 126.345 o
0 10 11 4.603 8.443 2.173 78.679 o
0 11 0 17.943 13.845 2.049 38.350 o
0 11 1 1.702 1.666 1.342 241.234 o
0 11 2 62.238 56.233 5.463 6.885 o
0 11 3 96.761 94.439 5.060 4.099 o
0 11 4 0.608 -0.024 1.366 349.999 o
0 11 5 7.757 6.955 1.182 96.950 o
0 11 6 17.639 21.948 1.676 35.788 o
0 11 7 8.480 18.182 1.635 57.590 o
0 11 8 0.113 1.350 0.848 671.330 o
0 11 9 3.399 3.657 1.055 190.988 o
0 11 10 1.272 0.200 0.685 634.160 o
0 12 0 26.623 20.490 1.536 27.791 o
0 12 1 7.802 7.822 1.552 83.156 o
0 12 2 31.918 25.759 2.856 19.047 o
0 12 3 0.341 1.477 1.738 213.037 o
0 12 4 11.875 7.372 1.250 70.612 o
0 12 5 4.850 0.435 2.297 94.888 o
0 12 6 5.803 5.707 1.431 109.943 o
0 12 7 1.565 -0.027 1.341 290.279 o
0 12 8 11.938 12.321 1.372 59.520 o
0 12 9 1.831 0.745 1.676 191.564 o
0 13 3 3.209 8.630 1.925 96.469 o
0 13 4 0.279 0.124 1.925 197.519 o
0 13 5 0.473 1.925 1.925 171.379 o
0 13 6 0.749 3.725 1.925 149.715 o
0 13 7 9.535 18.128 2.049 49.355 o
1 -13 0 0.109 1.676 0.869 606.567 o
1 -12 0 11.057 10.700 1.325 66.015 o
1 -12 1 12.087 11.448 1.342 60.836 o
1 -12 2 7.596 11.029 1.676 72.962 o
1 -12 3 0.396 0.318 1.022 571.671 o
1 -12 4 10.371 12.419 2.856 42.312 o
1 -12 5 0.973 0.062 1.117 428.902 o
1 -11 0 446.220 439.769 20.238 0.298 o
1 -11 1 164.612 185.718 12.696 1.348 o
1 -11 2 10.742 8.916 1.862 61.221 o
1 -11 3 3.047 5.463 1.925 110.782 o
1 -11 4 9.451 9.747 1.862 64.158 o
1 -11 5 31.898 31.973 2.607 18.380 o
1 -11 6 11.285 13.138 3.135 37.128 o
1 -10 0 27.250 21.658 1.798 26.009 o
1 -10 1 65.702 63.693 3.358 7.504 o
1 -10 2 110.095 111.232 6.146 3.218 o
1 -10 3 22.068 18.256 2.204 30.091 o
1 -10 4 249.386 211.932 11.051 0.927 o
1 -10 5 0.153 -0.621 2.049 179.409 o
1 -10 6 45.688 34.083 2.918 13.207 o
1 -10 7 24.016 18.096 1.707 30.635 o
1 -9 0 83.590 98.635 4.023 4.816 o
1 -9 1 54.945 60.828 4.636 7.923 o
1 -9 2 2.141 0.782 1.458 218.923 o
1 -9 3 63.515 55.688 4.222 7.619 o
1 -9 4 103.547 97.470 6.705 3.472 o
1 -9 5 11.324 17.290 1.729 50.191 o
1 -9 6 263.873 264.348 17.445 0.664 o
1 -9 7 402.015 437.000 28.496 0.283 o
1 -9 8 30.335 27.689 2.483 20.330 o
1 -9 9 15.184 14.527 1.366 48.204 o
1 -8 0 50.138 57.683 3.042 9.975 o
1 -8 1 11.601 9.566 1.403 64.927 o
1 -8 2 45.428 55.002 2.532 11.435 o
1 -8 3 2.107 1.697 1.214 248.540 o
1 -8 4 4.497 4.667 1.625 118.399 o
1 -8 5 21.106 19.438 1.918 31.930 o
1 -8 6 1.510 2.759 1.255 243.384 o
1 -8 7 160.970 173.956 11.734 1.472 o
1 -8 8 25.009 28.620 3.042 20.980 o
1 -8 9 4.465 7.091 1.361 120.003 o
1 -8 10 3.049 3.601 1.242 181.466 o
1 -7 0 278.832 258.888 9.953 0.769 o
1 -7 1 0.052 3.352 3.290 65.269 o
1 -7 2 315.290 314.633 10.273 0.604 o
1 -7 3 113.073 140.920 6.226 2.797 o
1 -7 4 121.916 129.470 5.834 2.780 o
1 -7 5 185.514 186.208 6.956 1.492 o
1 -7 6 0.118 1.344 1.400 321.979 o
1 -7 7 9.104 9.098 1.331 78.073 o
1 -7 8 2.905 5.612 1.482 142.653 o
1 -7 9 115.623 128.511 8.754 2.517 o
1 -7 10 78.143 78.466 3.885 5.723 o
1 -7 11 0.205 -0.172 0.760 1117.020 o
1 -6 0 42.992 58.448 2.250 11.815 o
1 -6 1 49.738 79.274 2.918 8.633 o
1 -6 2 375.461 382.535 18.377 0.393 o
1 -6 3 221.267 272.520 18.407 0.730 o
1 -6 4 26.312 42.244 2.454 18.921 o
1 -6 5 53.247 51.895 2.336 10.456 o
1 -6 6 3.539 3.063 1.288 171.588 o
1 -6 7 22.627 32.952 1.837 25.146 o
1 -6 8 66.234 72.728 3.052 7.163 o
1 -6 9 0.091 1.604 1.482 286.916 o
1 -6 10 9.583 11.222 1.749 63.305 o
1 -6 11 39.475 41.037 3.228 13.421 o
1 -5 0 645.626 674.645 21.884 0.155 o
1 -5 1 262.594 219.648 6.457 0.951 o
1 -5 2 19.639 23.099 1.702 32.606 o
1 -5 3 445.550 480.210 31.600 0.234 o
1 -5 4 230.829 253.856 17.135 0.762 o
1 -5 5 156.150 222.008 15.272 1.150 o
1 -5 6 17.758 19.314 1.313 39.465 o
1 -5 7 30.328 23.493 1.434 24.154 o
1 -5 8 82.572 91.399 3.233 5.249 o
1 -5 9 107.208 115.091 3.933 3.580 o
1 -5 10 226.508 232.007 8.722 1.040 o
1 -5 11 77.283 86.871 4.324 5.377 o
1 -5 12 10.446 9.432 1.139 74.225 o
1 -4 0 168.929 200.502 5.925 1.616 o
1 -4 1 14.242 16.960 0.974 50.486 o
1 -4 2 356.525 355.409 16.395 0.446 o
1 -4 3 232.683 193.393 9.285 1.088 o
1 -4 4 147.708 189.352 12.975 1.427 o
1 -4 5 172.240 190.222 13.224 1.259 o
1 -4 6 149.234 164.768 11.734 1.597 o
1 -4 7 668.290 658.683 24.372 0.148 o
1 -4 8 0.209 -0.497 1.260 451.445 o
1 -4 9 3.437 2.664 1.831 128.016 o
1 -4 10 1.445 2.988 1.503 198.652 o
1 -4 11 14.459 17.454 1.377 46.554 o
1 -4 12 4.713 3.402 1.043 163.832 o
1 -3 0 440.447 450.687 13.055 0.328 o
1 -3 1 29.008 36.462 2.277 19.407 o
1 -3 2 236.655 283.827 9.157 0.881 o
1 -3 3 52.030 45.871 2.040 11.424 o
1 -3 4 7.870 16.050 2.297 51.847 o
1 -3 5 269.990 320.828 41.533 0.283 o
1 -3 6 428.340 398.289 50.225 0.172 o
1 -3 7 465.095 483.812 22.323 0.263 o
1 -3 8 61.659 65.850 3.532 7.708 o
1 -3 9 42.823 44.149 2.487 13.216 o
1 -3 10 142.891 146.019 9.933 1.898 o
1 -3 11 233.103 248.608 9.427 0.957 o
1 -3 12 1.922 0.941 1.352 245.165 o
1 -3 13 13.262 8.946 1.180 63.140 o
1 -2 0 44.399 47.481 3.494 11.355 o
1 -2 1 3.620 3.170 0.728 224.236 o
1 -2 2 1458.360 1411.160 45.375 0.034 o
1 -2 3 99.077 66.533 4.283 4.778 o
1 -2 4 3.685 7.636 2.545 71.613 o
1 -2 5 791.366 647.275 42.154 0.103 o
1 -2 6 2.905 0.660 2.131 121.592 o
1 -2 7 10.021 1.055 3.725 38.444 o
1 -2 8 0.730 0.550 1.546 261.900 o
1 -2 9 101.984 93.424 4.027 4.126 o
1 -2 10 54.751 50.222 3.051 9.834 o
1 -2 11 187.282 184.119 7.109 1.480 o
1 -2 12 19.437 24.204 1.666 32.388 o
1 -2 13 12.576 12.473 1.626 54.266 o
1 -1 0 895.484 764.313 28.615 0.094 o
1 -1 1 1013.650 1062.820 34.409 0.065 o
1 -1 2 123.103 123.539 7.636 2.587 o
1 -1 3 50.280 76.162 3.049 8.681 o
1 -1 4 217.339 221.667 12.153 1.006 o
1 -1 5 33.941 32.265 2.791 17.135 o
1 -1 6 48.852 66.844 8.040 5.633 o
1 -1 7 310.833 331.009 25.982 0.413 o
1 -1 8 239.583 217.009 8.298 1.024 o
1 -1 9 9.625 13.837 1.424 64.019 o
1 -1 10 0.090 -1.711 1.286 451.416 o
1 -1 11 172.540 163.830 5.533 1.780 o
1 -1 12 165.336 157.876 5.173 1.914 o
1 -1 13 0.425 0.925 0.880 613.373 o
1 -1 14 3.898 1.676 1.055 205.380 o
1 0 0 176.292 110.776 6.624 1.984 o
1 0 1 6.473 28.365 1.361 52.440 o
1 0 2 40.677 36.709 1.473 16.004 o
1 0 3 896.406 747.896 34.395 0.091 o
1 0 4 675.237 521.016 17.877 0.175 o
1 0 5 29.810 14.998 2.204 25.177 o
1 0 6 90.190 120.689 8.754 3.075 o
1 0 7 149.424 110.789 6.915 2.336 o
1 0 8 0.603 2.614 2.378 114.763 o
1 0 9 40.354 35.405 1.839 15.930 o
1 0 10 17.168 10.904 1.305 48.324 o
1 0 11 546.416 531.052 17.220 0.224 o
1 0 12 112.826 109.721 3.763 3.510 o
1 0 13 1.341 -0.380 1.370 295.183 o
1 0 14 12.253 10.894 1.054 64.766 o
1 1 0 106.987 70.156 3.087 4.571 o
1 1 1 1024.910 897.041 40.826 0.068 o
1 1 2 702.421 583.082 36.287 0.130 o
1 1 3 0.427 0.993 2.049 163.536 o
1 1 4 157.316 101.753 5.004 2.449 o
1 1 5 330.788 325.146 12.258 0.545 o
1 1 6 186.396 134.926 5.252 1.800 o
1 1 7 84.851 95.607 7.202 3.943 o
1 1 8 109.095 131.553 9.499 2.487 o
1 1 9 29.119 39.333 2.132 19.024 o
1 1 10 8.356 6.152 1.410 88.912 o
1 1 11 71.318 68.488 3.055 6.898 o
1 1 12 12.327 14.391 2.049 47.411 o
1 1 13 5.466 4.254 1.500 117.314 o
1 1 14 0.770 1.552 1.490 251.178 o
1 2 0 25.227 25.668 1.774 26.098 o
1 2 1 2087.450 2201.340 100.770 0.014 o
1 2 2 552.437 448.734 29.179 0.206 o
1 2 3 0.398 1.552 1.614 237.022 o
1 2 4 25.101 22.536 2.670 24.009 o
1 2 5 108.310 104.764 5.202 3.514 o
1 2 6 2.977 4.352 1.330 165.674 o
1 2 7 340.606 355.771 13.549 0.492 o
1 2 8 98.207 93.000 7.015 3.619 o
1 2 9 16.167 13.329 2.044 41.468 o
1 2 10 41.858 43.741 4.222 11.210 o
1 2 11 125.108 128.253 5.161 2.801 o
1 2 12 70.940 81.787 3.548 6.217 o
1 2 13 18.990 15.403 1.856 37.218 o
1 2 14 28.640 17.818 1.800 26.402 o
1 3 0 206.941 170.883 6.500 1.401 o
1 3 1 1136.200 1062.550 68.850 0.045 o
1 3 2 72.367 53.151 2.737 7.647 o
1 3 3 17.567 25.706 1.653 33.705 o
1 3 4 491.811 436.318 28.372 0.237 o
1 3 5 144.667 172.955 10.275 1.716 o
1 3 6 175.932 129.648 5.185 1.956 o
1 3 7 376.186 351.651 13.334 0.447 o
1 3 8 110.007 106.658 7.636 3.015 o
1 3 9 30.730 25.455 2.297 21.192 o
1 3 10 148.892 122.666 5.901 2.342 o
1 3 11 263.448 227.033 7.465 0.916 o
1 3 12 119.543 114.707 3.994 3.221 o
1 3 13 17.143 25.175 3.197 25.823 o
1 3 14 7.645 6.699 1.119 100.697 o
1 4 0 313.673 345.729 12.999 0.550 o
1 4 1 432.872 378.153 17.274 0.347 o
1 4 2 1358.250 1412.550 64.641 0.034 o
1 4 3 183.965 186.236 8.714 1.428 o
1 4 4 3.660 2.918 2.856 69.796 o
1 4 5 0.455 10.182 3.042 62.189 o
1 4 6 4.478 0.778 2.085 108.960 o
1 4 7 28.217 32.252 2.568 20.026 o
1 4 8 205.855 209.224 6.245 1.282 o
1 4 9 0.698 1.827 1.007 406.840 o
1 4 10 25.789 25.103 1.909 25.462 o
1 4 11 75.575 84.107 3.552 5.814 o
1 4 12 1.850 2.665 1.612 176.901 o
1 4 13 11.721 17.344 1.283 53.876 o
1 4 14 0.822 0.646 1.117 411.407 o
1 5 0 81.426 70.623 2.914 6.065 o
1 5 1 435.666 433.213 28.310 0.266 o
1 5 2 218.080 263.971 12.270 0.916 o
1 5 3 569.283 645.580 29.654 0.167 o
1 5 4 129.485 83.315 6.270 3.065 o
1 5 5 254.781 225.324 10.799 0.888 o
1 5 6 165.760 132.735 6.672 1.975 o
1 5 7 123.892 115.206 5.970 2.873 o
1 5 8 50.331 48.117 1.427 11.918 o
1 5 9 22.448 22.431 1.176 31.973 o
1 5 10 268.590 239.453 11.853 0.796 o
1 5 11 1.298 0.878 1.192 325.146 o
1 5 12 3.831 3.617 1.233 164.528 o
1 5 13 1.463 3.579 1.036 268.798 o
1 5 14 1.261 1.242 0.909 415.485 o
1 6 0 1108.960 1167.980 53.711 0.050 o
1 6 1 17.979 25.229 2.062 31.421 o
1 6 2 46.934 65.373 3.356 9.628 o
1 6 3 599.128 548.249 25.330 0.182 o
1 6 4 27.185 54.633 4.656 12.194 o
1 6 5 57.460 71.958 4.170 7.452 o
1 6 6 57.831 44.719 3.312 9.582 o
1 6 7 240.651 209.077 9.244 1.014 o
1 6 8 27.438 19.678 0.992 28.870 o
1 6 9 195.022 182.507 4.847 1.501 o
1 6 10 30.873 33.713 1.962 19.849 o
1 6 11 22.748 23.306 1.431 30.372 o
1 6 12 3.782 6.819 1.279 134.885 o
1 6 13 4.362 4.305 0.965 167.359 o
1 6 14 1.360 1.552 1.180 300.793 o
1 7 0 173.248 183.268 12.292 1.325 o
1 7 1 9.276 11.762 1.337 70.880 o
1 7 2 525.364 526.706 17.243 0.235 o
1 7 3 5.484 5.797 1.566 106.307 o
1 7 4 165.066 171.035 8.339 1.669 o
1 7 5 9.254 13.410 3.290 37.633 o
1 7 6 34.494 26.530 2.829 17.913 o
1 7 7 80.314 133.822 17.076 1.673 o
1 7 8 46.828 47.028 1.834 12.546 o
1 7 9 280.757 263.492 8.676 0.775 o
1 7 10 15.957 16.547 1.329 44.839 o
1 7 11 0.483 0.140 1.554 283.048 o
1 7 12 0.025 -2.076 1.038 703.527 o
1 7 13 0.006 -1.043 0.784 1242.940 o
1 8 0 39.326 55.705 2.768 12.380 o
1 8 1 117.552 116.890 4.074 3.236 o
1 8 2 24.826 25.419 1.510 27.316 o
1 8 3 48.584 42.724 1.863 12.615 o
1 8 4 16.010 13.353 1.447 47.023 o
1 8 5 4.743 8.220 1.511 104.631 o
1 8 6 360.209 333.073 15.601 0.463 o
1 8 7 17.182 20.469 1.442 38.757 o
1 8 8 8.405 13.685 1.639 65.117 o
1 8 9 1.591 4.107 1.432 189.401 o
1 8 10 0.170 0.907 1.434 321.123 o
1 8 11 2.106 5.029 2.297 97.997 o
1 8 12 5.323 8.336 1.271 108.778 o
1 8 13 25.818 25.081 1.987 25.198 o
1 9 0 35.854 32.940 2.070 17.670 o
1 9 1 16.282 25.762 1.210 37.391 o
1 9 2 17.966 35.492 1.682 28.294 o
1 9 3 87.943 96.589 4.309 4.591 o
1 9 4 157.455 165.690 4.615 1.990 o
1 9 5 158.094 143.887 4.797 2.120 o
1 9 6 54.009 47.219 4.377 9.003 o
1 9 7 206.305 202.360 9.548 1.196 o
1 9 8 141.404 122.326 4.151 2.619 o
1 9 9 31.132 31.488 1.774 20.644 o
1 9 10 1.882 2.498 1.349 217.178 o
1 9 11 0.008 0.203 1.132 572.593 o
1 9 12 0.502 2.024 1.136 363.830 o
1 10 0 219.901 227.102 8.849 1.080 o
1 10 1 374.832 365.252 16.791 0.415 o
1 10 2 224.541 182.420 8.560 1.182 o
1 10 3 482.045 435.762 16.486 0.290 o
1 10 4 20.762 22.941 2.246 28.946 o
1 10 5 39.291 39.953 3.570 13.060 o
1 10 6 12.865 8.769 1.802 56.089 o
1 10 7 2.385 5.035 1.458 158.488 o
1 10 8 6.341 7.738 1.882 81.423 o
1 10 9 8.448 5.179 1.369 92.786 o
1 10 10 5.718 0.206 1.400 147.331 o
1 10 11 1.288 0.729 0.931 435.788 o
1 10 12 0.290 0.983 0.733 801.222 o
1 11 1 0.813 1.676 2.111 143.521 o
1 11 2 655.531 595.166 27.349 0.155 o
1 11 3 36.630 33.464 3.321 14.995 o
1 11 4 156.450 158.517 7.550 1.872 o
1 11 5 14.184 9.618 1.353 57.033 o
1 11 6 2.365 3.671 1.715 145.960 o
1 11 7 0.889 1.614 2.235 129.821 o
1 11 8 0.012 1.269 1.808 212.285 o
1 11 9 6.138 9.122 1.116 103.270 o
1 11 10 1.813 0.056 0.870 437.448 o
1 11 11 31.732 16.514 1.862 24.462 o
1 12 3 28.236 23.840 2.794 21.407 o
1 12 4 0.035 -1.180 2.421 130.544 o
1 12 5 0.022 -0.559 2.421 130.699 o
1 12 6 1.131 -0.719 1.503 267.564 o
1 12 7 0.578 0.559 1.738 220.422 o
1 12 8 0.527 -0.372 1.738 232.307 o
1 12 9 3.109 6.581 2.173 92.384 o
1 12 10 1.184 1.428 1.304 281.321 o
1 13 4 0.740 -0.931 2.173 149.963 o
1 13 5 8.250 10.244 2.297 58.353 o
1 13 6 10.583 13.534 2.359 47.768 o
1 13 7 2.312 1.925 2.049 128.137 o
1 13 8 5.849 6.581 1.800 90.646 o
2 -12 0 0.739 0.725 1.075 438.926 o
2 -12 1 0.042 0.936 1.087 527.559 o
2 -12 2 11.910 11.947 1.176 62.668 o
2 -12 3 1.709 1.110 1.211 284.682 o
2 -12 4 0.910 -1.366 1.117 441.544 o
2 -11 0 9.102 10.752 1.591 68.984 o
2 -11 1 0.498 0.494 1.862 198.427 o
2 -11 2 24.904 26.473 1.944 25.492 o
2 -11 3 4.127 6.400 1.447 123.198 o
2 -11 4 57.348 49.965 2.825 9.633 o
2 -11 5 48.448 50.660 3.601 10.284 o
2 -11 6 3.456 2.696 0.745 238.576 o
2 -10 0 113.483 106.544 4.253 3.476 o
2 -10 1 43.614 41.154 2.085 13.832 o
2 -10 2 119.889 120.592 4.718 3.056 o
2 -10 3 62.607 66.132 2.841 7.946 o
2 -10 4 4.970 10.293 1.273 103.083 o
2 -10 5 97.490 99.439 9.437 2.996 o
2 -10 6 0.538 2.709 0.862 433.746 o
2 -10 7 36.611 30.475 6.426 9.597 o
2 -9 0 1.690 0.828 1.232 288.530 o
2 -9 1 33.554 34.911 1.930 18.442 o
2 -9 2 13.223 12.620 1.710 51.427 o
2 -9 3 3.611 2.049 1.573 152.304 o
2 -9 4 5.675 8.047 1.617 93.794 o
2 -9 5 36.867 40.913 3.477 13.670 o
2 -9 6 10.732 9.933 1.925 58.584 o
2 -9 7 106.894 119.810 8.412 2.806 o
2 -9 8 6.998 9.467 1.141 94.343 o
2 -8 0 33.809 35.141 2.142 17.918 o
2 -8 1 148.755 131.547 7.652 2.125 o
2 -8 2 6.433 3.663 2.111 83.873 o
2 -8 3 8.406 6.519 2.235 65.125 o
2 -8 4 3.740 6.021 1.802 108.983 o
2 -8 5 3.657 2.524 1.741 133.270 o
2 -8 6 31.332 30.274 2.253 19.816 o
2 -8 7 43.171 46.080 2.704 12.664 o
2 -8 8 1.161 0.397 0.927 481.512 o
2 -8 9 58.141 60.416 5.898 6.740 o
2 -8 10 37.343 22.784 1.800 19.683 o
2 -7 0 3.983 12.511 1.396 97.791 o
2 -7 1 113.511 100.778 5.043 3.446 o
2 -7 2 12.197 19.445 2.265 40.807 o
2 -7 3 13.797 9.346 1.447 57.452 o
2 -7 4 84.192 82.318 4.201 5.157 o
2 -7 5 1.150 0.003 1.568 249.210 o
2 -7 6 2.078 3.505 1.785 144.970 o
2 -7 7 1.454 1.630 1.749 178.764 o
2 -7 8 6.325 5.508 1.925 86.308 o
2 -7 9 13.094 13.636 1.185 56.159 o
2 -7 10 3.205 3.042 1.738 136.124 o
2 -6 0 25.315 23.778 3.849 19.020 o
2 -6 1 248.304 238.336 15.893 0.767 o
2 -6 2 221.087 245.413 16.452 0.819 o
2 -6 3 4.988 3.883 3.508 47.377 o
2 -6 4 154.251 164.470 7.947 1.836 o
2 -6 5 27.429 34.645 2.677 19.546 o
2 -6 6 2.344 0.398 1.989 143.747 o
2 -6 7 95.922 85.115 6.146 4.037 o
2 -6 8 5.629 0.435 2.297 89.874 o
2 -6 9 23.351 27.683 2.130 25.529 o
2 -6 10 25.621 26.976 4.408 16.479 o
2 -6 11 78.719 88.157 6.022 4.695 o
2 -5 0 58.373 71.659 3.948 7.511 o
2 -5 1 127.647 106.746 5.356 2.960 o
2 -5 2 233.619 250.876 16.762 0.768 o
2 -5 3 3.574 5.091 3.228 55.446 o
2 -5 4 111.934 122.738 9.064 2.580 o
2 -5 5 43.531 59.923 2.080 11.687 o
2 -5 6 4.022 7.297 1.081 139.313 o
2 -5 7 373.309 351.944 10.220 0.471 o
2 -5 8 15.525 15.548 1.548 44.969 o
2 -5 9 4.289 8.007 1.405 114.768 o
2 -5 10 9.632 10.755 1.184 74.197 o
2 -5 11 4.690 6.075 1.058 139.707 o
2 -5 12 11.616 17.569 1.738 49.117 o
2 -4 0 151.823 184.765 8.823 1.698 o
2 -4 1 8.503 24.389 2.214 43.329 o
2 -4 2 534.218 476.600 26.882 0.215 o
2 -4 3 40.780 50.535 4.780 10.103 o
2 -4 4 75.897 86.233 6.829 4.566 o
2 -4 5 366.206 289.802 19.370 0.447 o
2 -4 6 210.363 211.702 13.969 0.994 o
2 -4 7 35.911 45.209 2.561 14.811 o
2 -4 8 3.371 4.857 1.690 125.993 o
2 -4 9 56.860 52.341 2.496 9.744 o
2 -4 10 2.091 3.458 1.356 194.857 o
2 -4 11 5.907 6.902 1.182 113.600 o
2 -4 12 9.548 10.771 1.690 65.330 o
2 -3 0 8.367 12.668 2.032 59.633 o
2 -3 1 5.633 14.991 2.607 52.866 o
2 -3 2 1248.390 1150.850 42.558 0.047 o
2 -3 3 7.894 9.804 1.462 79.568 o
2 -3 4 82.890 76.442 4.140 5.413 o
2 -3 5 14.110 14.600 2.518 39.049 o
2 -3 6 365.368 317.491 21.170 0.415 o
2 -3 7 105.308 87.755 3.718 4.161 o
2 -3 8 44.734 56.762 2.878 11.092 o
2 -3 9 9.618 11.051 2.670 47.506 o
2 -3 10 106.692 108.212 6.984 3.194 o
2 -3 11 29.195 28.654 1.521 23.039 o
2 -3 12 129.800 158.971 5.215 2.414 o
2 -3 13 17.026 18.314 1.338 41.293 o
2 -2 0 315.866 383.147 16.506 0.481 o
2 -2 1 2525.600 2592.230 118.637 0.010 o
2 -2 2 93.154 102.144 7.853 3.431 o
2 -2 3 993.493 1001.830 65.063 0.054 o
2 -2 4 173.849 197.067 9.372 1.431 o
2 -2 5 9.657 16.887 3.290 35.148 o
2 -2 6 9.845 9.209 2.518 51.461 o
2 -2 7 4.302 7.349 2.578 68.720 o
2 -2 8 14.903 20.537 1.882 39.190 o
2 -2 9 95.249 92.351 4.076 4.414 o
2 -2 10 4.213 3.954 1.585 128.386 o
2 -2 11 0.034 0.198 1.837 222.687 o
2 -2 12 38.634 50.038 2.290 13.751 o
2 -2 13 2.162 2.161 0.751 327.966 o
2 -1 0 1737.830 1917.430 71.771 0.021 o
2 -1 1 5845.920 6149.650 230.318 0.002 o
2 -1 2 33150.800 33020.300 2134.900 0.000 o
2 -1 3 1021.200 1034.950 38.603 0.064 o
2 -1 4 506.175 541.723 17.282 0.241 o
2 -1 5 36.307 25.618 1.933 19.264 o
2 -1 6 6.241 15.705 3.415 38.375 o
2 -1 7 4.891 11.407 2.590 59.840 o
2 -1 8 116.355 104.391 4.424 3.401 o
2 -1 9 33.919 33.719 2.359 17.751 o
2 -1 10 0.278 0.893 1.588 263.747 o
2 -1 11 0.629 -1.504 1.551 279.726 o
2 -1 12 3.980 3.640 1.408 147.064 o
2 -1 13 90.942 115.425 3.896 4.151 o
2 -1 14 22.414 13.906 1.428 36.103 o
2 0 0 2287.050 2286.010 85.941 0.013 o
2 0 1 4218.630 4223.890 157.676 0.004 o
2 0 2 58307.800 61885.800 2309.740 0.000 o
2 0 3 2737.160 3115.530 116.288 0.008 o
2 0 4 482.655 564.994 21.219 0.236 o
2 0 5 208.451 173.388 6.060 1.395 o
2 0 6 6.176 0.381 1.543 129.014 o
2 0 7 130.010 170.487 13.162 1.607 o
2 0 8 0.471 -0.396 1.372 359.557 o
2 0 9 48.061 49.609 2.104 11.797 o
2 0 10 6.575 3.805 1.483 109.270 o
2 0 11 167.247 175.105 7.046 1.702 o
2 0 12 13.040 22.125 1.718 42.159 o
2 0 13 19.385 14.634 3.166 28.210 o
2 0 14 19.803 17.842 0.972 39.023 o
2 1 0 3227.300 3486.760 130.207 0.006 o
2 1 1 166.401 204.497 9.261 1.464 o
2 1 2 1030.360 1100.080 35.519 0.062 o
2 1 3 1053.570 1007.550 37.648 0.063 o
2 1 4 932.266 1064.610 39.918 0.069 o
2 1 5 399.225 385.633 14.576 0.391 o
2 1 6 1241.270 1285.100 36.826 0.046 o
2 1 7 78.035 76.299 4.208 5.688 o
2 1 8 839.677 840.210 86.295 0.053 o
2 1 9 41.906 58.266 2.002 12.263 o
2 1 10 24.691 24.099 1.621 27.627 o
2 1 11 5.061 4.817 1.402 124.084 o
2 1 12 6.271 5.397 1.497 104.227 o
2 1 13 19.595 16.189 2.670 30.631 o
2 1 14 6.252 9.064 1.428 92.721 o
2 2 0 6513.180 6742.760 251.179 0.002 o
2 2 1 7099.340 7816.780 357.427 0.001 o
2 2 2 164.648 128.997 6.056 2.054 o
2 2 3 705.045 638.476 23.991 0.142 o
2 2 4 390.944 403.296 15.162 0.387 o
2 2 5 1.956 5.065 1.556 156.579 o
2 2 6 77.237 82.771 3.078 5.888 o
2 2 7 2.302 5.823 1.172 179.712 o
2 2 8 190.549 180.135 8.714 1.402 o
2 2 9 125.060 104.192 3.788 3.235 o
2 2 10 2.049 1.849 1.047 281.951 o
2 2 11 26.228 27.084 1.676 25.142 o
2 2 12 5.080 4.519 1.304 131.372 o
2 2 13 13.504 19.409 3.042 32.171 o
2 2 14 0.013 1.645 1.185 414.017 o
2 3 0 2893.040 3302.490 213.689 0.006 o
2 3 1 926.540 931.910 42.758 0.073 o
2 3 2 267.595 184.262 12.354 0.879 o
2 3 3 42.926 21.163 3.446 14.713 o
2 3 4 337.898 355.499 13.758 0.495 o
2 3 5 74.741 81.798 4.873 5.475 o
2 3 6 233.501 239.632 11.259 0.930 o
2 3 7 509.517 544.691 17.631 0.238 o
2 3 8 33.457 30.731 4.035 14.728 o
2 3 9 18.202 27.385 1.532 32.589 o
2 3 10 41.164 40.737 1.824 14.851 o
2 3 11 28.702 28.936 1.792 22.642 o
2 3 12 45.401 43.973 1.962 13.139 o
2 3 13 0.066 0.444 2.545 115.745 o
2 3 14 0.885 0.531 1.183 380.112 o
2 4 0 25.578 24.289 1.851 26.106 o
2 4 1 205.679 220.278 6.351 1.245 o
2 4 2 249.610 250.878 11.765 0.840 o
2 4 3 209.383 241.153 11.348 1.024 o
2 4 4 90.955 137.575 9.623 2.720 o
2 4 5 93.706 100.636 7.388 3.549 o
2 4 6 145.394 157.442 10.927 1.727 o
2 4 7 44.112 62.645 3.731 9.906 o
2 4 8 6.185 5.427 1.577 101.437 o
2 4 9 51.960 59.274 2.377 10.038 o
2 4 10 86.969 80.367 3.078 5.350 o
2 4 11 53.712 54.669 3.842 9.039 o
2 4 12 45.485 59.758 2.722 10.827 o
2 4 13 21.377 28.116 1.572 28.917 o
2 4 14 16.809 18.970 1.466 40.336 o
2 5 0 263.837 286.665 9.110 0.785 o
2 5 1 2.300 -0.501 1.204 284.338 o
2 5 2 888.651 955.511 30.638 0.083 o
2 5 3 745.605 748.954 34.395 0.111 o
2 5 4 327.882 367.344 24.274 0.397 o
2 5 5 309.621 319.602 21.232 0.479 o
2 5 6 323.978 372.745 24.647 0.395 o
2 5 7 239.448 249.094 11.919 0.874 o
2 5 8 251.701 212.383 5.344 1.033 o
2 5 9 100.637 111.209 3.592 3.914 o
2 5 10 2.660 4.618 1.204 182.522 o
2 5 11 401.220 410.351 15.460 0.372 o
2 5 12 33.603 37.265 2.322 17.265 o
2 5 13 1.136 3.593 1.074 278.574 o
2 5 14 10.317 6.957 1.088 82.216 o
2 6 0 576.842 647.026 42.216 0.138 o
2 6 1 14.371 21.370 1.371 43.030 o
2 6 2 138.897 166.601 5.507 2.188 o
2 6 3 383.502 388.394 14.624 0.407 o
2 6 4 10.512 22.846 3.663 28.318 o
2 6 5 938.372 1049.320 68.291 0.054 o
2 6 6 2.147 3.601 3.415 55.498 o
2 6 7 175.783 173.653 5.314 1.705 o
2 6 8 237.561 235.865 6.084 1.033 o
2 6 9 4.419 3.136 1.266 155.127 o
2 6 10 139.153 118.599 4.707 2.655 o
2 6 11 57.466 56.934 2.545 9.295 o
2 6 12 39.478 47.491 2.283 13.871 o
2 6 13 12.258 11.741 1.227 61.218 o
2 6 14 3.363 0.683 1.490 180.357 o
2 7 0 103.810 111.439 8.071 3.018 o
2 7 1 53.434 52.283 3.285 9.693 o
2 7 2 136.981 96.646 4.041 3.003 o
2 7 3 18.468 14.928 1.715 39.263 o
2 7 4 400.202 440.432 16.750 0.351 o
2 7 5 107.934 110.818 8.381 2.880 o
2 7 6 24.584 27.491 1.610 26.393 o
2 7 7 58.941 63.319 2.809 8.543 o
2 7 8 113.158 99.281 3.113 3.745 o
2 7 9 1260.140 1174.540 34.783 0.048 o
2 7 10 0.057 5.423 2.918 76.577 o
2 7 11 33.471 34.558 2.304 17.867 o
2 7 12 3.759 1.446 1.570 155.318 o
2 7 13 9.550 9.872 1.286 74.852 o
2 8 0 33.020 36.925 1.796 18.463 o
2 8 1 1.684 3.787 3.352 58.145 o
2 8 2 0.683 6.773 2.235 106.059 o
2 8 3 299.452 350.294 16.484 0.531 o
2 8 4 30.521 41.001 2.066 18.199 o
2 8 5 1.538 4.518 0.930 259.890 o
2 8 6 143.855 137.868 4.215 2.425 o
2 8 7 509.518 480.170 14.125 0.265 o
2 8 8 18.688 22.807 1.719 33.754 o
2 8 9 175.636 168.149 6.499 1.681 o
2 8 10 8.428 12.556 1.730 65.390 o
2 8 11 3.148 1.598 2.049 120.497 o
2 8 12 2.952 5.223 1.493 144.070 o
2 8 13 20.530 24.907 1.596 31.173 o
2 9 0 123.348 147.783 5.699 2.586 o
2 9 1 0.079 -1.392 1.587 299.955 o
2 9 2 134.436 139.419 4.740 2.543 o
2 9 3 86.304 88.264 3.862 4.980 o
2 9 4 64.316 56.544 2.018 8.665 o
2 9 5 49.631 48.079 1.906 11.775 o
2 9 6 37.875 36.097 1.647 16.914 o
2 9 7 224.326 227.667 6.192 1.119 o
2 9 8 107.026 109.629 3.781 3.694 o
2 9 9 1.756 2.038 1.734 169.755 o
2 9 10 17.568 18.927 1.610 38.324 o
2 9 11 0.144 2.281 1.223 350.539 o
2 9 12 1.901 0.648 1.229 282.255 o
2 9 13 28.762 27.316 2.173 22.090 o
2 10 0 138.066 132.387 4.580 2.554 o
2 10 1 29.537 35.161 2.222 19.585 o
2 10 2 13.217 13.467 1.204 55.862 o
2 10 3 1.878 5.716 1.248 183.557 o
2 10 4 91.184 92.036 3.343 4.755 o
2 10 5 2.718 4.908 1.311 167.171 o
2 10 6 0.418 -0.725 1.023 603.942 o
2 10 7 0.164 0.579 1.107 522.748 o
2 10 8 14.462 17.643 1.651 44.149 o
2 10 9 11.822 10.011 1.414 63.169 o
2 10 10 0.945 -1.091 1.476 285.674 o
2 10 11 0.002 0.435 1.490 328.478 o
2 10 12 4.879 3.341 1.211 149.288 o
2 11 0 12.088 6.390 2.235 54.369 o
2 11 1 2.579 4.905 2.483 85.682 o
2 11 2 28.851 26.350 2.170 22.320 o
2 11 3 9.438 17.754 1.503 57.194 o
2 11 4 39.566 41.382 3.871 12.375 o
2 11 5 18.612 24.147 1.568 33.803 o
2 11 6 0.881 1.575 2.049 150.507 o
2 11 7 36.589 34.838 2.501 16.317 o
2 11 8 0.751 2.829 1.167 302.296 o
2 11 9 13.407 22.943 2.348 35.970 o
2 11 10 2.359 1.506 1.397 210.083 o
2 11 11 3.377 2.421 1.428 167.701 o
2 12 0 0.719 3.973 2.545 96.501 o
2 12 1 24.333 23.095 2.856 23.550 o
2 12 2 47.246 44.513 3.725 10.848 o
2 12 3 48.162 61.751 5.898 7.485 o
2 12 4 57.790 54.815 4.873 7.758 o
2 12 5 4.866 5.631 1.701 106.043 o
2 12 6 3.182 -0.662 1.670 169.390 o
2 12 7 7.075 5.206 1.652 92.646 o
2 12 8 4.638 1.987 1.800 120.299 o
2 12 9 11.084 11.453 4.222 27.454 o
2 13 2 53.758 49.604 3.787 9.413 o
2 13 3 17.754 20.798 2.359 32.181 o
2 13 4 25.781 36.198 2.794 19.618 o
2 13 5 4.197 12.674 2.080 73.741 o
2 13 6 0.013 -2.407 2.390 134.221 o
2 13 7 2.056 0.827 1.126 293.744 o
2 13 8 1.177 2.049 1.925 156.653 o
3 -12 0 54.613 51.467 3.601 9.328 o
3 -12 1 38.505 27.172 1.493 18.649 o
3 -12 2 57.067 36.753 2.607 10.906 o
3 -11 0 29.146 32.338 2.018 20.924 o
3 -11 1 74.124 79.063 3.929 5.952 o
3 -11 2 151.390 161.269 7.485 1.919 o
3 -11 3 123.844 139.826 7.543 2.446 o
3 -11 4 40.594 45.983 5.277 9.797 o
3 -11 5 12.300 8.505 1.055 69.266 o
3 -10 0 31.809 37.493 2.434 17.691 o
3 -10 1 0.037 1.897 1.288 350.759 o
3 -10 2 0.254 0.685 1.273 395.589 o
3 -10 3 0.017 1.484 1.237 396.172 o
3 -10 4 15.850 18.915 1.602 41.025 o
3 -10 5 34.954 33.651 2.639 16.835 o
3 -10 6 73.831 53.103 6.550 5.574 o
3 -10 7 4.045 1.490 0.931 217.967 o
3 -9 0 25.135 23.985 2.102 25.676 o
3 -9 1 22.075 18.807 2.007 30.826 o
3 -9 2 69.427 64.590 6.208 5.678 o
3 -9 3 14.566 17.788 2.013 40.742 o
3 -9 4 0.141 -0.993 2.173 160.058 o
3 -9 5 21.393 27.884 2.576 25.063 o
3 -9 6 7.127 9.262 1.475 85.037 o
3 -9 7 0.072 1.057 1.119 487.787 o
3 -9 8 63.060 57.116 3.911 7.788 o
3 -8 0 80.207 75.155 7.853 4.234 o
3 -8 1 0.042 1.753 1.803 204.895 o
3 -8 2 142.295 128.480 6.255 2.371 o
3 -8 3 0.577 4.656 2.359 107.330 o
3 -8 4 91.088 92.365 9.374 3.222 o
3 -8 5 0.044 2.431 1.956 170.451 o
3 -8 6 12.495 14.460 1.874 49.063 o
3 -8 7 36.748 41.616 2.732 14.829 o
3 -8 8 0.272 0.288 1.490 314.258 o
3 -8 9 2.446 2.856 1.242 208.948 o
3 -7 0 8.648 8.373 1.642 75.028 o
3 -7 1 148.842 120.049 11.268 1.842 o
3 -7 2 72.478 76.620 3.249 6.401 o
3 -7 3 8.748 6.709 1.905 71.767 o
3 -7 4 170.942 172.500 6.783 1.692 o
3 -7 5 96.976 105.914 5.290 3.839 o
3 -7 6 54.902 66.507 4.083 8.034 o
3 -7 7 14.815 14.393 1.325 49.516 o
3 -7 8 11.078 13.016 1.171 63.776 o
3 -7 9 0.021 2.081 0.896 558.356 o
3 -7 10 9.723 10.682 0.909 78.266 o
3 -6 0 13.321 24.183 1.300 42.847 o
3 -6 1 117.438 125.981 5.067 3.009 o
3 -6 2 58.078 52.832 4.842 7.850 o
3 -6 3 53.379 53.254 2.719 10.059 o
3 -6 4 5.493 3.476 1.520 120.150 o
3 -6 5 7.692 6.278 2.632 58.167 o
3 -6 6 4.260 5.561 1.527 121.870 o
3 -6 7 77.017 79.030 3.393 5.938 o
3 -6 8 0.142 -0.816 1.595 293.033 o
3 -6 9 2.852 3.599 1.551 154.147 o
3 -6 10 2.656 3.321 1.039 221.607 o
3 -6 11 3.994 3.533 0.943 187.025 o
3 -5 0 3.038 2.602 2.328 98.213 o
3 -5 1 51.745 55.130 3.444 9.601 o
3 -5 2 286.697 323.451 21.481 0.504 o
3 -5 3 69.648 66.304 5.587 5.935 o
3 -5 4 18.579 21.125 2.088 32.791 o
3 -5 5 24.655 31.698 2.026 23.647 o
3 -5 6 310.239 318.092 10.325 0.611 o
3 -5 7 15.879 21.631 1.509 39.445 o
3 -5 8 42.743 44.135 2.500 13.222 o
3 -5 9 7.696 6.963 1.482 88.418 o
3 -5 10 2.882 5.690 1.290 157.925 o
3 -5 11 52.020 56.466 2.816 9.950 o
3 -5 12 48.076 48.836 2.392 11.640 o
3 -4 0 156.945 152.588 11.578 1.596 o
3 -4 1 20.243 24.422 2.434 27.837 o
3 -4 2 37.495 40.721 2.829 14.591 o
3 -4 3 41.011 49.232 4.718 10.244 o
3 -4 4 0.364 -6.270 3.477 62.509 o
3 -4 5 21.418 16.072 1.318 36.508 o
3 -4 6 2.202 -2.237 1.558 211.722 o
3 -4 7 44.669 47.004 1.892 13.008 o
3 -4 8 56.413 57.730 2.349 9.498 o
3 -4 9 340.249 357.591 11.710 0.507 o
3 -4 10 14.224 16.661 1.340 48.183 o
3 -4 11 0.963 1.431 1.198 327.582 o
3 -4 12 62.800 77.728 3.709 6.958 o
3 -3 0 9.742 10.128 2.245 55.420 o
3 -3 1 17.105 18.663 2.514 32.933 o
3 -3 2 29.998 17.261 2.217 24.246 o
3 -3 3 84.204 100.996 4.259 4.673 o
3 -3 4 30.612 23.107 2.182 22.207 o
3 -3 5 44.447 50.160 6.363 7.881 o
3 -3 6 12.668 5.781 1.446 67.357 o
3 -3 7 326.000 358.108 12.769 0.520 o
3 -3 8 276.714 276.196 9.042 0.763 o
3 -3 9 32.677 33.703 2.061 18.838 o
3 -3 10 33.985 37.340 1.819 17.942 o
3 -3 11 14.457 17.783 1.456 45.616 o
3 -3 12 41.515 43.443 1.712 14.463 o
3 -3 13 66.833 55.925 2.721 8.098 o
3 -2 0 26.494 18.355 1.728 28.166 o
3 -2 1 2.119 3.092 1.740 152.305 o
3 -2 2 174.714 151.243 7.375 1.728 o
3 -2 3 368.576 348.595 23.095 0.379 o
3 -2 4 293.349 288.904 13.608 0.639 o
3 -2 5 50.704 57.816 5.618 7.675 o
3 -2 6 35.437 32.288 3.290 15.580 o
3 -2 7 0.010 1.230 1.424 324.719 o
3 -2 8 97.676 99.870 3.971 4.179 o
3 -2 9 63.838 59.824 2.997 8.080 o
3 -2 10 23.451 19.370 3.042 24.406 o
3 -2 11 25.971 25.909 1.800 25.386 o
3 -2 12 21.786 22.850 1.308 32.024 o
3 -2 13 93.484 88.068 2.964 4.811 o
3 -1 0 11.826 22.576 1.724 43.837 o
3 -1 1 37.022 32.806 2.266 16.924 o
3 -1 2 17.569 9.018 1.074 51.355 o
3 -1 3 21.010 23.359 2.080 29.337 o
3 -1 4 31.876 33.111 1.971 19.503 o
3 -1 5 136.779 149.589 7.148 2.212 o
3 -1 6 49.206 42.572 3.309 11.136 o
3 -1 7 9.993 3.352 3.477 40.658 o
3 -1 8 4.811 9.564 2.756 58.593 o
3 -1 9 8.801 12.958 1.693 64.035 o
3 -1 10 52.958 55.285 3.358 9.488 o
3 -1 11 5.753 9.512 1.682 86.258 o
3 -1 12 0.014 1.252 1.345 356.743 o
3 -1 13 136.653 134.757 4.470 2.566 o
3 0 0 1.932 9.464 1.625 120.213 o
3 0 1 20.477 37.892 2.007 24.405 o
3 0 2 752.819 702.934 22.916 0.126 o
3 0 3 89.978 51.358 2.386 6.283 o
3 0 4 18.496 17.196 1.895 36.424 o
3 0 5 264.489 276.010 10.645 0.775 o
3 0 6 211.711 182.156 10.288 1.195 o
3 0 7 60.718 44.638 4.967 7.896 o
3 0 8 19.120 20.398 1.512 35.750 o
3 0 9 54.293 54.320 2.608 9.911 o
3 0 10 9.825 13.266 1.732 59.481 o
3 0 11 30.661 33.094 2.586 18.710 o
3 0 12 2.268 1.405 1.821 155.341 o
3 0 13 166.705 175.070 8.121 1.648 o
3 0 14 50.878 45.383 3.228 10.682 o
3 1 0 4.643 10.747 1.338 101.592 o
3 1 1 938.160 869.250 37.716 0.078 o
3 1 2 180.524 179.546 6.090 1.599 o
3 1 3 30.331 48.728 3.495 14.302 o
3 1 4 117.034 97.187 5.004 3.402 o
3 1 5 271.849 263.296 16.434 0.667 o
3 1 6 30.324 24.927 2.133 21.994 o
3 1 7 162.750 148.090 7.415 1.869 o
3 1 8 42.042 32.085 1.735 16.044 o
3 1 9 90.975 94.952 2.906 4.775 o
3 1 10 40.544 35.309 2.019 15.658 o
3 1 11 6.884 10.771 1.702 76.229 o
3 1 12 7.831 4.802 1.535 92.999 o
3 1 13 0.869 2.573 1.706 188.152 o
3 1 14 2.894 3.849 1.552 151.118 o
3 2 0 877.252 919.535 29.629 0.086 o
3 2 1 553.435 640.704 24.159 0.184 o
3 2 2 5.646 8.505 2.856 55.438 o
3 2 3 11.587 13.362 1.632 55.651 o
3 2 4 2.864 4.325 1.578 145.340 o
3 2 5 79.538 77.708 3.460 5.792 o
3 2 6 82.643 89.904 5.606 4.620 o
3 2 7 4.967 7.135 2.121 82.038 o
3 2 8 15.727 9.377 1.149 55.079 o
3 2 9 259.773 263.344 6.612 0.873 o
3 2 10 54.831 51.827 1.859 10.479 o
3 2 11 5.032 5.602 2.235 81.378 o
3 2 12 144.558 130.515 6.321 2.312 o
3 2 13 117.962 117.729 4.623 3.151 o
3 2 14 74.079 69.409 4.842 5.907 o
3 3 0 257.019 215.884 13.224 0.840 o
3 3 1 215.636 137.785 6.625 1.457 o
3 3 2 511.002 515.404 23.749 0.227 o
3 3 3 34.144 38.367 4.284 13.128 o
3 3 4 35.059 38.502 2.150 16.795 o
3 3 5 5.198 8.958 1.571 95.678 o
3 3 6 11.594 6.100 1.646 67.254 o
3 3 7 67.460 69.338 3.894 6.831 o
3 3 8 21.920 20.905 1.291 33.011 o
3 3 9 35.755 31.715 1.416 18.963 o
3 3 10 4.091 4.514 1.240 150.643 o
3 3 11 2.422 4.599 1.216 187.568 o
3 3 12 0.065 0.873 1.800 218.702 o
3 3 13 27.557 23.157 2.670 22.377 o
3 3 14 23.511 15.617 1.414 33.740 o
3 4 0 379.317 439.949 32.438 0.270 o
3 4 1 1676.820 1752.970 113.611 0.019 o
3 4 2 34.178 25.143 3.725 16.061 o
3 4 3 816.154 791.180 36.436 0.096 o
3 4 4 507.131 549.246 35.946 0.182 o
3 4 5 39.139 39.748 5.277 10.427 o
3 4 6 33.276 25.899 2.844 18.483 o
3 4 7 13.887 32.037 3.032 26.624 o
3 4 8 25.709 12.394 1.188 33.924 o
3 4 9 72.816 70.588 2.201 6.954 o
3 4 10 17.756 16.764 1.316 41.504 o
3 4 11 2.060 2.010 1.201 246.165 o
3 4 12 82.802 79.594 3.348 5.557 o
3 4 13 6.873 6.880 1.147 105.690 o
3 4 14 6.659 7.202 1.428 96.513 o
3 5 0 2.131 3.237 1.879 137.252 o
3 5 1 484.602 605.992 27.700 0.206 o
3 5 2 160.306 133.566 6.716 2.035 o
3 5 3 99.307 118.702 8.630 2.929 o
3 5 4 1.100 14.403 2.612 66.520 o
3 5 5 544.580 594.939 38.988 0.158 o
3 5 6 1.068 7.289 2.737 75.999 o
3 5 7 46.578 34.743 3.973 11.512 o
3 5 8 0.030 2.221 1.201 373.056 o
3 5 9 10.873 12.454 1.270 64.238 o
3 5 10 72.604 66.254 2.951 6.922 o
3 5 11 0.025 0.253 1.424 364.072 o
3 5 12 9.643 7.542 1.320 79.562 o
3 5 13 0.088 -1.431 1.435 364.274 o
3 5 14 17.780 13.472 1.366 44.047 o
3 6 0 250.199 303.771 20.053 0.601 o
3 6 1 357.936 421.418 27.813 0.320 o
3 6 2 737.802 807.730 37.227 0.105 o
3 6 3 26.224 28.293 2.844 21.129 o
3 6 4 100.758 88.592 7.015 3.609 o
3 6 5 131.766 115.475 6.168 2.684 o
3 6 6 26.548 28.620 4.408 15.963 o
3 6 7 10.194 8.449 1.303 74.860 o
3 6 8 3.891 4.739 1.852 110.659 o
3 6 9 340.213 340.019 10.064 0.534 o
3 6 10 4.588 8.387 1.749 95.121 o
3 6 11 209.329 219.815 8.326 1.170 o
3 6 12 1.321 -0.034 1.183 363.287 o
3 6 13 18.198 17.850 2.856 29.915 o
3 6 14 0.925 1.366 1.428 263.878 o
3 7 0 136.201 161.353 11.423 1.750 o
3 7 1 15.995 2.483 3.601 32.815 o
3 7 2 84.608 89.503 4.958 4.736 o
3 7 3 6.350 6.688 2.484 65.414 o
3 7 4 262.943 307.837 14.640 0.669 o
3 7 5 1.426 4.494 3.104 65.872 o
3 7 6 43.496 52.738 2.051 12.482 o
3 7 7 26.311 25.221 2.206 24.093 o
3 7 8 13.326 12.071 1.428 55.140 o
3 7 9 0.190 -0.675 1.622 281.008 o
3 7 10 144.994 162.528 7.792 1.964 o
3 7 11 12.307 11.056 1.859 53.715 o
3 7 12 7.073 6.858 1.539 91.029 o
3 7 13 0.018 0.528 1.211 474.929 o
3 7 14 0.045 -0.248 1.180 542.470 o
3 8 0 197.365 196.192 5.769 1.401 o
3 8 1 0.003 -0.414 1.075 662.932 o
3 8 2 12.705 25.507 1.910 38.563 o
3 8 3 110.642 133.309 5.430 3.038 o
3 8 4 165.788 188.328 5.578 1.721 o
3 8 5 213.848 202.442 5.953 1.260 o
3 8 6 118.659 133.525 4.154 2.989 o
3 8 7 11.187 14.238 1.408 58.427 o
3 8 8 216.091 214.119 7.411 1.173 o
3 8 9 139.151 154.874 6.068 2.230 o
3 8 10 81.536 70.601 3.101 6.004 o
3 8 11 1.475 3.477 2.856 77.423 o
3 8 12 3.771 2.744 0.982 200.876 o
3 8 13 0.009 -2.545 1.738 253.668 o
3 9 0 547.653 513.947 14.697 0.233 o
3 9 1 50.476 40.449 1.712 12.554 o
3 9 2 174.114 189.557 5.624 1.631 o
3 9 3 34.365 32.915 2.724 17.005 o
3 9 4 22.221 16.101 1.351 35.288 o
3 9 5 123.688 117.606 3.368 3.134 o
3 9 6 40.450 36.777 1.631 15.906 o
3 9 7 139.078 143.168 4.833 2.420 o
3 9 8 21.967 22.279 1.477 31.512 o
3 9 9 9.729 9.873 1.422 71.470 o
3 9 10 17.052 16.557 1.423 42.204 o
3 9 11 5.022 5.067 1.132 138.189 o
3 9 12 0.075 1.428 1.925 185.968 o
3 10 0 197.274 174.809 8.164 1.396 o
3 10 1 2.833 3.098 1.451 169.589 o
3 10 2 112.167 126.778 3.987 3.258 o
3 10 3 282.001 286.856 9.495 0.726 o
3 10 4 801.685 765.618 28.853 0.107 o
3 10 5 153.480 153.638 7.372 1.948 o
3 10 6 1.739 1.296 1.089 308.973 o
3 10 7 3.696 8.071 1.250 129.255 o
3 10 8 8.384 5.834 1.153 97.266 o
3 10 9 1.621 4.584 1.671 155.240 o
3 10 10 0.637 -0.000 1.038 541.139 o
3 10 11 8.411 9.431 2.421 56.513 o
3 10 12 5.384 -0.270 0.804 210.673 o
3 11 0 29.094 30.497 3.539 17.344 o
3 11 1 3.997 2.607 2.732 73.745 o
3 11 2 32.556 31.786 3.352 16.428 o
3 11 3 27.732 22.559 1.730 25.531 o
3 11 4 145.216 164.253 6.392 2.055 o
3 11 5 0.403 0.789 1.436 308.190 o
3 11 6 78.483 85.353 4.399 5.328 o
3 11 7 46.702 61.204 3.539 9.809 o
3 11 8 14.590 11.175 1.862 48.221 o
3 11 9 1.161 0.683 2.980 79.209 o
3 11 10 0.152 -0.621 1.676 265.557 o
3 11 11 3.384 2.670 0.993 213.205 o
3 12 0 30.381 35.573 3.663 15.781 o
3 12 1 0.231 -2.794 2.607 110.906 o
3 12 2 60.882 55.999 4.470 7.694 o
3 12 3 1.918 3.877 1.734 149.707 o
3 12 4 31.424 44.063 2.761 16.034 o
3 12 5 18.279 18.017 1.500 38.612 o
3 12 6 0.164 -0.260 1.247 467.734 o
3 12 7 50.620 53.981 2.382 10.695 o
3 12 8 0.578 -0.307 1.607 265.507 o
3 12 9 0.180 -0.248 1.676 264.173 o
3 12 10 0.060 0.559 1.304 408.064 o
3 13 0 5.256 6.084 2.111 83.689 o
3 13 1 5.048 0.000 2.359 91.737 o
3 13 2 34.803 55.378 4.284 11.337 o
3 13 3 15.832 8.319 2.297 43.624 o
3 13 4 9.332 11.113 2.235 55.385 o
3 13 5 0.636 6.643 2.049 120.386 o
3 13 6 0.220 3.787 1.925 158.232 o
3 13 7 4.952 3.042 1.738 115.382 o
3 13 8 2.736 6.767 1.490 136.006 o
3 14 4 2.271 6.022 1.490 148.843 o
4 -11 0 7.500 7.450 1.428 89.735 o
4 -11 1 25.046 22.102 2.049 26.637 o
4 -11 2 26.948 24.212 2.111 24.319 o
4 -11 3 17.108 14.714 1.552 42.805 o
4 -10 0 42.933 45.226 2.545 12.995 o
4 -10 1 41.798 45.052 2.980 12.758 o
4 -10 2 13.218 12.380 1.198 57.496 o
4 -10 3 5.205 4.744 1.048 142.615 o
4 -10 4 20.134 16.907 2.825 28.858 o
4 -10 5 6.325 5.599 0.822 130.229 o
4 -9 0 53.190 49.312 2.317 10.700 o
4 -9 1 0.030 0.793 1.685 250.200 o
4 -9 2 2.952 -0.028 1.669 174.475 o
4 -9 3 47.930 42.825 2.602 12.092 o
4 -9 4 26.245 19.395 1.690 28.069 o
4 -9 5 0.449 -0.319 1.091 536.168 o
4 -9 6 1.662 -0.281 1.119 356.859 o
4 -9 7 9.085 8.508 1.069 85.288 o
4 -8 0 2.908 2.589 1.343 186.248 o
4 -8 1 8.514 11.922 1.468 71.404 o
4 -8 2 3.134 4.316 1.819 122.790 o
4 -8 3 44.821 44.638 3.787 11.182 o
4 -8 4 11.914 8.804 1.445 64.514 o
4 -8 5 6.462 5.320 1.361 108.604 o
4 -8 6 9.781 9.259 1.242 76.044 o
4 -8 7 0.289 1.227 1.008 511.340 o
4 -8 8 9.915 10.617 0.836 78.455 o
4 -7 0 184.154 192.918 5.675 1.523 o
4 -7 1 178.690 179.150 6.039 1.620 o
4 -7 2 17.307 15.964 1.577 41.230 o
4 -7 3 169.965 155.704 10.492 1.556 o
4 -7 4 15.313 21.917 4.035 23.159 o
4 -7 5 4.630 6.184 1.911 95.671 o
4 -7 6 51.035 64.215 4.470 8.284 o
4 -7 7 17.994 21.240 4.532 19.593 o
4 -7 8 12.488 18.448 2.314 40.641 o
4 -7 9 6.864 7.591 1.031 106.231 o
4 -6 0 41.027 46.811 1.693 14.145 o
4 -6 1 104.858 96.728 3.898 3.977 o
4 -6 2 20.230 15.915 1.563 36.980 o
4 -6 3 43.745 40.947 3.184 12.520 o
4 -6 4 61.970 65.702 3.933 7.461 o
4 -6 5 7.828 6.891 2.980 49.765 o
4 -6 6 4.359 5.435 1.558 119.681 o
4 -6 7 0.000 0.699 1.216 461.001 o
4 -6 8 1.640 -0.864 1.099 366.352 o
4 -6 9 3.422 2.742 1.285 178.191 o
4 -6 10 7.007 6.686 2.080 74.555 o
4 -5 0 152.852 151.794 3.871 2.187 o
4 -5 1 106.964 104.716 3.924 3.758 o
4 -5 2 39.232 47.890 1.764 14.432 o
4 -5 3 12.191 10.626 1.600 58.286 o
4 -5 4 4.031 4.310 1.291 149.631 o
4 -5 5 18.381 20.944 1.564 36.088 o
4 -5 6 50.556 47.967 4.410 9.362 o
4 -5 7 60.908 61.874 2.444 8.574 o
4 -5 8 3.678 6.354 1.221 143.539 o
4 -5 9 23.331 19.456 1.526 31.375 o
4 -5 10 2.208 0.682 1.625 190.565 o
4 -5 11 11.755 12.675 1.211 61.534 o
4 -4 0 118.964 126.032 13.193 1.888 o
4 -4 1 0.304 1.184 2.263 137.064 o
4 -4 2 0.705 2.359 3.290 64.796 o
4 -4 3 0.323 1.751 1.375 302.576 o
4 -4 4 4.698 7.405 1.254 120.832 o
4 -4 5 17.678 17.537 1.514 39.798 o
4 -4 6 5.000 6.052 1.194 128.380 o
4 -4 7 85.756 89.811 3.349 5.090 o
4 -4 8 24.588 28.517 2.366 23.599 o
4 -4 9 49.728 50.642 2.447 11.106 o
4 -4 10 0.167 -1.487 1.288 439.387 o
4 -4 11 2.589 2.181 1.085 239.950 o
4 -4 12 4.453 5.234 1.521 121.895 o
4 -3 0 75.163 81.709 6.208 4.935 o
4 -3 1 74.206 67.142 4.008 6.337 o
4 -3 2 18.854 23.327 2.630 28.396 o
4 -3 3 108.064 90.724 5.566 3.670 o
4 -3 4 444.405 402.149 16.511 0.331 o
4 -3 5 138.805 147.266 4.445 2.416 o
4 -3 6 15.303 13.216 1.075 51.757 o
4 -3 7 131.196 140.936 4.020 2.646 o
4 -3 8 179.531 202.070 7.814 1.441 o
4 -3 9 12.957 15.380 1.672 49.282 o
4 -3 10 20.410 25.703 1.522 31.184 o
4 -3 11 46.992 61.322 2.638 10.500 o
4 -3 12 51.977 68.362 2.735 9.153 o
4 -2 0 398.620 310.387 15.693 0.428 o
4 -2 1 0.825 2.172 2.066 144.677 o
4 -2 2 141.652 111.796 5.904 2.560 o
4 -2 3 33.848 34.274 3.084 16.200 o
4 -2 4 850.881 831.353 30.969 0.094 o
4 -2 5 86.443 94.281 5.459 4.409 o
4 -2 6 4.726 12.691 1.442 90.324 o
4 -2 7 83.432 80.177 3.149 5.551 o
4 -2 8 15.114 14.153 1.675 46.022 o
4 -2 9 0.026 0.539 1.924 198.963 o
4 -2 10 2.527 0.506 1.528 199.290 o
4 -2 11 1.495 2.866 1.281 236.765 o
4 -2 12 1.194 2.059 1.037 336.208 o
4 -2 13 2.879 3.815 0.954 215.503 o
4 -1 0 66.071 58.802 2.842 7.967 o
4 -1 1 34.434 43.205 3.911 13.217 o
4 -1 2 1268.700 1373.820 73.413 0.035 o
4 -1 3 4574.260 4818.740 180.209 0.003 o
4 -1 4 13542.100 15052.100 562.635 0.000 o
4 -1 5 1045.330 1096.620 49.210 0.056 o
4 -1 6 299.238 333.345 18.377 0.521 o
4 -1 7 10.771 10.498 1.401 66.319 o
4 -1 8 0.238 -1.041 1.159 522.309 o
4 -1 9 70.480 90.748 3.256 6.027 o
4 -1 10 40.004 43.914 2.800 13.551 o
4 -1 11 24.378 28.186 2.918 21.854 o
4 -1 12 0.007 1.166 1.144 472.217 o
4 -1 13 4.486 6.324 1.335 125.654 o
4 0 0 45.701 45.072 3.663 11.139 o
4 0 1 3.527 1.289 2.390 95.793 o
4 0 2 376.377 379.817 12.431 0.434 o
4 0 3 435.865 412.439 13.526 0.347 o
4 0 4 3288.740 3467.270 112.378 0.006 o
4 0 5 15.357 26.296 5.122 17.139 o
4 0 6 84.009 91.438 5.303 4.618 o
4 0 7 17.983 17.949 1.366 39.881 o
4 0 8 162.973 166.383 6.368 1.829 o
4 0 9 7.140 5.887 1.613 91.315 o
4 0 10 60.612 67.021 3.070 8.002 o
4 0 11 1.180 2.650 1.470 217.671 o
4 0 12 0.082 -2.555 1.257 472.649 o
4 0 13 38.626 38.583 2.276 15.400 o
4 0 14 18.666 19.432 1.676 36.083 o
4 1 0 197.179 196.369 7.739 1.337 o
4 1 1 156.089 138.519 4.742 2.191 o
4 1 2 11.225 21.794 1.600 46.846 o
4 1 3 850.585 817.901 26.478 0.098 o
4 1 4 400.118 364.720 12.090 0.416 o
4 1 5 628.342 648.964 29.102 0.152 o
4 1 6 24.557 27.939 2.656 22.770 o
4 1 7 35.434 30.371 3.003 16.492 o
4 1 8 138.822 143.026 4.511 2.448 o
4 1 9 29.927 28.995 1.676 22.173 o
4 1 10 237.229 243.640 9.355 0.952 o
4 1 11 24.358 29.738 2.028 24.469 o
4 1 12 10.328 11.879 1.539 63.203 o
4 1 13 4.751 4.659 1.426 127.423 o
4 1 14 0.011 -0.869 0.878 988.277 o
4 2 0 854.149 692.476 22.512 0.109 o
4 2 1 59.367 44.915 2.170 10.127 o
4 2 2 471.264 447.182 29.303 0.240 o
4 2 3 43.246 66.966 4.364 9.126 o
4 2 4 13.249 19.950 2.003 41.203 o
4 2 5 20.916 17.371 2.081 32.343 o
4 2 6 139.366 146.267 7.260 2.188 o
4 2 7 41.557 42.913 2.700 13.421 o
4 2 8 25.948 22.656 1.352 27.983 o
4 2 9 52.654 56.092 2.444 10.138 o
4 2 10 1.040 1.799 1.165 318.627 o
4 2 11 69.995 70.376 3.164 6.888 o
4 2 12 0.659 1.519 1.477 260.389 o
4 2 13 0.015 0.685 1.207 465.743 o
4 2 14 0.404 1.614 1.242 349.722 o
4 3 0 0.171 4.211 1.886 160.094 o
4 3 1 12.472 21.130 1.935 42.111 o
4 3 2 1460.360 1535.740 70.436 0.029 o
4 3 3 22.752 25.019 3.725 20.305 o
4 3 4 10.263 11.039 2.182 53.992 o
4 3 5 99.159 79.271 3.565 4.635 o
4 3 6 549.001 602.100 27.358 0.185 o
4 3 7 23.019 24.833 4.284 18.095 o
4 3 8 132.179 142.923 4.169 2.596 o
4 3 9 175.808 175.349 4.668 1.720 o
4 3 10 0.071 -1.661 1.576 304.563 o
4 3 11 0.122 0.734 1.140 491.804 o
4 3 12 7.823 12.046 1.685 69.628 o
4 3 13 53.770 54.227 3.001 9.720 o
4 3 14 42.551 35.760 2.670 14.123 o
4 4 0 415.889 382.659 17.845 0.357 o
4 4 1 1169.010 1287.810 93.062 0.033 o
4 4 2 323.225 341.924 15.781 0.508 o
4 4 3 101.727 111.803 4.790 3.678 o
4 4 4 134.999 156.945 11.175 1.806 o
4 4 5 614.115 640.127 33.183 0.149 o
4 4 6 95.377 95.103 5.399 4.061 o
4 4 7 10.348 13.099 1.374 63.508 o
4 4 8 0.970 1.041 1.306 305.561 o
4 4 9 30.431 29.084 1.461 22.289 o
4 4 10 24.430 18.772 1.427 30.968 o
4 4 11 3.395 5.348 1.506 135.539 o
4 4 12 18.852 18.916 1.425 37.556 o
4 4 13 36.023 38.313 2.315 16.229 o
4 4 14 2.147 2.603 0.837 296.141 o
4 5 0 979.481 1036.260 38.902 0.067 o
4 5 1 763.381 812.601 52.957 0.085 o
4 5 2 177.222 208.510 16.700 1.019 o
4 5 3 6.300 5.712 3.539 43.228 o
4 5 4 634.819 640.551 29.632 0.150 o
4 5 5 257.608 257.643 17.507 0.684 o
4 5 6 196.742 217.505 10.689 1.165 o
4 5 7 256.541 257.189 15.428 0.731 o
4 5 8 92.609 79.966 2.782 5.103 o
4 5 9 158.525 172.191 5.909 1.872 o
4 5 10 15.725 12.820 1.917 43.838 o
4 5 11 28.777 35.239 3.313 17.223 o
4 5 12 29.714 28.108 2.103 21.534 o
4 5 13 97.654 107.981 4.715 3.892 o
4 5 14 29.768 28.434 2.421 20.591 o
4 6 0 74.322 81.404 4.604 5.614 o
4 6 1 16.637 17.259 3.539 26.806 o
4 6 2 2.562 2.539 2.542 89.600 o
4 6 3 79.739 60.158 5.525 5.542 o
4 6 4 0.001 2.933 2.765 91.006 o
4 6 5 50.678 54.741 5.401 8.015 o
4 6 6 44.129 61.726 4.576 9.138 o
4 6 7 32.200 41.805 2.262 17.049 o
4 6 8 17.461 23.557 2.602 29.646 o
4 6 9 42.363 46.863 2.598 12.879 o
4 6 10 325.757 369.456 17.208 0.470 o
4 6 11 116.335 120.110 6.457 2.918 o
4 6 12 11.985 6.643 2.545 49.149 o
4 6 13 1.039 -0.045 1.100 433.846 o
4 6 14 21.015 13.531 5.029 17.733 o
4 7 0 138.981 127.659 3.885 2.633 o
4 7 1 8.707 11.023 1.113 79.411 o
4 7 2 9.438 9.619 1.263 76.444 o
4 7 3 8.492 12.606 1.631 66.966 o
4 7 4 89.364 91.388 6.526 4.055 o
4 7 5 89.098 88.689 3.016 5.011 o
4 7 6 101.113 89.329 3.359 4.361 o
4 7 7 11.483 13.962 1.530 56.419 o
4 7 8 43.139 40.810 3.243 12.588 o
4 7 9 44.812 47.121 4.408 10.225 o
4 7 10 6.386 8.071 3.042 50.277 o
4 7 11 644.803 674.093 31.102 0.141 o
4 7 12 3.949 7.015 2.421 76.190 o
4 7 13 1.927 2.009 1.397 216.022 o
4 8 0 2.421 6.158 1.092 180.378 o
4 8 1 211.793 211.620 8.065 1.187 o
4 8 2 48.428 57.810 2.202 10.870 o
4 8 3 11.504 13.734 4.191 26.692 o
4 8 4 50.086 43.755 1.625 12.327 o
4 8 5 67.814 83.599 3.160 6.524 o
4 8 6 80.809 78.004 2.719 5.901 o
4 8 7 6.856 4.456 1.213 115.166 o
4 8 8 25.638 30.933 2.504 21.842 o
4 8 9 681.202 736.484 27.671 0.132 o
4 8 10 19.526 22.792 2.051 31.150 o
4 8 11 1.690 1.738 2.421 105.787 o
4 8 12 10.381 9.092 1.297 72.600 o
4 8 13 3.939 3.130 0.652 219.842 o
4 9 0 345.845 387.003 12.491 0.470 o
4 9 1 59.210 57.276 3.503 8.458 o
4 9 2 168.145 187.987 12.416 1.335 o
4 9 3 1.921 3.464 1.316 205.343 o
4 9 4 9.677 13.785 1.326 65.398 o
4 9 5 202.658 197.441 5.934 1.353 o
4 9 6 27.854 29.238 2.283 21.752 o
4 9 7 31.393 33.579 2.209 19.133 o
4 9 8 40.982 33.747 1.966 15.837 o
4 9 9 0.141 -0.587 1.347 406.079 o
4 9 10 65.033 64.569 4.967 6.653 o
4 9 11 10.278 9.292 1.386 71.010 o
4 9 12 0.340 1.343 0.925 548.322 o
4 9 13 0.003 -0.683 0.807 1175.760 o
4 10 0 0.821 1.242 3.104 73.715 o
4 10 1 44.910 50.273 2.393 12.143 o
4 10 2 68.447 63.644 3.119 7.353 o
4 10 3 20.768 19.395 1.570 34.051 o
4 10 4 42.845 44.696 2.237 13.416 o
4 10 5 18.952 19.100 4.718 18.808 o
4 10 6 5.091 7.593 1.283 114.238 o
4 10 7 0.765 0.406 1.273 358.620 o
4 10 8 4.919 7.325 1.908 90.008 o
4 10 9 2.493 4.035 2.049 114.718 o
4 10 10 12.695 16.079 1.987 45.725 o
4 10 11 7.112 11.065 1.075 89.591 o
4 10 12 0.705 1.800 0.993 413.777 o
4 11 0 0.024 6.938 1.481 186.692 o
4 11 1 2.719 3.477 2.918 69.932 o
4 11 2 0.089 1.913 1.802 201.371 o
4 11 3 44.961 49.606 2.321 12.269 o
4 11 4 11.126 7.122 1.768 64.738 o
4 11 5 5.507 7.655 1.533 99.749 o
4 11 6 2.468 3.281 1.475 172.875 o
4 11 7 0.818 0.994 1.051 423.072 o
4 11 8 1.909 1.174 1.114 295.239 o
4 11 9 9.658 9.101 1.103 79.644 o
4 11 10 1.611 2.483 1.117 273.484 o
4 11 11 0.307 1.552 0.931 529.164 o
4 12 0 0.082 3.415 2.918 80.954 o
4 12 1 1.154 2.670 2.732 87.067 o
4 12 2 5.031 3.663 2.607 72.017 o
4 12 3 0.002 -2.359 2.545 118.474 o
4 12 4 5.578 8.389 1.679 91.004 o
4 12 5 9.081 15.185 1.749 58.555 o
4 12 6 0.077 1.390 1.475 296.260 o
4 12 7 1.403 2.670 1.357 230.082 o
4 12 8 0.018 1.247 1.178 443.044 o
4 12 9 9.415 9.739 1.056 80.083 o
4 12 10 0.385 -0.062 1.304 402.753 o
4 13 0 0.698 3.477 2.111 132.772 o
4 13 1 1.382 2.483 2.421 105.271 o
4 13 2 1.618 9.250 2.421 82.025 o
4 13 3 1.149 3.228 2.173 123.226 o
4 13 4 36.363 46.873 3.725 12.698 o
4 13 5 2.860 4.594 2.049 108.691 o
4 13 6 5.099 9.685 1.987 79.423 o
4 13 7 0.583 0.931 1.676 227.482 o
4 13 8 0.497 -0.310 1.428 332.968 o
4 13 9 11.585 4.346 1.117 81.861 o
4 14 2 0.135 -0.062 1.428 363.649 o
4 14 3 4.570 4.780 1.676 114.091 o
4 14 4 109.032 96.973 6.519 3.366 o
4 14 5 0.479 -0.310 1.366 361.697 o
5 -10 0 64.778 69.437 3.358 7.317 o
5 -10 1 59.832 57.158 2.831 8.802 o
5 -10 2 10.317 9.734 1.273 71.881 o
5 -10 3 6.310 4.563 1.304 116.404 o
5 -9 0 28.188 28.078 1.900 22.935 o
5 -9 1 1.311 -0.447 2.980 80.074 o
5 -9 2 1.036 -0.308 1.068 451.707 o
5 -9 3 0.591 1.348 1.139 387.825 o
5 -9 4 0.047 0.364 1.521 315.120 o
5 -9 5 5.471 6.899 1.055 123.658 o
5 -9 6 5.593 2.483 0.869 166.865 o
5 -8 0 10.886 12.526 1.641 58.772 o
5 -8 1 0.783 1.572 1.265 313.432 o
5 -8 2 18.726 15.658 1.426 40.169 o
5 -8 3 18.781 17.056 1.642 37.733 o
5 -8 4 62.380 64.740 3.534 7.691 o
5 -8 5 0.225 -1.641 1.987 188.756 o
5 -8 6 47.947 54.761 6.177 7.555 o
5 -8 7 9.617 8.666 0.784 86.564 o
5 -7 0 0.594 1.339 1.107 402.572 o
5 -7 1 7.722 5.707 1.128 103.978 o
5 -7 2 56.379 62.267 3.335 8.606 o
5 -7 3 22.836 30.362 1.846 25.902 o
5 -7 4 22.409 21.136 1.967 29.589 o
5 -7 5 2.433 4.228 1.308 181.573 o
5 -7 6 29.366 29.151 3.942 16.361 o
5 -7 7 44.545 48.392 5.122 9.329 o
5 -7 8 2.635 3.680 1.292 185.299 o
5 -7 9 1.597 1.366 0.931 364.244 o
5 -6 0 53.118 39.887 1.750 12.008 o
5 -6 1 71.884 69.382 2.558 6.984 o
5 -6 2 4.700 2.860 1.248 153.926 o
5 -6 3 0.050 -0.374 1.385 394.979 o
5 -6 4 31.673 31.186 1.951 20.094 o
5 -6 5 70.267 67.728 5.150 6.069 o
5 -6 6 0.232 -0.027 1.327 407.344 o
5 -6 7 2.743 4.671 3.694 46.627 o
5 -6 8 49.121 52.401 2.722 10.834 o
5 -6 9 5.898 3.960 0.954 142.814 o
5 -6 10 0.393 0.807 0.931 592.640 o
5 -5 0 95.907 92.154 2.538 4.661 o
5 -5 1 43.353 36.232 1.507 15.180 o
5 -5 2 12.694 11.416 1.247 60.080 o
5 -5 3 4.096 6.466 1.082 144.595 o
5 -5 4 36.426 38.663 2.835 15.186 o
5 -5 5 0.262 0.464 1.660 254.041 o
5 -5 6 0.064 -2.606 1.793 236.177 o
5 -5 7 1.646 7.115 1.712 131.816 o
5 -5 8 35.752 43.672 3.884 12.918 o
5 -5 9 22.779 21.726 1.617 30.433 o
5 -5 10 42.708 39.998 2.462 13.794 o
5 -4 0 0.002 -0.451 0.942 864.121 o
5 -4 1 47.075 47.388 1.665 12.570 o
5 -4 2 57.546 52.367 1.636 10.090 o
5 -4 3 2.255 0.993 0.977 312.584 o
5 -4 4 17.721 16.118 1.243 42.544 o
5 -4 5 10.649 9.883 1.330 69.169 o
5 -4 6 1.190 0.279 1.800 193.988 o
5 -4 7 4.477 7.654 1.245 122.402 o
5 -4 8 0.133 0.226 1.392 371.098 o
5 -4 9 13.516 17.757 1.450 47.612 o
5 -4 10 63.662 70.464 5.091 6.465 o
5 -4 11 46.488 51.156 3.725 10.427 o
5 -3 0 13.313 13.858 1.465 52.429 o
5 -3 1 3.805 5.128 0.974 169.893 o
5 -3 2 4.044 2.080 0.941 206.983 o
5 -3 3 0.315 0.635 1.051 531.697 o
5 -3 4 0.703 1.453 1.234 334.484 o
5 -3 5 8.723 9.831 1.146 81.977 o
5 -3 6 121.262 116.630 3.316 3.215 o
5 -3 7 26.300 28.791 1.847 24.038 o
5 -3 8 14.991 10.079 1.490 52.689 o
5 -3 9 60.479 67.689 2.937 8.047 o
5 -3 10 4.614 5.273 1.274 134.351 o
5 -3 11 6.153 6.022 2.111 79.157 o
5 -3 12 1.828 2.235 1.366 220.877 o
5 -2 0 77.158 51.509 2.707 7.269 o
5 -2 1 5.019 6.586 2.205 80.069 o
5 -2 2 23.555 17.325 2.128 29.532 o
5 -2 3 15.008 14.975 1.322 48.456 o
5 -2 4 14.409 16.580 1.180 49.106 o
5 -2 5 77.731 82.033 2.346 6.064 o
5 -2 6 2.161 0.102 1.209 288.167 o
5 -2 7 64.602 66.044 3.658 7.346 o
5 -2 8 3.568 4.465 1.307 155.180 o
5 -2 9 10.353 12.916 1.348 64.190 o
5 -2 10 33.011 39.339 3.756 14.320 o
5 -2 11 40.280 42.114 4.346 11.450 o
5 -2 12 28.549 37.126 3.042 17.644 o
5 -1 0 1.810 6.866 1.635 137.395 o
5 -1 1 2.874 2.077 1.758 146.428 o
5 -1 2 0.003 1.076 1.555 283.511 o
5 -1 3 70.162 61.749 3.331 7.187 o
5 -1 4 15.847 23.417 2.827 29.726 o
5 -1 5 64.026 51.057 2.303 8.932 o
5 -1 6 41.202 37.961 1.717 15.378 o
5 -1 7 116.996 121.977 5.241 3.046 o
5 -1 8 163.650 175.373 7.315 1.721 o
5 -1 9 56.281 66.795 3.455 8.278 o
5 -1 10 0.102 -0.470 1.503 331.830 o
5 -1 11 0.123 1.971 1.385 305.035 o
5 -1 12 0.194 2.545 1.800 190.295 o
5 0 0 98.341 81.913 4.753 4.354 o
5 0 1 23.301 8.940 2.545 31.363 o
5 0 2 21.460 19.388 2.890 26.499 o
5 0 3 126.978 139.830 7.348 2.417 o
5 0 4 119.140 92.998 3.667 3.586 o
5 0 5 26.601 28.097 3.213 19.783 o
5 0 6 55.795 45.368 2.317 10.590 o
5 0 7 22.754 20.311 2.142 28.854 o
5 0 8 0.828 4.841 1.359 211.695 o
5 0 9 14.420 19.534 2.304 37.209 o
5 0 10 4.779 6.395 2.856 60.544 o
5 0 11 43.301 54.012 4.470 9.872 o
5 0 12 3.190 4.411 1.245 168.551 o
5 0 13 3.756 6.252 1.139 148.499 o
5 1 0 0.169 0.869 4.160 43.557 o
5 1 1 144.547 155.864 7.825 2.008 o
5 1 2 161.637 144.240 7.307 1.912 o
5 1 3 10.173 18.565 2.414 43.188 o
5 1 4 172.466 132.082 7.417 1.850 o
5 1 5 0.210 3.807 1.964 153.371 o
5 1 6 0.004 1.125 0.947 639.535 o
5 1 7 0.254 0.317 0.955 677.018 o
5 1 8 17.624 21.013 1.425 37.809 o
5 1 9 32.205 40.130 2.810 16.333 o
5 1 10 2.218 3.215 2.018 124.286 o
5 1 11 64.094 74.825 4.017 6.824 o
5 1 12 16.311 13.918 1.774 43.124 o
5 1 13 0.486 0.604 1.176 425.191 o
5 2 0 334.117 310.972 20.984 0.457 o
5 2 1 210.598 219.453 7.479 1.188 o
5 2 2 19.741 10.243 2.422 35.399 o
5 2 3 9.865 10.127 2.138 57.021 o
5 2 4 21.699 18.806 4.191 20.128 o
5 2 5 41.820 42.900 3.578 12.189 o
5 2 6 4.892 8.516 1.158 116.767 o
5 2 7 14.088 15.018 1.036 52.853 o
5 2 8 27.141 30.309 1.641 23.538 o
5 2 9 24.877 27.089 1.927 25.348 o
5 2 10 16.142 17.115 1.330 43.953 o
5 2 11 81.124 85.197 3.620 5.414 o
5 2 12 9.218 13.724 1.467 65.029 o
5 2 13 0.373 1.055 1.614 248.445 o
5 2 14 26.430 12.975 1.304 32.356 o
5 3 0 124.306 104.349 5.774 3.011 o
5 3 1 747.694 838.309 39.332 0.099 o
5 3 2 13.264 16.831 1.819 45.638 o
5 3 3 9.399 17.569 3.228 35.716 o
5 3 4 28.733 27.529 3.001 19.631 o
5 3 5 282.895 251.236 19.587 0.598 o
5 3 6 26.336 23.333 1.918 25.678 o
5 3 7 19.264 27.281 1.926 29.841 o
5 3 8 1.726 3.724 1.087 243.435 o
5 3 9 0.876 -1.366 1.162 421.617 o
5 3 10 0.013 2.226 1.201 374.578 o
5 3 11 3.909 6.290 1.125 146.464 o
5 3 12 15.984 17.124 1.494 43.088 o
5 3 13 0.689 -1.242 1.490 296.397 o
5 3 14 11.109 7.698 1.055 76.572 o
5 4 0 412.191 417.256 19.491 0.336 o
5 4 1 0.732 4.284 2.385 105.796 o
5 4 2 119.545 108.843 11.796 2.158 o
5 4 3 153.414 137.412 10.213 1.808 o
5 4 4 18.943 29.489 4.035 19.719 o
5 4 5 52.194 51.657 8.505 5.526 o
5 4 6 61.004 63.515 3.557 7.882 o
5 4 7 0.001 1.695 1.416 311.901 o
5 4 8 0.849 1.131 1.271 322.520 o
5 4 9 21.896 19.935 1.556 32.521 o
5 4 10 7.062 6.392 1.918 80.038 o
5 4 11 34.967 34.904 1.843 18.000 o
5 4 12 16.858 19.797 1.287 40.650 o
5 4 13 9.219 7.323 1.125 86.928 o
5 4 14 17.543 11.485 1.242 47.369 o
5 5 0 149.971 174.136 8.582 1.786 o
5 5 1 9.823 13.167 2.542 47.008 o
5 5 2 4.848 21.605 4.035 29.928 o
5 5 3 578.996 624.110 54.726 0.114 o
5 5 4 350.569 343.587 16.296 0.463 o
5 5 5 23.133 19.017 1.870 30.339 o
5 5 6 6.155 10.598 3.312 43.541 o
5 5 7 286.088 248.135 12.405 0.724 o
5 5 8 5.753 6.806 3.636 41.585 o
5 5 9 0.667 1.690 1.745 198.722 o
5 5 10 0.193 1.389 2.173 147.670 o
5 5 11 56.196 60.299 5.867 6.914 o
5 5 12 0.001 0.121 1.286 455.084 o
5 5 13 3.672 2.397 0.706 239.988 o
5 6 0 22.226 22.634 1.200 32.026 o
5 6 1 80.229 82.196 2.743 5.793 o
5 6 2 464.897 469.426 17.555 0.286 o
5 6 3 2.343 3.180 0.973 246.594 o
5 6 4 179.851 169.535 6.449 1.636 o
5 6 5 34.858 42.370 2.437 15.752 o
5 6 6 64.141 61.070 5.184 6.728 o
5 6 7 6.515 5.956 1.841 86.922 o
5 6 8 6.695 2.114 4.780 28.182 o
5 6 9 23.292 23.902 3.104 22.880 o
5 6 10 0.245 0.203 1.669 258.284 o
5 6 11 39.026 40.994 2.492 14.620 o
5 6 12 24.449 28.390 2.015 24.906 o
5 6 13 41.247 40.956 2.173 14.406 o
5 7 0 249.244 274.592 9.028 0.854 o
5 7 1 102.592 107.597 3.137 3.970 o
5 7 2 2.886 7.348 1.413 135.134 o
5 7 3 6.585 2.555 0.911 145.217 o
5 7 4 34.011 40.154 1.797 17.407 o
5 7 5 48.918 50.729 2.068 11.538 o
5 7 6 0.007 3.760 1.366 265.719 o
5 7 7 9.566 9.668 1.509 70.924 o
5 7 8 0.096 -0.372 2.111 170.347 o
5 7 9 31.062 27.689 2.794 19.167 o
5 7 10 12.154 11.283 1.258 61.960 o
5 7 11 25.351 28.044 2.448 23.001 o
5 7 12 11.404 20.376 2.887 35.243 o
5 7 13 1.773 0.712 1.104 323.144 o
5 8 0 781.256 792.430 22.955 0.113 o
5 8 1 0.871 1.189 1.061 400.407 o
5 8 2 437.308 443.573 14.324 0.329 o
5 8 3 8.014 6.065 1.540 87.489 o
5 8 4 2.500 3.067 1.568 163.955 o
5 8 5 20.187 30.968 1.597 28.623 o
5 8 6 38.901 52.276 2.416 13.261 o
5 8 7 28.591 30.123 2.041 21.754 o
5 8 8 23.094 20.651 1.754 30.095 o
5 8 9 116.665 121.758 11.330 2.181 o
5 8 10 107.026 111.439 7.574 3.039 o
5 8 11 55.018 42.340 3.415 10.087 o
5 8 12 40.599 37.011 6.860 8.261 o
5 8 13 13.852 14.522 3.321 31.801 o
5 9 0 0.473 1.300 1.376 307.343 o
5 9 1 45.509 40.328 2.104 13.431 o
5 9 2 421.855 428.393 16.118 0.341 o
5 9 3 0.001 0.796 1.343 380.397 o
5 9 4 227.624 247.711 11.546 0.930 o
5 9 5 140.699 131.553 8.754 2.126 o
5 9 6 255.551 235.944 10.909 0.864 o
5 9 7 142.034 129.881 5.053 2.467 o
5 9 8 56.186 53.938 2.349 9.814 o
5 9 9 10.684 16.285 3.352 33.742 o
5 9 10 14.810 11.847 1.422 51.647 o
5 9 11 11.230 12.364 1.271 63.115 o
5 9 12 0.010 0.124 1.242 485.813 o
5 10 0 5.828 10.939 1.701 81.205 o
5 10 1 26.649 23.615 2.133 24.643 o
5 10 2 25.331 22.231 1.657 27.757 o
5 10 3 17.133 15.325 1.863 39.899 o
5 10 4 0.002 0.286 1.611 287.263 o
5 10 5 48.336 60.106 2.673 10.352 o
5 10 6 531.840 561.019 20.682 0.216 o
5 10 7 22.413 20.769 1.656 31.116 o
5 10 8 48.704 47.630 2.605 11.450 o
5 10 9 10.722 10.581 1.325 67.544 o
5 10 10 10.301 11.571 1.220 68.875 o
5 10 11 8.666 6.879 0.963 95.987 o
5 10 12 1.473 0.000 0.807 530.249 o
5 11 0 0.729 0.186 1.428 309.403 o
5 11 2 60.913 66.987 4.842 6.958 o
5 11 3 0.052 0.248 1.925 202.137 o
5 11 4 58.319 63.425 2.757 8.640 o
5 11 5 3.999 3.539 1.210 163.866 o
5 11 6 3.270 4.628 1.622 133.620 o
5 11 7 3.577 3.696 0.960 194.707 o
5 11 8 19.849 17.547 1.186 38.274 o
5 11 9 1.011 0.936 0.987 432.887 o
5 11 10 0.079 -0.256 1.070 646.528 o
5 11 11 0.807 0.527 0.683 735.925 o
5 12 0 0.519 -3.352 2.794 94.979 o
5 12 1 5.386 6.829 2.732 61.499 o
5 12 4 0.437 -0.621 2.049 173.233 o
5 12 5 6.130 1.366 2.049 95.612 o
5 12 6 3.240 7.822 1.987 96.213 o
5 12 7 3.875 4.160 1.738 120.894 o
5 12 8 0.004 3.477 1.490 242.635 o
5 12 9 18.240 19.884 2.173 33.329 o
5 12 10 3.425 2.173 1.117 205.040 o
5 13 0 0.073 0.993 1.738 230.736 o
5 13 1 1.219 2.545 2.173 126.296 o
5 13 2 5.842 6.953 2.297 72.332 o
5 13 3 5.251 5.029 2.111 86.708 o
5 13 4 6.130 9.126 2.049 73.949 o
5 13 5 2.615 2.483 1.862 137.300 o
5 13 6 2.386 2.670 1.738 151.486 o
5 13 7 5.610 6.332 1.552 103.520 o
6 -9 0 1.365 2.391 0.769 386.238 o
6 -9 1 20.130 16.249 2.204 33.054 o
6 -9 2 6.590 6.953 1.428 97.983 o
6 -8 0 1.262 2.895 1.125 279.625 o
6 -8 1 2.352 0.372 1.136 286.994 o
6 -8 2 21.053 20.307 1.535 33.349 o
6 -8 3 11.355 8.882 1.069 72.365 o
6 -8 4 0.358 0.366 0.758 888.033 o
6 -8 5 1.339 0.157 0.849 516.468 o
6 -8 6 3.057 0.435 0.807 313.888 o
6 -7 0 34.727 30.023 1.621 19.521 o
6 -7 1 23.468 27.548 1.747 26.813 o
6 -7 2 40.877 45.439 2.607 13.392 o
6 -7 3 85.237 82.188 4.192 5.107 o
6 -7 4 2.011 1.558 1.032 296.520 o
6 -7 5 49.161 45.081 3.632 10.585 o
6 -7 6 10.034 11.749 0.910 74.048 o
6 -7 7 0.091 0.869 1.055 550.040 o
6 -6 0 5.569 7.538 1.250 111.081 o
6 -6 1 0.525 0.084 1.011 578.693 o
6 -6 2 1.445 1.292 1.095 328.760 o
6 -6 3 7.110 7.012 1.032 106.607 o
6 -6 4 55.912 57.145 3.783 8.661 o
6 -6 5 3.140 2.715 1.113 206.065 o
6 -6 6 15.343 18.170 1.878 40.353 o
6 -6 7 6.118 8.181 0.886 115.131 o
6 -6 8 1.930 1.490 1.242 255.800 o
6 -5 0 11.609 17.161 1.208 55.154 o
6 -5 1 121.602 108.428 3.700 3.281 o
6 -5 2 62.385 62.077 2.749 8.240 o
6 -5 3 82.872 92.165 3.657 5.109 o
6 -5 4 0.521 -1.268 1.042 562.581 o
6 -5 5 2.527 2.976 1.448 178.181 o
6 -5 6 0.403 0.741 1.157 437.667 o
6 -5 7 0.232 0.844 1.022 549.590 o
6 -5 8 36.650 42.030 3.352 13.794 o
6 -5 9 11.071 11.299 1.614 60.507 o
6 -4 0 3.377 3.151 1.576 146.715 o
6 -4 1 65.610 66.126 2.485 7.777 o
6 -4 2 62.377 64.810 2.448 8.222 o
6 -4 3 41.520 39.169 2.823 13.735 o
6 -4 4 0.148 0.507 1.353 375.115 o
6 -4 5 18.289 19.245 1.543 37.472 o
6 -4 6 14.961 14.874 1.821 44.267 o
6 -4 7 0.525 -0.221 1.769 224.982 o
6 -4 8 0.024 -0.435 2.049 182.369 o
6 -4 9 0.194 0.836 1.227 418.659 o
6 -4 10 8.132 9.995 1.552 75.761 o
6 -3 0 350.791 333.729 12.837 0.500 o
6 -3 1 5.493 8.465 1.468 99.161 o
6 -3 2 23.820 19.844 1.338 31.356 o
6 -3 3 2.704 1.845 1.159 230.103 o
6 -3 4 50.547 56.025 2.566 10.403 o
6 -3 5 46.018 56.730 2.616 11.091 o
6 -3 6 9.993 15.155 1.480 59.769 o
6 -3 7 90.670 97.202 3.894 4.546 o
6 -3 8 18.865 16.736 2.794 30.230 o
6 -3 9 3.288 6.339 3.073 58.755 o
6 -3 10 1.571 2.484 1.290 239.853 o
6 -3 11 7.645 8.940 1.304 87.467 o
6 -2 0 83.174 76.996 6.690 4.508 o
6 -2 1 51.709 55.449 2.289 10.446 o
6 -2 2 73.988 64.410 2.484 7.042 o
6 -2 3 7.607 9.452 1.575 79.187 o
6 -2 4 101.936 87.599 3.216 4.386 o
6 -2 5 449.727 493.276 18.555 0.285 o
6 -2 6 1162.600 1258.280 40.750 0.049 o
6 -2 7 25.933 25.730 1.806 25.457 o
6 -2 8 1.155 2.385 1.353 246.957 o
6 -2 9 27.125 29.407 2.253 22.196 o
6 -2 10 1.747 2.851 1.536 187.422 o
6 -2 11 10.365 12.704 1.325 64.857 o
6 -2 12 0.737 0.372 0.869 612.953 o
6 -1 0 30.198 26.554 2.184 21.483 o
6 -1 1 71.783 68.695 3.231 6.782 o
6 -1 2 2.677 2.675 1.371 187.611 o
6 -1 3 7.049 8.899 1.185 94.874 o
6 -1 4 230.707 241.530 6.591 1.043 o
6 -1 5 1055.080 996.178 24.383 0.068 o
6 -1 6 2835.630 3013.640 97.718 0.009 o
6 -1 7 395.979 449.550 16.930 0.350 o
6 -1 8 179.794 194.016 8.105 1.458 o
6 -1 9 4.510 4.903 1.365 132.732 o
6 -1 10 7.995 10.011 1.267 83.016 o
6 -1 11 1.142 0.208 1.402 290.998 o
6 -1 12 11.047 16.638 1.738 51.495 o
6 0 0 4.110 4.905 1.627 121.248 o
6 0 1 1.827 4.507 1.146 215.517 o
6 0 2 10.083 8.031 1.186 78.689 o
6 0 3 2.103 4.005 1.222 204.355 o
6 0 4 40.307 35.733 1.628 16.135 o
6 0 5 6.223 9.329 1.204 98.982 o
6 0 6 114.288 110.877 3.886 3.434 o
6 0 7 247.363 264.550 12.291 0.814 o
6 0 8 2.808 3.086 1.805 135.613 o
6 0 9 6.359 8.481 1.879 79.495 o
6 0 10 55.201 58.682 4.884 7.813 o
6 0 11 8.618 9.765 1.233 80.946 o
6 0 12 67.757 71.581 4.967 6.199 o
6 1 0 21.137 27.506 1.665 29.078 o
6 1 1 49.128 31.163 1.756 14.012 o
6 1 2 393.255 357.671 11.888 0.430 o
6 1 3 139.532 134.625 4.263 2.529 o
6 1 4 9.258 6.070 2.173 64.452 o
6 1 5 95.933 91.878 4.019 4.406 o
6 1 6 226.971 217.891 7.386 1.104 o
6 1 7 8.876 10.045 1.200 79.459 o
6 1 8 0.359 1.168 1.387 315.612 o
6 1 9 4.071 1.002 1.788 134.053 o
6 1 10 8.692 7.323 2.949 48.210 o
6 1 11 1.656 3.663 2.049 125.621 o
6 1 12 36.872 32.095 4.873 12.093 o
6 1 13 8.532 5.587 0.993 101.460 o
6 2 0 1.408 3.179 1.564 187.839 o
6 2 1 2.551 6.583 1.121 169.890 o
6 2 2 27.930 22.195 1.344 26.567 o
6 2 3 56.737 47.966 1.952 10.432 o
6 2 4 3.707 1.837 1.456 163.978 o
6 2 5 0.966 2.390 1.473 229.541 o
6 2 6 18.384 21.671 1.583 35.514 o
6 2 7 0.140 1.188 1.445 309.235 o
6 2 8 11.079 15.392 1.745 52.852 o
6 2 9 2.784 5.754 1.502 141.852 o
6 2 10 42.316 45.196 3.352 12.155 o
6 2 11 47.992 58.559 3.221 10.090 o
6 2 12 2.646 2.918 1.676 151.316 o
6 2 13 15.988 12.541 1.428 48.090 o
6 3 0 21.058 20.104 1.863 31.908 o
6 3 1 182.742 159.350 5.300 1.707 o
6 3 2 3.122 0.774 1.066 250.576 o
6 3 3 57.849 58.942 4.749 7.647 o
6 3 4 39.563 39.013 2.287 15.033 o
6 3 5 30.861 39.472 2.366 17.808 o
6 3 6 6.592 8.743 1.739 81.875 o
6 3 7 5.947 3.493 2.096 87.733 o
6 3 8 32.011 39.795 3.290 15.482 o
6 3 9 5.863 6.131 1.580 101.062 o
6 3 10 32.142 34.766 2.918 17.055 o
6 3 11 17.782 19.556 1.925 35.637 o
6 3 12 9.054 10.306 1.800 65.831 o
6 3 13 0.130 -0.525 0.804 1072.080 o
6 4 0 44.278 45.701 2.661 12.507 o
6 4 1 0.006 1.143 1.114 494.892 o
6 4 2 2.331 1.924 0.927 288.097 o
6 4 3 2.231 4.832 1.237 187.131 o
6 4 4 49.358 51.439 3.002 10.636 o
6 4 5 0.009 -1.184 2.834 95.535 o
6 4 6 96.655 82.682 4.668 4.428 o
6 4 7 275.315 260.452 14.688 0.695 o
6 4 8 130.826 120.068 8.195 2.414 o
6 4 9 43.995 44.203 3.601 11.605 o
6 4 10 11.984 11.708 1.566 57.767 o
6 4 11 75.360 84.681 5.774 5.022 o
6 4 12 2.586 -0.372 1.180 274.047 o
6 4 13 0.010 0.836 0.742 983.328 o
6 5 0 0.108 -0.248 1.144 561.733 o
6 5 1 5.734 5.947 1.279 116.287 o
6 5 2 377.329 366.074 10.849 0.452 o
6 5 3 139.862 127.722 3.920 2.613 o
6 5 4 44.529 48.028 2.024 12.808 o
6 5 5 59.029 54.183 3.264 8.824 o
6 5 6 362.487 332.820 37.032 0.274 o
6 5 7 15.580 10.498 3.321 32.067 o
6 5 8 44.312 49.294 3.973 10.650 o
6 5 9 40.910 47.990 3.911 11.422 o
6 5 10 42.230 48.052 3.787 11.340 o
6 5 11 16.245 15.431 1.529 43.882 o
6 5 12 5.993 7.158 1.043 116.684 o
6 5 13 26.328 18.811 1.552 28.719 o
6 6 0 45.466 49.598 1.685 12.673 o
6 6 1 16.677 15.184 1.407 44.214 o
6 6 2 430.580 402.682 10.698 0.368 o
6 6 3 52.681 54.458 1.802 10.653 o
6 6 4 1.168 1.029 1.239 313.686 o
6 6 5 0.076 2.077 1.193 379.217 o
6 6 6 85.530 72.190 4.885 5.141 o
6 6 7 0.016 1.786 1.514 275.977 o
6 6 8 20.377 21.108 2.607 28.178 o
6 6 9 2.003 2.235 2.235 114.533 o
6 6 10 6.404 8.375 1.447 93.461 o
6 6 11 25.602 32.022 4.687 14.967 o
6 6 12 134.634 141.054 17.135 1.335 o
6 7 0 55.252 56.081 2.612 9.632 o
6 7 1 837.288 881.878 25.554 0.096 o
6 7 2 0.176 1.603 1.224 379.132 o
6 7 3 22.539 25.462 1.452 29.472 o
6 7 4 1.829 2.050 0.981 304.433 o
6 7 5 10.750 12.908 1.099 66.100 o
6 7 6 7.162 8.018 1.251 95.382 o
6 7 7 34.610 31.345 2.369 17.926 o
6 7 8 11.237 9.439 1.894 58.348 o
6 7 9 2.038 3.290 2.049 123.384 o
6 7 10 35.791 38.793 4.222 12.844 o
6 7 11 98.742 103.592 17.973 1.548 o
6 7 12 12.141 12.061 3.011 38.136 o
6 8 0 26.761 23.402 1.709 25.998 o
6 8 1 38.799 43.282 3.802 12.444 o
6 8 2 61.771 64.418 2.807 8.149 o
6 8 3 40.819 34.787 1.839 15.878 o
6 8 4 54.214 66.965 2.806 8.908 o
6 8 5 7.793 7.804 1.073 96.416 o
6 8 6 46.581 44.453 2.124 12.659 o
6 8 7 6.579 6.508 1.238 106.842 o
6 8 8 27.299 22.440 1.490 26.586 o
6 8 9 23.572 24.150 1.815 27.873 o
6 8 10 6.753 5.463 1.552 97.824 o
6 8 11 202.096 165.637 10.802 1.278 o
6 8 12 2.297 4.341 0.875 237.289 o
6 9 0 0.165 1.002 1.653 248.405 o
6 9 1 50.833 39.296 2.580 11.877 o
6 9 2 112.674 144.010 5.615 2.847 o
6 9 3 28.098 32.914 1.872 21.663 o
6 9 4 91.804 105.361 3.568 4.380 o
6 9 5 4.918 2.927 1.583 126.180 o
6 9 6 0.529 1.056 1.166 398.090 o
6 9 7 23.182 27.275 1.368 28.334 o
6 9 8 15.933 18.436 1.522 41.837 o
6 9 9 9.316 10.983 2.204 56.160 o
6 9 10 29.606 32.159 2.670 19.154 o
6 9 11 24.534 23.961 5.122 14.994 o
6 9 12 10.995 5.029 0.993 85.724 o
6 10 0 4.701 1.908 1.186 168.345 o
6 10 1 0.067 4.905 1.768 170.639 o
6 10 2 0.010 2.987 1.331 296.971 o
6 10 3 10.934 13.475 1.446 59.909 o
6 10 4 7.318 2.299 1.332 116.407 o
6 10 5 1.905 0.451 1.257 280.529 o
6 10 6 34.539 33.920 1.720 18.575 o
6 10 7 3.359 3.087 0.985 208.083 o
6 10 8 1.891 2.596 0.931 293.832 o
6 10 9 23.096 21.239 1.257 31.655 o
6 10 10 42.648 36.684 3.133 13.323 o
6 10 11 0.753 0.392 0.605 875.712 o
6 11 0 31.378 37.001 3.725 15.140 o
6 11 1 13.983 18.000 1.862 42.852 o
6 11 2 0.040 4.734 2.390 109.303 o
6 11 3 0.041 2.170 1.234 360.396 o
6 11 4 0.808 0.621 1.173 387.774 o
6 11 5 58.861 62.523 3.225 8.366 o
6 11 6 0.028 -0.711 1.645 282.071 o
6 11 7 5.139 3.895 1.359 131.444 o
6 11 8 0.368 0.355 0.794 831.090 o
6 11 9 8.337 8.532 0.775 96.112 o
6 11 10 18.561 8.512 0.647 52.066 o
6 12 0 2.832 2.918 1.987 121.545 o
6 12 1 20.426 36.815 3.415 19.897 o
6 12 2 0.307 0.124 2.421 126.684 o
6 12 3 2.739 5.712 2.297 91.445 o
6 12 4 0.237 3.166 2.173 134.498 o
6 12 5 27.731 32.842 2.980 18.979 o
6 12 6 0.421 0.506 1.202 424.937 o
6 12 7 3.614 3.486 1.552 142.419 o
6 12 8 1.086 5.461 0.963 253.614 o
6 12 9 5.744 5.040 0.698 148.054 o
6 13 2 0.822 3.911 1.676 177.447 o
6 13 3 1.109 1.304 1.800 182.990 o
6 13 4 3.649 5.215 1.738 117.624 o
6 13 5 9.613 5.712 1.552 79.057 o
6 13 6 0.927 -0.310 1.242 376.155 o
6 13 7 0.074 0.931 1.117 498.956 o
7 -7 0 9.779 6.810 1.056 86.510 o
7 -7 1 10.526 14.341 2.049 51.391 o
7 -7 3 11.197 11.299 1.862 56.301 o
7 -7 4 5.693 6.022 1.552 104.134 o
7 -6 0 6.842 7.278 1.458 93.861 o
7 -6 1 6.671 6.643 1.862 83.272 o
7 -6 2 0.334 0.867 1.354 341.782 o
7 -6 3 0.019 -0.435 1.180 547.779 o
7 -6 4 2.226 0.968 1.136 277.103 o
7 -6 5 2.054 2.261 1.010 277.648 o
7 -6 6 14.997 12.626 1.149 52.698 o
7 -5 0 0.114 0.221 1.686 259.064 o
7 -5 1 10.599 10.492 2.421 49.982 o
7 -5 2 4.272 4.633 1.093 156.882 o
7 -5 3 5.670 4.802 1.091 132.990 o
7 -5 4 25.706 26.820 1.654 25.676 o
7 -5 5 0.246 -0.393 1.263 444.653 o
7 -5 6 0.820 1.611 1.521 240.434 o
7 -5 7 4.934 4.842 1.304 131.155 o
7 -5 8 0.014 -1.242 0.869 1006.500 o
7 -4 0 22.906 20.832 2.107 28.653 o
7 -4 1 102.050 103.783 4.229 3.897 o
7 -4 2 0.632 -0.237 1.395 335.925 o
7 -4 3 20.673 20.570 1.546 33.585 o
7 -4 4 12.903 11.722 1.261 58.777 o
7 -4 5 9.075 9.388 1.185 80.468 o
7 -4 6 6.900 8.065 1.053 103.169 o
7 -4 7 1.407 3.166 1.614 181.044 o
7 -4 8 8.928 6.643 1.490 81.824 o
7 -4 9 7.720 11.175 1.242 81.840 o
7 -3 0 216.632 227.426 10.689 1.042 o
7 -3 1 14.306 14.562 1.684 47.152 o
7 -3 2 8.759 10.600 1.596 70.616 o
7 -3 3 0.102 -0.094 1.428 366.746 o
7 -3 4 2.303 3.296 2.483 92.020 o
7 -3 5 0.002 -0.620 1.205 528.113 o
7 -3 6 0.071 2.555 1.524 251.620 o
7 -3 7 0.018 -1.085 1.246 491.530 o
7 -3 8 11.064 14.776 1.987 50.496 o
7 -3 9 2.843 5.339 1.428 150.220 o
7 -2 0 2.016 3.826 1.908 132.287 o
7 -2 1 1.292 3.109 1.997 138.504 o
7 -2 2 4.664 4.033 1.550 124.720 o
7 -2 3 5.678 3.926 1.527 115.328 o
7 -2 4 15.986 16.411 1.550 43.308 o
7 -2 5 10.580 13.648 1.837 55.156 o
7 -2 6 5.696 9.705 1.250 100.265 o
7 -2 7 35.138 37.977 2.304 16.610 o
7 -2 8 0.463 -0.383 1.271 411.963 o
7 -2 9 19.282 23.529 2.359 29.411 o
7 -2 10 3.344 1.490 1.304 194.152 o
7 -1 0 34.702 35.043 2.160 17.555 o
7 -1 1 47.202 50.480 2.520 11.541 o
7 -1 2 7.946 9.749 1.994 66.740 o
7 -1 3 13.305 10.119 3.073 37.194 o
7 -1 4 4.516 8.253 2.359 73.176 o
7 -1 5 38.474 29.334 2.227 17.094 o
7 -1 6 26.094 27.254 3.290 19.935 o
7 -1 7 48.718 41.438 3.073 11.585 o
7 -1 8 79.695 74.991 3.818 5.757 o
7 -1 9 17.592 18.959 1.831 36.869 o
7 -1 10 16.928 17.454 3.104 29.480 o
7 -1 11 2.967 4.780 1.055 187.452 o
7 0 0 44.251 38.109 2.633 13.433 o
7 0 1 12.270 10.938 1.774 55.166 o
7 0 2 38.078 37.749 2.809 14.880 o
7 0 3 14.363 14.831 2.179 41.884 o
7 0 4 25.915 23.105 1.956 25.942 o
7 0 5 13.108 14.344 1.722 49.560 o
7 0 6 13.171 14.330 1.653 50.193 o
7 0 7 2.811 1.646 1.342 202.180 o
7 0 8 3.922 2.643 1.490 149.476 o
7 0 9 30.038 43.571 2.522 17.045 o
7 0 10 0.241 -0.452 2.639 108.270 o
7 0 11 14.016 14.732 2.018 44.194 o
7 1 0 30.720 28.902 2.173 20.633 o
7 1 1 159.170 159.801 10.802 1.606 o
7 1 2 56.468 57.335 3.242 8.964 o
7 1 3 55.065 57.026 2.518 9.649 o
7 1 4 28.236 25.876 1.405 24.834 o
7 1 5 1.235 1.242 1.862 171.565 o
7 1 6 0.004 0.970 1.532 294.107 o
7 1 7 0.013 -0.751 1.493 343.173 o
7 1 8 17.811 19.345 1.710 37.080 o
7 1 9 24.068 33.559 2.235 22.813 o
7 1 10 3.833 1.966 1.327 173.246 o
7 1 11 15.282 12.173 1.738 47.062 o
7 2 0 4.933 4.303 1.642 114.773 o
7 2 1 495.570 451.881 15.029 0.280 o
7 2 2 50.748 46.809 2.687 11.073 o
7 2 3 144.978 156.570 8.589 1.935 o
7 2 4 24.458 20.828 1.470 29.787 o
7 2 5 0.253 0.874 1.475 301.394 o
7 2 6 1.480 0.869 1.987 154.000 o
7 2 7 14.090 16.762 2.235 40.252 o
7 2 8 15.866 17.880 2.173 37.452 o
7 2 9 10.271 16.638 1.925 50.992 o
7 2 10 7.646 8.071 2.483 59.191 o
7 2 11 4.092 6.911 2.421 75.785 o
7 2 12 0.179 0.869 1.180 446.093 o
7 3 0 27.247 35.674 1.831 21.468 o
7 3 1 108.603 99.032 4.104 3.772 o
7 3 2 21.186 28.491 1.437 29.371 o
7 3 3 47.207 51.998 2.671 11.261 o
7 3 4 141.288 142.563 5.567 2.332 o
7 3 5 9.255 12.287 1.262 71.111 o
7 3 6 44.090 47.245 3.725 11.157 o
7 3 7 53.745 48.052 3.787 9.521 o
7 3 8 65.675 83.067 5.836 5.550 o
7 3 9 2.222 3.663 1.800 140.204 o
7 3 10 1.058 -0.062 1.490 275.133 o
7 3 12 0.192 0.310 1.490 319.083 o
7 4 0 2.716 1.625 1.561 175.499 o
7 4 1 2.674 -1.042 1.414 221.988 o
7 4 2 20.534 16.541 1.190 37.992 o
7 4 3 22.577 20.718 1.606 31.182 o
7 4 4 2.901 4.999 1.246 168.366 o
7 4 5 9.289 11.485 2.483 50.752 o
7 4 6 1.685 2.405 1.635 180.560 o
7 4 7 9.229 7.140 2.111 64.149 o
7 4 8 1.874 4.346 2.111 114.823 o
7 4 9 24.953 33.649 2.980 20.020 o
7 4 10 0.059 -0.310 1.614 291.155 o
7 4 11 4.481 3.104 1.304 151.299 o
7 4 12 0.630 0.075 1.014 553.360 o
7 5 0 28.446 35.646 2.887 18.358 o
7 5 1 1.001 -0.071 1.210 383.307 o
7 5 2 96.029 93.314 7.667 3.518 o
7 5 3 90.799 80.136 4.041 4.913 o
7 5 4 51.988 49.267 2.830 10.522 o
7 5 5 63.721 60.368 2.579 8.265 o
7 5 6 233.458 211.578 9.811 1.027 o
7 5 7 20.707 20.373 1.754 32.676 o
7 5 8 4.252 3.849 2.173 93.858 o
7 5 9 40.024 38.935 5.029 10.729 o
7 5 10 5.502 6.440 1.894 89.695 o
7 5 11 6.942 6.211 1.103 109.638 o
7 5 12 0.738 0.381 0.610 880.515 o
7 6 0 56.992 60.072 4.284 8.012 o
7 6 1 20.271 19.385 1.441 35.270 o
7 6 2 17.605 15.636 2.483 34.273 o
7 6 3 43.818 52.438 2.303 12.226 o
7 6 4 45.264 47.565 2.049 12.670 o
7 6 5 11.842 13.006 1.147 61.424 o
7 6 6 7.514 5.354 1.449 96.299 o
7 6 7 3.858 5.518 1.491 129.274 o
7 6 8 2.512 4.017 1.447 167.145 o
7 6 9 0.115 0.913 1.123 489.868 o
7 6 10 3.628 3.766 1.039 184.925 o
7 6 11 16.598 15.230 1.965 39.977 o
7 6 12 1.041 1.003 0.601 642.260 o
7 7 0 24.855 21.034 1.587 28.922 o
7 7 1 701.973 695.962 25.951 0.134 o
7 7 2 440.126 486.967 18.220 0.295 o
7 7 3 63.055 51.855 2.765 8.767 o
7 7 4 60.472 68.132 3.446 7.760 o
7 7 5 5.996 3.140 1.382 124.021 o
7 7 6 5.904 10.991 1.264 93.346 o
7 7 7 78.858 85.538 3.582 5.551 o
7 7 8 9.291 9.166 1.242 78.758 o
7 7 9 14.726 13.769 1.707 46.877 o
7 7 10 0.586 1.209 1.090 419.195 o
7 7 11 1.272 2.432 0.797 385.674 o
7 7 12 39.607 33.405 5.463 10.530 o
7 8 0 36.724 33.867 2.627 16.212 o
7 8 1 151.000 163.537 6.716 1.964 o
7 8 2 110.942 124.872 4.886 3.207 o
7 8 3 0.019 0.249 1.089 607.891 o
7 8 4 331.343 334.083 12.533 0.534 o
7 8 5 0.014 0.093 1.112 605.062 o
7 8 6 17.680 19.850 1.185 39.826 o
7 8 7 13.925 11.159 1.242 56.758 o
7 8 8 12.632 10.574 1.146 62.897 o
7 8 9 1.670 1.959 0.977 319.975 o
7 8 10 23.717 19.930 1.422 31.123 o
7 8 11 27.610 27.051 1.558 24.500 o
7 9 0 38.377 36.429 2.611 15.305 o
7 9 1 77.705 79.342 5.898 4.991 o
7 9 2 4.216 7.264 2.607 68.263 o
7 9 3 110.253 107.119 4.229 3.569 o
7 9 4 130.337 124.543 4.097 2.829 o
7 9 5 7.082 8.105 0.977 103.528 o
7 9 6 72.181 73.457 2.974 6.645 o
7 9 7 120.661 127.980 4.934 2.926 o
7 9 8 251.904 262.319 14.638 0.754 o
7 9 9 45.476 44.792 4.236 10.509 o
7 9 10 11.111 8.273 1.007 75.892 o
7 9 11 1.027 0.643 0.683 642.421 o
7 10 0 0.810 1.882 1.458 249.623 o
7 10 1 1.758 0.745 2.545 100.534 o
7 10 2 5.496 11.614 2.794 53.426 o
7 10 3 0.492 2.132 1.475 254.303 o
7 10 4 3.901 3.865 1.423 145.299 o
7 10 5 6.941 5.678 1.117 111.779 o
7 10 6 21.486 22.579 1.111 33.165 o
7 10 7 0.349 -0.254 0.743 1039.400 o
7 10 8 69.522 71.615 3.952 6.547 o
7 10 9 7.683 6.892 0.672 111.125 o
7 10 10 64.585 55.195 3.725 7.843 o
7 11 0 9.106 12.479 1.800 61.870 o
7 11 1 15.110 23.725 1.625 38.320 o
7 11 2 1.546 1.889 1.354 240.633 o
7 11 3 12.209 19.716 1.596 46.998 o
7 11 4 31.988 37.074 2.165 18.223 o
7 11 5 1.114 1.139 0.931 431.730 o
7 11 6 16.440 16.933 1.092 45.046 o
7 11 7 2.283 2.734 0.748 299.233 o
7 11 8 1.734 4.293 1.024 240.991 o
7 12 2 1.885 2.359 1.490 196.993 o
7 12 3 0.434 0.435 1.676 242.975 o
7 12 4 4.239 1.987 1.676 134.239 o
7 12 5 0.030 0.062 1.490 340.822 o
7 12 6 4.893 9.499 1.428 101.358 o
8 -5 0 2.288 0.559 1.552 201.568 o
8 -5 1 4.283 1.771 2.111 104.768 o
8 -5 2 1.154 -0.713 1.180 381.209 o
8 -5 3 27.360 19.663 3.104 21.827 o
8 -5 4 26.933 20.115 2.049 25.966 o
8 -4 0 28.879 28.806 2.856 19.710 o
8 -4 1 64.059 64.875 3.402 7.585 o
8 -4 2 54.324 51.142 3.073 9.812 o
8 -4 3 12.147 11.253 1.503 58.822 o
8 -4 4 33.406 28.715 2.545 18.572 o
8 -4 5 25.352 21.003 1.428 29.014 o
8 -3 0 26.665 27.689 3.042 20.409 o
8 -3 1 4.993 7.788 1.397 109.267 o
8 -3 2 93.288 88.330 4.138 4.575 o
8 -3 3 23.343 23.953 1.555 29.082 o
8 -3 4 0.012 0.692 1.447 336.045 o
8 -3 5 7.950 7.019 1.294 92.062 o
8 -3 6 29.346 21.605 2.049 23.806 o
8 -3 7 11.573 8.133 1.180 71.397 o
8 -2 0 49.463 52.068 3.049 10.524 o
8 -2 1 19.215 17.540 2.018 34.528 o
8 -2 2 0.350 2.763 1.408 262.975 o
8 -2 3 9.755 10.571 1.584 66.892 o
8 -2 4 9.813 11.652 1.329 68.994 o
8 -2 5 7.753 5.604 1.490 92.288 o
8 -2 6 16.718 19.804 2.359 33.830 o
8 -2 7 363.547 382.057 24.833 0.354 o
8 -2 8 708.400 670.928 43.458 0.111 o
8 -1 0 4.160 3.585 1.847 113.939 o
8 -1 1 9.778 9.468 1.900 62.771 o
8 -1 2 2.284 2.328 1.888 140.726 o
8 -1 3 21.209 24.101 2.129 28.609 o
8 -1 4 3.671 6.046 1.414 133.260 o
8 -1 5 0.142 0.234 1.119 552.351 o
8 -1 6 32.165 36.877 3.415 15.611 o
8 -1 7 117.337 113.363 7.698 2.781 o
8 -1 8 383.587 398.075 25.889 0.324 o
8 -1 9 16.209 13.596 1.490 46.015 o
8 0 0 5.033 7.226 3.446 45.698 o
8 0 1 8.525 9.712 1.900 66.778 o
8 0 2 6.615 8.214 1.926 77.468 o
8 0 3 5.197 5.729 1.865 95.310 o
8 0 4 3.477 2.918 2.545 83.291 o
8 0 5 7.935 10.840 1.818 68.697 o
8 0 6 14.982 16.223 1.774 43.436 o
8 0 7 11.308 13.639 1.503 57.749 o
8 0 8 2.624 3.962 1.268 184.714 o
8 0 9 85.333 88.163 6.270 4.339 o
8 0 10 0.606 1.552 0.702 619.009 o
8 1 0 6.370 7.726 1.488 94.623 o
8 1 1 1.702 4.066 1.749 150.102 o
8 1 2 6.582 6.624 1.754 87.565 o
8 1 3 13.517 13.782 2.732 38.242 o
8 1 4 109.575 110.507 7.760 2.960 o
8 1 5 7.702 7.914 1.308 90.313 o
8 1 6 8.282 9.166 1.317 82.643 o
8 1 7 0.751 0.790 1.084 427.957 o
8 1 8 75.428 79.254 6.829 4.732 o
8 1 9 12.695 13.123 2.483 42.704 o
8 1 10 0.722 -0.283 1.007 547.728 o
8 2 0 0.000 -0.339 1.186 545.445 o
8 2 1 0.563 -0.050 1.329 371.261 o
8 2 2 11.710 11.192 1.734 56.944 o
8 2 3 1.640 1.055 1.642 198.101 o
8 2 4 0.040 -0.119 0.988 769.910 o
8 2 5 33.850 34.392 2.795 16.781 o
8 2 6 4.412 5.197 1.255 138.973 o
8 2 7 34.627 41.543 4.004 13.193 o
8 2 8 45.091 62.188 2.643 10.748 o
8 2 9 8.669 7.970 1.012 90.920 o
8 2 10 11.002 14.236 1.378 59.381 o
8 2 11 4.249 3.368 0.811 193.169 o
8 3 0 8.095 8.005 1.174 90.907 o
8 3 1 3.626 2.701 1.925 118.735 o
8 3 2 0.533 -0.254 1.579 276.363 o
8 3 3 94.569 86.699 3.523 4.685 o
8 3 4 3.667 4.651 1.234 157.507 o
8 3 5 3.144 3.135 1.500 157.984 o
8 3 6 5.773 5.815 1.266 117.158 o
8 3 7 5.367 4.518 1.298 127.935 o
8 3 8 50.759 62.869 8.319 5.454 o
8 3 9 29.473 30.274 3.135 18.361 o
8 3 10 9.964 7.875 0.873 85.450 o
8 3 11 0.699 1.663 0.893 472.444 o
8 4 0 40.809 33.273 1.947 15.998 o
8 4 1 27.587 25.153 6.146 11.661 o
8 4 2 1.733 1.501 1.314 249.186 o
8 4 3 49.908 50.334 2.704 10.893 o
8 4 4 9.475 8.995 3.135 42.420 o
8 4 5 16.404 16.579 1.785 40.657 o
8 4 6 39.986 45.166 2.180 14.165 o
8 4 7 0.488 1.745 1.281 323.249 o
8 4 8 94.870 94.458 4.295 4.339 o
8 4 9 23.199 23.491 1.468 29.725 o
8 4 10 29.153 28.178 4.097 16.146 o
8 4 11 20.943 11.734 1.676 38.231 o
8 5 0 29.004 29.650 1.479 22.937 o
8 5 1 26.056 27.277 2.639 22.174 o
8 5 2 0.420 0.445 1.403 331.971 o
8 5 3 0.083 -0.807 1.361 404.845 o
8 5 4 0.382 -1.305 1.193 471.326 o
8 5 5 1.173 3.579 1.238 243.463 o
8 5 6 4.963 3.836 1.617 118.334 o
8 5 7 8.460 10.662 1.337 77.237 o
8 5 8 31.206 32.622 2.524 18.725 o
8 5 9 4.619 2.912 0.982 175.967 o
8 5 10 11.633 14.183 1.250 59.019 o
8 5 11 4.521 4.197 0.900 169.521 o
8 6 0 149.009 148.554 9.714 1.839 o
8 6 1 52.873 41.760 5.091 8.767 o
8 6 2 10.724 12.774 1.707 57.897 o
8 6 3 50.023 49.604 3.725 10.002 o
8 6 4 58.294 52.336 3.973 8.522 o
8 6 5 4.801 9.374 2.283 72.079 o
8 6 6 2.258 0.766 1.180 271.074 o
8 6 7 0.504 2.762 1.069 354.499 o
8 6 8 51.206 43.034 2.598 11.417 o
8 6 9 6.099 4.365 0.966 136.067 o
8 6 10 11.218 9.788 1.228 68.653 o
8 6 11 0.706 0.565 0.672 780.404 o
8 7 0 75.767 78.656 15.148 2.225 o
8 7 1 8.958 11.198 1.103 77.806 o
8 7 2 23.149 31.538 2.918 21.619 o
8 7 3 280.945 293.902 13.499 0.662 o
8 7 4 7.255 5.525 1.800 85.228 o
8 7 5 8.199 8.356 1.237 87.510 o
8 7 6 5.226 3.764 1.010 152.726 o
8 7 7 16.640 12.299 1.275 48.188 o
8 7 8 5.634 5.100 0.869 142.053 o
8 7 9 1.275 1.711 1.208 293.378 o
8 7 10 0.052 0.160 0.610 1732.930 o
8 7 11 10.981 7.885 0.931 78.688 o
8 8 0 0.685 1.644 1.126 368.565 o
8 8 1 49.672 51.467 3.849 9.797 o
8 8 2 114.914 109.452 7.450 2.911 o
8 8 3 0.213 3.849 1.987 150.289 o
8 8 4 53.130 60.343 2.472 9.718 o
8 8 5 23.207 19.608 1.449 31.722 o
8 8 6 83.574 99.530 4.741 4.614 o
8 8 7 8.333 7.616 1.163 90.898 o
8 8 8 14.431 10.092 1.954 48.639 o
8 8 9 7.484 6.293 1.253 99.501 o
8 8 10 18.309 8.381 1.055 50.467 o
8 9 0 16.181 23.964 2.421 31.776 o
8 9 1 11.752 11.299 2.235 49.413 o
8 9 2 33.890 33.525 2.794 16.921 o
8 9 5 0.604 1.121 0.818 591.886 o
8 9 6 10.867 8.364 0.890 78.625 o
8 9 7 2.334 2.298 0.820 297.141 o
8 9 8 0.003 1.111 0.704 964.532 o
8 9 9 1.068 2.744 0.573 463.096 o
8 10 0 1.615 2.545 1.180 258.518 o
8 10 1 15.541 12.230 1.676 47.085 o
8 10 2 0.797 2.235 1.676 199.508 o
8 10 3 4.145 7.326 1.552 112.362 o
8 10 4 0.002 3.911 1.428 247.562 o
8 10 5 3.486 4.346 1.428 147.768 o
8 10 6 0.008 2.115 1.086 437.441 o
8 10 7 1.893 0.824 0.565 488.008 o
8 10 8 7.297 3.659 0.635 136.520 o
8 11 3 0.213 1.055 1.055 507.688 o
8 11 5 0.498 2.111 0.931 449.519 o
9 -3 1 25.592 21.481 1.382 28.720 o
9 -3 2 30.324 27.882 1.668 22.281 o
9 -3 3 0.022 -0.140 0.855 1032.880 o
9 -3 4 4.634 4.346 1.117 151.188 o
9 -2 0 3.480 4.123 1.119 176.887 o
9 -2 1 29.366 29.275 1.842 22.041 o
9 -2 2 3.861 2.263 1.769 130.084 o
9 -2 3 14.609 12.440 1.088 54.473 o
9 -2 4 0.583 1.750 1.645 219.666 o
9 -2 5 1.130 0.435 1.428 277.493 o
9 -2 6 9.621 10.306 1.242 74.300 o
9 -1 0 19.638 18.507 1.272 37.493 o
9 -1 1 12.306 12.150 1.226 60.396 o
9 -1 2 20.245 21.496 1.410 34.147 o
9 -1 3 24.717 23.529 1.734 27.468 o
9 -1 4 3.226 1.892 1.617 156.127 o
9 -1 5 21.817 17.552 4.160 20.482 o
9 -1 6 3.173 0.683 1.614 169.294 o
9 -1 7 10.414 5.525 1.242 82.581 o
9 0 0 8.762 6.282 1.342 87.803 o
9 0 1 52.756 63.612 2.711 9.388 o
9 0 2 0.229 -2.053 1.188 500.478 o
9 0 3 9.278 6.979 1.178 86.443 o
9 0 4 2.635 2.231 1.281 207.263 o
9 0 5 10.164 5.898 1.738 71.512 o
9 0 6 7.102 6.531 1.490 93.593 o
9 0 7 4.006 2.794 1.614 136.765 o
9 0 8 5.922 2.359 1.117 146.178 o
9 1 0 0.182 0.670 1.540 289.975 o
9 1 1 1.845 2.850 1.386 206.702 o
9 1 2 14.282 15.748 1.363 48.873 o
9 1 3 110.741 120.492 4.707 3.295 o
9 1 4 28.740 27.936 3.293 18.666 o
9 1 5 10.636 13.003 1.602 59.377 o
9 1 6 2.407 1.055 1.738 165.953 o
9 1 7 1.234 -1.738 1.925 175.698 o
9 1 8 10.818 9.747 1.676 62.900 o
9 2 0 16.324 16.142 1.215 45.291 o
9 2 1 2.289 3.812 1.150 211.010 o
9 2 2 9.265 9.450 1.422 74.517 o
9 2 3 143.284 132.160 5.065 2.424 o
9 2 4 0.035 2.589 1.564 242.649 o
9 2 5 47.555 59.282 4.439 8.998 o
9 2 6 5.828 6.241 1.514 103.690 o
9 2 7 3.820 2.597 1.010 198.635 o
9 2 8 13.760 11.051 1.304 56.738 o
9 2 9 18.574 15.583 1.676 38.878 o
9 3 0 121.017 106.977 5.972 3.030 o
9 3 1 15.386 16.188 1.223 47.090 o
9 3 2 25.501 27.897 1.576 25.647 o
9 3 3 2.788 3.442 1.894 126.287 o
9 3 4 21.385 28.744 2.794 23.882 o
9 3 5 14.751 15.955 2.359 38.718 o
9 3 6 9.573 10.247 2.421 52.575 o
9 3 7 7.124 9.004 1.263 91.795 o
9 3 8 15.564 14.381 1.268 48.315 o
9 3 9 1.118 1.428 0.993 387.742 o
9 4 0 9.962 10.409 1.648 65.245 o
9 4 1 12.784 17.874 1.287 50.510 o
9 4 2 8.080 7.529 1.438 85.540 o
9 4 3 0.671 0.963 0.884 547.364 o
9 4 4 9.434 7.532 1.176 83.887 o
9 4 5 0.004 0.310 1.925 202.622 o
9 4 6 10.597 9.875 1.073 73.513 o
9 4 7 16.931 18.150 1.206 42.365 o
9 4 8 52.862 58.427 2.958 9.578 o
9 4 9 23.003 17.939 1.237 33.670 o
9 5 0 15.215 13.563 1.098 51.377 o
9 5 1 64.337 67.132 3.975 7.154 o
9 5 2 15.642 17.456 1.195 45.468 o
9 5 3 9.398 10.244 1.614 68.362 o
9 5 4 1.611 1.490 1.097 308.707 o
9 5 5 86.486 87.355 7.543 3.923 o
9 5 6 13.895 12.168 1.925 47.930 o
9 5 7 26.660 23.530 1.390 26.928 o
9 5 8 11.728 7.095 0.909 77.175 o
9 5 9 0.350 0.865 0.669 884.217 o
9 6 0 21.241 21.093 4.284 19.449 o
9 6 1 1.395 0.894 0.828 455.614 o
9 6 2 18.824 17.517 1.197 39.801 o
9 6 3 69.935 73.444 5.029 5.961 o
9 6 4 26.404 31.476 2.607 20.983 o
9 6 5 11.569 10.168 1.229 66.482 o
9 6 6 14.174 14.681 1.271 51.150 o
9 6 7 0.861 0.869 1.428 280.372 o
9 6 8 2.944 2.514 0.922 242.301 o
9 6 9 4.190 4.395 2.049 98.690 o
9 7 0 2.294 1.738 1.552 185.402 o
9 7 1 0.000 -1.117 1.738 254.070 o
9 7 2 12.496 14.750 2.483 41.713 o
9 7 3 266.033 282.601 18.377 0.622 o
9 7 4 243.689 272.854 17.756 0.692 o
9 7 5 9.064 5.960 1.552 81.316 o
9 7 6 123.754 117.781 5.531 2.902 o
9 7 7 7.295 6.020 0.987 110.980 o
9 7 8 0.177 -2.111 1.180 516.661 o
9 8 1 10.743 8.878 1.552 66.942 o
9 8 2 3.563 -0.124 1.614 168.275 o
9 8 3 2.110 0.599 0.795 394.757 o
9 8 4 14.612 17.756 1.800 42.520 o
9 8 5 48.556 47.555 3.415 10.706 o
9 8 6 72.382 63.511 4.346 6.458 o
9 8 7 1.815 2.359 1.055 279.028 o
9 8 8 16.199 11.548 2.794 35.666 o
9 9 4 0.021 0.745 1.055 579.478 o
9 9 5 22.191 19.246 1.676 32.048 o
9 9 7 0.958 -0.683 0.869 603.752 o
10 1 2 2.048 0.745 1.242 268.448 o
10 1 3 2.589 4.594 1.242 180.573 o
10 2 3 0.243 0.248 1.366 372.258 o
10 2 4 7.051 7.037 0.925 110.254 o
10 2 5 6.488 6.084 1.117 114.321 o
10 3 2 3.217 3.663 1.366 164.424 o
10 3 4 3.008 5.153 1.490 143.942 o
10 3 5 2.259 -0.062 1.366 248.102 o
10 4 2 4.610 1.428 1.180 176.342 o
10 4 3 1.706 1.366 1.366 242.468 o
10 4 5 18.429 18.625 1.862 35.798 o
10 4 6 1.587 2.545 1.242 247.304 o
10 5 3 50.179 42.278 3.042 11.262 o
10 5 4 0.037 -0.186 1.304 446.519 o
10 5 6 1.989 2.111 1.304 228.120 o
;
_iucr_refine_instructions_details
;
TITL req214-1 in P-1 #2
REM Best SHELXD solution FINAL CC 87.42
REM Fragments: 36
REM reset to P-1 #2
CELL 1.54184 8.0973 11.6061 11.6897 77.674 75.721 76.63
ZERR 2 0.0004 0.0005 0.0005 0.003 0.004 0.004
LATT 1
SFAC C H N O
UNIT 66 34 2 4

SIZE 0.13 0.03 0.02
TEMP -173.15
CONF
MORE -1
BOND $H
ACTA 
WGHT 0.095877 0.802064
FVAR 0.401344
REM <olex2.extras>
REM <HklSrc "%.\\req214-1.hkl">
REM </olex2.extras>

O001  4     0.74991  0.79769  0.06422  11.00000  0.04769  0.04294  0.04918 =
 -0.00982 -0.00832 -0.01198 
O002  4     0.47830  0.22679  0.21967  11.00000  0.04795  0.04936  0.04377 =
 -0.00279 -0.00446 -0.01248 
C003  1     0.79106  0.62315 -0.01847  11.00000  0.03289  0.03552  0.03827 =
 0.00019 -0.00878 -0.00713 
N004  3     0.91488  0.27300 -0.21624  11.00000  0.03809  0.04042  0.03661 =
 -0.00279 -0.00289 -0.00924 
C005  1     0.57366  0.40686  0.15992  11.00000  0.03106  0.04082  0.03631 =
 -0.00006 -0.00609 -0.00685 
C006  1     0.85292  0.43668 -0.12252  11.00000  0.03111  0.04384  0.03279 =
 -0.00260 -0.00577 -0.00552 
C007  1     1.07757  0.55500 -0.31116  11.00000  0.03665  0.04214  0.03490 =
 0.00055 -0.00409 -0.00962 
AFIX 43
H007  2     1.15407  0.59554 -0.37356  11.00000 -1.20000 
AFIX 0
C008  1     0.87074  0.55500 -0.11353  11.00000  0.03282  0.04229  0.03529 =
 -0.00197 -0.00917 -0.00415 
C009  1     0.94652  0.38691 -0.22537  11.00000  0.03386  0.03559  0.03498 =
 -0.00129 -0.00577 -0.00742 
C010  1     0.98570  0.61232 -0.21211  11.00000  0.03341  0.04752  0.03778 =
 -0.00128 -0.00957 -0.00375 
C011  1     0.47461  0.33745  0.25099  11.00000  0.03570  0.04201  0.03841 =
 -0.00349 -0.00624 -0.00801 
C012  1     0.67387  0.61039  0.10038  11.00000  0.03131  0.04054  0.03733 =
 -0.00682 -0.00692 -0.00466 
C013  1     0.80177  0.24681 -0.10761  11.00000  0.03709  0.04338  0.03737 =
 0.00020 -0.00711 -0.00900 
C014  1     1.00632  0.19069 -0.29502  11.00000  0.03736  0.04202  0.04018 =
 -0.00750 -0.00546 -0.01233 
C015  1     0.64567  0.33549  0.06619  11.00000  0.03159  0.04377  0.03375 =
 0.00126 -0.00591 -0.00703 
C016  1     0.58189  0.52308  0.17947  11.00000  0.03363  0.03979  0.04364 =
 -0.00314 -0.00973 -0.00596 
C017  1     1.00397  0.21952 -0.41583  11.00000  0.04092  0.05110  0.04256 =
 -0.00643 -0.00913 -0.00803 
AFIX 43
H017  2     0.93513  0.29267 -0.44549  11.00000 -1.20000 
AFIX 0
C018  1     0.65786  0.71768  0.14292  11.00000  0.03785  0.04070  0.04210 =
 -0.00829 -0.00848 -0.00593 
C019  1     0.83239  0.73774 -0.03336  11.00000  0.04152  0.05040  0.04984 =
 0.00010 -0.01414 -0.01193 
C020  1     0.38492  0.36517  0.36099  11.00000  0.04268  0.06138  0.04503 =
 -0.01087 -0.00212 -0.00601 
AFIX 43
H020  2     0.32235  0.31144  0.41911  11.00000 -1.20000 
AFIX 0
C021  1     1.01572  0.72759 -0.21395  11.00000  0.04417  0.04263  0.04568 =
 -0.00740 -0.01446 -0.00241 
AFIX 43
H021  2     1.09382  0.76058 -0.28117  11.00000 -1.20000 
AFIX 0
C022  1     1.05926  0.44368 -0.31934  11.00000  0.03600  0.04024  0.03645 =
 -0.00550 -0.00404 -0.00565 
AFIX 43
H022  2     1.12064  0.40609 -0.38624  11.00000 -1.20000 
AFIX 0
C023  1     0.94092  0.79455 -0.12651  11.00000  0.05050  0.04456  0.05280 =
 -0.00231 -0.01019 -0.01516 
AFIX 43
H023  2     0.96138  0.87258 -0.12934  11.00000 -1.20000 
AFIX 0
C024  1     0.58429  0.22780  0.10637  11.00000  0.03798  0.04995  0.03593 =
 -0.00255 -0.00500 -0.00654 
C025  1     0.76032  0.34672 -0.04695  11.00000  0.03239  0.04359  0.03475 =
 -0.00313 -0.00697 -0.00455 
C026  1     1.10492  0.08227 -0.25227  11.00000  0.04551  0.04071  0.04308 =
 -0.00273 -0.00809 -0.01200 
AFIX 43
H026  2     1.10635  0.06091 -0.16936  11.00000 -1.20000 
AFIX 0
C027  1     1.20109  0.00546 -0.33085  11.00000  0.04894  0.03671  0.05654 =
 -0.00773 -0.00791 -0.01112 
AFIX 43
H027  2     1.26790 -0.06842 -0.30070  11.00000 -1.20000 
AFIX 0
C028  1     0.73550  0.14173 -0.06532  11.00000  0.04414  0.04542  0.04455 =
 -0.00339 -0.00680 -0.00980 
AFIX 43
H028  2     0.76642  0.07868 -0.11120  11.00000 -1.20000 
AFIX 0
C029  1     0.39225  0.47342  0.38017  11.00000  0.04065  0.05528  0.05174 =
 -0.00427 -0.00495 -0.00773 
AFIX 43
H029  2     0.33302  0.49700  0.45489  11.00000 -1.20000 
AFIX 0
C030  1     0.56362  0.74814  0.25301  11.00000  0.04413  0.05125  0.04624 =
 -0.01425 -0.00867 -0.00294 
AFIX 43
H030  2     0.55952  0.82348  0.27425  11.00000 -1.20000 
AFIX 0
C031  1     1.20217  0.03381 -0.45239  11.00000  0.04206  0.04995  0.05585 =
 -0.01915 -0.00505 -0.01350 
C032  1     0.48405  0.55380  0.29425  11.00000  0.03565  0.05300  0.04798 =
 -0.00204 -0.01081 -0.00508 
C033  1     1.10100  0.14271 -0.49356  11.00000  0.04932  0.06206  0.04180 =
 -0.01293 -0.00760 -0.01492 
AFIX 43
H033  2     1.09898  0.16420 -0.57638  11.00000 -1.20000 
AFIX 0
C034  1     0.47925  0.66544  0.32711  11.00000  0.04084  0.05554  0.04375 =
 -0.01374 -0.00471 -0.00220 
AFIX 43
H034  2     0.41472  0.68199  0.40342  11.00000 -1.20000 
AFIX 0
C035  1     0.62295  0.13128  0.04570  11.00000  0.04477  0.04602  0.04573 =
 0.00640 -0.00969 -0.01551 
AFIX 43
H035  2     0.57465  0.06116  0.07858  11.00000 -1.20000 
AFIX 0
C036  1     1.31204 -0.04735 -0.53855  11.00000  0.05624  0.06535  0.06969 =
 -0.03333 -0.00041 -0.01601 
AFIX 137
H03a  2     1.40148 -0.00658 -0.59353  11.00000 -1.50000 
H03b  2     1.36745 -0.12152 -0.49385  11.00000 -1.50000 
H03c  2     1.23867 -0.06675 -0.58435  11.00000 -1.50000 
AFIX 0
HKLF 4

END
Q2 1 0.851852 0.825 -0.025 11 0.05 0.77
Q3 1 0.407407 0.25 0.3 11 0.05 0.67
Q1 1 0.481481 0.025 0.125 11 0.05 0.8
Q4 1 0.444444 0.425 0.325 11 0.05 0.6
Q5 1 0.444444 0.15 0.225 11 0.05 0.53
Q7 1 0.740741 0.025 -0.15 11 0.05 0.35
Q10 1 0.666667 0.65 0.125 11 0.05 0.29
Q8 1 1.333333 -0.025 -0.65 11 0.05 0.32
Q6 1 0.888889 0.7 -0.1 11 0.05 0.49
Q9 1 0.703704 0.35 0.025 11 0.05 0.31

  REM The information below was added by Olex2.
  REM
  REM R1 = 0.0670 for 3173 Fo > 4sig(Fo) and 0.0831 for all 4043 data
  REM 326 parameters refined using 0 restraints
  REM Highest difference peak 0.8037, deepest hole -0.3414
  REM Mean Shift 0.0001, Max Shift 0.0008.

  REM +++ Tabular Listing of Refinement Information +++
  REM R1_all = 0.0831
  REM R1_gt = 0.0670
  REM wR_ref = 0.1994
  REM GOOF = 1.0529
  REM Shift_max = 0.0008
  REM Shift_mean = 0.0001
  REM Reflections_all = 4043
  REM Reflections_gt = 3173
  REM Parameters = 326
  REM Hole = -0.3414
  REM Peak = 0.8037
  REM Flack = n/a

  
;
_olex2_submission_special_instructions  'No special instructions were received'
_oxdiff_exptl_absorpt_empirical_details
;
Empirical correction (ABSPACK) includes:
- Absorption correction using spherical harmonics
- Frame scaling
;
