# Supplementary material for: Electrochemical synthesis of heterodehydro[7]helicenes
Source: Commun Chem. 2022 Dec 3;5:166. doi: 10.1038/s42004-022-00780-7 (PMC9814689; doi:10.1038/s42004-022-00780-7)
Supplement: Supplementary file 9 — Supplementary data 6 [file 42004_2022_780_MOESM9_ESM.cif]

data_No2020-7-3
_audit_creation_date               2022-07-27
_audit_creation_method
;
Olex2 1.5
(compiled 2022.04.07 svn.rca3783a0 for OlexSys, GUI svn.r6498)
;
_audit_contact_author_address      ?
_audit_contact_author_email        ?
_audit_contact_author_name         ''
_audit_contact_author_phone        ?
_publ_contact_author_id_orcid      ?
_publ_section_references
;
Bourhis, L.J., Dolomanov, O.V., Gildea, R.J., Howard, J.A.K., Puschmann, H.
 (2015). Acta Cryst. A71, 59-75.

Dolomanov, O.V., Bourhis, L.J., Gildea, R.J, Howard, J.A.K. & Puschmann, H.
 (2009), J. Appl. Cryst. 42, 339-341.
;
_chemical_name_systematic          ?
_chemical_formula_moiety           'C34 H21 N O3'
_chemical_formula_sum              'C34 H21 N O3'
_chemical_formula_weight           491.550
_chemical_oxdiff_formula           'C34 H21 N1 O3'
_chemical_oxdiff_usercomment       'Sample name: Mattan 1, Temp: -170oC'
loop_
  _atom_type_symbol
  _atom_type_scat_dispersion_real
  _atom_type_scat_dispersion_imag
  _atom_type_scat_Cromer_Mann_a1
  _atom_type_scat_Cromer_Mann_a2
  _atom_type_scat_Cromer_Mann_a3
  _atom_type_scat_Cromer_Mann_a4
  _atom_type_scat_Cromer_Mann_b1
  _atom_type_scat_Cromer_Mann_b2
  _atom_type_scat_Cromer_Mann_b3
  _atom_type_scat_Cromer_Mann_b4
  _atom_type_scat_Cromer_Mann_c
  _atom_type_scat_source
  _atom_type_scat_dispersion_source
 C 0.01920 0.00962 2.31000 1.02000 1.58860 0.86500 20.84390 10.20750 0.56870
 51.65120 0.21560 'International Tables Volume C Table 6.1.1.4 (pp. 500-502)'
 'Henke, Gullikson and Davis, At. Data and Nucl. Data Tables, 1993, 54, 2'
 H 0.00000 0.00000 0.49300 0.32291 0.14019 0.04081 10.51090 26.12570 3.14236
 57.79970 0.00304 'International Tables Volume C Table 6.1.1.4 (pp. 500-502)'
 'Henke, Gullikson and Davis, At. Data and Nucl. Data Tables, 1993, 54, 2'
 N 0.03256 0.01839 12.21260 3.13220 2.01250 1.16630 0.00570 9.89330 28.99750
 0.58260 -11.52900 'International Tables Volume C Table 6.1.1.4 (pp. 500-502)'
 'Henke, Gullikson and Davis, At. Data and Nucl. Data Tables, 1993, 54, 2'
 O 0.05239 0.03377 3.04850 2.28680 1.54630 0.86700 13.27710 5.70110 0.32390
 32.90890 0.25080 'International Tables Volume C Table 6.1.1.4 (pp. 500-502)'
 'Henke, Gullikson and Davis, At. Data and Nucl. Data Tables, 1993, 54, 2'

_space_group_crystal_system        'triclinic'
_space_group_IT_number             2
_space_group_name_H-M_alt          'P -1'
_space_group_name_Hall             '-P 1'
loop_
  _space_group_symop_id
  _space_group_symop_operation_xyz
 1 x,y,z
 2 -x,-y,-z

_symmetry_Int_Tables_number        2
_cell_length_a                     7.8183(2)
_cell_length_b                     10.4498(3)
_cell_length_c                     14.6113(4)
_cell_angle_alpha                  90.337(2)
_cell_angle_beta                   102.930(2)
_cell_angle_gamma                  99.636(2)
_cell_volume                       1145.89(6)
_cell_formula_units_Z              2
_cell_measurement_reflns_used      8976
_cell_measurement_temperature      100
_cell_measurement_theta_max        75.4720
_cell_measurement_theta_min        3.0630
_exptl_absorpt_coefficient_mu      0.725
_exptl_absorpt_correction_T_max    1.00000
_exptl_absorpt_correction_T_min    0.86209
_exptl_absorpt_correction_type     multi-scan
_exptl_absorpt_process_details
;
CrysAlisPro 1.171.40.35a (Rigaku Oxford Diffraction, 2018)
Empirical absorption correction using spherical harmonics,
 implemented in SCALE3 ABSPACK scaling algorithm.
;
_exptl_crystal_colour              'clear light yellow'
_exptl_crystal_colour_lustre       clear
_exptl_crystal_colour_modifier     light
_exptl_crystal_colour_primary      yellow
_exptl_crystal_density_diffrn      1.425
_exptl_crystal_description         trapezoid
_exptl_crystal_F_000               513.686
loop_
  _exptl_crystal_face_index_h
  _exptl_crystal_face_index_k
  _exptl_crystal_face_index_l
  _exptl_crystal_face_perp_dist
 -1 -6 3 0.0512
 3 -4 5 0.0349
 4 2 2 0.0438
 -1 -1 -8 0.0180
 3 -3 -8 0.0180
 -4 3 7 0.0219
 3 4 0 0.0446
 -3 4 -5 0.0270
 5 -2 -4 0.0270
 -4 3 6 0.0137

_exptl_crystal_preparation         'hexane and ethyl acetate'
_exptl_crystal_recrystallization_method  ?
_exptl_crystal_size_max            0.106
_exptl_crystal_size_mid            0.073
_exptl_crystal_size_min            0.039
loop_
  _exptl_oxdiff_crystal_face_indexfrac_h
  _exptl_oxdiff_crystal_face_indexfrac_k
  _exptl_oxdiff_crystal_face_indexfrac_l
  _exptl_oxdiff_crystal_face_x
  _exptl_oxdiff_crystal_face_y
  _exptl_oxdiff_crystal_face_z
 -1.2266 -6.1023 2.5711 0.4591 -0.8708 0.1757
 3.0632 -3.7858 4.9022 0.2647 -0.5008 -0.8241
 4.0180 1.7741 2.4188 -0.1527 0.2910 -0.9445
 -1.4694 -1.3291 -7.8195 -0.5314 -0.2798 0.7996
 2.9820 -2.6151 -8.0968 -0.8845 -0.4665 -0.0007
 -3.6111 2.6289 7.3780 0.8724 0.4601 0.1651
 3.3207 4.0729 0.4425 -0.3200 0.6070 -0.7274
 -2.9473 3.9925 -4.9193 -0.2802 0.5311 0.7997
 4.8295 -2.2721 -4.2564 -0.7071 -0.3732 -0.6006
 -4.3437 2.5209 5.9893 0.8130 0.4287 0.3940

_diffrn_reflns_av_R_equivalents    0.0476
_diffrn_reflns_av_unetI/netI       0.0348
_diffrn_reflns_Laue_measured_fraction_full  0.9964
_diffrn_reflns_Laue_measured_fraction_max  0.9736
_diffrn_reflns_limit_h_max         9
_diffrn_reflns_limit_h_min         -9
_diffrn_reflns_limit_k_max         13
_diffrn_reflns_limit_k_min         -13
_diffrn_reflns_limit_l_max         18
_diffrn_reflns_limit_l_min         -18
_diffrn_reflns_number              24136
_diffrn_reflns_point_group_measured_fraction_full  0.9964
_diffrn_reflns_point_group_measured_fraction_max  0.9736
_diffrn_reflns_theta_full          67.6840
_diffrn_reflns_theta_max           75.88
_diffrn_reflns_theta_min           3.11
_diffrn_ambient_temperature        100
_diffrn_detector                   'Rigaku HyPix-6000 area detector'
_diffrn_detector_area_resol_mean   10.0
_diffrn_detector_type              'HPC area detector'
_diffrn_measured_fraction_theta_full  0.9964
_diffrn_measured_fraction_theta_max  0.9736
_diffrn_measurement_details
;
List of Runs (angles in degrees, time in seconds):

  # Type    Start    End  Width  t~exp~   \w     \q     \k     \f   Frames
--------------------------------------------------------------------------
  1  \w    -90.00 -63.00   0.50    1.01    --  -35.00 -73.00 -57.00   54
  2  \w    -46.00  -1.00   0.50    1.01    --  -35.00 -73.00 -57.00   90
  3  \w      6.00  48.00   0.50    1.01    --   43.60  73.00  71.00   84
  4  \w     64.00  90.00   0.50    1.01    --   43.60  73.00  71.00   52
  5  \w     74.00 102.00   0.50    4.04    --  109.90 -73.00 -57.00   56
  6  \w     28.00  54.00   0.50    4.04    --  109.90 -73.00 -57.00   52
  7  \w   -110.00 -82.00   0.50    1.01    --  -35.00 -38.00-180.00   56
  8  \w    -51.00   6.00   0.50    1.01    --  -35.00  73.00  71.00  114
  9  \w    -59.00   8.00   0.50    1.01    --  -35.00 -38.00-180.00  134
 10  \w   -123.00 -79.00   0.50    1.01    --  -35.00 -77.00  90.00   88
 11  \w   -123.00 -77.00   0.50    1.01    --  -35.00 -77.00 150.00   92
 12  \w   -123.00 -77.00   0.50    1.01    --  -35.00 -77.00   0.00   92
 13  \w    -31.00  50.00   0.50    1.01    --   43.60 -73.00 -57.00  162
 14  \w    -38.00  88.00   0.50    1.01    --   43.60 -82.00  60.00  252
 15  \w      3.00  41.00   0.50    1.01    --   46.00  80.00 -24.66   76
 16  \w     16.00  41.00   0.50    1.01    --   54.00  79.00  93.22   50
 17  \w     11.00  38.00   0.50    1.01    --   54.00  82.00  17.46   54
 18  \w     21.00  48.00   0.50    1.01    --   62.00  77.00 168.06   54
 19  \w     21.00  46.00   0.50    1.01    --   62.00  77.00  41.72   50
 20  \w     21.00  48.00   0.50    1.01    --   62.00  77.00 -97.28   54
 21  \w     22.00  50.00   0.50    1.01    --   62.00  76.00-154.06   56
 22  \w     28.00  61.00   0.50    1.01    --   66.00  74.00 -57.66   66
 23  \w     32.00  58.00   0.50    1.01    --   70.00  74.00 146.02   52
 24  \w     30.00  56.00   0.50    1.01    --   70.00  75.00  -1.88   52
 25  \w     31.00  56.00   0.50    1.01    --   70.00  74.00-118.00   50
 26  \w     31.00  61.00   0.50    1.01    --   70.00  74.00  71.62   60
 27  \w     31.00  56.00   0.50    1.01    --   70.00  74.00  97.21   50
 28  \w     35.00  60.00   0.50    1.01    --   74.00  74.00 120.90   50
 29  \w     40.00  77.00   0.50    1.01    --   74.00  70.00-161.35   74
 30  \w    106.00 143.00   0.50    4.04    --   86.00  71.00  17.52   74
 31  \w     49.00  75.00   0.50    4.04    --   86.00  71.00  17.52   52
 32  \w     48.00  84.00   0.50    4.04    --   86.00  72.00 -29.37   72
 33  \w    117.00 143.00   0.50    4.04    --   86.00  70.00  76.26   52
 34  \w    115.00 141.00   0.50    4.04    --   86.00  66.00-143.58   52
 35  \w     51.00  87.00   0.50    4.04    --   86.00  66.00-143.58   72
 36  \w    119.00 175.00   0.50    4.04    --   86.00  72.00 -29.37  112
 37  \w     49.00  82.00   0.50    4.04    --   86.00  70.00  76.26   66
 38  \w     57.00  90.00   0.50    4.04    --   90.00  65.00-129.66   66
 39  \w    114.00 179.00   0.50    4.04    --   90.00  65.00-129.66  130
 40  \w     56.00  88.00   0.50    4.04    --   94.00  72.00 -90.76   64
 41  \w    110.00 166.00   0.50    4.04    --   94.00  72.00 -90.76  112
 42  \w    123.00 149.00   0.50    4.04    --   94.00  73.00 145.16   52
 43  \w     55.00  91.00   0.50    4.04    --   94.00  73.00 145.16   72
 44  \w    138.00 168.00   0.50    4.04    --   94.00  70.00  27.68   60
 45  \w     58.00  84.00   0.50    4.04    --   94.00  70.00  27.68   52
 46  \w     60.00  98.00   0.50    4.04    --   98.00  72.00 109.51   76
 47  \w    106.00 185.00   0.50    4.04    --   98.00  72.00 109.51  158
 48  \w     74.00 191.00   0.50    4.04    --  102.00  50.00  37.79  234
 49  \w     82.00 127.00   0.50    4.04    --  109.90 -82.00 120.00   90
 50  \w     75.00 199.00   0.50    4.04    --  109.90  69.00 160.96  248
 51  \w     71.00 126.00   0.50    4.04    --  109.90 -82.00-150.00  110
 52  \w     61.00 151.00   0.50    4.04    --  109.90 -82.00   0.00  180
 53  \w     20.00  90.00   0.50    4.04    --  109.90 -77.00 120.00  140
 54  \w    124.00 199.00   0.50    4.04    --  109.90  77.00  30.00  150
 55  \w     75.00 109.00   0.50    4.04    --  109.90  77.00  30.00   68
 56  \w     74.00 148.00   0.50    4.04    --  109.90  45.00 -90.00  148
 57  \w    141.00 198.00   0.50    4.04    --  109.90  73.00 -27.41  114
 58  \w     70.00 112.00   0.50    4.04    --  109.90  73.00 -27.41   84
 59  \w     70.00 157.00   0.50    4.04    --  109.90  74.00 179.96  174
 60  \w     52.00 129.00   0.50    4.04    --  109.90 -82.00 -60.00  154
 61  \w     95.00 199.00   0.50    4.04    --  109.90  45.00 -30.00  208
 62  \w     77.00 179.00   0.50    4.04    --  109.90  77.00  90.00  204
 63  \w    145.00 195.00   0.50    4.04    --  109.90  77.00-150.00  100
 64  \w     78.00 141.00   0.50    4.04    --  109.90  77.00-150.00  126
 65  \w    141.00 193.00   0.50    4.04    --  109.90  61.00 -60.00  104
 66  \w     77.00 126.00   0.50    4.04    --  109.90  61.00 -60.00   98
 67  \w     71.00 147.00   0.50    4.04    --  109.90  73.00  71.00  152
;
_diffrn_measurement_device         'four-circle diffractometer'
_diffrn_measurement_device_type    'Rigaku XtaLAB PRO'
_diffrn_measurement_method         '\w scans'
_diffrn_orient_matrix_type        
 'CrysAlisPro convention (1999,Acta A55,543-557)'
_diffrn_orient_matrix_UB_11        -0.0803995000
_diffrn_orient_matrix_UB_12        -0.0224639000
_diffrn_orient_matrix_UB_13        0.0868905000
_diffrn_orient_matrix_UB_21        0.0011748000
_diffrn_orient_matrix_UB_22        0.1469317000
_diffrn_orient_matrix_UB_23        0.0105876000
_diffrn_orient_matrix_UB_31        -0.1888666000
_diffrn_orient_matrix_UB_32        -0.0176838000
_diffrn_orient_matrix_UB_33        -0.0637543000
_diffrn_radiation_monochromator    'multi-layer mirror optics'
_diffrn_radiation_probe            x-ray
_diffrn_radiation_type             CuK\a
_diffrn_radiation_wavelength       1.54184
_diffrn_source                     'rotating anode X-ray generator'
_diffrn_source_type                micromax007
_reflns_Friedel_coverage           0.0
_reflns_limit_h_max                9
_reflns_limit_h_min                -9
_reflns_limit_k_max                13
_reflns_limit_k_min                -13
_reflns_limit_l_max                18
_reflns_limit_l_min                0
_reflns_number_gt                  3881
_reflns_number_total               4643
_reflns_threshold_expression       I>=2u(I)
_computing_cell_refinement         'CrysAlisPro 1.171.40.35a (Rigaku OD, 2018)'
_computing_data_collection         'CrysAlisPro 1.171.40.35a (Rigaku OD, 2018)'
_computing_data_reduction          'CrysAlisPro 1.171.40.35a (Rigaku OD, 2018)'
_computing_molecular_graphics      'Olex2 1.5 (Dolomanov et al., 2009)'
_computing_publication_material    'Olex2 1.5 (Dolomanov et al., 2009)'
_computing_structure_refinement    'olex2.refine 1.5 (Bourhis et al., 2015)'
_computing_structure_solution      'olex2.solve 1.5 (Bourhis et al., 2015)'
_refine_diff_density_max           0.2121
_refine_diff_density_min           -0.2347
_refine_diff_density_rms           0.0480
_refine_ls_d_res_high              0.7949
_refine_ls_d_res_low               14.2263
_refine_ls_goodness_of_fit_ref     1.0407
_refine_ls_hydrogen_treatment      constr
_refine_ls_matrix_type             full
_refine_ls_number_constraints      38
_refine_ls_number_parameters       345
_refine_ls_number_reflns           4643
_refine_ls_number_restraints       0
_refine_ls_R_factor_all            0.0503
_refine_ls_R_factor_gt             0.0414
_refine_ls_restrained_S_all        1.0407
_refine_ls_shift/su_max            0.0005
_refine_ls_shift/su_mean           0.0000
_refine_ls_structure_factor_coef   Fsqd
_refine_ls_weighting_details      
 'w=1/[\s^2^(Fo^2^)+(0.0478P)^2^+0.4416P] where P=(Fo^2^+2Fc^2^)/3'
_refine_ls_weighting_scheme        calc
_refine_ls_wR_factor_gt            0.1052
_refine_ls_wR_factor_ref           0.1110
_olex2_refinement_description
;
1.a Aromatic/amide H refined with riding coordinates:
 C00G(H00G), C00K(H00K), C00L(H00L), C00M(H00M), C00O(H00O), C00P(H00P),
 C00Q(H00Q), C00R(H00R), C00S(H00S), C00T(H00T), C00V(H00V), C00W(H00W),
 C00X(H00X), C00Y(H00Y), C010(H010)
1.b Idealised Me refined as rotating group:
 C011(H01a,H01b,H01c), C012(H01d,H01e,H01f)
;
_atom_sites_solution_primary       iterative
loop_
  _atom_site_label
  _atom_site_type_symbol
  _atom_site_fract_x
  _atom_site_fract_y
  _atom_site_fract_z
  _atom_site_U_iso_or_equiv
  _atom_site_adp_type
  _atom_site_occupancy
  _atom_site_refinement_flags_posn
 O001 O 0.64280(14) 0.84561(10) 0.60366(7) 0.0314(2) Uani 1.000000 .
 O002 O 0.99300(14) 0.71560(11) 0.90301(7) 0.0337(3) Uani 1.000000 .
 O003 O 1.33403(15) 0.75677(12) 0.98702(8) 0.0391(3) Uani 1.000000 .
 N004 N 0.33541(17) 0.45549(12) 0.72628(9) 0.0297(3) Uani 1.000000 .
 C005 C 0.4543(2) 0.59477(14) 0.62846(10) 0.0283(3) Uani 1.000000 .
 C006 C 0.4900(2) 0.52882(14) 0.77996(11) 0.0291(3) Uani 1.000000 .
 C007 C 0.3190(2) 0.49065(15) 0.63459(10) 0.0289(3) Uani 1.000000 .
 C008 C 0.5724(2) 0.61579(14) 0.72204(10) 0.0280(3) Uani 1.000000 .
 C009 C 1.0549(2) 0.78184(14) 0.75417(11) 0.0297(3) Uani 1.000000 .
 C00A C -0.0125(2) 0.17016(15) 0.83212(11) 0.0317(3) Uani 1.000000 .
 C00B C 0.8673(2) 0.76639(14) 0.71362(11) 0.0289(3) Uani 1.000000 .
 C00C C 0.7468(2) 0.68642(14) 0.76346(10) 0.0285(3) Uani 1.000000 .
 C00D C 0.2161(2) 0.35862(14) 0.76106(10) 0.0284(3) Uani 1.000000 .
 C00E C 0.8195(2) 0.66182(15) 0.85669(11) 0.0304(3) Uani 1.000000 .
 C00F C 0.8172(2) 0.82439(14) 0.63016(11) 0.0297(3) Uani 1.000000 .
 C00G C 0.1888(2) 0.42945(15) 0.55670(11) 0.0316(3) Uani 1.000000 .
 H00G H 0.1032(2) 0.35667(15) 0.56428(11) 0.0379(4) Uiso 1.000000 R
 C00H C 0.4392(2) 0.65391(15) 0.53875(10) 0.0288(3) Uani 1.000000 .
 C00I C 1.1136(2) 0.75695(14) 0.84912(11) 0.0308(3) Uani 1.000000 .
 C00J C 0.5337(2) 0.77655(15) 0.52419(11) 0.0304(3) Uani 1.000000 .
 C00K C 0.0068(2) 0.30084(15) 0.85834(11) 0.0321(3) Uani 1.000000 .
 H00K H -0.0585(2) 0.32631(15) 0.90084(11) 0.0385(4) Uiso 1.000000 R
 C00L C 0.1206(2) 0.39487(15) 0.82318(11) 0.0306(3) Uani 1.000000 .
 H00L H 0.1327(2) 0.48380(15) 0.84176(11) 0.0367(4) Uiso 1.000000 R
 C00M C 0.5618(2) 0.51297(15) 0.87411(11) 0.0321(3) Uani 1.000000 .
 H00M H 0.4973(2) 0.45773(15) 0.91079(11) 0.0385(4) Uiso 1.000000 R
 C00N C 0.3078(2) 0.59242(15) 0.45963(11) 0.0311(3) Uani 1.000000 .
 C00O C 0.9398(2) 0.86973(15) 0.57488(11) 0.0334(3) Uani 1.000000 .
 H00O H 0.8988(2) 0.90136(15) 0.51451(11) 0.0401(4) Uiso 1.000000 R
 C00P C 0.7298(2) 0.58008(15) 0.91237(11) 0.0327(3) Uani 1.000000 .
 H00P H 0.7845(2) 0.57089(15) 0.97637(11) 0.0392(4) Uiso 1.000000 R
 C00Q C 0.1962(2) 0.22915(15) 0.73289(11) 0.0329(3) Uani 1.000000 .
 H00Q H 0.2603(2) 0.20400(15) 0.68967(11) 0.0395(4) Uiso 1.000000 R
 C00R C 0.5070(2) 0.83490(16) 0.43985(12) 0.0357(4) Uani 1.000000 .
 H00R H 0.5710(2) 0.91910(16) 0.43429(12) 0.0429(4) Uiso 1.000000 R
 C00S C 1.4174(2) 0.83067(15) 0.84155(12) 0.0356(4) Uani 1.000000 .
 H00S H 1.5406(2) 0.84717(15) 0.87120(12) 0.0427(4) Uiso 1.000000 R
 C00T C 0.1895(2) 0.47768(16) 0.47073(11) 0.0325(3) Uani 1.000000 .
 H00T H 0.1093(2) 0.43378(16) 0.41685(11) 0.0390(4) Uiso 1.000000 R
 C00U C 1.1821(2) 0.83324(14) 0.70186(11) 0.0321(3) Uani 1.000000 .
 C00V C 0.0820(2) 0.13639(15) 0.76830(12) 0.0355(4) Uani 1.000000 .
 H00V H 0.0681(2) 0.04777(15) 0.74843(12) 0.0426(4) Uiso 1.000000 R
 C00W C 1.3636(2) 0.85503(16) 0.74744(12) 0.0352(4) Uani 1.000000 .
 H00W H 1.4506(2) 0.88690(16) 0.71314(12) 0.0423(4) Uiso 1.000000 R
 C00X C 1.1175(2) 0.86819(15) 0.60806(11) 0.0340(3) Uani 1.000000 .
 H00X H 1.1979(2) 0.89051(15) 0.56836(11) 0.0408(4) Uiso 1.000000 R
 C00Y C 0.2878(2) 0.65133(17) 0.37146(11) 0.0362(4) Uani 1.000000 .
 H00Y H 0.2053(2) 0.60752(17) 0.31826(11) 0.0434(4) Uiso 1.000000 R
 C00Z C 1.2927(2) 0.78206(15) 0.89374(11) 0.0331(3) Uani 1.000000 .
 C010 C 0.3849(2) 0.76985(18) 0.36166(12) 0.0391(4) Uani 1.000000 .
 H010 H 0.3696(2) 0.80798(18) 0.30216(12) 0.0469(5) Uiso 1.000000 R
 C011 C -0.1346(2) 0.06681(17) 0.87083(13) 0.0413(4) Uani 1.000000 .
 H01a H -0.1677(15) 0.1038(4) 0.9248(6) 0.0620(6) Uiso 1.000000 GR
 H01b H -0.2423(9) 0.0359(10) 0.8219(3) 0.0620(6) Uiso 1.000000 GR
 H01c H -0.0728(7) -0.0060(6) 0.8907(9) 0.0620(6) Uiso 1.000000 GR
 C012 C 1.5114(2) 0.80800(17) 1.03911(13) 0.0419(4) Uani 1.000000 .
 H01d H 1.5966(3) 0.7631(9) 1.0175(7) 0.0629(6) Uiso 1.000000 GR
 H01e H 1.5390(7) 0.9012(3) 1.0292(8) 0.0629(6) Uiso 1.000000 GR
 H01f H 1.5196(5) 0.7947(12) 1.10618(16) 0.0629(6) Uiso 1.000000 GR

loop_
  _atom_site_aniso_label
  _atom_site_aniso_U_11
  _atom_site_aniso_U_22
  _atom_site_aniso_U_33
  _atom_site_aniso_U_12
  _atom_site_aniso_U_13
  _atom_site_aniso_U_23
 O001 0.0303(6) 0.0318(5) 0.0308(5) 0.0009(4) 0.0076(4) 0.0052(4)
 O002 0.0273(6) 0.0395(6) 0.0293(5) -0.0071(4) 0.0054(4) 0.0037(4)
 O003 0.0300(6) 0.0472(7) 0.0353(6) 0.0008(5) 0.0015(5) 0.0060(5)
 N004 0.0270(6) 0.0311(6) 0.0274(6) -0.0053(5) 0.0060(5) 0.0035(5)
 C005 0.0268(7) 0.0302(7) 0.0278(7) 0.0014(6) 0.0083(6) 0.0026(6)
 C006 0.0286(8) 0.0274(7) 0.0297(7) -0.0021(6) 0.0083(6) 0.0029(6)
 C007 0.0276(8) 0.0321(7) 0.0265(7) 0.0024(6) 0.0072(6) 0.0029(6)
 C008 0.0296(8) 0.0263(7) 0.0277(7) 0.0008(6) 0.0090(6) 0.0039(6)
 C009 0.0302(8) 0.0247(7) 0.0337(8) -0.0007(6) 0.0104(6) 0.0023(6)
 C00A 0.0256(8) 0.0337(8) 0.0310(8) -0.0041(6) 0.0032(6) 0.0060(6)
 C00B 0.0288(8) 0.0268(7) 0.0300(7) -0.0012(6) 0.0085(6) 0.0014(6)
 C00C 0.0291(8) 0.0266(7) 0.0286(7) -0.0004(6) 0.0081(6) 0.0036(6)
 C00D 0.0248(7) 0.0307(7) 0.0262(7) -0.0030(6) 0.0041(6) 0.0047(6)
 C00E 0.0271(8) 0.0306(7) 0.0297(8) -0.0038(6) 0.0054(6) 0.0010(6)
 C00F 0.0270(8) 0.0283(7) 0.0315(8) -0.0018(6) 0.0070(6) 0.0031(6)
 C00G 0.0271(8) 0.0323(8) 0.0334(8) -0.0005(6) 0.0070(6) 0.0004(6)
 C00H 0.0261(7) 0.0335(8) 0.0277(7) 0.0054(6) 0.0079(6) 0.0044(6)
 C00I 0.0297(8) 0.0282(7) 0.0336(8) -0.0017(6) 0.0101(7) 0.0037(6)
 C00J 0.0272(8) 0.0352(8) 0.0287(7) 0.0036(6) 0.0076(6) 0.0047(6)
 C00K 0.0292(8) 0.0371(8) 0.0285(7) 0.0005(6) 0.0074(6) 0.0039(6)
 C00L 0.0306(8) 0.0299(7) 0.0284(7) -0.0015(6) 0.0058(6) 0.0007(6)
 C00M 0.0346(8) 0.0306(8) 0.0286(8) -0.0045(6) 0.0095(6) 0.0048(6)
 C00N 0.0265(8) 0.0386(8) 0.0291(7) 0.0067(6) 0.0070(6) 0.0037(6)
 C00O 0.0357(9) 0.0321(8) 0.0311(8) -0.0018(6) 0.0102(7) 0.0063(6)
 C00P 0.0339(8) 0.0348(8) 0.0257(7) -0.0026(6) 0.0051(6) 0.0054(6)
 C00Q 0.0298(8) 0.0331(8) 0.0351(8) -0.0010(6) 0.0106(7) 0.0009(6)
 C00R 0.0323(8) 0.0387(9) 0.0368(9) 0.0044(7) 0.0101(7) 0.0122(7)
 C00S 0.0258(8) 0.0328(8) 0.0465(9) 0.0014(6) 0.0076(7) 0.0050(7)
 C00T 0.0267(8) 0.0396(8) 0.0288(7) 0.0040(6) 0.0028(6) -0.0011(6)
 C00U 0.0319(8) 0.0272(7) 0.0377(8) 0.0000(6) 0.0127(7) 0.0026(6)
 C00V 0.0334(8) 0.0281(8) 0.0423(9) -0.0025(6) 0.0091(7) 0.0009(6)
 C00W 0.0302(8) 0.0338(8) 0.0427(9) 0.0006(6) 0.0140(7) 0.0041(7)
 C00X 0.0328(8) 0.0332(8) 0.0363(8) -0.0021(6) 0.0144(7) 0.0051(6)
 C00Y 0.0289(8) 0.0494(10) 0.0297(8) 0.0072(7) 0.0050(7) 0.0048(7)
 C00Z 0.0318(8) 0.0306(8) 0.0352(8) 0.0020(6) 0.0063(7) 0.0038(6)
 C010 0.0339(9) 0.0527(10) 0.0308(8) 0.0088(7) 0.0062(7) 0.0144(7)
 C011 0.0360(9) 0.0401(9) 0.0447(10) -0.0060(7) 0.0119(8) 0.0074(7)
 C012 0.0349(9) 0.0398(9) 0.0436(10) 0.0031(7) -0.0040(8) 0.0033(7)

loop_
  _geom_bond_atom_site_label_1
  _geom_bond_atom_site_label_2
  _geom_bond_distance
  _geom_bond_site_symmetry_2
  _geom_bond_publ_flag
 O001 C00F 1.3869(18) . ?
 O001 C00J 1.3919(19) . ?
 O002 C00E 1.3942(18) . ?
 O002 C00I 1.3770(18) . ?
 O003 C00Z 1.3665(19) . ?
 O003 C012 1.436(2) . ?
 N004 C006 1.3862(19) . ?
 N004 C007 1.3751(19) . ?
 N004 C00D 1.4334(18) . ?
 C005 C007 1.403(2) . ?
 C005 C008 1.461(2) . ?
 C005 C00H 1.442(2) . ?
 C006 C008 1.419(2) . ?
 C006 C00M 1.387(2) . ?
 C007 C00G 1.413(2) . ?
 C008 C00C 1.435(2) . ?
 C009 C00B 1.435(2) . ?
 C009 C00I 1.401(2) . ?
 C009 C00U 1.424(2) . ?
 C00A C00K 1.390(2) . ?
 C00A C00V 1.390(2) . ?
 C00A C011 1.517(2) . ?
 C00B C00C 1.472(2) . ?
 C00B C00F 1.372(2) . ?
 C00C C00E 1.397(2) . ?
 C00D C00L 1.385(2) . ?
 C00D C00Q 1.385(2) . ?
 C00E C00P 1.395(2) . ?
 C00F C00O 1.413(2) . ?
 C00G H00G 0.9500 . ?
 C00G C00T 1.357(2) . ?
 C00H C00J 1.411(2) . ?
 C00H C00N 1.429(2) . ?
 C00I C00Z 1.386(2) . ?
 C00J C00R 1.368(2) . ?
 C00K H00K 0.9500 . ?
 C00K C00L 1.392(2) . ?
 C00L H00L 0.9500 . ?
 C00M H00M 0.9500 . ?
 C00M C00P 1.374(2) . ?
 C00N C00T 1.420(2) . ?
 C00N C00Y 1.419(2) . ?
 C00O H00O 0.9500 . ?
 C00O C00X 1.367(2) . ?
 C00P H00P 0.9500 . ?
 C00Q H00Q 0.9500 . ?
 C00Q C00V 1.389(2) . ?
 C00R H00R 0.9500 . ?
 C00R C010 1.402(2) . ?
 C00S H00S 0.9500 . ?
 C00S C00W 1.383(2) . ?
 C00S C00Z 1.400(2) . ?
 C00T H00T 0.9500 . ?
 C00U C00W 1.406(2) . ?
 C00U C00X 1.423(2) . ?
 C00V H00V 0.9500 . ?
 C00W H00W 0.9500 . ?
 C00X H00X 0.9500 . ?
 C00Y H00Y 0.9500 . ?
 C00Y C010 1.366(2) . ?
 C010 H010 0.9500 . ?
 C011 H01a 0.9800 . ?
 C011 H01b 0.9800 . ?
 C011 H01c 0.9800 . ?
 C012 H01d 0.9800 . ?
 C012 H01e 0.9800 . ?
 C012 H01f 0.9800 . ?

loop_
  _geom_angle_atom_site_label_1
  _geom_angle_atom_site_label_2
  _geom_angle_atom_site_label_3
  _geom_angle
  _geom_angle_site_symmetry_1
  _geom_angle_site_symmetry_3
  _geom_angle_publ_flag
 C00J O001 C00F 117.49(12) . . ?
 C00I O002 C00E 117.94(12) . . ?
 C012 O003 C00Z 117.13(13) . . ?
 C007 N004 C006 108.12(12) . . ?
 C00D N004 C006 125.40(12) . . ?
 C00D N004 C007 126.47(12) . . ?
 C008 C005 C007 106.22(12) . . ?
 C00H C005 C007 116.20(13) . . ?
 C00H C005 C008 137.51(14) . . ?
 C008 C006 N004 109.61(13) . . ?
 C00M C006 N004 125.50(13) . . ?
 C00M C006 C008 124.70(14) . . ?
 C005 C007 N004 110.18(13) . . ?
 C00G C007 N004 125.52(13) . . ?
 C00G C007 C005 124.27(14) . . ?
 C006 C008 C005 105.53(13) . . ?
 C00C C008 C005 137.11(13) . . ?
 C00C C008 C006 116.91(13) . . ?
 C00I C009 C00B 119.47(13) . . ?
 C00U C009 C00B 120.98(14) . . ?
 C00U C009 C00I 119.31(14) . . ?
 C00V C00A C00K 118.14(14) . . ?
 C011 C00A C00K 121.31(15) . . ?
 C011 C00A C00V 120.55(15) . . ?
 C00C C00B C009 117.21(13) . . ?
 C00F C00B C009 116.76(13) . . ?
 C00F C00B C00C 126.00(14) . . ?
 C00B C00C C008 126.21(13) . . ?
 C00E C00C C008 116.69(13) . . ?
 C00E C00C C00B 116.38(13) . . ?
 C00L C00D N004 119.76(13) . . ?
 C00Q C00D N004 120.29(14) . . ?
 C00Q C00D C00L 119.95(14) . . ?
 C00C C00E O002 122.63(13) . . ?
 C00P C00E O002 113.03(13) . . ?
 C00P C00E C00C 124.32(14) . . ?
 C00B C00F O001 117.91(13) . . ?
 C00O C00F O001 119.95(13) . . ?
 C00O C00F C00B 122.01(14) . . ?
 H00G C00G C007 120.97(9) . . ?
 C00T C00G C007 118.06(14) . . ?
 C00T C00G H00G 120.97(9) . . ?
 C00J C00H C005 124.57(14) . . ?
 C00N C00H C005 119.05(13) . . ?
 C00N C00H C00J 116.08(13) . . ?
 C009 C00I O002 120.54(14) . . ?
 C00Z C00I O002 117.68(14) . . ?
 C00Z C00I C009 121.61(14) . . ?
 C00H C00J O001 116.52(13) . . ?
 C00R C00J O001 119.60(14) . . ?
 C00R C00J C00H 123.42(15) . . ?
 H00K C00K C00A 119.55(9) . . ?
 C00L C00K C00A 120.89(15) . . ?
 C00L C00K H00K 119.55(9) . . ?
 C00K C00L C00D 119.94(14) . . ?
 H00L C00L C00D 120.03(9) . . ?
 H00L C00L C00K 120.03(9) . . ?
 H00M C00M C006 121.22(9) . . ?
 C00P C00M C006 117.56(13) . . ?
 C00P C00M H00M 121.22(9) . . ?
 C00T C00N C00H 120.08(14) . . ?
 C00Y C00N C00H 119.75(14) . . ?
 C00Y C00N C00T 120.02(14) . . ?
 H00O C00O C00F 119.92(9) . . ?
 C00X C00O C00F 120.16(15) . . ?
 C00X C00O H00O 119.92(9) . . ?
 C00M C00P C00E 119.61(14) . . ?
 H00P C00P C00E 120.19(9) . . ?
 H00P C00P C00M 120.19(9) . . ?
 H00Q C00Q C00D 120.24(9) . . ?
 C00V C00Q C00D 119.52(15) . . ?
 C00V C00Q H00Q 120.24(10) . . ?
 H00R C00R C00J 120.16(10) . . ?
 C010 C00R C00J 119.67(15) . . ?
 C010 C00R H00R 120.16(9) . . ?
 C00W C00S H00S 119.52(9) . . ?
 C00Z C00S H00S 119.52(10) . . ?
 C00Z C00S C00W 120.96(15) . . ?
 C00N C00T C00G 121.38(14) . . ?
 H00T C00T C00G 119.31(9) . . ?
 H00T C00T C00N 119.31(9) . . ?
 C00W C00U C009 118.42(15) . . ?
 C00X C00U C009 117.95(14) . . ?
 C00X C00U C00W 123.48(14) . . ?
 C00Q C00V C00A 121.53(15) . . ?
 H00V C00V C00A 119.24(9) . . ?
 H00V C00V C00Q 119.24(10) . . ?
 C00U C00W C00S 120.88(14) . . ?
 H00W C00W C00S 119.56(9) . . ?
 H00W C00W C00U 119.56(9) . . ?
 C00U C00X C00O 120.20(14) . . ?
 H00X C00X C00O 119.90(9) . . ?
 H00X C00X C00U 119.90(9) . . ?
 H00Y C00Y C00N 119.38(10) . . ?
 C010 C00Y C00N 121.24(15) . . ?
 C010 C00Y H00Y 119.38(10) . . ?
 C00I C00Z O003 116.46(14) . . ?
 C00S C00Z O003 124.75(15) . . ?
 C00S C00Z C00I 118.79(15) . . ?
 C00Y C010 C00R 119.66(15) . . ?
 H010 C010 C00R 120.17(9) . . ?
 H010 C010 C00Y 120.17(10) . . ?
 H01a C011 C00A 109.5 . . ?
 H01b C011 C00A 109.5 . . ?
 H01b C011 H01a 109.5 . . ?
 H01c C011 C00A 109.5 . . ?
 H01c C011 H01a 109.5 . . ?
 H01c C011 H01b 109.5 . . ?
 H01d C012 O003 109.5 . . ?
 H01e C012 O003 109.5 . . ?
 H01e C012 H01d 109.5 . . ?
 H01f C012 O003 109.5 . . ?
 H01f C012 H01d 109.5 . . ?
 H01f C012 H01e 109.5 . . ?

loop_
  _geom_torsion_atom_site_label_1
  _geom_torsion_atom_site_label_2
  _geom_torsion_atom_site_label_3
  _geom_torsion_atom_site_label_4
  _geom_torsion
  _geom_torsion_site_symmetry_1
  _geom_torsion_site_symmetry_2
  _geom_torsion_site_symmetry_3
  _geom_torsion_site_symmetry_4
  _geom_torsion_publ_flag
 O001 C00F C00B C009 -160.90(13) . . . . ?
 O001 C00F C00B C00C 21.30(17) . . . . ?
 O001 C00F C00O C00X 169.35(14) . . . . ?
 O001 C00J C00H C005 -2.72(17) . . . . ?
 O001 C00J C00H C00N 170.92(13) . . . . ?
 O001 C00J C00R C010 -174.27(15) . . . . ?
 O002 C00E C00C C008 174.67(14) . . . . ?
 O002 C00E C00C C00B 3.77(17) . . . . ?
 O002 C00E C00P C00M -175.49(13) . . . . ?
 O002 C00I C009 C00B 1.22(17) . . . . ?
 O002 C00I C009 C00U 175.59(14) . . . . ?
 O002 C00I C00Z O003 3.30(16) . . . . ?
 O002 C00I C00Z C00S -176.71(14) . . . . ?
 O003 C00Z C00I C009 178.53(13) . . . . ?
 O003 C00Z C00S C00W -179.20(16) . . . . ?
 N004 C006 C008 C005 2.01(14) . . . . ?
 N004 C006 C008 C00C -171.56(12) . . . . ?
 N004 C006 C00M C00P 169.98(17) . . . . ?
 N004 C007 C005 C008 6.06(14) . . . . ?
 N004 C007 C005 C00H -171.54(12) . . . . ?
 N004 C007 C00G C00T 179.03(16) . . . . ?
 N004 C00D C00L C00K -178.94(14) . . . . ?
 N004 C00D C00Q C00V 179.11(15) . . . . ?
 C005 C007 C00G C00T -2.89(18) . . . . ?
 C005 C008 C006 C00M 177.15(12) . . . . ?
 C005 C008 C00C C00B -0.4(2) . . . . ?
 C005 C008 C00C C00E -170.29(19) . . . . ?
 C005 C00H C00J C00R -174.83(16) . . . . ?
 C005 C00H C00N C00T 2.61(17) . . . . ?
 C005 C00H C00N C00Y 178.19(14) . . . . ?
 C006 C008 C00C C00B 170.47(13) . . . . ?
 C006 C008 C00C C00E 0.58(16) . . . . ?
 C006 C00M C00P C00E 0.95(18) . . . . ?
 C007 C00G C00T C00N -4.99(18) . . . . ?
 C008 C00C C00B C009 -153.39(16) . . . . ?
 C008 C00C C00B C00F 24.40(19) . . . . ?
 C008 C00C C00E C00P -3.94(17) . . . . ?
 C009 C00B C00C C00E 16.52(16) . . . . ?
 C009 C00B C00F C00O 14.93(17) . . . . ?
 C009 C00I C00Z C00S -1.48(18) . . . . ?
 C009 C00U C00W C00S -1.81(17) . . . . ?
 C009 C00U C00X C00O 9.27(17) . . . . ?
 C00A C00K C00L C00D 0.10(18) . . . . ?
 C00A C00V C00Q C00D -0.46(19) . . . . ?
 C00B C00C C00E C00P -174.84(14) . . . . ?
 C00B C00F C00O C00X -6.39(18) . . . . ?
 C00C C00E C00P C00M 3.24(19) . . . . ?
 C00F C00O C00X C00U -6.28(18) . . . . ?
 C00G C00T C00N C00H 5.04(18) . . . . ?
 C00G C00T C00N C00Y -170.52(15) . . . . ?
 C00H C00J C00R C010 -2.39(19) . . . . ?
 C00H C00N C00Y C010 -3.76(18) . . . . ?
 C00I C00Z C00S C00W 0.81(18) . . . . ?
 C00J C00R C010 C00Y 2.95(19) . . . . ?
 C00N C00Y C010 C00R 0.11(19) . . . . ?
 C00O C00X C00U C00W -166.21(15) . . . . ?
 C00S C00W C00U C00X 173.65(15) . . . . ?

loop_
  _diffrn_refln_index_h
  _diffrn_refln_index_k
  _diffrn_refln_index_l
  _diffrn_refln_intensity_net
  _diffrn_refln_intensity_u
 0 0 1 143.02 8.78
 0 0 1 152.56 8.8
 0 0 -1 149.98 8.8
 0 0 -1 162.72 8.79
 0 0 2 304.04 18.92
 0 0 -2 344.21 18.89
 0 0 -3 408.92 22.76
 0 0 3 348.42 22.84
 0 0 3 414.6 22.84
 0 0 4 86.98 5.7
 0 0 -4 100.37 5.62
 0 0 4 90.28 5.76
 0 0 5 -0.07 0.71
 0 0 5 0.07 0.67
 0 0 -5 0.12 0.48
 0 0 6 281.46 17.25
 0 0 -6 293.7 17
 0 0 -7 313.79 17.99
 0 0 7 317.93 18.31
 0 0 -7 293.12 17.88
 0 0 -8 585.74 36.37
 0 0 8 632.35 36.9
 0 0 -8 675.67 36.51
 0 0 9 6.65 0.81
 0 0 9 7.83 1.35
 0 0 -9 6.16 1.08
 0 0 10 82.08 5.21
 0 0 -10 88.03 5.46
 0 0 10 86.52 6.14
 0 0 11 106.25 7.77
 0 0 11 122.29 6.96
 0 0 -11 115.44 7.13
 0 0 11 104.91 6.82
 0 0 11 104.12 7.5
 0 0 -11 115.2 7.13
 0 0 -11 113.13 6.94
 0 0 -12 33.05 2.62
 0 0 12 37.04 2.64
 0 0 -12 35.56 2.85
 0 0 -12 38.24 2.89
 0 0 13 67.29 4.46
 0 0 13 79.04 4.55
 0 0 -13 70.26 4.44
 0 0 -13 68.21 4.48
 0 0 -13 68.5 4.71
 0 0 -13 64.16 4.67
 0 0 -13 60.29 4.63
 0 0 14 0.48 0.96
 0 0 -14 1.05 0.76
 0 0 14 0.33 0.79
 0 0 -14 1.2 1.12
 0 0 -14 0.74 1.03
 0 0 14 0.22 1.25
 0 0 -14 1.38 1.07
 0 0 -14 0.27 0.82
 0 0 14 0.07 0.85
 0 0 -15 25.26 2.28
 0 0 15 33.6 2.2
 0 0 -15 21.89 2.25
 0 0 -15 27.86 2.02
 0 0 15 29.52 2.87
 0 0 -15 29.92 2.34
 0 0 15 26.89 2.07
 0 0 15 30.16 2.27
 0 0 -16 5.61 0.99
 0 0 16 5.77 0.86
 0 0 -16 4.79 0.97
 0 0 16 5.24 0.85
 0 0 -16 5.19 0.94
 0 0 16 6.47 0.97
 0 0 -17 0.34 0.49
 0 0 17 -0.44 0.59
 0 0 -17 -0.08 0.56
 0 1 -17 0.16 0.82
 0 1 -17 1.46 0.49
 0 -1 17 0.08 0.6
 0 -1 16 7.24 0.91
 0 -1 16 5.99 0.84
 0 1 -16 6.05 0.94
 0 -1 16 7.14 1.04
 0 1 -16 6.35 0.98
 0 1 -16 5.47 0.93
 0 1 -15 12.96 1.49
 0 -1 15 12.56 1.36
 0 -1 15 11.07 1.84
 0 1 -15 11.68 1.5
 0 1 -15 13.05 1.45
 0 -1 15 15.61 1.36
 0 -1 15 14.54 1.54
 0 1 -15 14.25 1.33
 0 1 -15 13.16 1.19
 0 -1 15 11.42 2.22
 0 -1 14 2.66 1.49
 0 -1 14 0.64 0.89
 0 1 -14 0.17 0.96
 0 1 -14 0.36 1.02
 0 -1 14 0.08 1.05
 0 1 -14 0.46 0.83
 0 1 -14 -0.62 1.08
 0 -1 14 1.98 0.85
 0 1 -14 0.85 0.73
 0 1 -13 15.79 1.86
 0 1 -13 18.27 1.66
 0 1 -13 15.45 2.03
 0 1 -13 20.86 1.88
 0 -1 13 20.71 1.76
 0 1 -13 15.22 1.79
 0 -1 13 18.86 2.72
 0 1 -12 2.91 1.34
 0 1 -12 0.92 0.99
 0 -1 12 0.79 1.53
 0 -1 12 2.14 0.8
 0 1 -12 2.25 1.02
 0 -1 12 1.32 1.1
 0 -1 12 1.79 0.93
 0 1 -12 1.31 0.87
 0 -1 11 0.92 0.77
 0 -1 11 1.68 1.6
 0 1 -11 0.19 1.08
 0 1 -11 1.61 0.76
 0 1 -11 0.09 0.99
 0 1 -11 1.4 1
 0 -1 11 -0.16 0.76
 0 -1 11 -0.2 1.08
 0 -1 10 4.66 1.49
 0 -1 10 4.09 0.78
 0 -1 10 3.73 1.05
 0 -1 10 4.28 1.22
 0 1 -10 3.8 1.1
 0 1 -10 5.29 1.01
 0 -1 9 31.59 2.61
 0 1 -9 31.72 2.36
 0 -1 9 38.07 2.99
 0 1 -9 33.09 2.5
 0 -1 9 30.99 2.2
 0 1 -9 29.32 2.37
 0 1 -8 0.83 0.74
 0 1 -8 1.03 0.72
 0 -1 8 0.52 0.86
 0 1 -8 2.4 0.7
 0 -1 7 51.5 3.62
 0 1 -7 48.7 3.4
 0 1 -6 122.49 7.33
 0 -1 6 115.18 7.49
 0 1 -5 194.61 11.99
 0 -1 5 197.09 11.93
 0 1 -5 200.63 11.76
 0 -1 4 0.16 0.27
 0 -1 4 0.05 0.21
 0 1 -4 0.3 0.55
 0 1 -4 0.14 0.79
 0 1 -3 444.03 25.52
 0 -1 3 461.14 25.72
 0 1 -3 421.77 25.64
 0 1 -3 441.28 25.75
 0 1 -2 1.08 0.48
 0 1 -2 1.8 0.33
 0 -1 2 1.86 0.39
 0 -1 2 1 0.39
 0 -1 1 954.48 53.98
 0 1 -1 897.88 53.95
 0 1 -1 963.16 53.97
 0 -1 0 678.02 39.94
 0 1 0 694.34 39.92
 0 -1 0 676.38 39.92
 0 1 0 720.68 39.93
 0 -1 -1 328.98 20.52
 0 1 1 374.22 20.53
 0 -1 -1 365.91 20.57
 0 1 2 4.23 0.41
 0 -1 -2 3.59 0.48
 0 1 3 2.82 0.71
 0 -1 -3 4.21 0.36
 0 1 3 2.9 0.67
 0 1 3 3.54 0.4
 0 -1 -3 3.76 0.4
 0 -1 -4 74.6 4.63
 0 1 4 84.16 4.96
 0 -1 -4 88.3 4.71
 0 -1 -4 77.86 4.66
 0 -1 -5 33.93 2.17
 0 1 5 36.58 2.51
 0 1 5 31.86 2.57
 0 1 6 73.2 5.13
 0 1 6 72.45 4.98
 0 -1 -6 79.5 4.67
 0 1 7 396.11 23.05
 0 -1 -7 373.43 22.7
 0 1 7 423.01 23.34
 0 -1 -8 22.97 1.91
 0 -1 -8 24.44 1.77
 0 1 8 27.29 2.5
 0 1 9 9.9 1.86
 0 -1 -9 7.62 0.96
 0 1 9 8.82 1.49
 0 -1 -9 10.05 1.29
 0 1 10 46.18 4.14
 0 1 10 58.77 4.52
 0 -1 -10 50.86 3.66
 0 -1 -10 54.91 3.66
 0 -1 -11 329.93 20.13
 0 -1 -11 328.12 19.95
 0 -1 -11 338.96 20.17
 0 -1 -11 338.78 19.91
 0 -1 -11 366 20.18
 0 1 11 328.31 19.9
 0 1 11 379.34 21.34
 0 -1 -11 341.99 20.16
 0 -1 -12 97.53 6.41
 0 -1 -12 92.08 6.35
 0 -1 -12 97.48 6.38
 0 -1 -12 94.2 6.15
 0 -1 -12 98.71 6.09
 0 1 12 99.22 6.09
 0 1 12 111.82 7.36
 0 -1 -12 89.38 6.3
 0 1 12 103.11 6.24
 0 1 12 105.61 7.49
 0 -1 -13 76.86 4.87
 0 -1 -13 74.32 4.78
 0 1 13 73.7 4.84
 0 1 13 81.7 4.96
 0 -1 -13 74.88 5.08
 0 -1 -13 75.09 5.09
 0 1 13 64.59 5.94
 0 -1 -13 71.9 5.04
 0 1 13 71.8 4.72
 0 -1 -13 78.8 5.15
 0 1 13 71.76 5.85
 0 -1 -14 17.98 1.84
 0 -1 -14 13.73 1.76
 0 1 14 17.22 1.68
 0 1 14 14.62 2.54
 0 -1 -14 18.94 1.87
 0 1 14 18.88 2.43
 0 1 14 18.45 1.63
 0 1 14 15.89 2.21
 0 -1 -14 14.66 1.5
 0 -1 -14 17.25 1.94
 0 1 15 28.62 2.03
 0 -1 -15 24.25 2.14
 0 -1 -15 22.53 2.14
 0 1 15 28.01 2.08
 0 1 15 22.64 2.92
 0 -1 -15 24.25 2.17
 0 1 15 27.04 1.97
 0 -1 -15 26.52 2.35
 0 -1 -15 22.82 1.86
 0 1 16 0.47 0.72
 0 -1 -16 1.25 0.85
 0 1 16 -0.4 0.68
 0 -1 -16 1.61 0.81
 0 -1 -16 0.56 0.96
 0 1 16 0.78 0.66
 0 -1 -16 1.32 0.89
 0 1 17 0.48 0.53
 0 -1 -17 0.57 0.51
 0 -1 -17 0.04 0.61
 0 -2 17 1.75 0.52
 0 2 -17 3.37 0.83
 0 -2 16 3.23 0.69
 0 -2 16 1.88 0.73
 0 2 -16 1.74 0.66
 0 2 -16 2.63 1.12
 0 -2 15 0.52 0.83
 0 2 -15 1.35 0.81
 0 -2 15 0.06 0.66
 0 2 -15 -0.05 0.73
 0 2 -15 -0.27 1.14
 0 -2 15 1.14 1.22
 0 2 -15 0.54 0.75
 0 2 -15 -0.07 0.84
 0 2 -14 0.94 0.89
 0 2 -14 1.64 1.29
 0 2 -14 2.03 0.91
 0 -2 14 1.28 1.37
 0 -2 14 1.27 0.93
 0 2 -14 1.67 1.02
 0 2 -14 1.26 0.84
 0 -2 13 0.66 1.12
 0 2 -13 -0.82 1.13
 0 2 -13 -0.88 0.92
 0 -2 13 -0.24 0.98
 0 -2 13 1.13 0.81
 0 2 -13 0.75 0.87
 0 -2 13 1.07 1.48
 0 2 -13 0.97 1.33
 0 2 -13 -0.85 0.92
 0 2 -12 43.4 3.32
 0 -2 12 45.48 3.16
 0 2 -12 42.85 3.14
 0 -2 12 48.7 4.31
 0 2 -12 46.65 3.49
 0 2 -12 47.49 3.32
 0 -2 12 49.18 4.01
 0 -2 11 -0.15 0.86
 0 -2 11 0.24 1.49
 0 2 -11 0.49 1.1
 0 2 -11 1.68 0.81
 0 -2 11 -0.59 1.06
 0 2 -11 -0.25 0.93
 0 2 -11 0.69 0.93
 0 2 -11 0.09 1.05
 0 -2 11 -0.07 0.79
 0 2 -10 11.77 1.45
 0 -2 10 13.02 1.89
 0 -2 10 13.48 1.61
 0 2 -10 12.03 1.37
 0 -2 10 14.94 1.84
 0 2 -10 12.54 1.51
 0 -2 10 12.06 1.24
 0 -2 9 -0.15 0.78
 0 2 -9 -0.12 0.69
 0 2 -9 0.84 0.79
 0 -2 9 2.04 0.93
 0 2 -9 0.28 0.85
 0 -2 9 0.48 0.67
 0 -2 8 1.13 1
 0 -2 8 2.57 0.76
 0 2 -8 0.91 0.8
 0 2 -8 1.15 0.7
 0 -2 8 1.49 0.65
 0 2 -7 191.21 10.82
 0 -2 7 157.9 10.94
 0 -2 7 177.82 10.96
 0 -2 7 176.18 10.75
 0 2 -6 -0.08 0.72
 0 -2 6 -0.39 0.8
 0 2 -6 0.23 0.94
 0 -2 6 -0.14 0.64
 0 -2 6 0.03 0.32
 0 -2 6 0.53 0.86
 0 2 -5 15.33 1.64
 0 -2 5 15.28 1.46
 0 -2 5 16.65 1.57
 0 -2 5 17.98 1.31
 0 2 -5 19.23 1.52
 0 2 -4 190.1 12.36
 0 -2 4 220.99 12.36
 0 2 -4 207.91 12.27
 0 2 -4 207.07 12.12
 0 -2 4 206.05 12.22
 0 2 -3 24.83 1.7
 0 2 -3 22.88 1.83
 0 -2 3 25.51 1.81
 0 -2 3 23.54 1.71
 0 -2 2 590.19 34.95
 0 2 -2 634.36 34.89
 0 2 -2 615.12 34.92
 0 2 -2 567.5 34.9
 0 2 -1 9.37 0.82
 0 2 -1 10.5 0.83
 0 -2 1 7.86 0.99
 0 2 -1 9.73 0.77
 0 2 -1 10.68 0.9
 0 2 0 1834.15 107.41
 0 -2 0 1962.38 107.48
 0 2 0 1831.1 107.41
 0 2 1 742.08 41.87
 0 -2 -1 695.71 41.89
 0 2 1 745.79 41.92
 0 2 1 712.15 41.99
 0 -2 -1 725.35 42
 0 -2 -2 1041.73 64.37
 0 2 2 1168.64 64.43
 0 -2 -2 1096.71 64.31
 0 2 2 1148.05 64.29
 0 2 3 112.73 6.97
 0 -2 -3 123.48 7.06
 0 -2 -4 75.15 4.24
 0 -2 -4 66.24 4.12
 0 2 4 64.76 4.28
 0 2 4 63.1 4.02
 0 2 4 64.25 4.3
 0 2 5 11.57 1.31
 0 2 5 13.27 1.44
 0 2 5 8.93 1.23
 0 -2 -5 10.81 0.93
 0 2 6 16.46 1.72
 0 -2 -6 16.46 1.36
 0 2 6 17.43 1.65
 0 2 6 12.53 1.63
 0 2 7 9.58 1.46
 0 -2 -7 8.64 1.02
 0 2 7 10.38 1.33
 0 2 7 7.59 1.36
 0 -2 -7 8.82 1.04
 0 2 8 320.3 18.44
 0 2 8 306.75 18.66
 0 -2 -8 297.6 17.87
 0 2 9 27.78 1.94
 0 -2 -9 23.67 1.95
 0 2 9 26.2 2.72
 0 2 10 14.07 2.4
 0 2 10 23.57 2.56
 0 2 10 18.77 1.63
 0 -2 -10 19.72 1.58
 0 -2 -10 18.61 1.63
 0 -2 -10 19.22 1.86
 0 -2 -10 17.34 1.76
 0 -2 -10 17.15 1.82
 0 2 10 19.18 1.63
 0 -2 -10 19.07 1.62
 0 2 11 0.45 1.2
 0 2 11 1 1.25
 0 -2 -11 1.65 0.75
 0 -2 -11 1.09 0.8
 0 2 11 1.23 0.84
 0 -2 -11 1.32 0.86
 0 -2 -11 0.74 1.06
 0 2 11 0.4 0.8
 0 -2 -11 -0.1 1.08
 0 -2 -11 1.24 1.03
 0 -2 -11 1.12 1.04
 0 2 12 8.3 2.16
 0 -2 -12 14.75 1.76
 0 -2 -12 14.13 1.69
 0 -2 -12 11.73 1.36
 0 2 12 13.46 2.24
 0 -2 -12 11.12 1.65
 0 -2 -12 10.6 1.31
 0 2 12 14.6 1.5
 0 2 12 13.49 2.13
 0 -2 -12 12.72 1.63
 0 2 13 22.24 3.07
 0 -2 -13 26.29 2.36
 0 2 13 28.26 2.19
 0 -2 -13 28.6 2.42
 0 -2 -13 29.58 2.15
 0 2 13 19.98 2.81
 0 2 13 27.71 2.99
 0 -2 -13 25.24 2.41
 0 -2 -13 25.11 2.42
 0 2 14 1.28 1.49
 0 2 14 2 0.91
 0 -2 -14 2.32 1.23
 0 -2 -14 1.4 1.09
 0 2 14 2.01 1.35
 0 -2 -14 2.43 1.19
 0 -2 -14 2.52 1.15
 0 2 14 2.56 0.93
 0 -2 -14 1.79 0.81
 0 -2 -15 49.73 3.51
 0 2 15 47.8 3.31
 0 2 15 48.49 3.3
 0 -2 -15 45.48 3.47
 0 -2 -15 51.51 3.52
 0 -2 -15 48.48 3.22
 0 -2 -15 56.71 3.63
 0 -2 -16 3.87 0.93
 0 2 16 4.35 0.76
 0 2 16 3.39 0.72
 0 -2 -16 3.46 0.89
 0 -2 -16 4.24 1.01
 0 2 17 0.48 0.37
 0 -2 -17 0.47 0.47
 0 -2 -17 -0.23 0.57
 0 -3 17 -0.61 0.49
 0 3 -17 -0.77 0.65
 0 -3 17 0.56 0.49
 0 3 -16 2.68 0.99
 0 -3 16 3.51 0.84
 0 -3 16 3.53 0.8
 0 3 -15 20.3 1.94
 0 -3 15 17.91 1.66
 0 3 -15 16.09 1.46
 0 -3 15 21.01 2.39
 0 -3 15 16.96 1.48
 0 -3 15 19.93 1.66
 0 3 -14 7.51 1.11
 0 -3 14 11.08 2
 0 3 -14 9.01 1.22
 0 -3 14 8.95 1.29
 0 -3 14 7.33 1.1
 0 3 -14 8.45 1.58
 0 3 -14 8.78 1.13
 0 3 -14 7.57 1.07
 0 3 -13 3.68 1.14
 0 -3 13 4.6 1.65
 0 -3 13 5.09 1.13
 0 -3 13 2.88 1.34
 0 3 -13 2.24 1.32
 0 3 -13 3.4 0.93
 0 -3 13 4.24 1
 0 3 -13 3.94 0.99
 0 3 -12 -0.09 1
 0 3 -12 0.48 0.82
 0 -3 12 0.08 0.83
 0 3 -12 -1.1 1.11
 0 3 -12 0.88 0.76
 0 3 -12 -0.96 1.33
 0 3 -12 0.16 0.86
 0 -3 12 0.62 0.98
 0 -3 12 -0.25 1.31
 0 3 -11 1.05 0.81
 0 3 -11 1.31 0.78
 0 3 -11 0.4 1.17
 0 3 -11 1.8 1.07
 0 -3 11 1.16 0.94
 0 3 -11 1.8 1.15
 0 3 -11 0.7 0.91
 0 -3 11 0.79 0.8
 0 -3 11 -0.24 1.3
 0 3 -10 26.63 2.11
 0 -3 10 28.43 2.64
 0 3 -10 24.85 2.19
 0 -3 10 28.38 2.04
 0 3 -10 26.17 1.99
 0 3 -10 21.84 1.93
 0 -3 10 31.01 2.48
 0 3 -10 22.43 2.03
 0 -3 9 8.29 1.04
 0 -3 9 8.66 1.41
 0 -3 9 6.84 1.17
 0 3 -9 8.31 1.3
 0 3 -9 6.27 1.18
 0 -3 8 4.78 0.96
 0 3 -8 6.98 1.16
 0 -3 8 6.4 1.24
 0 -3 8 6.08 0.89
 0 3 -8 6.73 1.07
 0 -3 7 131.1 7.43
 0 -3 7 121.32 7.6
 0 3 -7 103.99 7.08
 0 3 -7 129.02 7.48
 0 3 -7 113.43 7.04
 0 3 -6 300.7 16.83
 0 -3 6 283.42 16.89
 0 -3 6 272.96 16.69
 0 -3 6 266.96 16.96
 0 -3 6 282.46 16.59
 0 3 -6 277.16 16.96
 0 3 -5 267.2 16.39
 0 -3 5 277.63 16.36
 0 -3 5 270.01 16.46
 0 -3 5 277.87 16.22
 0 3 -4 42.98 3.09
 0 -3 4 40.43 3.11
 0 -3 4 47.6 3.07
 0 3 -4 44.41 2.93
 0 -3 3 34.19 2.31
 0 3 -3 32.93 2.29
 0 3 -3 34.06 2.27
 0 3 -3 29.84 2.31
 0 -3 3 30.61 2.48
 0 -3 3 32.04 2.4
 0 3 -2 277.15 16.21
 0 -3 2 274.82 16.32
 0 3 -2 280.63 16.17
 0 3 -2 269.15 16.17
 0 3 -1 35.26 2.25
 0 3 -1 34.93 2.26
 0 -3 1 35.2 2.36
 0 -3 1 31.1 2.52
 0 3 -1 34.07 2.29
 0 3 -1 33.12 2.41
 0 3 -1 36.78 2.48
 0 3 0 2067.82 124.08
 0 3 0 2248.09 124.27
 0 -3 0 2209.08 124.18
 0 3 0 2151.44 124.08
 0 3 1 638.93 37.82
 0 -3 -1 661.19 38.07
 0 -3 -1 648.48 37.89
 0 3 1 674.54 37.94
 0 3 2 402.72 25.2
 0 3 2 454.61 25.1
 0 -3 -2 442.26 25.25
 0 3 2 429.94 25.13
 0 3 2 431.03 25.04
 0 -3 -2 418.07 25.06
 0 3 3 111.78 6.9
 0 -3 -3 115.36 6.94
 0 3 3 113.92 7.12
 0 -3 -4 35.52 2.43
 0 3 4 32.58 2.55
 0 3 4 34.87 2.64
 0 3 4 30.89 2.27
 0 3 5 2.08 1.08
 0 -3 -5 2.43 0.78
 0 3 5 1.34 1
 0 3 5 2.62 0.89
 0 3 5 1.38 0.9
 0 -3 -5 3.76 0.73
 0 3 6 56.24 4.05
 0 -3 -6 57.12 3.68
 0 3 6 65.83 4.25
 0 3 6 57.08 4.21
 0 -3 -6 50.12 3.65
 0 -3 -6 64.88 4
 0 -3 -6 58.69 3.69
 0 3 6 56.35 4.17
 0 3 6 57.58 3.58
 0 -3 -7 2.26 0.83
 0 3 7 3.61 1.19
 0 3 7 3.35 1.21
 0 3 7 0.62 0.97
 0 3 7 1.96 1.18
 0 -3 -7 0.81 0.75
 0 3 7 1.91 0.64
 0 3 8 22.06 2.46
 0 -3 -8 22.45 1.86
 0 3 8 19.79 2.37
 0 3 8 24.16 2.3
 0 3 8 23.38 2.41
 0 -3 -8 22.81 1.89
 0 3 8 25 1.78
 0 3 9 83.02 6.22
 0 -3 -9 78.46 5.41
 0 -3 -9 86.78 5.38
 0 3 9 81.2 6.19
 0 3 9 92.75 6.19
 0 3 9 86.19 5.28
 0 -3 -9 83.57 5.48
 0 3 9 77.36 5.88
 0 -3 -9 88.65 5.47
 0 3 10 -1.01 1.25
 0 -3 -10 1.65 0.85
 0 -3 -10 -0.18 1.03
 0 -3 -10 0.18 0.98
 0 3 10 0.64 0.81
 0 -3 -10 -1.06 1
 0 -3 -10 -0.09 1.01
 0 3 10 -0.22 1.23
 0 3 10 0.26 0.69
 0 -3 -10 -0.38 0.77
 0 3 10 -0.23 1.33
 0 -3 -11 -0.23 0.88
 0 -3 -11 -0.8 1.19
 0 3 11 0.43 1.31
 0 -3 -11 1.17 1.15
 0 3 11 1.51 1.42
 0 -3 -11 -0.07 0.78
 0 3 11 0.72 1.42
 0 -3 -11 -0.38 1.07
 0 3 11 -0.42 0.85
 0 3 11 0.49 0.77
 0 3 12 10.02 2.12
 0 -3 -12 10.6 1.3
 0 3 12 11.82 1.34
 0 3 12 10.38 2.05
 0 -3 -12 12.86 1.66
 0 -3 -12 13.98 1.7
 0 3 12 9.55 1.29
 0 3 12 12.28 2.01
 0 -3 -13 22.26 1.84
 0 -3 -13 22.65 2.14
 0 3 13 20.24 2.75
 0 3 13 20.59 1.81
 0 3 13 24.77 1.9
 0 -3 -13 24.63 2.23
 0 3 14 18.7 1.59
 0 -3 -14 13.35 1.81
 0 3 14 15.94 1.53
 0 -3 -14 16.59 1.53
 0 3 14 16.53 2.3
 0 3 14 18 1.6
 0 -3 -15 -0.07 0.97
 0 -3 -15 0.45 0.61
 0 -3 -15 -1.55 1.11
 0 3 15 2.06 0.68
 0 -3 -15 0.82 0.89
 0 3 15 0.06 0.7
 0 3 15 0.39 0.72
 0 3 16 2.94 0.65
 0 3 16 1.61 0.5
 0 -3 -16 2.66 0.89
 0 -3 -16 1.78 0.79
 0 3 16 1.7 0.73
 0 3 17 1.81 0.5
 0 -3 -17 0.89 0.47
 0 -4 17 6.84 0.68
 0 -4 17 7.8 0.69
 0 4 -17 6.1 0.74
 0 4 -16 5.97 1
 0 -4 16 4.35 0.8
 0 -4 16 5.29 0.81
 0 -4 15 -0.12 0.8
 0 4 -15 0.56 0.57
 0 4 -15 0.92 1.1
 0 -4 15 0.68 0.58
 0 -4 15 -0.06 0.79
 0 -4 14 13.67 2.15
 0 -4 14 17.77 1.63
 0 -4 14 15.16 1.52
 0 4 -14 14.85 1.41
 0 4 -14 17.93 1.89
 0 4 -13 11.87 1.45
 0 -4 13 15.14 1.59
 0 4 -13 12.55 1.34
 0 -4 13 9.33 1.72
 0 -4 13 14.76 1.49
 0 4 -13 13.89 1.79
 0 4 -13 15.13 1.41
 0 -4 13 10.49 2.09
 0 -4 12 24.9 2.93
 0 4 -12 24.55 1.92
 0 -4 12 25.43 2.01
 0 4 -12 21.18 2.03
 0 4 -12 23.13 2.2
 0 4 -12 22.44 2.26
 0 4 -12 21.39 1.89
 0 -4 12 19.49 2.4
 0 4 -11 17.12 1.81
 0 -4 11 15.45 1.58
 0 4 -11 14.1 1.61
 0 4 -11 15.52 1.52
 0 4 -11 17.44 1.57
 0 4 -11 15.29 1.85
 0 -4 11 14.28 1.94
 0 4 -11 16.29 1.53
 0 4 -10 6.1 1.02
 0 -4 10 6.98 1.27
 0 4 -10 6.11 0.95
 0 4 -10 4.99 1.15
 0 -4 10 5.22 1
 0 4 -10 5.26 1.1
 0 -4 10 3.93 0.84
 0 4 -10 3.89 0.91
 0 4 -9 6.75 1.26
 0 4 -9 5.19 1.1
 0 4 -9 6.52 1.01
 0 -4 9 7.28 0.98
 0 -4 8 48.29 3.15
 0 4 -8 50.12 3.24
 0 4 -8 44.83 3.63
 0 4 -8 44.6 3.29
 0 -4 8 48.08 3.78
 0 -4 7 124.16 8.05
 0 -4 7 116.18 7.86
 0 4 -7 127.15 7.83
 0 -4 7 121.88 7.33
 0 -4 7 129.51 7.36
 0 4 -7 112.59 7.34
 0 4 -7 118.45 7.43
 0 -4 6 35.06 2.64
 0 4 -6 29.98 2.16
 0 -4 6 29.65 2.7
 0 4 -6 30.7 2.61
 0 -4 6 32.22 2.43
 0 4 -6 30.49 2.27
 0 -4 5 3.67 0.91
 0 -4 5 2.39 1
 0 4 -5 2.15 0.84
 0 -4 5 3.12 0.81
 0 4 -5 1.72 0.79
 0 -4 4 1.74 0.87
 0 4 -4 1.06 0.71
 0 4 -4 1.57 0.72
 0 4 -4 1.49 0.72
 0 -4 4 1.83 0.67
 0 4 -3 2.19 0.73
 0 4 -3 2.11 0.77
 0 -4 3 1.98 0.77
 0 4 -3 1.12 0.62
 0 -4 3 2.13 0.64
 0 -4 2 16.47 1.45
 0 4 -2 13.55 1.27
 0 4 -2 17.31 1.46
 0 4 -2 14.93 1.33
 0 -4 2 13.47 1.37
 0 -4 1 148.22 9.64
 0 4 -1 166.13 9.28
 0 4 -1 150.93 9.31
 0 4 -1 151.82 9.26
 0 4 -1 154.2 9.53
 0 -4 1 157.28 9.43
 0 4 -1 156.74 9.46
 0 4 0 44.49 2.91
 0 -4 0 48.26 3.05
 0 4 0 39.87 3.11
 0 4 0 42.76 2.85
 0 4 0 45.54 2.86
 0 4 1 917.41 52.09
 0 4 1 852.58 51.89
 0 4 1 935.86 52.09
 0 -4 -1 900.8 51.99
 0 -4 -1 885.42 52.03
 0 4 1 924.1 52.2
 0 4 2 13.3 1.35
 0 4 2 13.26 1.16
 0 4 2 12.15 1.29
 0 -4 -2 11.45 1.24
 0 4 3 48.16 3.79
 0 4 3 51.9 3.52
 0 -4 -3 57.33 3.59
 0 4 3 57.19 3.71
 0 4 3 51.01 3.57
 0 -4 -4 75.92 4.7
 0 4 4 66.12 4.45
 0 4 4 71.66 4.79
 0 -4 -4 65.66 4.3
 0 -4 -4 69.4 4.55
 0 4 5 694.47 40.12
 0 -4 -5 687.58 40.19
 0 4 5 718.52 40.79
 0 4 5 701.42 40.14
 0 -4 -5 683.88 40.52
 0 -4 -5 670.37 40.51
 0 4 6 174.37 10.57
 0 4 6 171.96 9.86
 0 -4 -6 178.57 10.34
 0 4 6 159.2 9.83
 0 -4 -6 169.99 9.94
 0 -4 -6 145.27 10.08
 0 4 6 164.89 10.58
 0 -4 -6 168.1 9.96
 0 -4 -7 144.19 8.41
 0 4 7 157.5 9.17
 0 4 7 125.28 8.82
 0 -4 -7 136.35 8.42
 0 4 7 135.98 8.3
 0 4 7 136.06 9.11
 0 4 7 135.78 8.28
 0 4 8 63.09 5.25
 0 4 8 75.85 4.71
 0 -4 -8 72.55 4.84
 0 -4 -8 75.77 4.8
 0 4 8 71.18 5.56
 0 4 8 86 4.77
 0 -4 -8 71.66 4.83
 0 4 8 64.58 5.41
 0 4 9 46.69 3.19
 0 -4 -9 47.63 3.2
 0 -4 -9 46.96 3.22
 0 -4 -9 50.83 3.38
 0 -4 -9 48.22 3.36
 0 -4 -9 43.2 3.23
 0 4 9 47.34 4.11
 0 4 9 51.12 3.23
 0 4 9 41.79 3.8
 0 -4 -9 46.84 3.39
 0 -4 -9 41.72 3.31
 0 4 9 54.77 4.2
 0 -4 -9 45.66 3.43
 0 -4 -10 4.6 1.26
 0 4 10 3.14 0.95
 0 -4 -10 4.86 1.15
 0 4 10 3.9 0.9
 0 -4 -10 3.62 0.95
 0 4 10 1.99 1.08
 0 -4 -10 3.11 1.19
 0 4 10 4.77 1.63
 0 -4 -10 4.69 1.13
 0 -4 -10 3.75 1.13
 0 4 10 2.16 1.5
 0 -4 -10 2.95 1
 0 4 11 54.21 3.87
 0 -4 -11 56.71 3.98
 0 4 11 58.49 4.01
 0 -4 -11 64.73 4.13
 0 4 11 52.76 4.82
 0 -4 -11 61.86 4.27
 0 -4 -11 57.24 4.15
 0 -4 -11 66.28 4.25
 0 -4 -11 62.24 4
 0 4 11 67.6 5.2
 0 4 11 58.55 3.97
 0 4 12 57.12 5.08
 0 4 12 58.9 3.99
 0 -4 -12 71.39 4.38
 0 -4 -12 65.64 4.43
 0 4 12 56.36 4.04
 0 -4 -12 64.34 4.11
 0 -4 -12 58.99 4.28
 0 4 12 58.64 4.99
 0 4 13 15.53 1.45
 0 -4 -13 17.99 1.58
 0 -4 -13 21.44 1.89
 0 -4 -13 14.49 1.84
 0 -4 -13 18.23 1.86
 0 4 13 14.79 1.53
 0 4 13 13.9 2.17
 0 -4 -14 10.3 1.14
 0 4 14 10.11 1.13
 0 -4 -14 8.38 1.35
 0 -4 -14 10.82 1.5
 0 -4 -14 8.72 1.33
 0 4 15 14.18 1.21
 0 -4 -15 12.05 1.45
 0 -4 -15 12.51 1.14
 0 4 15 13.59 1.34
 0 -5 16 18.72 1.43
 0 5 -16 20.95 1.59
 0 -5 16 21.55 1.53
 0 -5 15 1.99 0.72
 0 5 -15 1.82 0.94
 0 5 -14 6.46 1.33
 0 -5 14 8.07 1.06
 0 5 -14 5.96 0.89
 0 -5 13 13.52 1.43
 0 5 -13 12 1.31
 0 5 -13 14.54 1.74
 0 5 -13 12.17 1.63
 0 -5 13 12.89 1.96
 0 -5 13 13.78 1.47
 0 5 -13 13.24 1.39
 0 -5 12 0.68 1.24
 0 5 -12 0.39 0.82
 0 5 -12 0.42 0.96
 0 5 -12 -0.2 1.21
 0 5 -12 -0.2 1.1
 0 -5 12 0.63 0.9
 0 5 -11 118.13 7.53
 0 5 -11 112 7.26
 0 -5 11 131.09 8.44
 0 5 -11 120.62 7.33
 0 -5 10 16.13 1.56
 0 -5 10 13.4 1.42
 0 5 -10 12.37 1.67
 0 5 -10 16.98 1.6
 0 5 -10 15.41 1.46
 0 -5 10 12.42 1.83
 0 -5 9 54.26 3.84
 0 -5 9 60.9 3.9
 0 5 -9 55.66 3.86
 0 5 -9 58.45 3.82
 0 5 -9 64.74 4.13
 0 5 -8 233.5 15.05
 0 5 -8 261.16 15.6
 0 5 -8 259.92 15
 0 -5 8 250.14 14.97
 0 5 -8 258.41 14.96
 0 5 -8 256.36 15.13
 0 -5 8 249.49 14.97
 0 -5 7 57.61 3.58
 0 -5 7 50.46 4.02
 0 5 -7 55.45 3.71
 0 -5 7 51.58 3.57
 0 5 -7 53.63 3.57
 0 5 -6 76.85 5.11
 0 5 -6 76.23 5.01
 0 -5 6 86.52 5.51
 0 -5 6 79.44 5.03
 0 5 -6 84.22 5.51
 0 -5 6 75.72 5.42
 0 -5 6 85.79 5.02
 0 5 -6 89.24 5.55
 0 -5 6 69.74 5.57
 0 -5 5 9.12 1.33
 0 5 -5 11.82 1.21
 0 5 -5 9.44 1.01
 0 -5 5 11.03 1.46
 0 5 -5 8.69 1.2
 0 -5 5 7.42 1.16
 0 5 -5 10.73 1.26
 0 5 -4 52.81 3.8
 0 -5 4 58.08 4.06
 0 5 -4 54.33 3.84
 0 -5 4 61.67 3.94
 0 -5 4 56.91 3.77
 0 5 -4 49.29 3.7
 0 5 -4 52.3 3.49
 0 -5 4 58.24 4.01
 0 5 -3 20.66 1.87
 0 -5 3 26.95 1.87
 0 -5 3 23.71 2.03
 0 5 -3 22.98 2.02
 0 -5 3 22.83 1.99
 0 5 -3 20.22 1.79
 0 -5 2 301.53 16.96
 0 -5 2 277.32 16.69
 0 5 -2 299.9 17
 0 5 -2 289.95 16.83
 0 -5 2 287.33 16.91
 0 5 -2 263.23 16.69
 0 5 -1 111.14 6.9
 0 5 -1 109.02 6.87
 0 5 -1 107.98 6.95
 0 -5 1 118.78 7.03
 0 5 -1 119 7.22
 0 -5 1 122.03 7.16
 0 5 0 177.03 9.86
 0 -5 0 168.56 10.04
 0 5 0 154.48 9.74
 0 5 0 157.61 10.11
 0 -5 -1 0.69 0.71
 0 5 1 1.54 0.66
 0 -5 -1 1.58 0.67
 0 5 1 1.47 0.92
 0 5 1 1.97 0.52
 0 5 1 0.75 0.76
 0 5 1 1.98 0.89
 0 5 2 322.28 19.03
 0 -5 -2 334.93 18.96
 0 -5 -2 306.43 18.66
 0 5 2 336.99 19.18
 0 5 2 308.3 18.79
 0 5 2 333.31 19.07
 0 5 3 87.05 6.16
 0 5 3 102.49 6.08
 0 5 3 94.54 6.29
 0 -5 -3 99.37 6.49
 0 -5 -3 100.38 6.19
 0 -5 -3 93.81 5.89
 0 5 3 96.62 5.83
 0 -5 -4 29.2 2.06
 0 5 4 27.95 2
 0 -5 -4 26.56 2.32
 0 -5 -4 27.53 2.53
 0 -5 -4 31.2 2.16
 0 5 4 31.02 2.31
 0 5 4 26.9 2.47
 0 -5 -5 6.39 1.13
 0 -5 -5 5.82 1.16
 0 5 5 5.62 0.97
 0 5 5 5.16 0.8
 0 5 5 6.31 0.84
 0 5 5 6.74 1.25
 0 5 5 4.41 1.32
 0 -5 -5 5.38 1.02
 0 -5 -5 5.94 0.93
 0 -5 -6 2.78 0.9
 0 5 6 3.7 0.79
 0 5 6 4.02 0.78
 0 5 6 3.45 1.29
 0 5 6 4.41 0.95
 0 -5 -6 3.23 0.97
 0 -5 -6 4.22 0.87
 0 -5 -6 5.1 1
 0 5 7 5.55 0.9
 0 -5 -7 4.11 1.04
 0 -5 -7 6.1 1.04
 0 5 7 4.22 0.84
 0 -5 -7 3.98 1.07
 0 -5 -7 5.91 1.12
 0 5 7 5.27 1.11
 0 5 7 5.68 1.47
 0 -5 -8 21.78 1.79
 0 -5 -8 21.21 1.8
 0 -5 -8 17.02 1.61
 0 5 8 14.6 1.94
 0 5 8 17.12 2.3
 0 5 8 18.41 1.57
 0 -5 -8 18.34 1.83
 0 5 8 16.38 2.15
 0 -5 -8 17.32 1.73
 0 -5 -8 17.52 1.72
 0 5 8 18.41 1.65
 0 5 9 43.65 3.01
 0 5 9 38.96 3.72
 0 -5 -9 46.78 3.18
 0 -5 -9 45.17 3.23
 0 5 9 42.82 2.97
 0 5 9 44.38 3.92
 0 -5 -9 42.68 3.07
 0 -5 -9 37.92 3
 0 -5 -9 41.84 3.14
 0 -5 -9 42.8 3.16
 0 -5 -10 25.51 2.28
 0 -5 -10 27.52 2.18
 0 -5 -10 27.8 2.22
 0 5 10 27.16 2.12
 0 -5 -10 27.31 2.19
 0 -5 -10 28.06 2.34
 0 5 10 19.54 2.76
 0 -5 -10 28.12 2.32
 0 5 10 24.92 2.14
 0 5 11 63.33 4.01
 0 -5 -11 63.94 4.29
 0 -5 -11 62.23 4.16
 0 -5 -11 50.87 3.98
 0 5 11 49.59 4.7
 0 -5 -11 55.96 3.96
 0 -5 -11 62.06 4.15
 0 -5 -11 59.93 3.99
 0 5 11 59.39 3.93
 0 5 12 0.89 0.79
 0 -5 -12 1.1 1.13
 0 -5 -12 -0.22 0.8
 0 -5 -12 1.45 1.01
 0 5 12 1.08 1.25
 0 5 12 0.07 0.88
 0 -5 -12 0.82 1.12
 0 -5 -12 1.38 0.93
 0 -5 -13 17.6 1.81
 0 -5 -13 20.69 1.68
 0 5 13 17.36 1.63
 0 5 13 22.1 1.77
 0 5 13 16.39 1.58
 0 -5 -13 18.31 1.77
 0 -5 -13 17.43 1.93
 0 -5 -14 45.83 3.16
 0 -5 -14 45.48 3.2
 0 5 14 45.5 3.05
 0 5 14 40.5 2.97
 0 -5 -14 45.61 2.96
 0 5 15 16.87 1.41
 0 -5 -15 18.06 1.53
 0 5 15 19.24 1.47
 0 5 16 8.89 0.76
 0 5 16 7.58 0.79
 0 -5 -16 8.14 0.82
 0 -6 16 13.1 1.01
 0 -6 15 0.17 0.66
 0 -6 15 0.22 0.48
 0 6 -15 0.3 0.75
 0 6 -14 10.3 0.82
 0 6 -14 9.41 1.27
 0 -6 14 7.3 0.94
 0 -6 14 5.78 1.08
 0 -6 13 -1.43 0.92
 0 6 -13 0.56 0.71
 0 6 -13 0.68 0.99
 0 6 -13 0.17 1.09
 0 6 -12 1.63 0.82
 0 6 -12 1.15 1.14
 0 6 -12 0.42 0.95
 0 6 -12 0.76 1.22
 0 -6 12 0.68 0.93
 0 -6 12 1.03 0.82
 0 6 -11 54.36 3.76
 0 -6 11 55.27 4.5
 0 6 -11 55.5 3.97
 0 -6 11 52.41 3.7
 0 6 -11 55.28 3.66
 0 -6 10 63.5 4.08
 0 6 -10 59.05 4.19
 0 -6 10 52.6 3.95
 0 6 -10 66.88 4.07
 0 6 -10 57.82 3.93
 0 6 -9 0.3 1.09
 0 -6 9 0.45 0.86
 0 -6 9 1.21 0.9
 0 6 -9 2.13 0.88
 0 6 -8 21.95 2
 0 6 -8 21.68 1.85
 0 6 -8 19.9 1.8
 0 -6 8 22.96 1.87
 0 -6 8 21.42 1.84
 0 6 -8 19.41 1.95
 0 6 -8 20.42 1.73
 0 -6 8 22.69 1.82
 0 -6 7 2.66 0.78
 0 6 -7 2.14 0.92
 0 -6 7 2.29 0.87
 0 6 -7 1.37 0.94
 0 -6 7 2.05 0.88
 0 6 -7 0.81 0.8
 0 6 -7 3.29 0.95
 0 -6 6 81.64 5.92
 0 6 -6 82.83 5.54
 0 -6 6 90.56 6.2
 0 -6 6 85.15 5.6
 0 -6 6 89.09 6.13
 0 6 -6 93.99 6.11
 0 6 -6 97.56 5.74
 0 -6 6 92.66 5.55
 0 6 -5 44.66 3.07
 0 -6 5 48.67 3.03
 0 -6 5 44.41 3.51
 0 -6 5 39.93 3.28
 0 6 -5 46.24 3.49
 0 -6 5 45.97 3.67
 0 -6 4 7.42 0.99
 0 -6 4 5.88 1.26
 0 6 -4 5.91 1.03
 0 -6 4 4.1 1.03
 0 -6 4 5.93 0.75
 0 -6 4 5.09 1.12
 0 6 -4 3.27 0.79
 0 6 -3 144.42 8.73
 0 6 -3 140.14 9.18
 0 -6 3 144.75 8.75
 0 6 -3 141.51 9.06
 0 -6 3 155.99 9.56
 0 -6 3 145.1 9.17
 0 -6 3 151.38 9.2
 0 6 -2 49.24 3.59
 0 6 -2 44.44 3.11
 0 -6 2 44.79 3.38
 0 -6 2 54.91 3.59
 0 -6 2 49.69 3.84
 0 6 -1 123.47 7.39
 0 6 -1 127.47 7.46
 0 -6 1 126.52 7.9
 0 6 -1 119.57 7.43
 0 6 -1 119.42 7.9
 0 6 0 60.68 3.92
 0 6 0 61.3 3.88
 0 6 0 60.48 4.46
 0 -6 0 62.88 4.2
 0 -6 0 65.59 4.38
 0 6 0 63.78 4.44
 0 6 0 62.74 4.37
 0 6 1 8.56 0.97
 0 -6 -1 8.54 1.23
 0 -6 -1 8.64 1.11
 0 6 1 9.72 1.11
 0 -6 -1 7.01 1.42
 0 6 1 7.68 1.26
 0 6 1 9.16 1.43
 0 6 1 8.05 1.33
 0 -6 -1 7.9 1.02
 0 6 2 56.72 3.51
 0 6 2 56.56 3.82
 0 -6 -2 53.31 3.55
 0 6 2 57.94 4.13
 0 -6 -2 53.15 3.82
 0 6 2 53.09 3.96
 0 -6 -2 54.78 4.24
 0 6 2 47.05 3.89
 0 6 3 4.46 1.06
 0 -6 -3 5.3 1.33
 0 6 3 5.08 1.19
 0 -6 -3 6.53 1.02
 0 6 3 6.34 0.89
 0 -6 -3 6.34 1.03
 0 -6 -4 109.15 7.47
 0 -6 -4 108.42 6.81
 0 6 4 118.94 6.75
 0 -6 -4 102.82 6.81
 0 -6 -4 122.1 7.24
 0 6 4 120.84 7.48
 0 6 4 102.47 6.69
 0 6 4 104.08 7.26
 0 6 5 68.22 5.05
 0 -6 -5 73.58 4.98
 0 -6 -5 71.39 4.58
 0 6 5 72.19 4.45
 0 -6 -5 63.31 4.56
 0 -6 -5 68.77 5.11
 0 -6 -6 46.31 3.45
 0 -6 -6 44.49 3.43
 0 6 6 43.86 3.83
 0 6 6 51.13 3.28
 0 -6 -6 51.13 3.45
 0 -6 -6 54.46 3.84
 0 6 6 54.03 3.32
 0 -6 -6 43.13 3.25
 0 -6 -6 47.22 3.41
 0 -6 -7 25.04 2.17
 0 -6 -7 25.13 1.94
 0 6 7 24.78 1.93
 0 -6 -7 23.62 2.11
 0 6 7 21.53 1.88
 0 -6 -7 18.45 2.03
 0 -6 -7 22.68 1.96
 0 -6 -8 0.84 1.01
 0 -6 -8 0.65 0.82
 0 -6 -8 -0.3 1.11
 0 6 8 0.97 0.87
 0 -6 -8 -0.09 1.15
 0 -6 -8 -1.3 1.02
 0 -6 -8 -0.08 0.9
 0 -6 -8 1 0.93
 0 6 8 -1 0.87
 0 -6 -9 22.08 2.1
 0 -6 -9 24.08 2.05
 0 -6 -9 21.1 2.02
 0 -6 -9 21.55 1.93
 0 -6 -9 21.68 2.14
 0 -6 -9 23.96 2.17
 0 6 9 20.39 1.87
 0 -6 -9 21.53 2.01
 0 6 9 20.94 1.94
 0 -6 -10 2.27 1.12
 0 6 10 1.35 0.9
 0 6 10 1.34 1.01
 0 -6 -10 1.05 0.9
 0 -6 -10 0.44 1
 0 -6 -10 -0.28 1.01
 0 -6 -10 1.88 1.05
 0 6 11 50.66 3.43
 0 -6 -11 57.25 3.5
 0 -6 -11 46.4 3.37
 0 -6 -11 41.31 3.44
 0 -6 -11 45.79 3.51
 0 6 11 56 3.52
 0 -6 -11 50.43 3.55
 0 -6 -12 13.58 1.38
 0 -6 -12 9.28 1.26
 0 -6 -12 10.53 1.31
 0 -6 -12 12.51 1.49
 0 6 12 12.48 1.33
 0 6 12 12.6 1.39
 0 6 13 49.81 3.21
 0 6 13 43.99 3.05
 0 6 13 44.56 3.13
 0 -6 -13 50.48 3.28
 0 6 14 0.92 0.59
 0 6 14 0.18 0.66
 0 -6 -14 -0.67 0.75
 0 6 15 11.85 0.94
 0 6 15 9.14 0.96
 0 -6 -15 11.36 0.99
 0 7 -15 15.49 1.28
 0 -7 15 20.56 1.31
 0 7 -14 -0.56 0.78
 0 -7 14 -0.62 0.69
 0 -7 13 9.01 1.09
 0 7 -13 7.3 0.89
 0 7 -13 8.86 1.24
 0 7 -13 8.68 1.26
 0 -7 13 9.83 1.13
 0 7 -12 0.88 0.69
 0 7 -12 1.54 0.89
 0 -7 12 -0.34 0.85
 0 -7 12 -1.17 0.92
 0 -7 12 -0.65 0.78
 0 7 -12 0.24 1.06
 0 7 -12 1.21 1.06
 0 7 -11 0.36 0.76
 0 7 -11 0.29 1.01
 0 -7 11 -0.07 0.85
 0 7 -11 -0.19 1.12
 0 -7 10 33.22 2.52
 0 7 -10 33.32 2.71
 0 7 -10 32.81 2.45
 0 7 -9 0.2 1.19
 0 7 -9 1.44 1
 0 -7 9 0.31 0.93
 0 7 -9 0.34 0.83
 0 -7 9 0.73 0.98
 0 -7 9 2.42 0.94
 0 7 -8 231.87 14.96
 0 7 -8 262.38 14.89
 0 7 -8 246.09 15.03
 0 -7 8 250.32 14.92
 0 -7 8 248.08 14.93
 0 -7 8 260.63 14.88
 0 7 -8 241.81 14.85
 0 7 -7 3.15 0.94
 0 -7 7 5.21 1.11
 0 -7 7 5.68 1.13
 0 7 -7 3.94 1.03
 0 7 -7 2.66 1.03
 0 -7 7 2.78 0.79
 0 7 -7 4.57 1.17
 0 -7 7 3.97 1.21
 0 -7 7 4.51 0.91
 0 7 -6 32.88 2.5
 0 -7 6 33.39 3.04
 0 7 -6 31.53 2.37
 0 -7 6 30.88 2.88
 0 -7 6 30.27 2.48
 0 7 -6 30.4 2.37
 0 -7 6 32.02 2.32
 0 -7 5 15.58 1.57
 0 -7 5 15.2 2.04
 0 -7 5 17.33 1.68
 0 7 -5 15.77 1.55
 0 7 -5 14.97 1.46
 0 -7 5 17.3 1.41
 0 -7 5 17.92 1.98
 0 7 -5 15.21 1.49
 0 -7 5 17.25 1.61
 0 -7 4 118.59 7.84
 0 -7 4 124.62 7.4
 0 -7 4 120.3 7.33
 0 -7 4 122.1 8.2
 0 7 -4 110.99 7.25
 0 -7 3 11.75 1.55
 0 7 -3 10.92 1.16
 0 -7 3 12.86 1.84
 0 -7 3 10.31 1.25
 0 7 -2 7.84 1.04
 0 -7 2 7.08 1.03
 0 -7 2 9.61 1.08
 0 -7 2 9.98 1.4
 0 -7 2 8 1.63
 0 -7 1 3.74 1.08
 0 7 -1 5.39 0.76
 0 7 -1 4.94 1.16
 0 -7 1 4 0.86
 0 7 -1 5.26 0.86
 0 -7 1 6.8 1.49
 0 -7 1 3.45 0.9
 0 -7 1 6.64 0.96
 0 -7 0 1.33 0.83
 0 -7 0 1.65 0.72
 0 -7 0 1.97 0.78
 0 7 0 2.31 0.8
 0 7 0 0.98 0.76
 0 -7 0 2.7 1.33
 0 -7 0 2.8 0.72
 0 7 0 3.32 1.06
 0 -7 0 3.03 0.95
 0 7 0 2.7 0.65
 0 -7 -1 8.57 1.71
 0 7 1 10.32 1.14
 0 7 1 11.48 1.53
 0 -7 -1 7.29 1.2
 0 7 1 9.88 1.04
 0 -7 -1 9.32 1.28
 0 -7 -1 9.42 1.38
 0 7 1 7.55 1.5
 0 -7 -2 2.82 0.84
 0 7 2 2.47 1.19
 0 -7 -2 2.53 1.25
 0 7 2 2.18 1.03
 0 7 2 4.45 0.78
 0 7 2 1.43 0.76
 0 -7 -2 1.78 0.98
 0 -7 -3 8.6 1.25
 0 7 3 7.9 1.48
 0 -7 -3 7.43 1.17
 0 7 3 7.87 1.42
 0 -7 -3 8.48 1.7
 0 7 3 9.13 1.14
 0 7 3 8.9 1.21
 0 -7 -3 6.51 1.18
 0 7 4 3.44 0.83
 0 7 4 4.33 0.96
 0 7 4 4.51 1.24
 0 7 4 3.31 1.17
 0 -7 -4 3.59 1.36
 0 7 4 4.27 0.99
 0 -7 -4 2.35 1.02
 0 -7 -4 4.73 1.05
 0 -7 -4 4.44 1.06
 0 -7 -4 3.17 1.1
 0 7 5 35.2 2.56
 0 7 5 35.98 2.71
 0 7 5 36.15 3.28
 0 7 5 43.94 2.66
 0 -7 -5 35.24 2.74
 0 -7 -5 36.35 3.07
 0 -7 -5 36.7 3.38
 0 -7 -5 32.17 2.76
 0 -7 -5 33.28 2.65
 0 -7 -5 32.04 2.74
 0 7 5 33.52 3.17
 0 7 6 75.22 5.98
 0 7 6 79 5.23
 0 7 6 91.38 5.3
 0 -7 -6 76.4 5.25
 0 7 6 84.22 6.11
 0 -7 -6 93.52 5.5
 0 -7 -6 75.76 5.8
 0 -7 -6 81.15 5.45
 0 7 7 0.95 0.88
 0 -7 -7 1.25 0.91
 0 7 7 1.87 1.23
 0 7 7 1.14 0.92
 0 7 7 0.29 0.81
 0 -7 -7 -0.29 1.09
 0 -7 -7 0.95 1.11
 0 -7 -7 -0.46 1.05
 0 7 8 -0.42 1.12
 0 7 8 -0.23 0.88
 0 -7 -8 -0.3 1.13
 0 7 8 0.89 0.9
 0 7 8 0.29 0.86
 0 -7 -8 1.76 1.09
 0 -7 -8 0.81 0.92
 0 -7 -8 0.6 1.13
 0 7 9 1.65 0.95
 0 -7 -9 2.41 1.23
 0 -7 -9 1.06 1.06
 0 7 9 2.31 0.92
 0 -7 -9 2.84 1.1
 0 7 9 1.55 0.91
 0 7 9 0.63 1.19
 0 -7 -9 2.53 0.97
 0 -7 -10 5.35 1.2
 0 -7 -10 6.48 1.29
 0 7 10 5.38 1.06
 0 -7 -10 6.31 1.15
 0 7 10 4.93 0.98
 0 -7 -10 6.92 1.27
 0 7 10 3.67 1.07
 0 -7 -11 0.13 0.82
 0 7 11 0.39 0.87
 0 7 11 0.76 0.76
 0 -7 -11 0.55 0.93
 0 7 11 -0.9 0.79
 0 -7 -11 0.53 0.98
 0 -7 -11 -0.14 0.89
 0 -7 -12 73.87 4.87
 0 7 12 73.22 4.77
 0 7 12 74.71 4.84
 0 -7 -12 87.37 4.94
 0 7 12 79.88 4.94
 0 -7 -12 74.47 4.85
 0 7 13 1.14 0.5
 0 7 13 0.52 0.68
 0 7 13 -0.05 0.73
 0 -7 -13 1.48 0.68
 0 7 14 1.28 0.55
 0 7 14 0.94 0.46
 0 -7 -14 0.37 0.45
 0 -8 14 2.51 0.45
 0 8 -13 1.28 0.73
 0 8 -13 0.28 0.7
 0 -8 13 1.54 0.58
 0 8 -12 19.24 1.67
 0 -8 12 16.34 1.51
 0 -8 12 17.18 1.46
 0 8 -12 17.08 1.37
 0 -8 12 19.04 1.52
 0 8 -12 17.47 1.61
 0 -8 11 2.37 0.92
 0 -8 11 3.18 0.86
 0 -8 11 3.56 0.88
 0 8 -11 3.5 0.79
 0 8 -11 4.1 1.11
 0 -8 10 10.73 1.25
 0 8 -10 9.56 1.17
 0 8 -10 10.27 1.33
 0 -8 10 9.53 1.22
 0 8 -10 10.85 1.55
 0 8 -9 17.19 1.88
 0 -8 9 16.57 1.54
 0 8 -9 16.78 1.55
 0 -8 9 15.91 1.66
 0 8 -9 17.6 1.71
 0 8 -8 83.69 5.61
 0 8 -8 74.9 5.5
 0 -8 8 90.51 5.41
 0 8 -8 85.15 5.41
 0 -8 8 81.08 5.51
 0 8 -8 87.77 5.39
 0 8 -8 82.15 5.41
 0 -8 8 89.71 5.55
 0 -8 7 122.1 8.38
 0 -8 7 150.6 8.48
 0 -8 7 145.96 8.65
 0 8 -7 149.23 8.53
 0 8 -7 127.15 8.58
 0 8 -7 140.07 8.51
 0 8 -6 73.45 4.86
 0 -8 6 72.68 4.86
 0 8 -6 77.75 4.79
 0 8 -6 76.76 4.76
 0 -8 6 59.64 5.45
 0 -8 6 75.18 4.68
 0 -8 6 85.36 5
 0 -8 6 67.33 4.76
 0 -8 6 67.29 4.7
 0 -8 5 0.27 1.07
 0 8 -5 0.19 0.75
 0 -8 5 0.47 1.11
 0 8 -5 0.17 0.89
 0 -8 5 0.89 1.02
 0 -8 5 2.04 0.98
 0 8 -5 0.8 0.8
 0 -8 4 229.76 12.96
 0 -8 4 205.44 12.94
 0 8 -4 231.35 13
 0 -8 4 208.65 13.94
 0 -8 4 218.24 13.55
 0 8 -4 216.64 12.88
 0 8 -4 200.51 12.75
 0 8 -3 27.08 2.02
 0 8 -3 23.56 1.93
 0 -8 3 25.25 2.45
 0 -8 3 23.52 2
 0 -8 3 19.54 2.04
 0 -8 3 21.92 2.81
 0 8 -3 24.86 2.35
 0 -8 3 20.49 2.03
 0 -8 2 117.03 7.3
 0 -8 2 115.67 8.26
 0 -8 2 115.54 7.31
 0 -8 2 111.9 7.16
 0 8 -2 110.38 7.14
 0 8 -2 114.65 7.75
 0 8 -2 121.68 7.24
 0 -8 2 121.07 7.81
 0 -8 2 116.05 7.15
 0 -8 1 -0.33 0.86
 0 8 -1 0.24 0.88
 0 8 -1 0.34 0.92
 0 -8 1 0.7 1.1
 0 8 -1 0.99 0.82
 0 -8 1 0.22 0.85
 0 -8 1 1.74 1.26
 0 -8 1 0.33 0.71
 0 8 -1 0.54 0.79
 0 -8 1 0.33 0.92
 0 8 0 17.84 1.93
 0 8 0 12.32 1.28
 0 -8 0 14.29 1.32
 0 -8 0 11.32 1.41
 0 -8 0 14.52 1.39
 0 8 0 15.71 1.49
 0 -8 0 14.27 1.68
 0 -8 0 12.71 2.13
 0 -8 0 15.18 1.54
 0 -8 0 13.33 1.77
 0 8 0 16.55 1.61
 0 -8 0 13.94 1.54
 0 -8 -1 48.72 3.27
 0 8 1 45.56 3.8
 0 -8 -1 43.38 3.32
 0 8 1 44.43 3.2
 0 -8 -1 46.28 3.3
 0 8 1 43.74 3.08
 0 8 1 50.17 3.31
 0 -8 -1 46.52 3.23
 0 -8 -1 43.86 3.24
 0 -8 -1 37.78 4.05
 0 8 1 49.84 3.22
 0 -8 -2 35.04 3.79
 0 -8 -2 40 2.9
 0 -8 -2 37.8 2.95
 0 -8 -2 42.73 3.24
 0 -8 -2 40.15 3.02
 0 8 2 40.3 2.79
 0 8 2 42.44 3
 0 8 2 36.83 3.42
 0 8 2 41.03 3.47
 0 -8 -2 40.13 3
 0 8 2 43.34 2.88
 0 -8 -2 37.42 2.95
 0 8 3 4.37 1.25
 0 -8 -3 4.51 1.17
 0 8 3 4.68 0.94
 0 8 3 3.29 0.82
 0 8 3 3.41 1.28
 0 8 3 4.48 1.1
 0 -8 -3 4.29 1.03
 0 -8 -3 1.89 1.04
 0 -8 -3 2.24 1.27
 0 -8 -3 1.58 1.01
 0 -8 -3 3.33 1.12
 0 8 4 65.12 4.36
 0 8 4 58.44 5.06
 0 8 4 78.2 4.48
 0 -8 -4 64.9 4.57
 0 8 4 69.27 4.56
 0 -8 -4 67.48 4.9
 0 -8 -4 65.91 4.52
 0 -8 -4 58.66 5.32
 0 -8 -4 67.81 4.62
 0 -8 -5 52.72 3.78
 0 8 5 57.01 3.63
 0 8 5 54.04 3.54
 0 8 5 54.98 3.73
 0 -8 -5 52.7 3.66
 0 -8 -5 53.02 4.54
 0 -8 -5 44.58 3.75
 0 -8 -5 50.17 3.5
 0 -8 -5 50.83 3.82
 0 8 6 69.47 4.45
 0 -8 -6 60.37 4.49
 0 8 6 62.55 4.25
 0 -8 -6 60.73 4.49
 0 8 6 70.02 4.34
 0 8 7 98.45 6.57
 0 -8 -7 88.77 6.75
 0 -8 -7 109.42 6.63
 0 -8 -7 102.81 6.8
 0 8 7 127.33 6.86
 0 8 7 110.76 6.65
 0 8 8 -0.48 0.9
 0 8 8 1.53 0.85
 0 8 8 0.83 1.03
 0 -8 -8 0.1 1.16
 0 -8 -8 0.36 0.79
 0 -8 -8 2.12 1.21
 0 -8 -8 0.73 1.1
 0 -8 -9 2.97 1.08
 0 8 9 1.42 0.87
 0 8 9 5.63 0.98
 0 -8 -9 2.42 1.14
 0 -8 -9 2.57 0.92
 0 -8 -9 4.75 1.22
 0 8 9 4.05 1.16
 0 8 10 37.17 2.55
 0 8 10 38.87 2.71
 0 -8 -10 34.61 2.58
 0 -8 -10 37.78 2.68
 0 -8 -10 33.71 2.7
 0 8 10 33.68 2.53
 0 -8 -10 33.72 2.73
 0 8 11 1.06 0.87
 0 -8 -11 -0.25 0.81
 0 8 11 0.37 0.62
 0 -8 -11 0.97 0.72
 0 8 11 -0.15 0.68
 0 -8 -11 1.8 0.85
 0 -8 -11 0.52 0.74
 0 8 12 6.67 0.97
 0 -8 -12 6.71 0.87
 0 -8 -12 5.79 0.87
 0 8 12 6.61 0.81
 0 8 13 0.32 0.53
 0 9 -12 1.81 0.73
 0 -9 12 1.51 0.61
 0 9 -12 1.14 0.54
 0 9 -11 3.5 0.63
 0 -9 11 4.09 0.88
 0 9 -11 3.22 0.9
 0 9 -11 3.41 0.96
 0 -9 10 1.74 0.66
 0 9 -10 1.38 0.66
 0 9 -10 3.09 1
 0 -9 10 -0.06 0.78
 0 -9 10 1.29 0.89
 0 -9 9 13.02 1.45
 0 9 -9 12.1 1.56
 0 9 -9 14.59 1.32
 0 -9 9 12.13 1.25
 0 -9 8 80.35 5.11
 0 9 -8 75.14 5.26
 0 -9 8 86.67 5.35
 0 9 -8 83.37 5.22
 0 9 -8 83.05 5.16
 0 9 -7 40.86 2.83
 0 9 -7 39.31 2.84
 0 -9 7 37.86 2.76
 0 -9 7 43.45 3.08
 0 9 -7 38.3 2.94
 0 -9 6 104.95 6.71
 0 -9 6 113.67 6.87
 0 9 -6 110.88 6.67
 0 9 -6 107.95 6.77
 0 -9 6 112.76 6.79
 0 -9 6 98.42 6.63
 0 9 -6 101.89 6.59
 0 9 -5 1.52 0.73
 0 9 -5 0.25 0.89
 0 9 -5 1.16 0.82
 0 -9 5 -0.51 0.96
 0 -9 5 1.39 0.86
 0 -9 5 0.5 0.99
 0 -9 5 1.81 1.23
 0 9 -4 3.91 0.97
 0 9 -4 4.81 1.22
 0 9 -4 5.29 1.14
 0 -9 4 5.38 1.21
 0 -9 4 5.14 1.11
 0 -9 3 49.18 4.64
 0 -9 3 50.38 3.6
 0 9 -3 54.27 3.69
 0 9 -3 50.86 3.55
 0 -9 3 55.25 3.8
 0 -9 3 52.72 3.77
 0 9 -2 5.05 1
 0 9 -2 4.07 1.19
 0 -9 2 4.4 1.48
 0 9 -2 4.79 1.08
 0 -9 2 5.22 1.03
 0 -9 2 3.52 1.2
 0 -9 2 4.2 1.21
 0 -9 2 4.73 1.01
 0 -9 1 2.18 1.03
 0 -9 1 -0.48 0.9
 0 9 -1 0.08 0.82
 0 -9 1 -0.77 1.24
 0 9 -1 0.33 0.82
 0 9 -1 0.26 1.04
 0 -9 1 0.83 1.21
 0 -9 0 1.45 1.03
 0 -9 0 0.79 0.82
 0 9 0 2.4 0.95
 0 9 0 4.29 1
 0 -9 0 2.13 1.24
 0 9 0 1.41 1.06
 0 -9 0 0.56 1.25
 0 -9 0 2.01 1.04
 0 -9 -1 4.96 1.17
 0 9 1 6.77 1.12
 0 -9 -1 5.61 1.33
 0 9 1 5.21 1.25
 0 -9 -1 4.1 1.07
 0 -9 -1 4.82 1.08
 0 -9 -1 6.95 1.86
 0 -9 -1 4.65 1.22
 0 9 2 0.91 0.94
 0 -9 -2 2.41 1.13
 0 9 2 0.89 1.07
 0 -9 -2 -0.76 1.08
 0 -9 -2 0.69 0.95
 0 -9 -2 1.22 0.91
 0 -9 -2 0.76 0.99
 0 9 2 0.64 0.91
 0 9 3 27.07 2.17
 0 -9 -3 22.05 2.2
 0 -9 -3 21.98 2.25
 0 -9 -3 28.48 2.3
 0 9 3 24.81 2.1
 0 -9 -3 29.69 2.32
 0 -9 -3 20.89 2.05
 0 9 3 27.46 2.27
 0 9 4 201.38 11.4
 0 -9 -4 186.65 11.34
 0 -9 -4 183.93 11.4
 0 -9 -4 184.73 11.35
 0 -9 -4 171.88 11.18
 0 9 4 191.17 11.25
 0 -9 -4 184.97 11.39
 0 -9 -5 10.1 1.48
 0 9 5 12.01 1.37
 0 -9 -5 8.64 1.39
 0 -9 -5 9.4 1.45
 0 9 5 8.6 1.4
 0 -9 -5 7.67 1.07
 0 9 6 5.7 1.25
 0 -9 -6 6.52 1.39
 0 -9 -6 6.61 1.42
 0 -9 -6 5.51 1.29
 0 9 6 4.78 1.06
 0 9 7 37.74 2.58
 0 -9 -7 31.06 2.73
 0 9 7 37.29 2.74
 0 -9 -7 37.94 2.79
 0 9 7 30.87 2.44
 0 9 8 12.29 1.42
 0 9 8 9.67 1.13
 0 -9 -8 9.87 1.45
 0 -9 -8 10.05 1.45
 0 9 8 10.34 1.21
 0 9 9 1.33 0.7
 0 -9 -9 1.33 0.97
 0 -9 -9 1.83 0.98
 0 9 9 2.56 0.95
 0 -9 -9 2.36 0.96
 0 9 9 1.13 0.67
 0 9 10 11.92 1.27
 0 -9 -10 12.64 1.27
 0 9 10 11.04 1.05
 0 -9 -10 13.42 1.35
 0 -9 -10 13.07 1.34
 0 9 10 12.17 1.09
 0 -9 -11 6.91 0.92
 0 9 11 9.01 0.97
 0 -9 -11 7.91 0.91
 0 9 12 3.98 0.57
 0 -10 10 2.5 0.64
 0 -10 10 1.55 0.77
 0 10 -10 2.76 0.61
 0 10 -10 2.34 0.49
 0 10 -10 2.53 0.83
 0 10 -9 3.63 0.93
 0 10 -9 3.49 0.66
 0 -10 9 2.14 0.87
 0 -10 8 0.88 0.97
 0 10 -8 1 0.68
 0 -10 8 0.74 0.94
 0 10 -7 39.82 2.46
 0 -10 7 29.09 2.35
 0 -10 7 39.04 2.7
 0 10 -7 32.47 2.5
 0 -10 6 2.86 1.01
 0 -10 6 2.43 1.13
 0 10 -6 1.62 0.87
 0 -10 6 1.79 0.77
 0 -10 5 3.32 0.94
 0 10 -5 4.82 1.18
 0 -10 5 2.43 1.07
 0 10 -5 3.03 0.95
 0 10 -4 16.21 1.59
 0 -10 4 19.44 1.89
 0 10 -4 23.29 1.8
 0 -10 4 17.18 1.74
 0 10 -4 21.57 1.95
 0 -10 4 18.44 1.94
 0 10 -3 2.61 0.96
 0 -10 3 0.98 0.85
 0 -10 3 1.83 1.19
 0 10 -3 1.9 0.79
 0 -10 3 2.99 1.18
 0 10 -3 1.13 1
 0 10 -3 1.12 1.1
 0 10 -2 21.86 1.83
 0 -10 2 21.61 1.75
 0 -10 2 15.18 1.79
 0 10 -2 19.29 1.89
 0 -10 2 20.41 2
 0 10 -2 18.98 1.71
 0 -10 2 18.5 2
 0 -10 1 18.14 1.94
 0 10 -1 19.06 1.64
 0 10 -1 19.31 1.85
 0 -10 1 16.33 1.82
 0 10 -1 18.46 1.73
 0 -10 1 15.73 1.69
 0 10 0 17.56 1.64
 0 -10 0 17.08 1.72
 0 -10 0 15.12 1.68
 0 10 0 16.1 1.59
 0 10 0 15.45 1.73
 0 -10 0 18.19 1.93
 0 -10 0 13.45 1.65
 0 -10 -1 0.65 0.93
 0 10 1 3.12 1.19
 0 -10 -1 2.12 0.89
 0 -10 -1 1.65 0.83
 0 10 1 2.35 0.9
 0 -10 -1 3.42 1.17
 0 -10 -1 1.16 0.93
 0 10 1 4.31 0.98
 0 -10 -1 1.89 1.26
 0 10 2 -0.17 1.01
 0 10 2 -0.07 0.84
 0 10 2 -0.61 0.84
 0 -10 -2 1 0.89
 0 -10 -2 -0.09 1
 0 -10 -2 -0.64 1.17
 0 -10 -2 0.08 0.87
 0 -10 -2 -0.28 0.83
 0 -10 -2 -0.47 1
 0 -10 -3 7.77 1.27
 0 -10 -3 7.82 1.21
 0 -10 -3 6.1 1.36
 0 -10 -3 7.47 1.3
 0 -10 -3 5.18 1.03
 0 10 3 5.77 1.07
 0 10 3 7.19 1.27
 0 -10 -4 2.73 0.81
 0 -10 -4 3.1 1.08
 0 -10 -4 2.9 1.11
 0 -10 -4 2.78 1.04
 0 10 4 3.42 0.92
 0 -10 -4 1.3 1.13
 0 10 4 1.21 1.09
 0 10 5 8.04 1.11
 0 10 5 5.84 1.06
 0 -10 -5 7.98 1.34
 0 10 5 6.11 1.24
 0 -10 -5 6.97 1.22
 0 -10 -5 5.96 1.19
 0 10 6 1.8 0.79
 0 10 6 2.22 0.78
 0 -10 -6 1.24 1.04
 0 -10 -6 2.46 1.04
 0 10 6 -0.21 0.93
 0 -10 -7 10.3 1.39
 0 10 7 9.39 1.11
 0 10 7 12.07 1.31
 0 -10 -7 10.59 1.37
 0 10 7 8.6 1.09
 0 -10 -7 13.01 1.34
 0 10 8 5.26 0.83
 0 -10 -8 7.52 1.07
 0 -10 -8 4.61 1.01
 0 10 8 6.08 0.81
 0 10 8 6.57 1.01
 0 10 9 0.45 0.62
 0 -10 -9 0.51 0.7
 0 -10 -9 -0.66 0.76
 0 -10 -9 1.29 0.68
 0 10 10 -0.4 0.57
 0 -10 -10 0.94 0.53
 0 -11 9 0.83 0.57
 0 -11 9 2.06 0.53
 0 11 -8 79.8 4.9
 0 -11 8 80.93 5.1
 0 -11 8 86.2 5.08
 0 11 -7 8.83 0.85
 0 -11 7 7.02 1.04
 0 -11 7 7.14 1.08
 0 -11 6 1.07 0.61
 0 -11 6 1.46 0.73
 0 -11 6 0.61 0.81
 0 11 -6 0.82 0.64
 0 11 -6 2.09 0.9
 0 -11 6 -0.06 0.92
 0 -11 5 10.98 1.31
 0 -11 5 11.38 1.19
 0 -11 5 8.7 1.22
 0 11 -5 11.31 1.13
 0 11 -5 14.09 1.4
 0 11 -4 1.04 0.98
 0 11 -4 3.57 0.99
 0 -11 4 0.38 0.77
 0 -11 4 0.32 0.74
 0 -11 4 0.07 0.97
 0 -11 4 0.3 0.99
 0 11 -4 1.2 0.73
 0 -11 3 0.06 0.69
 0 11 -3 0.75 0.72
 0 -11 3 -0.07 0.79
 0 11 -3 -0.47 0.93
 0 11 -3 0.29 0.93
 0 -11 3 1.28 1.05
 0 -11 3 0.83 1.03
 0 11 -2 -0.16 0.96
 0 11 -2 -0.18 0.73
 0 -11 2 0.9 1.01
 0 -11 2 0.42 0.82
 0 -11 2 -0.32 1.08
 0 11 -2 0.22 0.99
 0 -11 1 4.67 1.05
 0 11 -1 3.56 0.91
 0 -11 1 4.31 0.9
 0 11 -1 5.57 1.16
 0 -11 1 2.92 0.98
 0 11 0 60.73 3.92
 0 -11 0 53.91 3.82
 0 -11 0 59.52 4
 0 11 0 56.72 3.75
 0 -11 0 54.69 3.83
 0 -11 0 57.62 3.81
 0 11 1 2.83 0.86
 0 -11 -1 3.07 1.18
 0 11 1 3.42 1.12
 0 -11 -1 3.74 1.02
 0 -11 -1 3.25 0.89
 0 -11 -1 3.72 0.89
 0 -11 -2 2.13 0.78
 0 -11 -2 2.29 0.82
 0 -11 -2 3.55 1.02
 0 11 2 2.23 0.71
 0 -11 -2 1.72 0.99
 0 11 2 1.72 0.76
 0 -11 -2 1.13 0.77
 0 11 2 1.83 1.02
 0 11 3 0.99 0.71
 0 -11 -3 2.03 0.86
 0 -11 -3 3.23 1.01
 0 11 3 0.4 0.96
 0 11 3 1.62 0.7
 0 -11 -3 0.07 1.01
 0 -11 -3 2.53 0.78
 0 -11 -3 2.26 0.72
 0 -11 -4 3.7 0.93
 0 11 4 3.31 0.97
 0 -11 -4 2.04 0.62
 0 -11 -4 3.99 0.9
 0 -11 -4 1.41 0.81
 0 11 4 2.79 0.74
 0 -11 -4 1.12 0.94
 0 11 4 2.98 0.67
 0 -11 -5 16.38 1.57
 0 -11 -5 19.15 1.58
 0 11 5 15.5 1.38
 0 11 5 18.67 1.59
 0 -11 -5 16.01 1.46
 0 -11 -6 11.33 1.2
 0 11 6 10.54 1.19
 0 -11 -6 11.04 1.16
 0 -11 -7 5.05 0.83
 0 -11 -7 5.14 0.81
 0 -11 -7 3.66 0.8
 0 11 7 4.68 0.79
 0 -11 -8 2.44 0.56
 0 -11 -8 1.44 0.56
 0 -12 7 14.33 1.14
 0 12 -5 12.38 0.91
 0 -12 5 12.05 1.18
 0 12 -5 12.78 1.13
 0 12 -4 23.22 1.73
 0 -12 4 20.67 1.71
 0 12 -4 23.43 1.73
 0 -12 4 21.58 1.75
 0 -12 3 -0.46 0.81
 0 12 -3 0.54 0.73
 0 -12 3 0.65 0.77
 0 12 -3 1.28 0.73
 0 12 -2 18.37 1.57
 0 -12 2 17.07 1.5
 0 12 -2 21.2 1.6
 0 -12 2 18.25 1.67
 0 -12 2 19.35 1.57
 0 12 -1 15.2 1.37
 0 -12 1 14.46 1.28
 0 -12 1 10.79 1.22
 0 12 -1 15.97 1.35
 0 -12 0 6.66 0.86
 0 12 0 9.35 1.03
 0 12 0 7.89 1.04
 0 -12 0 8.29 1.13
 0 -12 0 6.65 0.84
 0 12 1 6.21 0.91
 0 -12 -1 5.76 1.04
 0 12 1 7.05 0.97
 0 -12 -1 7.59 0.86
 0 12 2 0.14 0.7
 0 -12 -2 0.58 0.75
 0 12 2 0.63 0.59
 0 -12 -2 1.56 0.63
 0 -12 -3 2.19 0.73
 0 12 3 2.11 0.72
 0 -12 -3 2.76 0.69
 0 12 4 18.28 1.27
 0 -12 -4 17.77 1.27
 0 12 5 21.39 1.54
 -1 13 1 3.72 0.55
 1 -13 -1 3.96 0.58
 -1 13 0 -0.24 0.43
 -1 13 -1 1.08 0.45
 1 -13 1 1.43 0.54
 1 -13 2 1.77 0.5
 -1 12 6 0.75 0.51
 1 -12 -6 0.83 0.43
 -1 12 5 1.38 0.63
 1 -12 -5 0.12 0.47
 1 -12 -5 0.62 0.58
 1 -12 -4 -1.1 0.68
 -1 12 4 -0.44 0.67
 1 -12 -4 0.86 0.62
 1 -12 -4 -0.06 0.47
 1 -12 -3 -0.63 0.75
 -1 12 3 0.96 0.71
 1 -12 -3 0.26 0.66
 1 -12 -2 4.04 0.99
 -1 12 2 6.32 0.94
 -1 12 2 3.92 0.77
 1 -12 -2 4.99 0.8
 1 -12 -1 4.76 0.78
 -1 12 1 3.07 0.78
 1 -12 -1 4.69 0.73
 1 -12 -1 4.81 1.05
 -1 12 1 5.57 0.95
 -1 12 0 8.06 1.05
 1 -12 0 4.73 0.89
 -1 12 0 7.95 0.95
 1 -12 0 5.03 0.87
 1 -12 1 12.89 1.33
 -1 12 -1 13.58 1.33
 1 -12 1 13.76 1.48
 -1 12 -1 17.49 1.44
 -1 12 -2 0.21 0.66
 -1 12 -2 0.42 0.79
 1 -12 2 0.93 0.64
 1 -12 2 0.34 0.91
 1 -12 2 -0.11 0.75
 -1 12 -3 0.15 0.77
 1 -12 3 0.16 0.77
 1 -12 3 0.05 0.81
 -1 12 -3 0.21 0.62
 -1 12 -4 1.03 0.63
 1 -12 4 1.13 0.79
 1 -12 4 1.48 0.74
 -1 12 -4 0.47 0.7
 1 -12 4 0.47 0.52
 -1 12 -5 10.98 0.91
 1 -12 5 7.51 0.89
 -1 12 -6 6.8 0.7
 1 -12 6 6.39 0.88
 1 -12 7 3.49 0.59
 -1 11 9 0.24 0.47
 1 -11 -8 10.33 1.1
 1 -11 -8 9.86 1.12
 -1 11 8 12.31 1.08
 -1 11 7 11.27 1.18
 1 -11 -7 11.23 1.23
 1 -11 -7 11.54 1.17
 -1 11 6 51.7 3.16
 1 -11 -6 42.92 3.11
 1 -11 -6 45.27 3.15
 -1 11 6 42.91 3.04
 1 -11 -6 47.73 3.18
 1 -11 -5 43.28 3.11
 -1 11 5 50.63 3.2
 1 -11 -5 43.95 3.16
 1 -11 -5 47.94 3.16
 -1 11 5 42.57 3.09
 1 -11 -5 48.88 3.24
 1 -11 -4 0.81 0.64
 -1 11 4 0.2 0.93
 -1 11 4 1.27 0.79
 1 -11 -4 -0.18 0.77
 1 -11 -4 1.58 0.85
 1 -11 -4 2.31 0.96
 1 -11 -4 0.07 0.97
 1 -11 -3 -1.35 0.97
 1 -11 -3 0.44 0.99
 1 -11 -3 -1.07 0.77
 -1 11 3 0.5 0.99
 1 -11 -3 -0.06 0.74
 1 -11 -3 0.75 0.83
 -1 11 3 -0.73 0.83
 1 -11 -2 2.37 1.14
 1 -11 -2 1.83 0.8
 1 -11 -2 2.73 1.01
 -1 11 2 3.21 0.89
 -1 11 2 4.25 1.1
 1 -11 -2 3.08 0.86
 -1 11 1 2.32 1.04
 1 -11 -1 0.91 1.15
 1 -11 -1 1.61 0.86
 1 -11 -1 0.5 0.8
 -1 11 1 1.18 0.84
 1 -11 -1 0.46 0.88
 1 -11 0 -0.07 0.85
 1 -11 0 -0.57 0.96
 -1 11 0 -0.14 0.81
 1 -11 0 0.84 0.79
 -1 11 0 0.53 0.98
 -1 11 0 -0.76 0.89
 1 -11 1 -0.23 0.94
 -1 11 -1 1.28 1.05
 1 -11 1 2.58 1.18
 -1 11 -1 1.3 0.79
 -1 11 -1 1.16 0.95
 -1 11 -2 2.72 0.84
 1 -11 2 1.38 0.9
 -1 11 -2 3.47 1.03
 -1 11 -2 1.41 0.99
 1 -11 2 1.39 1.01
 1 -11 2 1.37 1.07
 1 -11 3 2.42 0.88
 1 -11 3 3.51 1.16
 -1 11 -3 2.81 1.01
 -1 11 -3 2.46 0.99
 1 -11 3 1.7 1.09
 -1 11 -3 3.49 0.86
 1 -11 4 2.15 1.05
 -1 11 -4 3.75 1.04
 1 -11 4 2.75 0.87
 -1 11 -4 4.34 0.87
 -1 11 -4 3.92 0.99
 1 -11 4 2.49 1.08
 -1 11 -5 10.98 1.11
 1 -11 5 8.62 1.09
 -1 11 -5 9.81 1.3
 1 -11 5 9.45 1.24
 -1 11 -5 11.85 1.28
 1 -11 6 10.43 1.21
 -1 11 -6 18.83 1.4
 1 -11 6 13.87 1.31
 -1 11 -6 18.11 1.32
 1 -11 6 18.06 1.6
 -1 11 -6 14.17 1.47
 1 -11 7 1.24 0.83
 -1 11 -7 1.73 0.65
 -1 11 -7 1.89 0.78
 1 -11 8 2.27 0.75
 1 -11 8 3.62 0.75
 -1 11 -8 2.9 0.76
 -1 11 -8 2.78 0.63
 1 -11 9 0.23 0.47
 -1 11 -9 0.66 0.41
 -1 10 11 0.32 0.45
 1 -10 -11 0.46 0.46
 1 -10 -10 -0.28 0.72
 1 -10 -10 0.19 0.62
 -1 10 10 -0.04 0.61
 1 -10 -10 -0.04 0.62
 -1 10 10 0.51 0.44
 1 -10 -9 8.08 1.13
 -1 10 9 5.86 0.84
 -1 10 9 8.52 0.98
 -1 10 9 9.91 1.1
 -1 10 8 76.5 4.61
 -1 10 8 74.63 4.59
 1 -10 -8 72.28 4.63
 -1 10 8 72.9 4.45
 -1 10 8 61.47 4.4
 1 -10 -8 70.71 4.68
 1 -10 -8 74.83 4.66
 -1 10 7 22.66 1.77
 1 -10 -7 25.77 2.1
 1 -10 -7 22 2.01
 -1 10 7 23.82 1.93
 -1 10 7 24.38 1.97
 -1 10 7 19.5 1.74
 -1 10 6 28.63 2.25
 -1 10 6 28.74 2.2
 1 -10 -6 29.16 2.34
 1 -10 -6 24.83 2.07
 1 -10 -6 25.24 2.23
 -1 10 6 23.55 1.96
 1 -10 -6 27 2.31
 -1 10 6 26.2 2.03
 -1 10 5 54.98 3.68
 1 -10 -5 45.96 3.63
 -1 10 5 60.43 3.89
 -1 10 5 57.46 3.71
 -1 10 5 64.6 3.95
 1 -10 -5 62.55 3.98
 1 -10 -5 48.64 3.9
 1 -10 -5 54.86 3.83
 1 -10 -5 60.96 3.91
 1 -10 -4 31.66 2.61
 -1 10 4 31.52 2.43
 -1 10 4 36.35 2.68
 -1 10 4 33.11 2.62
 1 -10 -4 31.89 2.66
 1 -10 -4 36.83 2.77
 -1 10 4 36.71 2.51
 1 -10 -4 33.89 2.7
 -1 10 3 24.52 2.11
 -1 10 3 26.14 2.15
 1 -10 -3 21.64 2.12
 -1 10 3 24.93 1.93
 1 -10 -3 22.41 2.04
 1 -10 -3 24.06 2.2
 1 -10 -3 24.78 2.24
 1 -10 -2 5.67 1.11
 -1 10 2 4.37 1.23
 1 -10 -2 6.38 1.27
 -1 10 2 2.84 1.08
 1 -10 -2 5.75 1.03
 1 -10 -2 4.01 1.26
 1 -10 -2 4.43 1.09
 -1 10 1 1.92 0.97
 1 -10 -1 0.08 0.89
 1 -10 -1 1.24 1.19
 1 -10 -1 1.21 0.88
 1 -10 -1 0.25 1.05
 -1 10 1 0.6 1.07
 -1 10 0 1 0.94
 -1 10 0 0.26 1.08
 1 -10 0 0.31 0.95
 1 -10 0 1.28 1.06
 1 -10 1 17.02 1.47
 -1 10 -1 14.75 1.67
 1 -10 1 11.77 1.61
 1 -10 1 15.47 1.82
 -1 10 -1 13.34 1.57
 1 -10 1 11.83 1.37
 1 -10 2 0.5 0.83
 1 -10 2 0.64 1.16
 1 -10 2 1.78 1.18
 -1 10 -2 0.49 0.98
 -1 10 -2 0.69 1.03
 -1 10 -2 0.09 1.03
 -1 10 -3 2.39 1.11
 1 -10 3 1.51 0.95
 -1 10 -3 1 1.04
 1 -10 3 1.08 1.17
 1 -10 3 1.2 1.13
 -1 10 -3 0.48 0.91
 -1 10 -4 2.01 0.93
 -1 10 -4 1.52 1.11
 1 -10 4 2.01 1.02
 1 -10 4 0.68 1.12
 -1 10 -4 1.54 1.06
 -1 10 -5 136.76 8.91
 -1 10 -5 159.63 9.26
 1 -10 5 138.12 9.06
 -1 10 -5 150.01 9.17
 1 -10 5 149.9 9.14
 1 -10 5 158.97 9.29
 1 -10 5 150.36 9.15
 -1 10 -5 160.02 9.14
 -1 10 -6 3.37 0.8
 -1 10 -6 5.47 0.99
 1 -10 6 4.92 1.13
 1 -10 6 2.99 0.98
 1 -10 6 6.75 1.23
 -1 10 -6 4.14 1.14
 -1 10 -6 4.21 1.15
 1 -10 6 3.8 0.87
 1 -10 7 2.27 1.04
 -1 10 -7 3.53 0.85
 -1 10 -7 3.14 0.87
 -1 10 -7 2.35 1.07
 -1 10 -7 2.07 0.77
 -1 10 -8 2.79 0.81
 -1 10 -8 2.82 1.02
 1 -10 8 3.24 0.99
 -1 10 -8 1.41 0.76
 1 -10 9 -0.36 0.76
 -1 10 -9 0.04 0.66
 -1 10 -9 -1.24 0.89
 -1 10 -10 -0.38 0.73
 -1 10 -10 -0.41 0.51
 1 -10 10 0.05 0.67
 1 -10 10 1.08 0.52
 -1 9 12 11.86 0.99
 1 -9 -12 11.01 1.05
 -1 9 12 13.57 1.1
 1 -9 -11 5.84 1.02
 -1 9 11 6.69 0.87
 1 -9 -11 7.29 0.97
 -1 9 11 7 0.96
 1 -9 -11 5.42 0.91
 -1 9 10 0.36 0.75
 1 -9 -10 -0.51 0.88
 1 -9 -10 -0.28 0.87
 -1 9 10 -0.31 0.65
 -1 9 10 -0.3 0.87
 1 -9 -10 0.75 0.91
 -1 9 9 5.28 0.98
 1 -9 -9 5.22 1.15
 -1 9 9 2.43 0.85
 1 -9 -9 3.29 1.1
 -1 9 9 4.44 0.79
 1 -9 -9 3.85 1.14
 -1 9 9 4.05 1.08
 -1 9 8 0.73 0.86
 -1 9 8 1.08 1
 1 -9 -8 1.89 1.13
 -1 9 8 2.15 0.84
 -1 9 8 1.51 0.76
 -1 9 7 47.03 3.21
 -1 9 7 45.41 3.27
 -1 9 7 45.24 3.27
 1 -9 -7 42.87 3.45
 1 -9 -7 45.18 3.49
 -1 9 7 55.77 3.49
 1 -9 -7 51.81 3.53
 1 -9 -6 1.51 0.95
 -1 9 6 -0.33 0.77
 -1 9 6 -0.37 0.85
 -1 9 6 0.29 0.87
 -1 9 6 -0.34 1.05
 1 -9 -6 -0.84 1.08
 1 -9 -6 -0.29 1.18
 -1 9 5 4.34 1.17
 -1 9 5 3.53 1
 -1 9 5 3.82 0.96
 1 -9 -5 4.72 1.3
 1 -9 -5 3.99 1.18
 -1 9 5 3.44 0.92
 1 -9 -5 5.22 1.23
 1 -9 -5 4.88 1.18
 1 -9 -4 11.55 1.54
 -1 9 4 10.97 1.25
 1 -9 -4 9.69 1.46
 -1 9 4 11.78 1.34
 -1 9 4 12.78 1.35
 1 -9 -4 12.39 1.57
 -1 9 4 10.8 1.55
 1 -9 -4 9.09 1.41
 -1 9 3 38.39 2.64
 1 -9 -3 27.2 3.3
 1 -9 -3 30.2 2.57
 -1 9 3 30.04 2.35
 1 -9 -3 31.14 2.62
 -1 9 3 30.02 2.37
 -1 9 3 30.6 2.37
 -1 9 3 34.77 2.58
 1 -9 -3 26.76 2.55
 1 -9 -3 31.55 2.52
 1 -9 -2 4.51 1.06
 -1 9 2 5.01 1.09
 1 -9 -2 4.9 1.02
 1 -9 -2 2.45 1.52
 -1 9 2 5.27 1.23
 1 -9 -2 5.98 1.2
 1 -9 -2 3.21 1.18
 1 -9 -2 3.31 1.3
 -1 9 2 4.51 0.94
 -1 9 2 5.26 1
 -1 9 1 31.19 2.41
 1 -9 -1 31.12 2.51
 1 -9 -1 23.86 3.1
 1 -9 -1 28.34 2.25
 1 -9 -1 29.7 2.4
 -1 9 1 27.95 2.22
 -1 9 1 28.97 2.35
 1 -9 -1 27.86 2.37
 -1 9 1 28.5 2.17
 1 -9 -1 28.68 2.28
 -1 9 0 7.09 1.18
 1 -9 0 4.89 1.23
 1 -9 0 4.69 1.06
 -1 9 0 4.99 1.14
 1 -9 0 4.45 0.95
 1 -9 1 28.51 2.46
 1 -9 1 25.76 3.17
 -1 9 -1 30.21 2.35
 1 -9 1 27.09 2.19
 -1 9 -1 29.11 2.36
 1 -9 1 26.3 2.4
 1 -9 1 26.78 2.18
 1 -9 2 47.46 4.46
 1 -9 2 49.43 3.57
 -1 9 -2 48.35 3.44
 -1 9 -2 49.74 3.46
 1 -9 2 49.07 3.58
 1 -9 2 45.03 3.36
 -1 9 -3 34.19 2.71
 1 -9 3 36.98 3.68
 1 -9 3 30.22 2.77
 1 -9 3 33.33 2.74
 -1 9 -3 36.96 2.8
 -1 9 -3 33.35 2.64
 1 -9 3 37.29 2.67
 -1 9 -4 0.79 1.05
 1 -9 4 0.42 0.94
 -1 9 -4 -0.92 0.91
 -1 9 -4 1.05 1.13
 -1 9 -4 1.13 0.75
 1 -9 4 -0.44 1.08
 -1 9 -5 6.1 1.29
 -1 9 -5 6.07 1.03
 1 -9 5 6.73 1.24
 -1 9 -5 5.8 1.24
 -1 9 -5 7.89 1.21
 1 -9 5 5.76 1.28
 1 -9 5 5.69 1.35
 1 -9 6 113.67 6.88
 1 -9 6 109.66 6.64
 -1 9 -6 115.78 6.91
 -1 9 -6 110.56 6.71
 -1 9 -6 118.45 6.84
 1 -9 6 100.87 6.72
 1 -9 6 110.4 6.91
 -1 9 -6 91.37 6.65
 -1 9 -6 105.79 6.91
 -1 9 -7 8.78 1.24
 1 -9 7 8.74 1.41
 -1 9 -7 9.92 1.46
 -1 9 -7 8.18 1.27
 1 -9 7 10.8 1.05
 1 -9 7 9.48 1.12
 -1 9 -8 22.71 2.09
 1 -9 8 25.91 2.08
 -1 9 -8 23.98 1.93
 -1 9 -8 24.5 1.97
 -1 9 -8 22.7 1.97
 1 -9 8 21.13 1.85
 1 -9 8 22.68 2.05
 -1 9 -9 1 0.95
 1 -9 9 1.12 0.73
 -1 9 -9 2.57 0.89
 1 -9 9 1.32 0.89
 -1 9 -9 0.68 1
 1 -9 10 22.84 1.71
 -1 9 -10 23.51 1.73
 -1 9 -10 20.67 1.79
 1 -9 10 19.86 1.69
 -1 9 -10 20.02 1.9
 1 -9 11 15.46 1.43
 1 -9 11 16.94 1.38
 1 -9 11 14.48 1.33
 -1 9 -11 19.52 1.37
 1 -9 12 0.2 0.44
 -1 9 -12 0.71 0.43
 -1 8 14 4.15 0.57
 -1 8 13 4.97 0.7
 -1 8 13 5.36 0.77
 1 -8 -12 19.47 1.65
 1 -8 -12 20.07 1.56
 -1 8 12 19.03 1.67
 -1 8 12 20.66 1.62
 1 -8 -12 18.31 1.64
 1 -8 -11 6.61 1.19
 1 -8 -11 7.5 1.17
 -1 8 11 7.36 1.19
 1 -8 -11 8.15 1.25
 1 -8 -11 10.24 0.95
 -1 8 11 8.48 1.15
 1 -8 -10 2.89 1.16
 1 -8 -10 1.54 1.03
 -1 8 10 1.58 0.73
 -1 8 10 1.35 1
 -1 8 10 4.02 0.99
 1 -8 -10 2.07 1.06
 1 -8 -9 1.41 1.15
 1 -8 -9 0.98 1.13
 -1 8 9 -0.41 1.01
 -1 8 9 -0.66 0.76
 -1 8 9 -0.3 0.92
 -1 8 8 22.71 1.9
 -1 8 8 26.75 2.18
 1 -8 -8 20.46 2.18
 1 -8 -8 27.69 2.29
 1 -8 -8 19.25 2.15
 -1 8 8 25.77 2.07
 1 -8 -7 3.1 1.24
 1 -8 -7 4.71 1.27
 -1 8 7 3.96 1.1
 -1 8 7 5.4 0.95
 -1 8 7 4.11 1.05
 1 -8 -6 27.12 2.51
 -1 8 6 28.49 2.23
 1 -8 -6 29.49 2.47
 -1 8 6 28.84 2.32
 1 -8 -6 27.73 2.32
 -1 8 6 34.89 2.5
 1 -8 -5 18.41 1.86
 1 -8 -5 17.06 1.73
 -1 8 5 17.71 1.57
 1 -8 -5 17.4 1.71
 1 -8 -5 11.63 2.11
 -1 8 5 14.79 1.6
 -1 8 5 17.59 1.72
 1 -8 -4 15.58 1.59
 -1 8 4 14.72 1.42
 1 -8 -4 15.3 1.77
 -1 8 4 17.89 1.7
 -1 8 4 14.37 1.5
 -1 8 4 11.98 1.85
 1 -8 -4 14.66 1.85
 1 -8 -4 16.99 1.69
 1 -8 -4 12.47 2.16
 -1 8 3 13.1 1.33
 1 -8 -3 13.96 1.43
 1 -8 -3 10.45 1.96
 1 -8 -3 12.63 1.57
 1 -8 -3 13.08 1.56
 1 -8 -3 14.1 1.74
 -1 8 3 12.98 1.5
 -1 8 3 11.78 1.72
 -1 8 3 13.48 1.37
 -1 8 3 12.36 1.35
 -1 8 2 0.97 0.95
 1 -8 -2 1.21 0.91
 -1 8 2 2.05 0.83
 -1 8 2 0.46 0.78
 -1 8 2 3.9 0.98
 1 -8 -2 0.58 0.84
 1 -8 -2 2.06 1
 -1 8 2 1.2 0.79
 1 -8 -2 0.43 1.01
 1 -8 -2 0.98 1.36
 1 -8 -1 2.48 0.94
 -1 8 1 3.88 0.89
 1 -8 -1 4.38 1.03
 1 -8 -1 2.99 1.07
 -1 8 1 4.04 1.04
 -1 8 1 5.7 1.09
 -1 8 1 2.77 1.07
 1 -8 -1 4.67 0.97
 1 -8 -1 5.04 1.11
 -1 8 1 3.32 0.87
 -1 8 0 5.17 0.92
 -1 8 0 6.13 1.08
 1 -8 0 4.53 1.13
 1 -8 0 4.74 0.86
 -1 8 0 6.2 0.97
 -1 8 0 5.83 1.12
 1 -8 0 3.12 1.02
 1 -8 0 4.8 1.11
 -1 8 0 3.39 1.06
 1 -8 0 5.15 1.08
 1 -8 1 1.48 0.8
 -1 8 -1 -0.23 0.91
 1 -8 1 2.03 1.01
 1 -8 1 0.3 0.81
 1 -8 1 1.33 0.97
 -1 8 -1 0.14 0.69
 1 -8 1 0.47 0.77
 -1 8 -1 0.23 0.86
 1 -8 2 95.87 6.88
 1 -8 2 90.87 5.76
 -1 8 -2 85.06 5.78
 1 -8 2 90.87 5.89
 1 -8 2 93.58 6.29
 -1 8 -2 90.69 5.8
 1 -8 2 93.82 5.89
 1 -8 3 32.73 2.84
 1 -8 3 37.56 3.36
 1 -8 3 34.76 2.46
 -1 8 -3 28.19 2.37
 1 -8 3 33.08 2.53
 -1 8 -3 27.23 2.21
 -1 8 -3 32.93 2.48
 1 -8 4 42.38 3.67
 -1 8 -4 43.14 3.26
 -1 8 -4 45.05 3.15
 -1 8 -4 45.45 3.3
 1 -8 4 48.64 3.33
 1 -8 4 43.43 3.31
 1 -8 4 44.41 4.09
 -1 8 -4 51.37 3.41
 1 -8 4 51.71 3.46
 1 -8 4 47.92 3.12
 -1 8 -5 138.14 8.88
 1 -8 5 152.21 9.01
 1 -8 5 159.12 9.1
 -1 8 -5 142.29 8.95
 -1 8 -5 147.94 8.87
 1 -8 5 150.94 8.83
 1 -8 5 141.08 8.93
 1 -8 5 134.74 9.82
 -1 8 -5 140.28 8.96
 -1 8 -5 142.93 9.05
 -1 8 -6 9.48 1.48
 -1 8 -6 11.81 1.39
 -1 8 -6 7.17 1.19
 -1 8 -6 8.9 1.4
 1 -8 6 10.25 1.18
 1 -8 6 10.32 1.44
 1 -8 6 9.1 1.29
 -1 8 -6 10.61 1.28
 -1 8 -7 44.89 3.32
 1 -8 7 47.12 3.22
 -1 8 -7 41.97 3.25
 -1 8 -7 45.04 3.39
 -1 8 -7 47.29 3.27
 -1 8 -7 51.71 3.54
 1 -8 7 46.9 3.38
 1 -8 7 47.12 3.39
 1 -8 8 195.83 11.25
 -1 8 -8 183.88 11.4
 1 -8 8 181.24 11.28
 -1 8 -8 190.47 11.23
 -1 8 -8 181.48 11.23
 1 -8 8 183.43 11.29
 -1 8 -8 182.33 11.28
 -1 8 -9 3.53 1.22
 1 -8 9 4.26 0.98
 -1 8 -9 3.73 1.09
 1 -8 9 2.96 0.95
 -1 8 -9 3.63 0.99
 1 -8 9 3.01 1.06
 -1 8 -10 77.68 4.73
 1 -8 10 68.86 4.58
 -1 8 -10 70.67 4.84
 -1 8 -10 74.91 4.64
 -1 8 -10 65.25 4.64
 1 -8 10 74.25 4.68
 1 -8 11 3.67 0.87
 -1 8 -11 4.7 1
 -1 8 -11 4.21 0.9
 -1 8 -12 2.48 0.87
 -1 8 -12 2.06 0.7
 1 -8 12 2.9 0.83
 1 -8 12 2.93 0.73
 1 -8 12 1.64 0.71
 -1 8 -12 2.63 0.73
 -1 8 -13 3.9 0.59
 1 -8 13 3.32 0.69
 1 -8 14 0.67 0.37
 -1 7 15 0.7 0.4
 -1 7 15 -0.19 0.37
 -1 7 14 2.64 0.68
 1 -7 -14 2.16 0.58
 -1 7 14 2.23 0.73
 1 -7 -13 33.2 2.49
 -1 7 13 41.28 2.64
 -1 7 13 43.35 2.68
 1 -7 -13 34.24 2.54
 1 -7 -13 35.64 2.55
 1 -7 -12 41.13 2.9
 1 -7 -12 39.18 2.98
 1 -7 -12 42.82 2.94
 -1 7 12 46.85 3.01
 1 -7 -12 39.8 2.97
 -1 7 11 9.48 1.21
 1 -7 -11 4.73 1.19
 1 -7 -11 6.73 1.2
 1 -7 -11 9.84 1.51
 -1 7 11 8.26 1
 -1 7 11 8.22 1.28
 1 -7 -11 7.79 1.2
 1 -7 -11 6.13 1.23
 1 -7 -10 7.21 1.44
 1 -7 -10 7.05 1.12
 1 -7 -10 4.48 1.32
 1 -7 -10 7.06 1.34
 1 -7 -10 9.69 1.45
 -1 7 10 5.66 1.18
 -1 7 10 7.08 1.01
 -1 7 10 9.43 1.23
 1 -7 -9 11.82 1.57
 1 -7 -9 11.51 1.6
 -1 7 9 11.85 1.48
 -1 7 9 11.86 1.42
 1 -7 -9 11.96 1.38
 1 -7 -9 13.04 1.7
 -1 7 9 12.97 1.3
 1 -7 -8 7.37 1.4
 1 -7 -8 5.03 1.3
 1 -7 -8 2.91 1.25
 1 -7 -8 9.64 1.03
 -1 7 8 6.23 1.19
 -1 7 8 6.22 0.99
 -1 7 8 5.33 1.08
 -1 7 7 53.51 3.8
 1 -7 -7 58.72 3.97
 1 -7 -7 56.23 3.96
 1 -7 -7 50.14 3.9
 -1 7 7 59.66 3.72
 1 -7 -6 12.68 1.61
 -1 7 6 10.73 1.74
 1 -7 -6 9.4 1.74
 1 -7 -6 11.39 1.74
 -1 7 6 14.3 1.35
 -1 7 6 14.46 1.45
 1 -7 -6 13.23 1.57
 1 -7 -6 15.53 1.61
 -1 7 5 3.21 0.95
 -1 7 5 2.69 0.78
 1 -7 -5 3.46 1.13
 -1 7 5 2.56 1.02
 1 -7 -5 2.64 1.17
 1 -7 -5 2.99 0.94
 -1 7 5 3.48 0.92
 1 -7 -5 3.17 1.03
 1 -7 -4 120.11 7.21
 -1 7 4 120.31 7.09
 -1 7 4 103.36 7.61
 1 -7 -4 111.81 7.24
 -1 7 4 108.31 7.1
 -1 7 4 126.2 7.21
 1 -7 -4 114.28 7.62
 -1 7 3 4.68 1.16
 1 -7 -3 5.16 1.03
 -1 7 3 4.7 0.85
 1 -7 -3 4.78 1.12
 1 -7 -3 5.26 1.16
 -1 7 2 362.53 20.18
 1 -7 -2 342.94 20.14
 1 -7 -2 326.37 20.22
 -1 7 2 341.39 20.65
 -1 7 2 336.83 20.12
 1 -7 -2 350.58 20.67
 1 -7 -1 0.13 0.84
 1 -7 -1 -0.05 0.67
 -1 7 1 0.39 0.76
 1 -7 -1 -0.48 0.7
 -1 7 1 -0.32 0.68
 1 -7 -1 -0.26 0.82
 -1 7 1 -0.12 0.7
 1 -7 0 241.51 13.86
 -1 7 0 208.21 13.73
 -1 7 0 218.38 13.36
 -1 7 0 223.3 13.43
 1 -7 0 241.12 13.38
 1 -7 0 219.88 13.39
 -1 7 -1 7.62 1.18
 -1 7 -1 8.66 1.08
 -1 7 -1 8.21 1.03
 1 -7 1 9.1 1.07
 1 -7 1 5.98 1.14
 1 -7 2 12.44 1.59
 1 -7 2 15.13 1.67
 -1 7 -2 16.68 1.61
 -1 7 -2 13.66 1.43
 1 -7 2 13.84 1.4
 1 -7 3 17.07 1.95
 1 -7 3 20.66 1.69
 -1 7 -3 19.13 1.67
 1 -7 3 16.35 1.88
 -1 7 -4 0.08 0.88
 -1 7 -4 -0.29 0.83
 -1 7 -4 -0.21 0.74
 1 -7 4 0.42 0.8
 -1 7 -4 0.29 0.75
 1 -7 4 0.39 0.91
 1 -7 4 0.58 0.84
 1 -7 4 -1.01 1.14
 1 -7 5 25.96 2.62
 -1 7 -5 23.17 1.88
 1 -7 5 21.54 2.43
 1 -7 5 27.96 2.43
 1 -7 5 20.23 2.16
 -1 7 -5 23.35 1.94
 1 -7 5 26.77 2.06
 -1 7 -5 20.03 1.95
 1 -7 5 23.01 1.89
 -1 7 -5 20.76 1.86
 -1 7 -5 20.72 2.04
 1 -7 6 -0.5 0.86
 -1 7 -6 0.25 0.95
 1 -7 6 -0.21 1.05
 -1 7 -6 0.37 1.04
 1 -7 6 0.19 0.91
 1 -7 6 1.25 1.02
 1 -7 6 0.96 0.89
 -1 7 -6 0.39 0.84
 -1 7 -6 1.16 0.96
 1 -7 6 -0.25 0.93
 1 -7 6 -0.6 0.75
 -1 7 -6 1.66 0.97
 1 -7 7 1.97 1.04
 -1 7 -7 6 0.71
 1 -7 7 1.13 0.97
 1 -7 7 0.79 0.73
 1 -7 7 2.11 1.01
 -1 7 -7 1.66 0.98
 -1 7 -7 1.4 0.98
 -1 7 -7 2.42 1.08
 -1 7 -7 0.58 0.97
 -1 7 -7 1.74 1.14
 -1 7 -8 86.91 5.44
 1 -7 8 85.91 5.45
 1 -7 8 79.26 5.47
 -1 7 -8 84.07 5.35
 -1 7 -8 80.49 5.6
 1 -7 8 89.54 5.51
 -1 7 -8 92.99 5.5
 -1 7 -8 85.25 5.5
 1 -7 8 72.27 5.97
 1 -7 9 56.56 3.93
 -1 7 -9 56.58 3.89
 -1 7 -9 55.76 4.08
 -1 7 -9 58.28 3.8
 1 -7 9 56.56 3.87
 1 -7 9 59.2 3.97
 -1 7 -9 59.27 3.99
 1 -7 10 20.69 1.83
 1 -7 10 18.72 1.76
 -1 7 -10 18.16 1.73
 -1 7 -11 16.33 1.65
 -1 7 -11 14.83 1.57
 -1 7 -11 16.05 1.55
 1 -7 11 14.32 1.53
 1 -7 12 0.4 0.73
 1 -7 12 -0.07 0.79
 -1 7 -12 -0.28 0.78
 -1 7 -12 -0.14 0.94
 -1 7 -12 0.97 0.91
 -1 7 -13 7.25 0.99
 -1 7 -13 7.01 0.91
 1 -7 13 7.83 1.05
 1 -7 14 2.12 0.52
 1 -7 14 3.71 0.69
 -1 7 -14 2.18 0.52
 -1 7 -14 2.07 0.56
 1 -7 15 1.22 0.42
 1 -6 -15 0.92 0.6
 -1 6 15 0.12 0.64
 -1 6 15 -0.04 0.61
 1 -6 -14 0.73 0.73
 -1 6 14 0.11 0.76
 1 -6 -14 0.34 0.94
 -1 6 14 0.87 0.67
 1 -6 -13 14.41 1.48
 1 -6 -13 14.58 1.56
 -1 6 13 18.75 1.62
 1 -6 -13 16.82 1.8
 1 -6 -12 37.81 2.88
 -1 6 12 47.14 3.05
 1 -6 -12 45.21 3.04
 1 -6 -12 37.35 2.92
 1 -6 -12 38.83 2.99
 1 -6 -12 41.93 3.1
 1 -6 -12 42.77 3.19
 1 -6 -12 37.76 2.98
 1 -6 -11 11.1 1.66
 1 -6 -11 13 1.59
 1 -6 -11 10.76 1.43
 1 -6 -11 10.59 1.41
 1 -6 -11 10.93 1.38
 1 -6 -11 10.74 1.45
 -1 6 11 12.41 1.47
 1 -6 -11 12.28 1.37
 1 -6 -10 4.22 1.19
 1 -6 -10 4.38 1.26
 -1 6 10 3.74 1.09
 1 -6 -10 5.29 1.05
 1 -6 -10 3.87 1.11
 1 -6 -10 7.22 1.27
 1 -6 -10 4.47 1.3
 1 -6 -10 4.66 1.07
 1 -6 -9 34.24 2.83
 1 -6 -9 32.25 2.87
 -1 6 9 40.86 2.85
 1 -6 -9 40.07 2.81
 1 -6 -9 39.35 2.73
 1 -6 -9 38.84 3.01
 1 -6 -9 33.9 2.75
 -1 6 8 4.7 1.39
 -1 6 8 8.83 1.53
 1 -6 -8 9.88 1.43
 1 -6 -8 9.03 1.15
 1 -6 -8 8.4 1.38
 1 -6 -8 7.07 1.46
 1 -6 -8 8.48 1.16
 1 -6 -8 11.24 1.22
 -1 6 8 9.28 1.24
 1 -6 -7 15.31 1.48
 -1 6 7 16.48 1.93
 1 -6 -7 16.76 1.98
 1 -6 -7 15.94 1.5
 1 -6 -7 15.96 1.67
 1 -6 -7 15.16 1.48
 1 -6 -7 17.41 1.74
 -1 6 7 16.74 1.57
 -1 6 7 17.42 2.03
 -1 6 7 15.62 1.51
 1 -6 -7 13.67 1.68
 1 -6 -6 7.51 1.3
 -1 6 6 7.55 1.05
 -1 6 6 8.89 1.46
 1 -6 -6 9.21 1.38
 -1 6 6 9.65 1.41
 1 -6 -6 6.5 1.22
 1 -6 -6 7.71 1.23
 1 -6 -6 10.1 1.06
 -1 6 5 0.06 0.71
 -1 6 5 -0.2 0.64
 -1 6 5 -0.29 0.93
 -1 6 5 -0.13 0.84
 1 -6 -5 0.27 0.75
 1 -6 -5 0.31 0.59
 1 -6 -5 -0.68 0.86
 1 -6 -5 -0.43 0.92
 -1 6 5 0.27 0.76
 -1 6 4 2.73 0.67
 1 -6 -4 2.73 0.96
 1 -6 -4 2.36 1
 -1 6 4 2.46 0.92
 -1 6 4 1.91 0.81
 -1 6 4 1.97 0.91
 1 -6 -4 1.97 0.86
 1 -6 -3 397.32 24.36
 1 -6 -3 381.26 23.54
 -1 6 3 409.15 23.93
 1 -6 -3 422.91 23.98
 -1 6 3 410.89 23.49
 -1 6 3 395.92 23.99
 -1 6 3 412.06 23.94
 -1 6 2 69.79 4.62
 1 -6 -2 69.02 4.64
 -1 6 2 71.44 4.68
 -1 6 2 61.17 4.55
 1 -6 -2 64.95 4.55
 1 -6 -2 68.37 4.28
 1 -6 -2 69.63 5.07
 -1 6 2 68.66 4.24
 1 -6 -1 1.5 1.28
 1 -6 -1 0.44 0.75
 -1 6 1 2.23 0.7
 -1 6 1 2.06 0.79
 -1 6 1 0.99 0.7
 -1 6 1 1.8 0.64
 1 -6 -1 2.77 0.8
 -1 6 1 0.98 0.72
 1 -6 -1 1.47 0.68
 -1 6 0 205.3 11.97
 -1 6 0 200.62 11.95
 1 -6 0 206.67 11.96
 1 -6 0 211.57 12.17
 -1 6 0 187.88 11.6
 -1 6 0 187.94 11.57
 -1 6 -1 0.71 0.61
 -1 6 -1 0.91 0.67
 -1 6 -1 0.1 0.7
 1 -6 1 0.7 0.71
 1 -6 1 0.16 1.18
 -1 6 -1 0.57 0.66
 1 -6 1 1.63 0.77
 1 -6 1 1.51 1.04
 -1 6 -2 -0.11 0.68
 -1 6 -2 0.19 0.63
 -1 6 -2 0.27 0.71
 1 -6 2 -0.24 0.8
 1 -6 2 0.33 1.03
 1 -6 2 0.15 0.92
 1 -6 2 0.74 0.73
 1 -6 3 18.33 2.18
 -1 6 -3 16.72 1.57
 1 -6 3 18.93 1.85
 1 -6 3 22.05 2.28
 -1 6 -3 18.67 1.86
 1 -6 3 17.72 1.93
 1 -6 3 21.64 1.64
 -1 6 -4 112.44 7.82
 1 -6 4 112.61 7.76
 -1 6 -4 116.23 7.41
 1 -6 4 130.31 8.08
 -1 6 -4 129.27 7.51
 1 -6 4 131.24 7.88
 -1 6 -5 11.09 1.53
 1 -6 5 9.63 1.45
 -1 6 -5 10.97 1.28
 1 -6 5 11.89 1.24
 1 -6 5 8.9 1.63
 -1 6 -5 10.5 1.24
 -1 6 -6 52.11 3.47
 -1 6 -6 48.52 3.51
 1 -6 6 55.25 3.55
 -1 6 -6 48.66 4.02
 1 -6 6 55.41 4.37
 1 -6 6 48.58 3.96
 -1 6 -6 49.46 3.52
 -1 6 -6 53.49 3.64
 1 -6 6 56.45 4.08
 1 -6 7 5.41 1.3
 -1 6 -7 5.13 1.16
 -1 6 -7 7.39 1.09
 1 -6 7 8.02 1.71
 -1 6 -7 7.74 1.05
 -1 6 -7 8.27 1.53
 -1 6 -7 7.58 1.33
 1 -6 7 7.53 1.14
 -1 6 -7 8.24 1.13
 -1 6 -7 6.16 1.12
 1 -6 7 7.96 1.16
 1 -6 8 20.64 1.87
 -1 6 -8 21.88 2.11
 1 -6 8 23.22 1.9
 1 -6 8 22.63 1.95
 -1 6 -8 21.99 1.84
 -1 6 -8 23.35 2
 1 -6 8 20.41 2.39
 -1 6 -8 21.13 1.83
 -1 6 -9 15.95 1.53
 -1 6 -9 14.32 1.64
 -1 6 -9 17.93 1.73
 1 -6 9 15.31 1.59
 1 -6 9 17.58 1.61
 -1 6 -9 16.84 1.58
 1 -6 9 15.33 2.1
 1 -6 10 47.92 3.51
 -1 6 -10 53.89 3.61
 -1 6 -10 50.37 3.53
 1 -6 10 53.86 3.62
 -1 6 -11 3.11 0.98
 -1 6 -11 1.46 1.14
 1 -6 11 2.24 1.08
 -1 6 -11 1.39 1.03
 -1 6 -12 2.01 1.13
 1 -6 12 3.46 1.35
 -1 6 -12 2.59 0.99
 -1 6 -12 1.98 0.89
 -1 6 -12 2.31 1.18
 -1 6 -13 12.04 1.39
 1 -6 13 10.58 1.23
 -1 6 -13 9.28 1.2
 -1 6 -13 11.08 1.21
 -1 6 -14 6.61 0.84
 -1 6 -14 6.1 0.97
 1 -6 14 5.31 0.86
 -1 6 -15 0.09 0.36
 1 -6 15 0.75 0.47
 -1 6 -15 0.59 0.47
 1 -5 -16 7.72 0.88
 1 -5 -15 5.52 1
 -1 5 15 4.35 0.79
 -1 5 14 3.53 0.71
 1 -5 -14 1.6 0.9
 -1 5 14 1.8 0.8
 1 -5 -14 1.16 0.95
 -1 5 13 62.16 4.35
 1 -5 -13 72.32 4.33
 -1 5 13 66.83 4.38
 1 -5 -13 65 4.51
 -1 5 13 63.39 4.28
 1 -5 -13 71.98 4.54
 1 -5 -12 -0.59 0.86
 1 -5 -12 0.62 1
 1 -5 -12 -0.13 0.82
 1 -5 -12 1.62 1.07
 -1 5 12 0.88 0.85
 1 -5 -12 0.61 1.19
 -1 5 12 1.05 0.89
 1 -5 -12 0.27 1.03
 -1 5 12 1.04 0.78
 -1 5 12 -0.17 1.03
 -1 5 11 109.79 7.05
 1 -5 -11 120.89 7.34
 -1 5 11 107.38 7.07
 1 -5 -11 109 7.08
 1 -5 -11 108.82 7.11
 1 -5 -11 127.91 7.08
 -1 5 11 111.52 7
 1 -5 -11 107.24 7.17
 1 -5 -11 117.28 7.19
 1 -5 -11 114.19 7.22
 -1 5 10 4.22 1.35
 1 -5 -10 2.34 0.87
 1 -5 -10 1.39 1.13
 1 -5 -10 2.31 1.08
 1 -5 -10 2.87 1.02
 -1 5 10 1.27 1.15
 -1 5 10 2.41 0.95
 -1 5 10 2.92 0.83
 1 -5 -10 3.14 1.21
 -1 5 10 4.72 1.02
 1 -5 -10 1.73 1.08
 1 -5 -9 62.49 4.04
 1 -5 -9 66.65 4.16
 1 -5 -9 62.83 4.19
 1 -5 -9 59.02 4.21
 -1 5 9 62.95 4.82
 -1 5 9 64.02 4.84
 -1 5 9 61.15 4.06
 1 -5 -9 57.02 4.1
 1 -5 -9 62.16 4.24
 -1 5 9 52.68 4.66
 -1 5 8 90.91 6.98
 1 -5 -8 104.94 6.5
 -1 5 8 102.86 7.09
 1 -5 -8 93.47 6.39
 -1 5 8 108.49 7.16
 1 -5 -8 104.99 6.36
 1 -5 -8 101.48 6.5
 1 -5 -8 108.3 7
 -1 5 8 103.84 6.36
 1 -5 -8 97.83 6.4
 1 -5 -8 115.89 6.6
 -1 5 7 9.01 1.44
 1 -5 -7 7.88 1.38
 -1 5 7 10.32 1.08
 -1 5 7 11.05 1.53
 -1 5 7 8.54 1.55
 1 -5 -7 8.35 1.21
 1 -5 -7 8.29 1.08
 -1 5 6 27.43 2.02
 -1 5 6 27.16 2.5
 1 -5 -6 32.71 2.56
 -1 5 6 28.09 2.49
 1 -5 -6 27.25 2.06
 -1 5 5 80.9 5.13
 1 -5 -5 72.94 4.66
 1 -5 -5 81.9 5.05
 1 -5 -5 68.18 4.54
 -1 5 5 72.74 5.04
 -1 5 4 291.19 16.07
 1 -5 -4 287.91 16.03
 -1 5 4 285.38 16.05
 1 -5 -4 262.97 15.63
 1 -5 -4 271.58 16.23
 -1 5 4 241.12 15.56
 1 -5 -3 211.27 12.73
 -1 5 3 236.14 12.84
 1 -5 -3 193.49 12.36
 1 -5 -3 218.15 13.05
 -1 5 3 205.57 12.37
 -1 5 3 211.98 12.77
 1 -5 -3 213.77 12.44
 -1 5 3 228.95 12.76
 -1 5 2 1003.92 56.68
 -1 5 2 939.84 56.6
 1 -5 -2 997.9 56.58
 1 -5 -2 946.13 56.32
 1 -5 -2 997.16 57
 -1 5 2 1017.4 56.7
 1 -5 -1 515.64 30.03
 -1 5 1 464.34 29.34
 -1 5 1 527.02 29.66
 -1 5 1 571.33 29.75
 1 -5 -1 538.67 29.74
 -1 5 1 497.5 29.63
 1 -5 -1 529.82 29.62
 1 -5 -1 491.55 29.35
 1 -5 0 149.77 9.13
 -1 5 0 146.58 9.12
 1 -5 0 153.34 9.33
 -1 5 0 150.18 9.2
 -1 5 -1 28.04 2.11
 1 -5 1 23.87 1.77
 1 -5 1 25.31 2.45
 1 -5 1 26.95 2.02
 -1 5 -1 22.43 1.75
 1 -5 1 28.56 2.28
 1 -5 2 1.51 0.7
 -1 5 -2 0.96 0.77
 1 -5 2 1.15 1.07
 1 -5 2 1.62 0.99
 -1 5 -2 1.12 0.59
 1 -5 2 1.92 0.65
 1 -5 3 74.73 4.91
 1 -5 3 67.87 4.96
 -1 5 -3 63.51 4.31
 1 -5 3 76.62 4.85
 -1 5 -3 72.22 4.72
 -1 5 -4 78.56 4.52
 -1 5 -4 72.44 4.45
 1 -5 4 63.79 4.84
 1 -5 4 60.24 5
 -1 5 -4 68.68 4.85
 1 -5 4 67.39 4.93
 -1 5 -5 32.18 2.43
 1 -5 5 37.25 2.89
 1 -5 5 34.57 3.04
 -1 5 -5 33.2 2.5
 1 -5 5 35.6 2.45
 -1 5 -5 41.08 3.06
 1 -5 6 64.86 4.21
 -1 5 -6 70.69 4.89
 1 -5 6 68.43 4.97
 -1 5 -6 62.22 4.3
 -1 5 -6 64.3 4.23
 1 -5 6 68.96 4.79
 -1 5 -7 1.25 0.82
 -1 5 -7 1.84 1.16
 -1 5 -7 1.44 0.93
 1 -5 7 0.96 1.1
 1 -5 7 0.8 0.76
 1 -5 7 1.15 0.97
 -1 5 -8 25.97 2.02
 -1 5 -8 25.84 2.14
 -1 5 -8 24.09 2.03
 -1 5 -8 29.44 2.83
 -1 5 -8 24.11 1.99
 1 -5 8 29.34 2.08
 1 -5 8 24.3 2.01
 1 -5 8 22.48 2.51
 1 -5 8 27.18 2.85
 -1 5 -9 6.19 1.08
 1 -5 9 5.54 1.47
 -1 5 -9 4.27 1.02
 -1 5 -9 5.02 1.08
 1 -5 9 4.75 0.94
 -1 5 -10 2.29 1.15
 1 -5 10 1.59 0.82
 1 -5 10 1.47 0.87
 -1 5 -10 2.03 1.04
 -1 5 -10 2.45 1
 -1 5 -11 1.66 1.21
 1 -5 11 3.56 1.01
 1 -5 11 5.32 1.35
 -1 5 -11 4.98 1.1
 -1 5 -11 3.75 1.01
 -1 5 -11 2.96 1.21
 -1 5 -12 3.99 1.04
 1 -5 12 4.94 1.36
 -1 5 -12 6.05 1.37
 -1 5 -12 4.62 1.36
 1 -5 12 8.31 1.78
 1 -5 12 5.65 1.1
 -1 5 -12 5.39 1.06
 -1 5 -13 15.13 1.41
 -1 5 -13 13.17 1.35
 1 -5 13 11.97 1.4
 -1 5 -13 13.09 1.58
 1 -5 13 14.25 2.14
 -1 5 -14 0.07 0.94
 1 -5 14 0.46 0.7
 -1 5 -14 0.92 0.73
 1 -5 14 0.25 0.87
 -1 5 -15 0.55 0.68
 1 -5 15 0.61 0.7
 -1 5 -15 1.09 0.54
 1 -5 15 0.99 0.68
 1 -5 16 0.75 0.45
 1 -5 16 -0.03 0.44
 1 -4 -17 -0.19 0.47
 -1 4 17 -0.11 0.43
 -1 4 16 8.04 0.86
 -1 4 16 11.63 1.09
 1 -4 -16 12.56 1.24
 1 -4 -16 11.15 1.18
 -1 4 16 9.14 0.95
 1 -4 -15 12.99 1.43
 -1 4 15 9.25 1.19
 -1 4 15 12.34 1.31
 -1 4 15 11.15 1.15
 1 -4 -15 12.59 1.34
 1 -4 -15 12.37 1.51
 1 -4 -14 24.73 2.01
 1 -4 -14 21.09 2
 -1 4 14 18.99 1.73
 1 -4 -14 19.61 1.64
 -1 4 14 21.84 1.91
 -1 4 14 20.96 1.79
 1 -4 -14 19.64 2.07
 -1 4 13 -0.07 0.86
 1 -4 -13 1.03 1.09
 1 -4 -13 1.49 0.76
 1 -4 -13 1.66 1.03
 1 -4 -13 2.36 0.96
 -1 4 13 0.36 0.79
 1 -4 -12 4.76 1.16
 1 -4 -12 2.05 0.83
 -1 4 12 3.34 0.94
 1 -4 -12 3.12 1.18
 1 -4 -12 1.05 1.13
 1 -4 -12 0.47 1.09
 -1 4 12 2.01 0.98
 1 -4 -11 7.5 1.04
 1 -4 -11 7.02 1.24
 -1 4 11 5.31 1.46
 1 -4 -11 5.66 1.2
 1 -4 -11 7.08 1.26
 -1 4 11 5.29 1.08
 1 -4 -11 6.01 1.22
 -1 4 11 5.58 1.62
 -1 4 11 6.11 1.06
 -1 4 10 2.84 1.39
 1 -4 -10 0.57 1.08
 1 -4 -10 0.51 1.03
 -1 4 10 0.93 1.19
 1 -4 -10 1.77 0.88
 1 -4 -10 1.11 0.98
 1 -4 -10 0.34 1
 -1 4 10 0.07 0.81
 1 -4 -10 0.37 0.75
 1 -4 -10 0.34 0.94
 -1 4 10 1.69 0.87
 -1 4 10 2.45 0.86
 -1 4 9 3.19 0.86
 -1 4 9 3.78 1.48
 1 -4 -9 2.54 0.9
 -1 4 9 2.43 0.85
 1 -4 -9 4.12 1.07
 1 -4 -9 2.94 0.97
 -1 4 9 2.55 1.17
 1 -4 -9 3.66 1.03
 1 -4 -9 2.88 0.93
 1 -4 -9 2.33 0.94
 1 -4 -8 1.05 0.84
 1 -4 -8 0.91 0.91
 1 -4 -8 1.12 0.8
 -1 4 8 1.41 0.97
 -1 4 8 3.05 1.16
 -1 4 8 1.04 0.76
 -1 4 8 1.07 1.17
 -1 4 8 1.14 0.74
 -1 4 7 125.77 8.21
 -1 4 7 129.68 8.37
 1 -4 -7 123.64 7.66
 -1 4 7 123.71 7.6
 -1 4 7 129.51 7.63
 -1 4 7 130.23 8.24
 1 -4 -7 124.96 7.73
 -1 4 6 62.7 4.75
 -1 4 6 66.14 4.12
 -1 4 6 71.8 4.68
 -1 4 6 66.92 4.1
 -1 4 6 63.56 4.58
 1 -4 -6 63.32 4.21
 1 -4 -6 65.3 4.15
 -1 4 5 3.82 0.93
 1 -4 -5 1.87 0.82
 -1 4 5 1.81 0.92
 -1 4 5 2.43 0.64
 -1 4 5 1.11 0.81
 -1 4 4 51.55 3.54
 1 -4 -4 61.26 3.57
 1 -4 -4 48.32 3.25
 -1 4 4 46.75 3.16
 1 -4 -4 52.11 3.66
 -1 4 4 53.98 3.59
 1 -4 -3 201.97 12.61
 1 -4 -3 216.22 12.84
 -1 4 3 217.3 12.64
 -1 4 3 208.01 12.68
 -1 4 2 383.6 22.59
 1 -4 -2 383.74 22.83
 -1 4 2 379.44 22.53
 1 -4 -2 391.21 22.5
 -1 4 2 383.21 22.65
 1 -4 -1 0.1 0.92
 1 -4 -1 -0.17 0.84
 1 -4 -1 0.26 0.6
 -1 4 1 -0.29 0.59
 -1 4 0 61.99 3.97
 -1 4 0 79.57 4.31
 -1 4 0 76.04 4.44
 1 -4 0 73.38 4.3
 1 -4 0 69.58 4.55
 1 -4 1 103.3 5.81
 1 -4 1 84.86 5.49
 -1 4 -1 83.29 5.61
 1 -4 1 91.62 5.79
 1 -4 1 84.37 5.81
 -1 4 -2 9.14 1.22
 1 -4 2 10.1 1.38
 1 -4 2 12.15 1.45
 1 -4 3 48.81 3.58
 1 -4 3 47.92 3.47
 -1 4 -3 46.61 3.41
 1 -4 4 47.78 3.33
 1 -4 4 46.51 3.45
 -1 4 -4 43.37 3.41
 1 -4 5 493.45 29.13
 -1 4 -5 511.63 29.39
 -1 4 -5 474.9 28.81
 1 -4 5 520.22 29.42
 1 -4 5 524.4 29.31
 1 -4 5 480.75 29.44
 -1 4 -6 14.84 1.75
 1 -4 6 12.73 1.77
 -1 4 -6 12.16 1.2
 1 -4 6 13.95 1.66
 1 -4 6 15.1 1.88
 -1 4 -6 10.43 1.25
 -1 4 -7 2.63 0.97
 -1 4 -7 3.07 0.8
 1 -4 7 4.42 1.16
 -1 4 -7 4.39 1.29
 1 -4 7 3.51 0.77
 -1 4 -8 6.86 1.52
 1 -4 8 5.79 0.92
 -1 4 -8 6.85 1.07
 1 -4 8 7.87 1.48
 1 -4 9 5.24 0.89
 -1 4 -9 4.6 0.97
 -1 4 -9 3.47 0.96
 -1 4 -9 5.89 0.99
 1 -4 9 4.19 0.91
 1 -4 9 5.13 1.49
 1 -4 9 5.72 1.36
 1 -4 10 74.45 5.11
 -1 4 -10 61.78 4.17
 -1 4 -10 63.59 4.17
 1 -4 10 62.28 4.18
 -1 4 -10 61.49 4.36
 -1 4 -11 0.6 0.91
 -1 4 -11 -0.31 1.15
 -1 4 -11 0.9 1.17
 1 -4 11 1.28 1.01
 -1 4 -11 0.27 0.89
 1 -4 11 -0.38 0.82
 1 -4 12 25.84 2.14
 -1 4 -12 25.66 2.18
 1 -4 12 34.38 3.33
 1 -4 12 27.66 2.85
 -1 4 -12 24.57 2.39
 -1 4 -12 26.71 2.08
 -1 4 -13 58.54 4.09
 1 -4 13 59.2 3.87
 -1 4 -13 55.54 3.77
 -1 4 -13 57.04 3.88
 1 -4 13 65.21 5.02
 1 -4 13 55.93 4.59
 -1 4 -14 0.35 0.77
 1 -4 14 -0.22 1.2
 1 -4 14 0.18 0.73
 -1 4 -14 0.49 1.03
 1 -4 14 -0.47 0.91
 -1 4 -15 10.48 1.3
 1 -4 15 10.67 1.14
 -1 4 -15 7.78 0.99
 1 -4 15 10.32 1.15
 1 -4 16 0.68 0.53
 -1 4 -16 -0.58 0.62
 1 -4 16 0.77 0.58
 -1 4 -16 0.1 0.39
 -1 3 17 9.59 0.85
 -1 3 17 6.58 0.7
 1 -3 -17 8.19 0.94
 -1 3 16 6.56 0.83
 1 -3 -16 6.62 1.01
 -1 3 16 6.12 0.86
 -1 3 16 4.04 0.8
 1 -3 -16 5.46 1.11
 -1 3 16 7.21 1.01
 1 -3 -15 6.87 1.33
 -1 3 15 6.42 1.02
 1 -3 -15 3.99 1.09
 -1 3 15 5.37 0.95
 -1 3 15 6.71 1
 1 -3 -14 71.28 4.69
 1 -3 -14 70.81 4.32
 -1 3 14 66.41 4.46
 1 -3 -14 65.52 4.7
 1 -3 -14 75.72 4.75
 -1 3 14 67.21 4.46
 1 -3 -14 61.65 4.63
 -1 3 14 68.2 4.49
 1 -3 -13 49.68 3.85
 -1 3 13 54.18 3.58
 1 -3 -13 50.28 3.44
 1 -3 -13 50.28 3.76
 -1 3 13 46.58 4.41
 -1 3 13 51.18 3.6
 1 -3 -13 52.51 3.57
 1 -3 -13 56.12 3.79
 1 -3 -13 51.77 3.76
 -1 3 13 53.23 3.58
 1 -3 -12 52.65 3.93
 1 -3 -12 54.38 3.71
 -1 3 12 54.28 3.69
 1 -3 -12 54.22 3.57
 -1 3 12 52.65 4.55
 1 -3 -12 46.9 3.77
 1 -3 -12 54.51 3.86
 -1 3 12 51.44 4.36
 -1 3 12 54.45 3.65
 1 -3 -12 56.38 3.87
 -1 3 12 54.75 3.68
 -1 3 11 16.91 2.29
 -1 3 11 15.61 2.55
 1 -3 -11 16.92 1.67
 1 -3 -11 16.56 1.46
 -1 3 11 19.04 1.6
 1 -3 -11 15.13 1.75
 -1 3 11 16.84 1.59
 -1 3 11 15.88 2.09
 1 -3 -11 14.83 1.73
 1 -3 -11 16.16 1.75
 1 -3 -10 0.97 0.89
 -1 3 10 -0.27 0.75
 1 -3 -10 1.48 0.97
 -1 3 10 0.79 1.18
 1 -3 -10 0.61 0.66
 -1 3 10 1.39 1.25
 -1 3 10 -0.17 1.05
 1 -3 -10 -0.08 0.96
 -1 3 9 127.33 8.33
 1 -3 -9 111.68 7.37
 -1 3 9 116.38 8.05
 -1 3 9 123.56 7.95
 1 -3 -9 129.25 7.41
 -1 3 9 110.4 7.92
 1 -3 -8 43.28 3.24
 -1 3 8 49.6 3.97
 -1 3 8 53.8 3.75
 -1 3 8 50.2 3.86
 1 -3 -8 50.33 3.29
 -1 3 7 69.64 5.14
 1 -3 -7 73.22 4.82
 1 -3 -7 69.65 4.52
 -1 3 7 70.63 5.02
 -1 3 7 82.19 5
 1 -3 -7 68.41 4.5
 1 -3 -6 2.19 0.79
 -1 3 6 0.65 1.03
 -1 3 6 1.33 0.83
 -1 3 6 0.46 0.98
 -1 3 6 1.66 0.9
 1 -3 -6 1.71 0.67
 1 -3 -6 1.54 0.68
 -1 3 5 22.49 1.91
 -1 3 5 21.81 1.82
 1 -3 -5 20.55 1.72
 -1 3 5 20.57 1.8
 1 -3 -5 18.89 1.67
 1 -3 -5 18.42 1.22
 -1 3 4 0.93 0.79
 1 -3 -4 2.03 0.75
 -1 3 4 0.78 0.75
 -1 3 4 1.12 0.88
 -1 3 3 598.31 35.51
 1 -3 -3 664.52 35.6
 -1 3 3 570.08 35.46
 -1 3 3 615.31 35.44
 1 -3 -2 574.57 33.38
 -1 3 2 589.15 33.57
 -1 3 2 567.43 33.48
 -1 3 1 5569.05 314.01
 -1 3 1 5463.25 314.1
 1 -3 -1 5407.45 313.96
 1 -3 -1 5338.88 314.22
 1 -3 0 1136.28 65.67
 -1 3 0 1137.84 65.8
 -1 3 -1 126.1 7.49
 1 -3 1 117.75 7.58
 -1 3 -2 7.66 1.09
 1 -3 2 10.32 1.26
 -1 3 -3 56.33 3.97
 1 -3 3 59.73 3.92
 1 -3 3 61.02 4.02
 -1 3 -4 605.56 36.25
 1 -3 4 632.32 36.3
 1 -3 4 618.11 36.05
 1 -3 5 35.22 2.83
 -1 3 -5 36.69 2.87
 1 -3 5 33.69 2.47
 -1 3 -6 0.34 0.64
 -1 3 -6 -0.14 0.96
 1 -3 6 -0.13 0.88
 1 -3 6 -0.13 0.94
 1 -3 6 0.12 0.87
 -1 3 -6 0.82 0.39
 -1 3 -7 246.56 14.95
 -1 3 -7 240.15 14.19
 1 -3 7 251.18 14.88
 1 -3 7 223.71 14.3
 1 -3 7 253.46 14.79
 -1 3 -8 11.48 1.79
 1 -3 8 10.43 1.26
 1 -3 8 13.26 1.73
 1 -3 8 10.2 1.66
 -1 3 -8 10.44 1.07
 1 -3 9 8.17 0.97
 -1 3 -9 6.45 0.94
 1 -3 9 4.69 1.32
 1 -3 9 5.46 1.41
 -1 3 -9 4.92 0.98
 -1 3 -10 5.18 1.24
 -1 3 -10 4.46 0.92
 -1 3 -10 5.63 1.23
 1 -3 10 4.8 0.95
 -1 3 -10 3.04 0.9
 -1 3 -10 3.79 0.86
 1 -3 10 4.42 1.33
 1 -3 11 5.25 1.01
 -1 3 -11 4.37 1.29
 -1 3 -11 5.53 0.96
 -1 3 -11 5.71 1.11
 1 -3 11 3.91 1.31
 -1 3 -11 4.21 1.36
 -1 3 -11 5.27 0.98
 -1 3 -12 0.41 1.23
 -1 3 -12 0.76 0.92
 1 -3 12 0.54 1.34
 -1 3 -12 1.02 0.75
 1 -3 12 0.45 1.12
 1 -3 12 0.15 0.84
 -1 3 -13 8.98 1.25
 1 -3 13 7.94 1.12
 1 -3 13 7.88 1.65
 1 -3 13 9.69 2
 -1 3 -13 9.13 1.52
 -1 3 -14 10.03 1.55
 1 -3 14 9.6 1.14
 -1 3 -14 8.97 1.22
 1 -3 14 12.39 1.3
 1 -3 14 12.61 2
 1 -3 15 1.58 0.67
 -1 3 -15 3.92 1.11
 1 -3 15 2.02 0.82
 -1 3 -15 3.09 0.75
 -1 3 -15 2.15 0.66
 1 -3 16 2.25 0.65
 -1 3 -16 2.67 0.82
 -1 3 -16 1.78 0.55
 -1 2 17 0.91 0.54
 -1 2 17 0.44 0.56
 1 -2 -17 0.87 0.71
 1 -2 -17 1.21 0.74
 1 -2 -16 13.92 1.5
 -1 2 16 11.23 1.15
 1 -2 -16 11.29 1.35
 -1 2 16 11.6 1.25
 -1 2 16 11.41 1.18
 1 -2 -16 12.03 1.41
 -1 2 15 14.96 1.44
 -1 2 15 15.49 1.55
 1 -2 -15 15.75 1.75
 -1 2 15 15.49 1.45
 1 -2 -15 18.68 1.82
 1 -2 -15 12.6 1.69
 1 -2 -14 36.67 2.94
 -1 2 14 36.92 2.64
 1 -2 -14 34.55 2.92
 -1 2 14 32.68 3.36
 -1 2 14 35.46 2.7
 -1 2 14 35.78 2.63
 1 -2 -13 119.73 8.06
 -1 2 13 123.57 8.78
 1 -2 -13 128.32 8.07
 -1 2 13 123.64 7.89
 -1 2 13 134.6 7.85
 -1 2 13 127.63 7.84
 -1 2 12 102.9 6.37
 1 -2 -12 98.58 6.27
 1 -2 -12 97.53 6.19
 1 -2 -12 99.73 6.5
 1 -2 -12 95.06 6.53
 -1 2 12 98.22 6.22
 -1 2 12 107.18 7.32
 -1 2 12 108.86 6.32
 -1 2 12 95.93 7.06
 -1 2 11 10.89 1.21
 -1 2 11 7.87 1.67
 1 -2 -11 8.15 1.18
 -1 2 11 10.16 1.26
 1 -2 -11 8.27 1.04
 1 -2 -11 8.21 1.34
 1 -2 -11 6.14 1.35
 -1 2 11 10.41 1.1
 1 -2 -11 9.68 1.38
 1 -2 -11 10.53 1.13
 -1 2 10 36.53 2.65
 1 -2 -10 34.45 2.63
 -1 2 10 39.16 2.64
 -1 2 10 39.74 3.37
 1 -2 -10 33.66 2.79
 1 -2 -10 41.32 2.85
 -1 2 10 41.73 3.65
 -1 2 9 5.83 1.37
 -1 2 9 4.19 1.38
 1 -2 -9 4.24 0.93
 1 -2 -9 3.94 0.96
 -1 2 9 4.95 0.81
 -1 2 8 72.82 4.84
 -1 2 8 68.91 4.98
 -1 2 8 68 4.19
 1 -2 -8 63.09 4.3
 1 -2 -7 129.21 7.93
 -1 2 7 140.57 7.95
 -1 2 7 127.16 8.44
 1 -2 -7 136.95 8.04
 -1 2 7 122.5 8.56
 -1 2 6 4.59 1.16
 -1 2 6 3.38 0.45
 -1 2 6 3.14 0.99
 1 -2 -6 3.51 0.5
 1 -2 -6 2.57 0.55
 1 -2 -6 3.18 0.79
 -1 2 5 274.86 16.75
 -1 2 5 309.46 17.14
 1 -2 -5 313.04 16.93
 -1 2 5 276.83 17.2
 -1 2 5 281.03 17.07
 1 -2 -5 282.63 16.97
 -1 2 4 35.02 2.44
 -1 2 4 29.76 2.48
 -1 2 4 33.71 2.35
 1 -2 -4 30.88 2.3
 -1 2 4 35.77 2.42
 -1 2 3 136.74 7.81
 -1 2 3 124.1 7.75
 1 -2 -3 124.01 7.74
 1 -2 -3 132.48 7.67
 -1 2 2 9999 552.45
 -1 2 2 9599.6 552.37
 1 -2 -2 9326.21 552.34
 -1 2 1 1672.02 97.6
 1 -2 -1 1710.75 97.59
 1 -2 -1 1667.66 97.61
 -1 2 1 1775.71 97.5
 1 -2 -1 1643.33 97.44
 -1 2 0 1477.19 82.94
 1 -2 0 1419.46 83.1
 -1 2 0 1378.62 83.09
 1 -2 1 802.7 47.04
 -1 2 -1 823.01 47.08
 -1 2 -2 8.88 1.08
 1 -2 2 8.37 1.09
 1 -2 3 541.48 31.01
 -1 2 -3 520.22 31.32
 1 -2 4 2.52 0.54
 -1 2 -4 3.94 1.05
 1 -2 4 2.1 0.81
 1 -2 4 2.79 0.91
 -1 2 -4 2.66 0.46
 1 -2 5 331.98 20.9
 -1 2 -5 365.44 21.42
 -1 2 -5 357.06 20.83
 1 -2 5 387.63 21
 1 -2 5 368.6 21.33
 1 -2 5 364.27 21.29
 1 -2 6 654.33 38.32
 1 -2 6 619.19 38.24
 -1 2 -6 696.61 38.5
 1 -2 6 652.38 37.97
 1 -2 7 85.66 5.87
 1 -2 7 85.36 5.48
 -1 2 -7 84.46 5.99
 -1 2 -7 86.59 5.27
 1 -2 8 8 1.49
 -1 2 -8 10.72 1.08
 -1 2 -8 8.67 1.68
 1 -2 8 7.75 1.42
 1 -2 8 10.39 1.23
 1 -2 9 2.89 0.78
 1 -2 9 3.45 0.79
 -1 2 -9 3.63 1.01
 1 -2 9 3.74 1.19
 1 -2 9 2.99 1.16
 -1 2 -9 2.25 0.8
 -1 2 -10 7.08 1.36
 -1 2 -10 7.95 1.38
 -1 2 -10 9.65 1.13
 -1 2 -10 7.24 1.13
 1 -2 10 8.75 1.06
 1 -2 10 9.94 1.65
 1 -2 11 1.31 1.2
 -1 2 -11 0.23 0.88
 1 -2 11 -0.26 1.41
 -1 2 -11 -0.3 1.13
 1 -2 11 -0.79 0.69
 -1 2 -11 1.68 0.91
 -1 2 -11 0.76 0.82
 1 -2 12 -0.81 1.63
 -1 2 -12 -0.47 0.85
 -1 2 -12 -0.63 1.18
 1 -2 12 -0.61 0.72
 1 -2 12 -0.23 1.1
 -1 2 -12 0.24 0.86
 -1 2 -12 0.61 0.87
 1 -2 13 147.25 8.42
 -1 2 -13 148.11 8.69
 -1 2 -13 122.61 8.33
 -1 2 -13 138.64 8.4
 1 -2 13 131.17 8.29
 1 -2 13 133.95 9.32
 -1 2 -13 138.9 8.41
 1 -2 13 134.9 9.69
 -1 2 -14 1.2 0.87
 1 -2 14 0.2 0.87
 -1 2 -14 0.47 0.73
 -1 2 -14 0.89 0.77
 1 -2 14 1.5 1.25
 -1 2 -14 3.78 1.33
 1 -2 15 1.7 1.31
 1 -2 15 2.68 0.92
 1 -2 15 3.07 0.75
 1 -2 15 1.97 0.8
 -1 2 -15 2.2 1.1
 -1 2 -15 3.87 0.75
 -1 2 -15 0.92 0.77
 -1 2 -16 4.44 0.62
 1 -2 16 4.53 0.86
 -1 2 -16 5.27 0.98
 1 -2 16 5.72 0.69
 1 -2 17 9.96 0.87
 1 -1 -18 7.45 0.68
 -1 1 18 5.55 0.61
 -1 1 17 0.18 0.67
 1 -1 -17 0.15 0.73
 1 -1 -17 0.2 0.75
 -1 1 17 1.16 0.59
 1 -1 -16 -1.83 0.98
 -1 1 16 0.19 0.79
 -1 1 16 -0.58 0.7
 1 -1 -16 1.69 1.01
 1 -1 -16 0.72 0.99
 1 -1 -16 0.37 0.99
 -1 1 16 0.7 0.66
 -1 1 15 0.8 0.77
 -1 1 15 0.23 0.73
 -1 1 15 0.97 0.9
 1 -1 -15 1.37 1.16
 -1 1 15 0.32 0.79
 1 -1 -15 0.62 1.08
 1 -1 -15 1.99 1.14
 1 -1 -15 0.09 1.1
 -1 1 14 0.61 0.8
 1 -1 -14 3.25 1.28
 -1 1 14 1.54 0.93
 -1 1 14 4.5 1.39
 1 -1 -14 2.06 1.22
 -1 1 14 0.55 1.63
 1 -1 -14 1.28 1.18
 -1 1 14 2.81 1.01
 1 -1 -14 3.8 1.32
 -1 1 13 0.57 0.84
 1 -1 -13 0.21 1.19
 -1 1 13 1.71 1.27
 1 -1 -13 0.82 0.73
 1 -1 -13 0.61 1.19
 1 -1 -13 0.3 1.11
 -1 1 13 1.66 1.6
 -1 1 13 0.57 0.81
 -1 1 13 0.08 0.96
 -1 1 12 12.91 2.5
 -1 1 12 15.53 1.55
 -1 1 12 19.87 2.33
 -1 1 12 15.51 1.53
 1 -1 -12 17.11 1.79
 1 -1 -12 17.22 1.49
 1 -1 -12 17.75 1.87
 1 -1 -12 15 1.8
 -1 1 12 17 1.67
 -1 1 11 9.6 1.12
 -1 1 11 4.78 1.79
 -1 1 11 8.61 1.18
 1 -1 -11 7.25 1.36
 -1 1 11 10.04 1.14
 1 -1 -11 9.55 1.06
 1 -1 -11 9.5 1.39
 -1 1 11 5.13 1.51
 -1 1 10 26.94 1.99
 -1 1 10 25.81 2.94
 1 -1 -10 25.71 1.97
 1 -1 -9 3.78 0.83
 -1 1 9 6.65 1.45
 -1 1 8 180.21 11.57
 1 -1 -8 184.73 11
 -1 1 7 -0.25 0.99
 -1 1 7 0.11 0.8
 1 -1 -7 0.66 0.48
 -1 1 6 242.64 11.49
 1 -1 -6 183.39 10.67
 1 -1 -6 167.11 10.61
 -1 1 6 222.88 11.28
 1 -1 -6 249.84 10.98
 1 -1 -5 178.18 9.46
 -1 1 5 172.93 9.71
 -1 1 5 153.25 9.55
 -1 1 5 149.69 9.18
 1 -1 -4 133.69 8.17
 -1 1 4 141.89 8.3
 -1 1 4 140.77 8.05
 1 -1 -4 132.55 8.11
 -1 1 3 188.38 10.51
 1 -1 -3 191.5 10.43
 1 -1 -3 179.66 10.43
 -1 1 3 161.87 10.34
 1 -1 -2 665.91 41.4
 -1 1 2 721.17 41.44
 -1 1 2 748.9 41.39
 1 -1 -2 735.49 41.44
 -1 1 1 72.93 4.47
 -1 1 1 75.15 4.44
 1 -1 -1 76.28 4.52
 1 -1 -1 75.22 4.35
 1 -1 0 609.99 36.63
 -1 1 0 651.19 36.58
 1 -1 0 618.87 36.72
 1 -1 1 347.04 20.55
 -1 1 -1 358.93 20.5
 1 -1 2 1110.28 63.05
 1 -1 2 1163.73 63.13
 -1 1 -2 1044.44 62.99
 -1 1 -3 94.52 5.66
 1 -1 3 96.2 5.72
 1 -1 3 98.24 5.83
 -1 1 -4 727.82 41.91
 1 -1 4 721.98 42.11
 -1 1 -5 89.39 5.25
 1 -1 5 88.52 5.3
 1 -1 5 91.89 5.77
 1 -1 5 94.24 5.78
 1 -1 6 536.79 30.82
 1 -1 6 524.59 30.78
 1 -1 6 510.84 30.68
 -1 1 -7 49.33 3.23
 1 -1 7 52.76 3.74
 1 -1 7 47.52 3.66
 1 -1 8 0.04 0.49
 1 -1 8 0.28 0.91
 -1 1 -8 0.34 0.7
 -1 1 -8 0.52 0.84
 1 -1 8 0.3 0.92
 1 -1 8 -0.44 0.83
 1 -1 9 73.24 4.49
 1 -1 9 70.63 5.22
 1 -1 9 80.08 5.36
 -1 1 -9 70.26 4.62
 1 -1 9 66.55 4.86
 -1 1 -10 7.86 1.06
 1 -1 10 5.94 1.16
 1 -1 10 7.8 0.94
 -1 1 -10 7.35 1.11
 -1 1 -10 9.38 1.19
 -1 1 -10 9.79 1.39
 1 -1 10 6.13 1.47
 1 -1 11 1.61 0.71
 -1 1 -11 1.24 0.96
 -1 1 -11 1.42 0.95
 -1 1 -11 0.08 0.87
 -1 1 -11 0.1 1.08
 -1 1 -11 0.87 0.9
 1 -1 11 1.54 1.13
 -1 1 -12 3.02 1.1
 1 -1 12 3.28 1.42
 1 -1 12 3.09 0.78
 -1 1 -12 4.34 1.07
 -1 1 -12 1.98 0.94
 -1 1 -12 4.89 1.11
 -1 1 -12 3.77 1.32
 1 -1 13 1.52 0.85
 1 -1 13 0.24 1.18
 -1 1 -13 2.52 0.96
 -1 1 -13 1.21 0.97
 -1 1 -13 2.1 1.02
 -1 1 -13 2.91 1.03
 -1 1 -13 1.78 1.33
 1 -1 14 35.67 2.42
 -1 1 -14 32.58 2.4
 -1 1 -14 30.79 2.5
 -1 1 -14 28.77 2.48
 1 -1 14 36.33 2.46
 -1 1 -14 30.17 2.45
 -1 1 -14 36.55 2.79
 -1 1 -15 2.86 1.14
 -1 1 -15 1.68 0.81
 1 -1 15 3.4 0.8
 -1 1 -15 1.38 0.72
 1 -1 15 1.82 0.7
 1 -1 15 3.65 0.93
 -1 1 -15 2.51 0.8
 -1 1 -15 2.08 0.81
 -1 1 -16 1.68 0.59
 -1 1 -16 2.81 0.58
 -1 1 -16 1.96 0.93
 1 -1 16 3.96 0.8
 1 -1 16 1.96 0.65
 1 -1 17 -0.18 0.44
 -1 0 18 0.43 0.42
 -1 0 17 0.6 0.49
 -1 0 17 1.57 0.71
 1 0 -17 0.29 0.81
 1 0 -17 0.1 0.73
 1 0 -17 -1.01 0.74
 -1 0 17 -0.21 0.54
 1 0 -16 0.44 0.84
 -1 0 16 1.34 0.72
 -1 0 16 0.93 0.64
 1 0 -16 2.02 1.02
 1 0 -16 0.66 0.97
 1 0 -16 -0.57 0.96
 -1 0 16 0.98 0.67
 -1 0 16 0.64 0.85
 1 0 -15 -1.22 1.19
 1 0 -15 0.61 1.05
 1 0 -15 0.98 1.07
 -1 0 15 1.23 0.99
 -1 0 15 2.44 0.87
 -1 0 15 -0.31 0.77
 1 0 -15 0.73 1.16
 -1 0 15 1.99 1.53
 1 0 -14 4.52 1.29
 1 0 -14 3.68 1.22
 1 0 -14 5.23 1.43
 -1 0 14 6.44 1.07
 -1 0 14 4.98 0.99
 -1 0 14 4.1 1.12
 -1 0 14 3.96 1.33
 1 0 -14 3.94 1.34
 -1 0 14 5.4 1.71
 1 0 -13 3.11 1.25
 -1 0 13 3.26 1.68
 1 0 -13 4.65 1.32
 -1 0 13 3.51 1.37
 -1 0 13 2.14 0.97
 1 0 -13 4.06 1.37
 -1 0 13 3.1 0.92
 1 0 -12 13.49 1.15
 -1 0 12 11.86 1.38
 -1 0 12 6.68 1.95
 1 0 -12 11.86 1.64
 -1 0 12 9.78 1.63
 -1 0 12 11.91 1.32
 1 0 -12 10.1 1.58
 1 0 -12 11.33 1.59
 -1 0 11 -0.47 0.76
 1 0 -11 0.99 1.04
 -1 0 11 -1.16 1.71
 1 0 -11 -1.4 1.07
 -1 0 11 -0.17 0.95
 1 0 -11 -0.36 1.07
 -1 0 10 3.47 0.73
 -1 0 10 3.03 1.41
 -1 0 10 2.84 1.23
 1 0 -10 6.22 1.11
 1 0 -10 3.9 0.82
 1 0 -9 2.7 0.72
 -1 0 9 2.24 1.16
 -1 0 9 3.28 1.06
 -1 0 9 2.35 0.68
 -1 0 8 177.31 11.65
 1 0 -8 194.34 11.41
 -1 0 8 192.61 11.86
 1 0 -7 26.39 2.06
 -1 0 7 28.89 2.48
 -1 0 7 28.55 2.29
 -1 0 6 10.11 1.2
 -1 0 6 12.11 1.39
 1 0 -6 9.16 1.03
 -1 0 5 287.79 16.54
 1 0 -5 275.4 16.21
 1 0 -5 282.47 16.23
 1 0 -4 244.3 13.65
 -1 0 4 215.1 13.81
 -1 0 3 30.88 1.94
 -1 0 3 29.7 2.02
 1 0 -3 32.77 1.98
 -1 0 2 781.44 44.51
 -1 0 2 729.99 44.43
 1 0 -2 781 44.54
 1 0 -2 792.26 44.4
 -1 0 1 47.3 2.8
 -1 0 1 43.77 2.68
 1 0 -1 43.56 2.82
 -1 0 1 43.07 2.83
 -1 0 1 46.29 2.75
 -1 0 1 47.47 2.76
 1 0 -1 50.61 2.85
 -1 0 0 63 3.94
 -1 0 0 62.33 3.87
 1 0 0 70.94 3.92
 -1 0 0 64.62 3.91
 1 0 1 785.72 46.28
 -1 0 -1 787.36 46.4
 -1 0 -1 801.17 46.39
 -1 0 -1 836.06 46.32
 -1 0 -2 226.99 13.66
 -1 0 -2 231.99 13.54
 -1 0 -2 235 13.47
 1 0 2 230.29 13.5
 1 0 3 2292.31 132.56
 -1 0 -3 2390.99 132.63
 1 0 3 2251.27 132.65
 -1 0 -3 2235.68 132.84
 1 0 4 128.77 7.54
 1 0 4 126.76 7.74
 1 0 4 126.18 7.56
 1 0 4 128.06 7.65
 1 0 4 146.88 7.9
 -1 0 -4 124 7.99
 1 0 5 55.97 2.93
 1 0 5 54.47 3.02
 1 0 5 57.95 3.11
 -1 0 -5 64.55 3.39
 1 0 6 7.57 1.08
 -1 0 -6 9.09 1.46
 1 0 6 10.39 1.24
 1 0 7 57.51 4.13
 1 0 7 57.09 3.96
 1 0 7 55.03 4.02
 -1 0 -7 55.7 3.63
 -1 0 -8 11.2 1.23
 1 0 8 9.12 1.41
 -1 0 -9 0.28 0.82
 1 0 9 0.2 1.17
 -1 0 -10 21.81 1.84
 1 0 10 23.12 2.59
 -1 0 -10 18.63 1.75
 -1 0 -10 21.54 1.97
 -1 0 -10 18.45 1.78
 -1 0 -10 16.39 1.65
 -1 0 -11 88.29 5.52
 1 0 11 91.99 6.57
 -1 0 -11 83.03 5.57
 -1 0 -11 81.56 5.49
 -1 0 -11 86.08 5.5
 -1 0 -11 79.89 5.35
 1 0 12 205.39 12.08
 1 0 12 204.38 13.41
 -1 0 -12 203.94 12.3
 -1 0 -12 198.65 12.27
 -1 0 -12 195.42 12.17
 -1 0 -12 203.82 12.28
 -1 0 -12 202.86 12.39
 -1 0 -13 18.68 1.88
 -1 0 -13 19.33 2.13
 1 0 13 19.62 1.64
 1 0 13 17.84 2.56
 -1 0 -13 20.43 1.91
 -1 0 -13 17.52 1.72
 -1 0 -13 19.84 1.74
 -1 0 -13 16.74 1.84
 1 0 14 4.67 1.04
 -1 0 -14 3.96 1.35
 -1 0 -14 1.44 0.93
 1 0 14 1.26 1.48
 -1 0 -14 3.9 1.03
 -1 0 -14 2.69 1.06
 -1 0 -14 2.87 0.91
 1 0 14 2.96 1.46
 -1 0 -14 2.63 0.98
 -1 0 -15 22.9 1.71
 1 0 15 24.65 1.83
 -1 0 -15 23.7 2.06
 -1 0 -15 20.75 1.82
 -1 0 -15 20.66 1.81
 -1 0 -15 20.27 1.74
 -1 0 -16 -0.26 0.58
 -1 0 -16 -0.03 0.54
 1 0 16 0.04 0.64
 1 0 16 0.88 0.64
 1 0 17 0.4 0.38
 1 1 -18 3.87 0.67
 -1 -1 17 8.68 0.95
 1 1 -17 9.97 1.06
 1 1 -17 9.9 1.04
 1 1 -17 10.82 1.26
 1 1 -16 5.54 1.09
 1 1 -16 5.42 1.29
 1 1 -16 4.62 0.96
 -1 -1 16 4.19 0.78
 -1 -1 16 5.97 0.8
 -1 -1 16 5.69 0.95
 1 1 -16 5.25 1.05
 1 1 -15 3.51 1.34
 -1 -1 15 2.58 1.06
 -1 -1 15 3.8 0.82
 1 1 -15 4.06 1.15
 1 1 -15 2.29 1.17
 -1 -1 15 2.64 1.47
 -1 -1 15 3.5 0.98
 1 1 -15 2.65 1.02
 1 1 -14 13.85 1.71
 1 1 -14 13.97 1.77
 -1 -1 14 11.51 2.24
 1 1 -14 17.3 1.98
 -1 -1 14 14.97 1.4
 -1 -1 14 13.53 1.52
 -1 -1 14 14.92 1.6
 1 1 -13 24.77 2.52
 -1 -1 13 31.25 2.4
 -1 -1 13 25.07 3.22
 -1 -1 13 30.43 2.32
 1 1 -13 28.84 2.52
 1 1 -13 28.69 2.57
 -1 -1 13 30.73 2.22
 1 1 -12 2.26 1.19
 -1 -1 12 4.54 1.02
 -1 -1 12 3.36 0.85
 -1 -1 12 1.5 1.28
 1 1 -12 3.84 1.34
 -1 -1 12 2.01 1.05
 1 1 -12 3.97 1.15
 -1 -1 11 0.14 0.85
 -1 -1 11 0.18 0.97
 -1 -1 11 -0.57 0.71
 1 1 -11 -0.72 1.02
 1 1 -11 1.04 1.06
 -1 -1 11 -0.23 1.36
 -1 -1 11 -2 1.2
 1 1 -11 2.11 1.19
 -1 -1 10 28.73 2.14
 -1 -1 10 30.85 2.99
 -1 -1 10 24.49 2.56
 -1 -1 10 31.71 2.79
 1 1 -10 30.21 2.27
 1 1 -10 31.25 2.5
 -1 -1 9 3.71 0.71
 1 1 -9 3.39 0.87
 -1 -1 9 3.21 1.19
 1 1 -9 3.29 0.84
 -1 -1 9 2.17 0.91
 -1 -1 9 4.24 1.08
 -1 -1 8 158.96 10.95
 1 1 -8 189.97 10.94
 -1 -1 8 165.66 11
 1 1 -7 94.09 5.97
 -1 -1 7 98.69 6.09
 -1 -1 7 85.44 6.01
 -1 -1 7 101.02 6.27
 -1 -1 6 348.03 19.42
 1 1 -6 321.32 19.01
 -1 -1 6 352.45 19.42
 -1 -1 6 315.97 19.04
 1 1 -6 340.05 19.34
 -1 -1 5 17.23 1.33
 -1 -1 5 19.16 1.59
 1 1 -5 17.73 1.5
 -1 -1 5 20.05 1.51
 -1 -1 4 1.8 0.55
 1 1 -4 1.02 0.4
 -1 -1 4 1.49 0.52
 -1 -1 3 450.15 25.77
 1 1 -3 430.39 25.74
 1 1 -3 449.11 25.7
 -1 -1 2 371.13 21.49
 -1 -1 2 375.86 21.7
 1 1 -2 375.57 21.64
 1 1 -1 0.35 0.52
 -1 -1 1 1.1 0.51
 1 1 -1 0.18 0.4
 -1 -1 1 0.18 0.37
 -1 -1 1 0.4 0.23
 -1 -1 0 221.58 14.35
 -1 -1 0 253.09 14.28
 -1 -1 0 257.98 14.46
 1 1 0 245.77 14.26
 1 1 0 256.25 14.4
 -1 -1 -1 40.57 2.83
 -1 -1 -1 45.22 2.75
 1 1 1 46.28 2.77
 -1 -1 -2 426.92 24.75
 -1 -1 -2 409.49 24.71
 1 1 2 441.8 24.67
 1 1 2 419.07 24.7
 -1 -1 -3 4.11 0.86
 1 1 3 4.65 0.62
 1 1 3 4.24 0.7
 1 1 3 3.31 0.52
 -1 -1 -3 3.91 0.63
 1 1 3 3.6 0.68
 -1 -1 -4 372.27 22.42
 -1 -1 -4 369.61 22.11
 1 1 4 380.38 22.36
 1 1 4 378.94 22.25
 1 1 4 403.66 22.28
 1 1 5 0.77 0.67
 -1 -1 -5 0.42 0.33
 1 1 5 0.09 0.78
 1 1 5 0.65 0.64
 1 1 6 1.11 0.77
 1 1 6 0.85 0.8
 -1 -1 -6 1.67 0.68
 1 1 6 0.54 0.66
 1 1 7 22.19 2.01
 1 1 7 24.9 2.28
 1 1 7 23.5 2.23
 -1 -1 -7 20.29 1.73
 1 1 8 24.2 2.44
 -1 -1 -8 21.75 1.85
 1 1 8 22.43 2.29
 1 1 9 112.97 8.29
 1 1 9 129.57 8.31
 -1 -1 -9 122.95 7.58
 1 1 10 2.65 1.36
 -1 -1 -10 -0.82 1.05
 -1 -1 -10 1 0.94
 -1 -1 -10 0.17 0.93
 1 1 10 0.23 1.35
 -1 -1 -10 -0.42 0.93
 -1 -1 -10 1.43 0.84
 -1 -1 -11 36.84 2.72
 -1 -1 -11 30.04 2.71
 1 1 11 30.85 3.25
 1 1 11 33.54 3.52
 -1 -1 -11 34.81 2.68
 -1 -1 -11 30.34 2.63
 -1 -1 -11 32.8 2.51
 -1 -1 -12 206.36 12.67
 -1 -1 -12 206.27 12.8
 -1 -1 -12 210.19 12.62
 1 1 12 198.85 13.88
 1 1 12 230.48 12.66
 -1 -1 -12 201.62 12.78
 1 1 12 184.18 13.63
 -1 -1 -12 220.14 12.85
 -1 -1 -12 211.96 12.88
 -1 -1 -13 52.35 3.6
 -1 -1 -13 49.16 3.51
 -1 -1 -13 50.69 3.74
 1 1 13 46.91 4.56
 -1 -1 -13 55.97 3.78
 1 1 13 53.68 3.55
 -1 -1 -13 49.8 3.81
 1 1 13 48.71 4.5
 1 1 13 56.12 3.61
 -1 -1 -13 49.86 3.7
 -1 -1 -14 1.71 1.06
 -1 -1 -14 1.89 1.22
 1 1 14 0.97 1.28
 -1 -1 -14 0.39 0.95
 -1 -1 -14 0.81 0.82
 1 1 14 0.61 0.88
 -1 -1 -14 2.03 1.1
 1 1 14 2.08 0.82
 1 1 14 2.71 1.51
 -1 -1 -15 0.54 0.9
 -1 -1 -15 -0.08 1.13
 -1 -1 -15 2.59 0.91
 -1 -1 -15 0.96 0.78
 1 1 15 0.55 0.76
 1 1 15 0.55 0.73
 -1 -1 -15 2.13 0.75
 -1 -1 -16 13.41 1.06
 -1 -1 -16 11.68 1.2
 1 1 16 12.23 1.09
 1 1 17 -0.36 0.43
 1 2 -18 0.31 0.44
 -1 -2 18 0.37 0.36
 -1 -2 17 7.85 0.9
 1 2 -17 6.98 0.88
 1 2 -17 7.47 1.11
 -1 -2 17 8.24 0.91
 1 2 -17 7.41 0.79
 1 2 -16 9.41 1.39
 -1 -2 16 10.4 1.17
 -1 -2 16 9.35 0.96
 1 2 -16 9.32 1.23
 1 2 -16 8.51 1.11
 -1 -2 16 10.38 1.17
 1 2 -16 7.52 1.08
 1 2 -15 1.66 1.06
 1 2 -15 1.1 0.88
 -1 -2 15 -0.45 1.37
 -1 -2 15 0.29 0.9
 -1 -2 15 0.11 0.67
 1 2 -15 -0.19 1.2
 -1 -2 15 0.07 0.9
 1 2 -15 0.08 0.93
 -1 -2 14 9.98 1.32
 -1 -2 14 11 1.39
 1 2 -14 8.98 1.41
 1 2 -14 8.97 1.61
 -1 -2 14 11.19 1.17
 1 2 -14 10.87 1.5
 -1 -2 14 8.18 1.89
 -1 -2 13 0.51 1.43
 1 2 -13 0.21 1.29
 1 2 -13 1.13 1.09
 1 2 -13 1.6 1.15
 -1 -2 13 1.39 0.97
 -1 -2 12 57.41 4.59
 -1 -2 12 53.84 3.92
 1 2 -12 59.62 4.24
 1 2 -12 56.76 4.15
 -1 -2 12 58.24 4.97
 -1 -2 12 67.41 4.06
 1 2 -12 59.72 4.12
 -1 -2 11 4.04 1.09
 1 2 -11 4.61 1.09
 -1 -2 11 5.31 1.05
 -1 -2 11 5.01 0.98
 1 2 -11 3.7 1.03
 1 2 -11 5.01 1.19
 1 2 -11 4.85 1.27
 1 2 -11 4.09 0.86
 1 2 -11 3.94 1.09
 -1 -2 11 2.86 1.08
 -1 -2 11 5.98 1.52
 1 2 -10 13.98 1.61
 -1 -2 10 12.12 1.9
 -1 -2 10 12.37 1.29
 -1 -2 10 14.56 1.73
 1 2 -10 11.76 1.37
 -1 -2 10 12.05 1.63
 1 2 -9 5.21 1.04
 -1 -2 9 3.65 0.78
 -1 -2 9 3.68 1.05
 -1 -2 9 5.72 1.28
 1 2 -9 4.81 0.89
 -1 -2 9 5.44 1.09
 -1 -2 8 12.31 1.16
 1 2 -8 12.38 1.25
 -1 -2 8 12.88 1.47
 -1 -2 8 11.67 1.43
 1 2 -8 13.17 1.46
 1 2 -7 296.76 17.79
 -1 -2 7 303.57 17.8
 -1 -2 7 293.98 17.82
 -1 -2 6 48.68 3.26
 -1 -2 6 53.19 3.43
 1 2 -6 48.74 3.19
 1 2 -6 53.71 3.48
 -1 -2 6 49.89 3.48
 1 2 -5 206.8 12.25
 -1 -2 5 205.44 12.26
 -1 -2 5 202.24 12.16
 1 2 -4 209.6 12.06
 -1 -2 4 206.34 12.2
 -1 -2 4 196.41 12.19
 1 2 -3 76.71 4.77
 -1 -2 3 78.55 4.87
 1 2 -2 256.55 14.7
 -1 -2 2 245.72 14.74
 -1 -2 2 247.03 14.64
 1 2 -2 248.42 14.64
 -1 -2 1 152.74 9.41
 -1 -2 1 166.9 9.31
 1 2 -1 155.25 9.33
 1 2 -1 150.46 9.3
 -1 -2 0 112.44 6.49
 1 2 0 107.58 6.66
 1 2 0 111.15 6.74
 -1 -2 0 99.79 6.64
 -1 -2 0 123.33 6.79
 -1 -2 -1 36.09 2.42
 -1 -2 -1 32.25 2.17
 1 2 1 37.49 2.49
 1 2 1 34.1 2.31
 1 2 2 38.56 2.76
 -1 -2 -2 42.87 2.83
 1 2 2 43.85 2.72
 -1 -2 -2 43.09 2.68
 1 2 2 37.75 2.68
 1 2 2 42.99 2.95
 1 2 3 351.68 15.05
 1 2 3 300.44 14.96
 -1 -2 -3 334.91 15
 1 2 4 211.08 13.26
 1 2 4 219.67 13.27
 -1 -2 -4 220.88 13.13
 1 2 4 234.76 13.25
 1 2 5 231.29 14.04
 1 2 5 230.9 13.72
 -1 -2 -5 232.21 13.82
 1 2 5 246.76 14.18
 1 2 5 236.54 14.12
 -1 -2 -6 201.47 11.77
 1 2 6 205.15 12.15
 1 2 6 205.83 12.32
 1 2 6 192.99 12.2
 -1 -2 -6 193.06 11.81
 -1 -2 -7 6.97 1.06
 1 2 7 7.73 1.35
 -1 -2 -7 7.54 0.94
 1 2 7 7.78 1.22
 1 2 7 4.89 1.17
 1 2 8 18.38 2.1
 -1 -2 -8 19.35 1.77
 1 2 8 22.48 2.3
 -1 -2 -8 19.68 1.61
 1 2 8 18.08 1.96
 -1 -2 -9 0.76 1.03
 1 2 9 1.82 0.94
 1 2 9 2 1.21
 -1 -2 -9 2.73 1
 1 2 9 3.51 1.24
 -1 -2 -9 1.86 0.77
 -1 -2 -9 2.05 0.84
 -1 -2 -9 3.47 1.01
 -1 -2 -10 48.66 3.78
 -1 -2 -10 51.53 3.55
 1 2 10 44.06 4.35
 -1 -2 -10 55.05 3.79
 1 2 10 55.79 3.56
 -1 -2 -10 52.4 3.61
 -1 -2 -10 53.91 3.76
 -1 -2 -10 56.7 3.78
 1 2 10 61.5 4.69
 1 2 11 9.17 1.97
 1 2 11 10.81 1.23
 -1 -2 -11 9.39 1.42
 -1 -2 -11 11.31 1.25
 1 2 11 7.87 1.93
 1 2 11 10.75 1.24
 -1 -2 -11 9.59 1.42
 -1 -2 -11 10.74 1.47
 -1 -2 -11 8.57 1.25
 1 2 12 3.8 1.73
 -1 -2 -12 5.75 1.32
 1 2 12 6.69 1.7
 -1 -2 -12 5.01 1.06
 1 2 12 5.92 1.08
 -1 -2 -12 7.21 1.32
 1 2 12 3.84 1.62
 -1 -2 -12 4.31 1.1
 -1 -2 -12 6.17 1.32
 1 2 12 4.75 1
 1 2 13 2.77 1.46
 1 2 13 1.28 0.82
 -1 -2 -13 0.82 0.98
 -1 -2 -13 2.47 1.21
 1 2 13 2.75 0.92
 1 2 13 1.75 1.51
 -1 -2 -13 2.01 0.96
 -1 -2 -13 1.62 1.09
 1 2 13 4.16 1.65
 -1 -2 -14 6.95 1.22
 1 2 14 6.42 0.98
 1 2 14 3.51 1.43
 -1 -2 -14 6.29 1.29
 1 2 14 6.64 1.07
 1 2 14 6.27 1.71
 -1 -2 -14 6.65 1.04
 -1 -2 -14 5.5 1.18
 1 2 14 4.88 0.96
 -1 -2 -15 -0.14 0.69
 1 2 15 0.25 0.65
 -1 -2 -15 0.77 0.79
 -1 -2 -15 0.96 0.83
 1 2 15 0.37 0.69
 1 2 15 0.09 0.62
 -1 -2 -15 -0.73 0.87
 -1 -2 -16 2.44 0.72
 -1 -2 -16 1.79 0.51
 -1 -3 17 0.58 0.58
 -1 -3 17 0.59 0.56
 1 3 -16 9.18 1.12
 -1 -3 16 11.08 1.15
 -1 -3 16 10.95 1.15
 1 3 -16 8.8 0.98
 1 3 -15 26.92 2.2
 -1 -3 15 32.8 2.28
 -1 -3 15 27.03 2.87
 1 3 -15 26.13 2.16
 -1 -3 15 29.27 2.26
 1 3 -15 26.74 2.3
 -1 -3 15 31.17 2.06
 -1 -3 14 2.51 1.05
 -1 -3 14 2.95 1.28
 -1 -3 14 2.3 0.72
 1 3 -14 0.8 1.12
 1 3 -14 2.68 1.02
 -1 -3 14 2.18 0.95
 -1 -3 13 6.52 1.2
 -1 -3 13 4.77 1.53
 1 3 -13 4.06 1.27
 -1 -3 13 3.72 1.01
 1 3 -13 4.4 1.12
 -1 -3 12 45.75 3.8
 -1 -3 12 52.54 4.28
 -1 -3 12 43.87 3.29
 1 3 -12 50.28 3.49
 1 3 -12 49.56 3.43
 1 3 -12 45.68 3.5
 -1 -3 11 62.21 4.73
 -1 -3 11 77.19 5.3
 1 3 -11 62.03 4.33
 -1 -3 11 62.72 4.22
 1 3 -11 63.97 4.39
 1 3 -11 67.28 4.79
 1 3 -11 61.3 4.15
 1 3 -10 0.48 0.75
 -1 -3 10 -0.07 0.78
 1 3 -10 -0.15 0.71
 1 3 -10 0.59 0.94
 -1 -3 10 -0.6 0.82
 1 3 -10 -0.79 0.93
 -1 -3 10 0.39 1.04
 1 3 -9 9.05 1.28
 -1 -3 9 6.77 1.18
 -1 -3 9 5.35 0.97
 -1 -3 9 8.29 1.46
 1 3 -9 6.97 1.12
 -1 -3 9 7.39 1.25
 -1 -3 8 124.17 7.56
 -1 -3 8 108.44 7.55
 1 3 -8 123.01 7.61
 1 3 -8 116.22 7.22
 -1 -3 7 10.56 1.21
 1 3 -7 9.05 1.28
 -1 -3 7 10.32 1.05
 -1 -3 7 10.55 1.02
 1 3 -7 9.74 0.98
 -1 -3 6 75.12 4.77
 1 3 -6 68.52 4.83
 1 3 -6 75.13 4.66
 1 3 -5 34.71 2.5
 -1 -3 5 37.11 2.64
 1 3 -4 86.65 5.71
 1 3 -4 92.38 5.52
 -1 -3 4 94.28 5.82
 -1 -3 3 128.78 7.86
 1 3 -3 122.48 7.69
 -1 -3 3 129.9 7.75
 1 3 -2 20.45 1.96
 -1 -3 2 22.42 1.92
 1 3 -2 23.4 1.78
 -1 -3 2 22.43 1.79
 1 3 -2 23.12 1.68
 1 3 -1 10.16 0.89
 1 3 -1 8.71 1.22
 -1 -3 1 6.4 0.99
 1 3 -1 8.89 1.01
 -1 -3 0 7.89 0.73
 1 3 0 8.09 1.16
 -1 -3 0 8.47 1.13
 1 3 0 6.77 0.72
 1 3 0 5.74 0.95
 1 3 1 100.33 6.04
 1 3 1 99.56 5.99
 -1 -3 -1 102.68 6.14
 1 3 1 111.38 6.52
 -1 -3 -1 109.99 6.47
 -1 -3 -2 1.69 0.58
 1 3 2 2.09 0.86
 1 3 2 2.15 0.82
 -1 -3 -2 3.15 0.87
 1 3 2 2.01 0.25
 1 3 2 1.58 0.94
 1 3 3 -0.15 0.72
 1 3 3 0.48 0.95
 -1 -3 -3 0.24 0.72
 -1 -3 -3 0.12 0.57
 1 3 4 114.84 7.56
 1 3 4 116.31 7.76
 1 3 4 127.19 7.42
 1 3 4 120.87 7.6
 -1 -3 -4 121.44 7.29
 -1 -3 -4 123.39 7.54
 -1 -3 -4 122.04 7.3
 1 3 5 66.58 4.88
 1 3 5 75.71 5.15
 -1 -3 -5 75.69 4.75
 1 3 5 70.5 4.86
 -1 -3 -5 68.93 4.55
 1 3 5 72.31 4.59
 1 3 5 71.54 4.43
 -1 -3 -5 79.73 4.59
 1 3 5 75.77 5.11
 1 3 6 20.35 2.21
 1 3 6 16.24 1.92
 -1 -3 -6 20.45 1.63
 1 3 6 15.91 1.79
 -1 -3 -6 20.4 1.6
 1 3 6 18.51 1.45
 1 3 6 20.83 2.17
 -1 -3 -7 7.9 1.06
 1 3 7 7.36 1.44
 1 3 7 5.16 1.15
 1 3 7 5.85 1.45
 1 3 7 5.96 0.82
 -1 -3 -8 0.25 0.71
 -1 -3 -8 0.74 0.86
 1 3 8 1.52 0.95
 1 3 8 0.19 1.3
 1 3 8 3.4 1.21
 1 3 8 0.98 0.66
 -1 -3 -9 5.58 0.97
 1 3 9 5.25 1.54
 -1 -3 -9 4.85 0.91
 1 3 9 4.09 1.45
 -1 -3 -9 4.98 0.97
 1 3 9 5.41 1.28
 -1 -3 -9 3.83 1.07
 1 3 9 5.01 0.91
 -1 -3 -10 8.64 1.43
 1 3 10 8.46 1.91
 -1 -3 -10 11.25 1.28
 1 3 10 11.29 2.13
 1 3 10 12.03 2.06
 -1 -3 -10 8.99 1.4
 1 3 10 10.89 1.24
 1 3 11 18.59 2.75
 -1 -3 -11 29.03 2.37
 -1 -3 -11 22.57 2.06
 1 3 11 26.65 2.07
 1 3 11 24.69 2.95
 -1 -3 -11 26.05 2.31
 -1 -3 -11 29.07 2.4
 1 3 11 21.54 2.94
 -1 -3 -12 23.69 2.1
 -1 -3 -12 24.95 2.3
 1 3 12 29.8 2.16
 1 3 12 21.62 2.88
 -1 -3 -12 27.02 2.34
 1 3 12 25.74 2
 1 3 12 26.92 3.12
 1 3 12 25.75 3.05
 -1 -3 -12 25.25 2.35
 1 3 12 26.4 2.09
 1 3 13 3.1 1.5
 -1 -3 -13 1.82 0.96
 1 3 13 1.11 0.78
 -1 -3 -13 0.36 1.11
 1 3 13 1.55 1.39
 1 3 13 2.53 0.72
 -1 -3 -13 3.24 1.09
 -1 -3 -13 1.48 1.15
 1 3 13 0.61 0.92
 -1 -3 -14 1.43 1
 -1 -3 -14 1.77 0.8
 -1 -3 -14 2.22 1.05
 -1 -3 -14 3.45 1.04
 1 3 14 1.48 0.79
 1 3 14 0.11 0.73
 1 3 15 0.33 0.66
 -1 -3 -15 1.16 0.83
 -1 -3 -15 -0.33 0.73
 1 3 15 1.29 0.61
 -1 -3 -15 0.38 0.64
 -1 -3 -16 2.71 0.65
 -1 -3 -16 1.95 0.44
 1 3 16 2.93 0.63
 -1 -4 17 62.31 3.8
 -1 -4 17 58.66 3.73
 1 4 -17 66.54 3.9
 1 4 -16 53.89 3.58
 -1 -4 16 56.95 3.39
 -1 -4 16 60.42 3.48
 1 4 -15 4.66 1.01
 -1 -4 15 6.53 0.99
 1 4 -15 4.85 1.26
 -1 -4 14 2.23 0.63
 1 4 -14 1.36 1.04
 1 4 -14 1.78 0.84
 1 4 -14 1.45 1.24
 -1 -4 14 0.59 1.05
 -1 -4 14 1.08 0.86
 1 4 -13 20.31 2.16
 -1 -4 13 19.13 1.79
 -1 -4 13 21.58 2.49
 1 4 -13 20 1.99
 1 4 -13 17.54 1.97
 1 4 -13 19.15 1.81
 -1 -4 13 23.93 1.94
 -1 -4 12 54.21 3.69
 -1 -4 12 57.22 4.51
 1 4 -12 52.41 3.65
 -1 -4 12 46.22 3.58
 1 4 -12 52.14 3.78
 1 4 -12 58.98 3.94
 1 4 -12 53.1 3.77
 1 4 -11 106.93 6.67
 -1 -4 11 113.48 7.62
 1 4 -11 104.68 6.84
 -1 -4 11 105.3 6.67
 1 4 -11 108.65 6.86
 1 4 -10 10.76 1.57
 -1 -4 10 10.53 1.73
 1 4 -10 8.34 1.36
 1 4 -10 10.95 1.4
 1 4 -10 9.08 1.2
 1 4 -10 8.96 1.2
 1 4 -9 239.73 14.1
 1 4 -9 246.85 14.12
 1 4 -9 233.67 14.57
 1 4 -9 225.18 14.13
 -1 -4 9 233.14 13.99
 1 4 -9 232.76 13.97
 1 4 -8 72.16 4.71
 -1 -4 8 71.13 4.6
 1 4 -8 73.12 5.11
 -1 -4 8 69.13 4.89
 -1 -4 8 77.1 4.63
 -1 -4 7 33.07 2.43
 1 4 -7 33.13 2.53
 -1 -4 7 37.39 2.74
 1 4 -7 35.28 2.41
 -1 -4 7 37.88 2.47
 1 4 -7 36.03 2.58
 -1 -4 6 23.19 1.65
 1 4 -6 24.82 1.97
 1 4 -6 24.63 1.73
 -1 -4 6 25.3 2.09
 1 4 -6 21.81 1.8
 -1 -4 6 24.21 1.74
 1 4 -6 22.68 2.07
 1 4 -5 198.14 11.97
 1 4 -5 200.35 12.26
 -1 -4 5 203.1 12.44
 1 4 -5 222.7 12.41
 -1 -4 4 228.42 14.51
 1 4 -4 239.43 14.35
 1 4 -4 258.81 14.42
 1 4 -4 248.28 14.38
 -1 -4 4 223.43 14.39
 1 4 -3 16.88 1.6
 1 4 -3 18.68 1.55
 -1 -4 3 16.18 1.6
 -1 -4 3 17.53 1.78
 1 4 -2 132.56 8.11
 1 4 -2 124.82 8.41
 1 4 -2 139.37 8.22
 -1 -4 2 137.27 8.46
 -1 -4 2 132.48 8.23
 1 4 -1 115.67 7.13
 1 4 -1 121.16 7.3
 1 4 -1 117.21 7.52
 -1 -4 1 117.06 7.05
 1 4 0 42.9 3.07
 1 4 0 43.29 2.81
 1 4 0 43.84 3.3
 -1 -4 0 46.58 3.31
 -1 -4 0 42.88 2.84
 1 4 1 99.66 6.15
 -1 -4 -1 96.06 6.11
 1 4 1 88.28 5.52
 -1 -4 -1 95.49 5.71
 -1 -4 -2 12.89 1.47
 -1 -4 -2 10.66 1.06
 1 4 2 11.21 1.2
 1 4 2 9.65 1.28
 -1 -4 -2 8.83 1.04
 1 4 2 9.31 0.83
 -1 -4 -3 197.36 11.77
 1 4 3 195.75 12.1
 -1 -4 -3 192.04 11.57
 1 4 3 196.31 11.61
 1 4 3 192.49 11.8
 -1 -4 -3 205.83 12.07
 1 4 3 193.45 11.92
 -1 -4 -4 30.69 2.34
 1 4 4 30.52 2.47
 1 4 4 30.7 2.71
 1 4 4 29.38 2.27
 -1 -4 -4 31.54 2.54
 1 4 4 28.76 1.97
 -1 -4 -4 30.57 2.16
 1 4 5 42.82 3.1
 1 4 5 45.52 2.91
 1 4 5 41.3 3.57
 -1 -4 -5 46.93 3.07
 -1 -4 -5 45.64 3.03
 -1 -4 -5 48.05 3.36
 1 4 5 45.01 3.66
 1 4 5 43.9 3.39
 1 4 5 43.1 2.87
 1 4 6 97.83 7.15
 1 4 6 120.38 7.61
 1 4 6 118.72 7.59
 -1 -4 -6 113.52 6.79
 1 4 6 102.4 6.61
 -1 -4 -6 110.26 6.79
 1 4 6 114.52 6.67
 -1 -4 -7 10.28 1.29
 1 4 7 6.94 1.47
 1 4 7 6.14 1.33
 -1 -4 -7 10.62 1.26
 -1 -4 -7 7.46 1.12
 1 4 7 10.04 1.08
 1 4 7 11.74 1.9
 1 4 7 9.84 1.03
 1 4 7 7.04 1.61
 -1 -4 -8 34.69 2.41
 1 4 8 23.99 2.65
 -1 -4 -8 27.75 2.27
 -1 -4 -8 35.04 2.41
 -1 -4 -8 26.85 2.29
 1 4 8 30.03 3.01
 -1 -4 -8 26.54 2.19
 -1 -4 -8 31.63 2.42
 1 4 8 28.31 2.17
 1 4 8 22.89 2.73
 1 4 8 29.96 2.14
 -1 -4 -8 29.7 2.37
 1 4 9 6.52 1.02
 1 4 9 5.06 1.37
 -1 -4 -9 7.73 1.15
 -1 -4 -9 5.72 1.24
 -1 -4 -9 7.3 1.11
 1 4 9 8.32 1.09
 -1 -4 -9 6.01 1.24
 -1 -4 -9 7.82 1.2
 1 4 9 9.1 1.91
 -1 -4 -9 9.58 1.36
 -1 -4 -10 3.95 1.21
 -1 -4 -10 4 1.08
 -1 -4 -10 4.51 1.19
 1 4 10 2.74 0.88
 1 4 10 3.6 1.61
 1 4 10 4.01 0.94
 -1 -4 -10 2.8 1.21
 -1 -4 -10 3.36 0.95
 -1 -4 -11 99.88 6.03
 1 4 11 85.07 7.04
 1 4 11 94.32 7.05
 1 4 11 94.04 5.97
 -1 -4 -11 91.38 6.23
 1 4 11 95.42 5.95
 1 4 12 -0.42 0.83
 -1 -4 -12 1 0.87
 1 4 12 0.93 1.21
 1 4 12 -0.5 1.57
 -1 -4 -12 -0.1 1.11
 1 4 12 0.46 0.77
 -1 -4 -13 39.25 2.93
 -1 -4 -13 37.9 2.71
 1 4 13 37.86 2.68
 1 4 13 35.81 2.61
 -1 -4 -14 3.02 1.02
 1 4 14 2.57 0.76
 -1 -4 -14 2.67 0.81
 1 4 14 1.21 0.66
 -1 -4 -15 18.01 1.35
 1 4 15 15.68 1.33
 1 4 15 17.66 1.41
 -1 -4 -15 18.07 1.52
 1 4 16 3.83 0.5
 -1 -4 -16 2.5 0.53
 1 5 -17 -0.11 0.41
 -1 -5 16 31.01 1.85
 1 5 -16 28.42 1.95
 1 5 -15 1.78 0.71
 1 5 -15 2.63 1.09
 -1 -5 15 2.42 0.84
 -1 -5 15 2.02 0.66
 1 5 -14 2.55 0.94
 1 5 -14 3.69 1.28
 -1 -5 14 1.63 0.95
 -1 -5 14 3.07 0.8
 -1 -5 13 15.79 1.53
 -1 -5 13 15.35 1.44
 1 5 -13 13.01 1.57
 1 5 -13 13.91 1.79
 1 5 -13 13.24 1.66
 -1 -5 12 24.01 1.96
 1 5 -12 22.06 2.09
 1 5 -12 22.57 2.13
 -1 -5 12 23.21 2.01
 -1 -5 11 87.43 5.71
 1 5 -11 87.98 5.82
 -1 -5 11 97.75 5.77
 -1 -5 11 86.99 5.71
 1 5 -11 85.02 5.82
 1 5 -11 89.62 5.68
 1 5 -10 220.97 12.89
 -1 -5 10 213.52 12.89
 1 5 -10 210.41 12.98
 1 5 -10 213.06 13.02
 1 5 -9 48.04 3.15
 -1 -5 9 41.6 3.09
 1 5 -9 42.59 3.25
 1 5 -9 45.68 3.66
 1 5 -9 44.36 3.22
 1 5 -9 46.51 3.32
 1 5 -8 21.39 1.92
 1 5 -8 21.53 1.86
 1 5 -8 19.84 1.93
 -1 -5 8 20.6 1.77
 1 5 -8 23.18 1.73
 -1 -5 8 21.09 1.81
 1 5 -7 19.1 1.71
 -1 -5 7 17.52 1.49
 1 5 -7 16.04 1.64
 -1 -5 7 20.09 1.94
 -1 -5 7 19.87 1.59
 1 5 -7 18.54 1.47
 -1 -5 7 15.26 1.35
 -1 -5 7 22.07 2.06
 1 5 -7 14.36 1.81
 -1 -5 6 71.86 4.76
 1 5 -6 69.84 4.57
 1 5 -6 67.75 4.34
 -1 -5 6 59.1 4.14
 1 5 -6 66.16 4.67
 -1 -5 6 75.59 4.84
 1 5 -6 65.84 4.17
 -1 -5 6 70.26 4.29
 -1 -5 6 73.02 4.24
 1 5 -6 61.25 4.15
 -1 -5 5 178.77 10.14
 1 5 -5 171.54 10.11
 1 5 -5 176.15 10.57
 -1 -5 5 185.37 10.84
 1 5 -5 166.57 10.58
 -1 -5 5 167.8 10.61
 1 5 -5 159.08 10.09
 1 5 -4 21.64 1.85
 1 5 -4 19.74 1.86
 -1 -5 4 21 2.03
 1 5 -4 18.29 1.42
 -1 -5 4 18.33 1.85
 1 5 -3 57.57 4.21
 1 5 -3 57.41 4.08
 -1 -5 3 62.93 4.49
 -1 -5 3 57.45 4.19
 1 5 -3 65.16 3.8
 1 5 -2 246.42 15.63
 1 5 -2 259.04 15.55
 1 5 -2 255.25 15.47
 -1 -5 2 291.86 16.01
 1 5 -1 259.11 15.56
 1 5 -1 275.19 15.93
 1 5 -1 245.98 15.37
 -1 -5 1 267.24 15.35
 1 5 0 121.02 7.44
 1 5 0 114.53 7.17
 -1 -5 0 115.06 6.88
 1 5 0 116.8 7.13
 -1 -5 0 114.58 7.14
 1 5 0 100.37 6.77
 -1 -5 0 118.62 7.46
 1 5 1 19.48 1.83
 -1 -5 -1 21.33 2.15
 1 5 1 18.07 1.82
 1 5 1 21.01 2.18
 -1 -5 -1 20.04 1.88
 -1 -5 -1 18.02 1.57
 1 5 2 7.48 1.18
 -1 -5 -2 8.27 1.44
 1 5 2 7.72 1.56
 -1 -5 -2 9.81 1.08
 1 5 3 1.38 0.83
 1 5 3 0.56 0.54
 -1 -5 -3 1.08 0.67
 -1 -5 -3 0.15 0.88
 -1 -5 -4 26.62 2.06
 -1 -5 -4 22.09 1.67
 1 5 4 22.57 2.22
 1 5 4 25.49 2.08
 -1 -5 -4 24.53 1.91
 1 5 4 21.91 1.68
 -1 -5 -4 25.52 2.35
 1 5 4 20.36 2.39
 1 5 4 21.78 1.63
 1 5 5 228.74 14.2
 1 5 5 231.17 13.57
 -1 -5 -5 236.17 13.71
 1 5 5 239.28 14.55
 -1 -5 -5 243.21 14.24
 1 5 5 223.3 13.52
 1 5 5 220.29 13.9
 1 5 6 2.85 0.79
 1 5 6 3.63 1.49
 -1 -5 -6 2.91 1.02
 1 5 6 3.41 0.73
 1 5 6 1.62 1.03
 -1 -5 -6 3.42 0.95
 -1 -5 -6 2.77 0.91
 -1 -5 -6 3.73 1.06
 -1 -5 -7 0.48 0.89
 1 5 7 2 1.51
 -1 -5 -7 1.04 0.89
 1 5 7 -0.71 1.02
 -1 -5 -7 -0.33 0.94
 -1 -5 -7 -0.16 0.94
 -1 -5 -7 -0.27 0.96
 1 5 7 0.18 0.7
 1 5 7 0.11 0.63
 -1 -5 -7 -0.25 0.95
 1 5 7 -0.44 1.31
 -1 -5 -8 7.93 1.45
 -1 -5 -8 8.43 1.23
 -1 -5 -8 10.07 1.28
 -1 -5 -8 9.68 1.33
 1 5 8 10.6 2
 1 5 8 5.78 1.38
 -1 -5 -8 11.22 1.41
 -1 -5 -8 8.62 1.31
 -1 -5 -8 7.97 1.33
 1 5 8 8.84 1.18
 1 5 8 7.23 1.77
 1 5 8 8.12 1.06
 1 5 9 15.19 2.43
 -1 -5 -9 20.21 2.04
 -1 -5 -9 20.58 1.78
 -1 -5 -9 20.16 1.89
 1 5 9 16.4 1.69
 -1 -5 -9 21.65 1.99
 -1 -5 -9 19.65 1.94
 -1 -5 -9 19.08 1.78
 1 5 9 19.85 1.68
 -1 -5 -9 21.01 1.92
 1 5 10 77.8 4.87
 -1 -5 -10 78.94 4.95
 -1 -5 -10 75.92 4.89
 -1 -5 -10 77.38 5.14
 -1 -5 -10 74.88 5.05
 -1 -5 -10 78.31 4.96
 1 5 10 67.72 5.82
 1 5 10 67.18 4.76
 -1 -5 -11 25.1 2.12
 1 5 11 28.4 2.13
 -1 -5 -11 24.27 2.14
 1 5 11 22.54 2.89
 -1 -5 -11 31.87 2.28
 -1 -5 -11 26.68 2.43
 -1 -5 -11 26.24 2.33
 1 5 11 26.53 2.06
 -1 -5 -12 13.73 1.4
 -1 -5 -12 9.83 1.54
 -1 -5 -12 12.75 1.49
 1 5 12 9.6 1.14
 1 5 12 10.44 1.22
 -1 -5 -13 -0.37 0.99
 1 5 13 0.55 0.71
 1 5 13 -0.53 0.82
 -1 -5 -13 0.28 0.79
 -1 -5 -14 3.39 0.72
 1 5 14 2.99 0.65
 1 5 14 2.07 0.74
 -1 -5 -14 3.57 0.93
 1 5 15 5.73 0.65
 1 5 15 4.08 0.63
 -1 -6 16 2.29 0.51
 1 6 -16 2.57 0.62
 1 6 -15 18.69 1.6
 -1 -6 15 16.87 1.43
 1 6 -14 9.7 1.37
 -1 -6 14 9.03 1.13
 -1 -6 13 1.07 0.85
 1 6 -13 0.4 0.85
 -1 -6 13 0.83 0.73
 1 6 -13 0.18 1.24
 1 6 -13 0.32 0.93
 -1 -6 12 26.53 2.32
 -1 -6 12 35.36 2.44
 1 6 -12 32.44 2.48
 1 6 -12 31.73 2.56
 -1 -6 12 30.58 2.4
 1 6 -11 1.12 1
 -1 -6 11 1.51 0.92
 -1 -6 11 0.91 0.89
 1 6 -11 1.53 1.11
 1 6 -11 1.28 1.01
 -1 -6 11 0.63 0.85
 1 6 -10 102.59 5.98
 1 6 -10 86.72 5.96
 -1 -6 10 86.19 5.8
 -1 -6 9 119.01 7.71
 1 6 -9 138.89 7.89
 1 6 -9 115.63 7.88
 1 6 -9 122.68 7.89
 -1 -6 9 129.57 7.75
 1 6 -8 70.93 4.54
 -1 -6 8 70.67 4.56
 1 6 -8 72.53 4.63
 1 6 -8 69.99 4.71
 -1 -6 8 70.09 4.51
 -1 -6 8 73.22 5.19
 1 6 -8 61.73 4.59
 1 6 -8 65.71 5.07
 1 6 -7 46.12 3.26
 1 6 -7 49.31 3.43
 1 6 -7 48.53 3.44
 1 6 -7 52.78 3.87
 -1 -6 7 52.87 3.9
 -1 -6 7 44.47 3.16
 -1 -6 7 51.32 3.26
 -1 -6 7 46.5 3.31
 1 6 -7 44.41 3.32
 -1 -6 7 47.29 3.33
 -1 -6 7 55.45 3.97
 1 6 -6 209.39 12.47
 -1 -6 6 180.6 11.89
 -1 -6 6 218.02 12.8
 1 6 -6 211.38 12.13
 1 6 -6 218.41 12.59
 -1 -6 6 207.51 12.06
 -1 -6 6 199.41 12.58
 1 6 -6 196.21 12.07
 1 6 -6 209.45 11.96
 -1 -6 6 203.93 11.93
 1 6 -6 182.19 11.99
 1 6 -5 17.09 1.42
 1 6 -5 21.12 1.98
 -1 -6 5 16.11 1.48
 -1 -6 5 17.78 1.44
 1 6 -5 20.75 1.91
 -1 -6 5 22.94 2.28
 -1 -6 5 17.89 1.95
 -1 -6 5 18.39 1.61
 1 6 -4 68.71 4.38
 1 6 -4 73.44 5
 -1 -6 4 71.47 4.52
 -1 -6 4 74.95 5.28
 1 6 -4 69 4.85
 1 6 -3 0.96 0.51
 1 6 -3 1.55 0.73
 -1 -6 3 1.07 1.01
 -1 -6 3 -0.11 0.72
 1 6 -3 2.26 0.86
 1 6 -2 88.62 5.69
 -1 -6 2 85.78 5.95
 1 6 -2 84.35 5.36
 1 6 -2 78.61 5.05
 1 6 -2 79.97 5.11
 -1 -6 2 84.61 5.13
 1 6 -1 -0.23 0.47
 1 6 -1 0.1 0.68
 -1 -6 1 -0.14 0.49
 -1 -6 1 0.46 0.64
 1 6 -1 -0.17 1.2
 1 6 -1 -0.15 0.66
 1 6 -1 -0.14 0.58
 -1 -6 1 -0.51 0.88
 1 6 0 5.29 1.14
 -1 -6 0 7.41 1.5
 -1 -6 0 5.6 1.14
 1 6 0 6 0.93
 1 6 0 4.3 1.33
 -1 -6 0 6.72 0.88
 1 6 0 5.98 1.08
 -1 -6 0 6.09 0.93
 -1 -6 -1 19.4 2.23
 -1 -6 -1 17.84 1.61
 1 6 1 22.56 2.08
 -1 -6 -1 19.2 1.66
 1 6 1 18.05 2.18
 1 6 1 17.57 1.9
 -1 -6 -1 16.37 1.58
 1 6 1 22.14 1.99
 1 6 2 7.22 1.3
 -1 -6 -2 7.31 1.02
 1 6 2 8.43 1.36
 -1 -6 -2 8.7 1.52
 1 6 2 9.1 1.64
 -1 -6 -2 7.32 1.11
 1 6 2 8.39 1.32
 1 6 3 37.41 3.31
 1 6 3 37.59 2.53
 -1 -6 -3 35.95 2.62
 -1 -6 -3 30.66 2.57
 -1 -6 -3 36.4 2.76
 1 6 3 38.58 2.99
 -1 -6 -3 30.02 3.11
 -1 -6 -4 19.76 1.61
 -1 -6 -4 19.9 1.83
 1 6 4 21.16 2.45
 -1 -6 -4 19.49 2.31
 1 6 4 21.92 2.07
 -1 -6 -4 23.68 2
 1 6 4 18.5 1.6
 -1 -6 -5 12.64 1.55
 -1 -6 -5 14.06 1.35
 1 6 5 13.1 1.81
 1 6 5 12.83 1.27
 -1 -6 -5 10.5 1.5
 -1 -6 -5 12.66 1.8
 -1 -6 -5 15.67 1.45
 1 6 5 10.95 1.48
 -1 -6 -5 12.73 1.5
 1 6 6 30.19 3.05
 -1 -6 -6 30.23 2.58
 -1 -6 -6 34.02 2.66
 1 6 6 35.5 2.43
 -1 -6 -6 34.64 2.59
 1 6 6 33.79 2.41
 -1 -6 -6 33.59 2.51
 -1 -6 -6 32.6 2.69
 -1 -6 -7 1.79 1.08
 -1 -6 -7 1.77 1.13
 1 6 7 4.15 0.89
 -1 -6 -7 2.84 1.03
 -1 -6 -7 1.13 1.01
 1 6 7 1.86 0.83
 -1 -6 -8 1.14 1.06
 -1 -6 -8 -0.42 0.96
 1 6 8 0.21 0.86
 -1 -6 -8 -0.36 1.04
 -1 -6 -8 0.38 1.05
 1 6 8 0.49 0.81
 1 6 9 21.21 1.9
 -1 -6 -9 25.08 2
 -1 -6 -9 22.72 2.08
 -1 -6 -9 21.74 2.05
 -1 -6 -9 21.13 1.95
 1 6 9 20.93 1.87
 -1 -6 -9 19.97 2.06
 -1 -6 -10 25.57 2.42
 -1 -6 -10 33.31 2.44
 1 6 10 28.34 2.31
 -1 -6 -10 29.09 2.45
 1 6 10 30.21 2.3
 -1 -6 -10 34.01 2.55
 -1 -6 -11 18.14 1.71
 -1 -6 -11 16.38 1.7
 -1 -6 -11 19.44 1.86
 -1 -6 -11 19.44 1.73
 1 6 11 18.94 1.68
 1 6 11 18.16 1.61
 -1 -6 -12 11.03 1.27
 1 6 12 10.6 1.2
 1 6 12 9.77 1.12
 -1 -6 -12 10.82 1.34
 -1 -6 -13 16.04 1.39
 1 6 13 11.29 1.17
 1 6 13 11.68 1.15
 1 6 13 13.37 1.16
 1 6 13 12.36 1.25
 1 6 14 0.29 0.47
 -1 -6 -14 0.37 0.58
 1 6 14 -0.07 0.53
 -1 -7 15 15.15 1.2
 1 7 -15 19.4 1.36
 1 7 -14 3.4 0.95
 -1 -7 14 3.81 0.71
 -1 -7 13 1.96 0.7
 1 7 -13 1.84 1.05
 -1 -7 13 1.69 0.78
 1 7 -13 2.5 0.92
 -1 -7 12 24.7 1.84
 1 7 -12 18.53 1.77
 1 7 -12 21.31 1.93
 -1 -7 12 22.65 1.85
 -1 -7 11 6.4 1.07
 1 7 -11 6.34 1.24
 -1 -7 11 6.36 1.14
 1 7 -11 3.75 1.06
 -1 -7 11 5.35 0.99
 -1 -7 10 11.46 1.29
 -1 -7 10 11.83 1.26
 -1 -7 10 8.56 1.43
 1 7 -10 9.09 1.36
 1 7 -10 10.83 1.45
 -1 -7 10 10.04 1.28
 1 7 -9 0.93 0.91
 1 7 -9 0.64 0.68
 -1 -7 9 0.2 0.75
 1 7 -9 0.08 0.95
 -1 -7 9 0.22 0.75
 1 7 -9 -0.2 1.09
 1 7 -9 2.34 1.03
 -1 -7 9 0.48 0.9
 1 7 -8 126.06 8.39
 -1 -7 8 139.47 8.21
 1 7 -8 135.69 8.25
 1 7 -8 135.82 8.32
 1 7 -8 123.88 8.36
 -1 -7 8 138.26 8.33
 -1 -7 7 12.21 1.25
 -1 -7 7 9.37 1.14
 -1 -7 7 13.26 1.51
 1 7 -7 11.01 1.52
 1 7 -7 12.46 1.6
 1 7 -7 9.86 1.43
 1 7 -7 14 1.4
 1 7 -6 26.52 2.05
 1 7 -6 24.81 2.21
 -1 -7 6 26.22 2.78
 -1 -7 6 26.16 2.02
 -1 -7 6 26.69 2.24
 -1 -7 6 29.74 2.7
 1 7 -6 27.75 2.27
 -1 -7 6 27.46 2.13
 -1 -7 6 26.93 1.98
 1 7 -6 24.16 2.17
 -1 -7 6 24.15 2.15
 1 7 -6 22.9 2.41
 1 7 -5 7.39 1.02
 1 7 -5 7.68 1.17
 -1 -7 5 8.24 1.23
 1 7 -5 9.46 1.28
 1 7 -5 8.54 1.44
 -1 -7 5 7.36 1.07
 -1 -7 5 9.19 1.64
 -1 -7 5 8.64 1.24
 1 7 -5 7.32 1.26
 -1 -7 5 8.25 1.24
 1 7 -4 36.08 2.51
 -1 -7 4 33.78 2.66
 -1 -7 4 40.96 3.57
 -1 -7 4 32.73 2.67
 -1 -7 4 40.02 2.59
 1 7 -4 36.57 2.97
 1 7 -4 35.29 2.68
 1 7 -4 33.82 3.11
 1 7 -4 38.92 2.77
 -1 -7 3 8.28 1.25
 -1 -7 3 7.78 1.02
 1 7 -3 8.45 1.22
 1 7 -3 7.18 1.37
 -1 -7 3 6.56 1.14
 1 7 -3 8.27 1.11
 -1 -7 3 9.15 1.13
 -1 -7 3 9.84 1.77
 1 7 -3 4.92 1.01
 1 7 -2 6.32 0.78
 1 7 -2 7.67 1.37
 -1 -7 2 4.4 1.32
 -1 -7 2 4.61 0.92
 -1 -7 2 6.44 1.11
 -1 -7 2 5.63 1.2
 -1 -7 2 4.98 1.03
 1 7 -2 6.25 1.06
 -1 -7 2 4.6 1.1
 -1 -7 1 0.86 0.73
 1 7 -1 1.39 0.83
 1 7 -1 0.27 0.62
 -1 -7 1 -0.56 0.87
 1 7 -1 0.13 0.77
 -1 -7 1 0.16 0.95
 -1 -7 0 0.56 0.88
 -1 -7 0 -0.07 0.89
 1 7 0 -0.33 0.96
 -1 -7 0 -0.27 0.82
 -1 -7 0 0.22 0.99
 1 7 0 -0.14 0.82
 1 7 0 0.98 0.91
 1 7 0 0.23 0.62
 -1 -7 0 -0.63 0.95
 1 7 0 -1.58 1.18
 1 7 1 26.18 2.02
 -1 -7 -1 22.35 2.75
 -1 -7 -1 24.71 2.03
 1 7 1 24.11 2.41
 -1 -7 -1 23.41 2.03
 1 7 1 23.28 2.44
 -1 -7 -1 24.41 2.07
 1 7 1 24.35 2.66
 -1 -7 -1 22.89 2.01
 -1 -7 -2 30.25 2.43
 1 7 2 32.28 2.86
 1 7 2 30.95 2.7
 -1 -7 -2 27.58 2.37
 -1 -7 -2 28.11 2.26
 -1 -7 -2 27.7 3.05
 1 7 2 30.36 2.83
 1 7 2 37.15 3.28
 -1 -7 -2 30.75 2.43
 1 7 2 33.54 2.37
 -1 -7 -2 28.55 2.38
 -1 -7 -3 14.51 1.5
 -1 -7 -3 11.75 1.3
 -1 -7 -3 11.04 1.45
 -1 -7 -3 9.75 1.86
 1 7 3 13.1 1.34
 -1 -7 -3 12.3 1.48
 1 7 3 13.47 2.01
 1 7 3 11.66 1.62
 1 7 3 13.34 1.4
 1 7 3 10.96 1.68
 1 7 3 7.8 1.6
 -1 -7 -4 65.05 4.47
 1 7 4 64.93 5.26
 -1 -7 -4 58.65 5.1
 1 7 4 67.13 4.98
 1 7 4 70.56 4.44
 -1 -7 -4 62.06 4.25
 1 7 4 74.26 4.37
 -1 -7 -4 60.5 4.43
 -1 -7 -4 66.41 4.4
 -1 -7 -4 65.85 4.33
 -1 -7 -4 63.58 4.48
 1 7 5 140.99 9.17
 -1 -7 -5 130.81 8.51
 -1 -7 -5 144.44 8.44
 -1 -7 -5 122.34 8.23
 -1 -7 -5 139.47 8.41
 1 7 5 139.82 8.47
 1 7 5 156.32 9.61
 1 7 5 139.22 8.4
 -1 -7 -6 18.91 1.78
 1 7 6 19.35 1.76
 -1 -7 -6 17.99 1.97
 1 7 6 20.74 1.88
 -1 -7 -6 16.52 1.89
 -1 -7 -6 16.06 1.96
 1 7 6 20.42 2.58
 -1 -7 -6 17.78 1.76
 1 7 7 0.24 1.6
 1 7 7 1.65 0.87
 -1 -7 -7 1.74 1.09
 -1 -7 -7 1.3 1.17
 1 7 7 0.2 0.78
 -1 -7 -7 0.4 1.16
 1 7 7 1.98 0.96
 -1 -7 -7 3.26 1.01
 1 7 7 3.01 1.07
 1 7 8 17.36 1.55
 -1 -7 -8 15.24 1.74
 1 7 8 14.45 2.24
 1 7 8 16.97 1.66
 1 7 8 17.86 1.74
 1 7 8 15.14 1.51
 -1 -7 -8 14.91 1.68
 -1 -7 -8 14.9 1.81
 -1 -7 -8 15.13 1.87
 -1 -7 -9 5.9 1.15
 -1 -7 -9 4.92 1.13
 -1 -7 -9 4.1 1.09
 -1 -7 -9 6.22 1.26
 1 7 9 5.47 1.01
 -1 -7 -9 3.82 1.29
 1 7 9 5.21 1.09
 1 7 9 3.83 1.49
 1 7 9 5.87 1.19
 1 7 9 5.74 1
 -1 -7 -10 44.39 3.05
 -1 -7 -10 44.11 3.19
 1 7 10 40.56 2.97
 1 7 10 48.45 3.09
 1 7 10 40.84 3.1
 -1 -7 -10 45.31 3.16
 -1 -7 -10 43.12 3.17
 1 7 11 1.16 0.75
 -1 -7 -11 0.52 0.84
 1 7 11 0.06 0.8
 1 7 11 0.35 0.69
 -1 -7 -11 0.47 0.86
 -1 -7 -11 0.5 0.81
 1 7 12 17.26 1.41
 -1 -7 -12 15.97 1.38
 1 7 12 14.43 1.35
 1 7 13 26.37 1.57
 -1 -7 -13 22.66 1.46
 1 8 -14 16.44 1.3
 -1 -8 13 4.64 0.66
 -1 -8 13 5.03 0.75
 1 8 -13 6.69 0.97
 1 8 -13 6.24 0.89
 1 8 -12 17.59 1.62
 -1 -8 12 14.35 1.27
 -1 -8 12 16.33 1.45
 1 8 -12 14.5 1.48
 -1 -8 11 6.2 0.84
 1 8 -11 6.38 1.14
 -1 -8 11 4.86 1.08
 -1 -8 10 0.25 1
 1 8 -10 0.53 1
 1 8 -10 0.89 0.83
 -1 -8 10 2.05 0.96
 1 8 -9 140.14 8.62
 -1 -8 9 146.99 8.62
 -1 -8 9 134.81 8.48
 1 8 -9 138.59 8.45
 1 8 -9 129.65 8.58
 1 8 -9 141.27 8.3
 -1 -8 9 131.11 8.35
 -1 -8 8 111.17 7.34
 1 8 -8 125.66 7.34
 1 8 -8 112.86 7.42
 1 8 -8 122.51 7.47
 -1 -8 8 117.06 7.18
 1 8 -8 112.86 7.13
 -1 -8 7 101.39 6.68
 -1 -8 7 99.55 6.72
 -1 -8 7 104.94 6.64
 1 8 -7 118.03 6.99
 1 8 -7 103.94 6.92
 1 8 -7 122.23 6.9
 -1 -8 7 117.13 6.96
 1 8 -7 106.32 6.85
 -1 -8 6 150.55 9.28
 1 8 -6 152.5 9.48
 1 8 -6 173.28 9.53
 -1 -8 6 162.51 9.47
 -1 -8 6 144.67 9.31
 1 8 -6 140.48 9.34
 -1 -8 6 143.18 10.26
 -1 -8 5 25.26 2.14
 -1 -8 5 29.44 2.33
 1 8 -5 30.52 2.34
 -1 -8 5 26.12 2.26
 1 8 -5 27.6 2.3
 1 8 -5 23.88 2.22
 -1 -8 4 131.41 8.66
 1 8 -4 125.45 7.56
 -1 -8 4 115.15 7.5
 -1 -8 4 124.92 7.36
 -1 -8 4 113.13 7.4
 1 8 -4 113.77 7.44
 -1 -8 3 8.95 1.27
 1 8 -3 8.98 1.38
 -1 -8 3 8.56 1.38
 1 8 -3 10.57 1.37
 1 8 -3 9.33 1.66
 -1 -8 3 8.75 1.44
 -1 -8 3 7.93 1.76
 -1 -8 3 8.56 1.24
 -1 -8 3 11.58 1.67
 -1 -8 2 44.64 3.39
 1 8 -2 54.25 3.55
 -1 -8 2 46.45 3.35
 -1 -8 2 51.55 3.53
 -1 -8 2 46.66 3.5
 1 8 -2 55.29 4.07
 -1 -8 2 47.69 4.39
 -1 -8 2 51.59 4
 1 8 -2 44.8 3.4
 1 8 -2 46.45 3.99
 1 8 -1 204.93 12.17
 -1 -8 1 194.43 11.48
 -1 -8 1 183.87 11.3
 1 8 -1 190.22 11.4
 -1 -8 1 193.66 12.08
 -1 -8 1 177.2 11.36
 -1 -8 1 185.57 11.39
 -1 -8 0 0.56 0.87
 -1 -8 0 2.11 1.06
 -1 -8 0 0.55 1.1
 -1 -8 0 3.02 0.88
 -1 -8 0 2.11 1.19
 1 8 0 1.41 0.74
 1 8 0 2.51 1.13
 -1 -8 0 1.26 1
 1 8 0 0.96 1.09
 -1 -8 0 1.97 0.94
 1 8 0 0.65 1.01
 -1 -8 -1 35.05 2.66
 1 8 1 32.71 3.16
 1 8 1 28.77 3.1
 -1 -8 -1 38.52 2.78
 -1 -8 -1 35.99 2.66
 -1 -8 -1 35.5 2.8
 -1 -8 -1 32.18 3.54
 -1 -8 -1 37.69 2.7
 -1 -8 -1 28.79 2.63
 1 8 1 34.88 2.52
 1 8 1 37.37 2.7
 1 8 2 3.2 1.5
 -1 -8 -2 2.43 0.95
 -1 -8 -2 3.14 1.23
 -1 -8 -2 3.64 1.09
 1 8 2 5.68 1.12
 -1 -8 -2 2.97 1.08
 1 8 2 5.38 1.15
 -1 -8 -2 5.51 1.61
 -1 -8 -2 6.21 1.24
 1 8 3 33.42 3.31
 -1 -8 -3 27.54 2.39
 -1 -8 -3 35.63 2.64
 1 8 3 33.15 2.45
 -1 -8 -3 26.07 3.25
 -1 -8 -3 33.37 2.59
 1 8 3 31.14 2.49
 -1 -8 -3 28.72 2.56
 -1 -8 -4 56.52 4.14
 1 8 4 70.94 4.39
 -1 -8 -4 64.71 4.35
 1 8 4 68.23 4.31
 -1 -8 -4 62.73 4.45
 -1 -8 -4 67.18 4.47
 -1 -8 -4 58.54 4.39
 -1 -8 -4 62.94 5.27
 1 8 4 65.26 5.17
 1 8 5 70.13 4.2
 -1 -8 -5 57.19 4.27
 -1 -8 -5 65.01 4.36
 1 8 5 63.03 5.09
 -1 -8 -5 58.85 4.15
 -1 -8 -5 55.44 4.29
 1 8 5 61.42 4.25
 1 8 6 74.37 4.68
 -1 -8 -6 67.1 4.77
 1 8 6 72.97 4.76
 1 8 6 63.95 5.54
 -1 -8 -7 1.83 1.23
 -1 -8 -7 2.42 1.16
 1 8 7 2.52 1
 1 8 7 2.23 1.32
 1 8 7 2.9 1.07
 -1 -8 -7 4.71 1
 -1 -8 -7 2.03 1.22
 1 8 8 3.85 1.13
 -1 -8 -8 3.97 0.8
 -1 -8 -8 2.45 1.08
 -1 -8 -8 5.24 1.22
 1 8 8 3.25 0.98
 -1 -8 -8 3.61 1.28
 1 8 8 3.73 1.37
 -1 -8 -8 4.7 1.04
 -1 -8 -9 9.66 1.06
 -1 -8 -9 11.5 1.41
 -1 -8 -9 7.35 1.38
 -1 -8 -9 10.37 1.31
 -1 -8 -9 9.97 1.26
 1 8 9 10.82 1.33
 1 8 9 11.15 1.22
 -1 -8 -10 20.29 1.66
 1 8 10 24.2 1.82
 -1 -8 -10 23.39 1.95
 -1 -8 -10 25.5 1.99
 -1 -8 -10 24.7 1.81
 1 8 10 23.49 1.91
 -1 -8 -11 37.74 2.34
 -1 -8 -11 35.68 2.33
 1 8 11 34.14 2.25
 1 8 11 36.13 2.35
 1 8 12 2.49 0.58
 1 9 -13 5.33 0.66
 1 9 -12 1.63 0.64
 -1 -9 12 1.67 0.64
 1 9 -12 1.51 0.73
 -1 -9 11 27.87 2.04
 1 9 -11 24.04 2
 1 9 -10 30.49 2.5
 -1 -9 10 33.98 2.51
 -1 -9 10 34.46 2.42
 1 9 -9 3.61 1.1
 1 9 -9 3.21 0.86
 -1 -9 9 4.11 1.16
 -1 -9 9 4.38 1.03
 1 9 -8 25.29 2.22
 1 9 -8 25.99 2.05
 -1 -9 8 25.73 2.2
 1 9 -8 25.2 2.18
 1 9 -8 26.33 1.92
 1 9 -7 42.86 3.14
 -1 -9 7 40.69 3.13
 1 9 -7 40.96 2.99
 1 9 -7 42.53 3.16
 -1 -9 7 47.05 3.2
 -1 -9 7 43.12 2.96
 1 9 -7 40.08 3.08
 -1 -9 7 37.77 2.86
 -1 -9 6 9.75 1.29
 1 9 -6 12.63 1.54
 -1 -9 6 13.84 1.64
 1 9 -6 12.58 1.49
 -1 -9 6 10.36 1.44
 1 9 -6 9.98 1.47
 1 9 -5 28.15 2.43
 1 9 -5 28.62 2.44
 -1 -9 5 27.89 2.41
 1 9 -5 31.64 2.47
 -1 -9 5 27.96 2.3
 1 9 -4 3.23 1.13
 -1 -9 4 2.29 0.99
 -1 -9 4 1.54 1.15
 -1 -9 4 2.74 1.18
 1 9 -4 3.86 1.2
 1 9 -3 31.41 2.54
 -1 -9 3 30.01 2.36
 -1 -9 3 29.59 2.62
 1 9 -3 32.08 2.49
 -1 -9 3 31.7 2.61
 -1 -9 3 28.04 2.43
 -1 -9 2 3.3 1.32
 1 9 -2 2 1.06
 -1 -9 2 3.3 1.2
 -1 -9 2 4.18 1.1
 1 9 -2 2.94 1.07
 -1 -9 2 3.45 0.95
 -1 -9 1 1.03 1.02
 1 9 -1 0.09 1
 -1 -9 1 0.6 0.97
 -1 -9 1 -0.28 1.1
 -1 -9 1 -0.37 0.79
 1 9 -1 1.65 1.04
 -1 -9 0 1.62 0.99
 -1 -9 0 2.16 0.96
 -1 -9 0 4.24 1.33
 -1 -9 0 2.94 1.15
 1 9 0 2.52 1.11
 -1 -9 0 3.51 1.09
 -1 -9 0 1.38 0.88
 -1 -9 -1 0.5 0.94
 -1 -9 -1 -0.33 0.95
 -1 -9 -1 1.49 1
 1 9 1 0.95 1.1
 1 9 1 0.47 0.93
 -1 -9 -1 0.69 1.23
 -1 -9 -1 1.29 1.17
 -1 -9 -1 -0.42 0.96
 -1 -9 -2 -0.81 0.93
 1 9 2 0.82 0.77
 -1 -9 -2 -0.35 0.99
 -1 -9 -2 -0.47 1.13
 -1 -9 -2 -2.11 1.32
 1 9 2 -0.52 1.03
 1 9 2 -1.11 1.09
 -1 -9 -2 0.35 0.97
 -1 -9 -3 2.51 0.89
 -1 -9 -3 3.37 1.17
 -1 -9 -3 5.88 1.28
 1 9 3 3.29 1.03
 1 9 3 2 0.82
 1 9 3 2.22 1.14
 -1 -9 -3 1.72 1.09
 -1 -9 -3 2.84 1.26
 -1 -9 -4 -0.09 1.08
 1 9 4 -1.15 0.98
 1 9 4 -0.62 0.76
 1 9 4 0.67 1.05
 -1 -9 -4 1.29 1.05
 -1 -9 -4 -0.14 0.7
 1 9 4 0.22 1.21
 -1 -9 -4 0.19 1.1
 1 9 5 221.85 12.69
 -1 -9 -5 202.08 12.78
 -1 -9 -5 205.87 12.66
 -1 -9 -5 219.76 12.84
 -1 -9 -5 205.32 12.83
 1 9 5 209.77 12.73
 1 9 6 5.66 1.12
 -1 -9 -6 6.52 1.33
 1 9 6 6.29 1.22
 -1 -9 -6 10.01 1.39
 -1 -9 -6 4.99 1.34
 -1 -9 -7 2.49 1.09
 1 9 7 2.57 1.06
 1 9 7 0.45 0.82
 -1 -9 -8 5.1 1.04
 1 9 8 6.96 0.95
 -1 -9 -8 3.9 1.06
 1 9 8 3.79 1.02
 -1 -9 -8 5.07 1.14
 -1 -9 -9 2.03 0.8
 -1 -9 -9 0.88 0.74
 1 9 9 0.7 0.65
 1 9 9 0.46 0.77
 -1 -9 -9 2.61 0.87
 1 9 10 0.82 0.51
 -1 -9 -10 0.27 0.63
 1 9 10 0.83 0.58
 1 9 11 0.62 0.41
 1 10 -11 0.26 0.47
 1 10 -10 5.08 0.88
 -1 -10 10 6.48 0.93
 -1 -10 10 5.16 0.77
 1 10 -9 2.86 0.88
 -1 -10 9 3.79 0.9
 -1 -10 8 53.77 3.56
 1 10 -8 49.09 3.49
 1 10 -8 52.85 3.58
 -1 -10 8 53.46 3.59
 1 10 -7 17.73 1.68
 1 10 -7 16.26 1.6
 -1 -10 7 12.77 1.34
 -1 -10 7 16.84 1.47
 -1 -10 7 15.76 1.66
 1 10 -7 17.95 1.34
 1 10 -7 14.09 1.4
 -1 -10 7 16.77 1.63
 1 10 -6 5.53 0.98
 1 10 -6 6.87 1.14
 -1 -10 6 5.83 1.11
 -1 -10 6 5.35 0.96
 -1 -10 6 7.28 1.27
 1 10 -6 5.74 1.19
 1 10 -6 4.87 1.16
 -1 -10 6 5.98 1.16
 -1 -10 5 40.38 2.87
 1 10 -5 43.09 2.99
 1 10 -5 38.89 2.96
 1 10 -5 43.24 3.06
 -1 -10 5 36.03 2.92
 -1 -10 5 40.66 3
 -1 -10 4 13.64 1.59
 1 10 -4 11.48 1.52
 -1 -10 4 13.62 1.65
 1 10 -4 15.53 1.65
 1 10 -4 14.12 1.52
 -1 -10 4 11.26 1.44
 -1 -10 4 13.22 1.45
 -1 -10 3 40.99 3.23
 -1 -10 3 42.45 3.25
 -1 -10 3 43.41 2.98
 -1 -10 3 43.56 3.12
 1 10 -3 50.68 3.23
 -1 -10 3 41.84 3.05
 1 10 -3 38.68 3.11
 -1 -10 2 40.21 2.96
 -1 -10 2 40.26 3.05
 -1 -10 2 35.99 2.78
 1 10 -2 38.12 2.89
 1 10 -2 45.09 2.96
 -1 -10 2 32.34 2.69
 -1 -10 1 11.96 1.4
 1 10 -1 12.78 1.53
 -1 -10 1 10.54 1.44
 1 10 -1 13.88 1.54
 -1 -10 1 10.16 1.5
 -1 -10 0 0.4 0.89
 -1 -10 0 -0.39 0.82
 -1 -10 0 -0.46 1.21
 -1 -10 0 0.08 1.04
 -1 -10 0 -0.32 0.97
 1 10 0 0.17 0.94
 1 10 0 -1.31 1.03
 -1 -10 -1 67.03 4.11
 -1 -10 -1 49.83 3.89
 1 10 1 58.33 4.01
 -1 -10 -1 64 4.19
 1 10 1 71.14 4.15
 -1 -10 -1 51.47 3.92
 -1 -10 -1 56.36 3.93
 1 10 2 0.41 0.95
 -1 -10 -2 1.32 0.85
 -1 -10 -2 1.82 1.11
 -1 -10 -2 0.84 0.94
 -1 -10 -2 -0.76 1.07
 -1 -10 -2 0.53 0.94
 1 10 2 0.47 1
 -1 -10 -3 44.02 3.05
 -1 -10 -3 37.47 2.92
 -1 -10 -3 42.35 2.96
 -1 -10 -3 44.44 3.04
 1 10 3 41.61 2.96
 -1 -10 -3 32.68 2.75
 -1 -10 -4 1.61 0.72
 1 10 4 2.76 0.95
 -1 -10 -4 4.46 1.06
 -1 -10 -4 3.26 1.05
 1 10 4 1.22 0.95
 -1 -10 -4 3.68 1.06
 -1 -10 -5 1.61 0.84
 -1 -10 -5 -0.22 1.03
 -1 -10 -5 -0.59 0.94
 1 10 5 0.79 0.9
 1 10 5 -0.36 0.79
 -1 -10 -5 -0.59 0.96
 -1 -10 -6 9.59 1.26
 1 10 6 7.61 1.16
 -1 -10 -6 10.23 1.31
 -1 -10 -6 10.52 1.27
 1 10 6 8.09 1.09
 -1 -10 -7 2.6 0.86
 -1 -10 -7 3.36 0.91
 1 10 7 3.31 0.75
 1 10 7 2.99 0.84
 -1 -10 -7 3.72 0.99
 -1 -10 -8 -0.53 0.65
 1 10 8 1.35 0.55
 1 10 8 0.25 0.61
 1 10 9 0.5 0.48
 -1 -10 -9 0.37 0.55
 -1 -11 9 5.94 0.7
 1 11 -8 1.42 0.65
 -1 -11 8 0.55 0.59
 -1 -11 8 1.45 0.67
 -1 -11 7 43.74 2.72
 -1 -11 7 35.65 2.63
 1 11 -7 36.93 2.66
 -1 -11 6 11.34 1.24
 1 11 -6 12.76 1.3
 1 11 -6 11.22 0.98
 -1 -11 5 3.73 0.79
 1 11 -5 5.54 0.92
 1 11 -5 6.18 1.01
 -1 -11 5 3.41 0.85
 1 11 -5 5.06 0.99
 -1 -11 5 4.59 1
 -1 -11 5 4.22 1.05
 -1 -11 4 23.64 1.95
 1 11 -4 26.9 2.09
 1 11 -4 25.9 2.03
 -1 -11 4 20.5 1.89
 -1 -11 4 26.28 2.13
 -1 -11 4 29.2 2.13
 1 11 -4 27.33 2.01
 -1 -11 3 26.99 2.15
 1 11 -3 26.44 2.05
 -1 -11 3 28.3 2.21
 1 11 -3 28.33 2.12
 -1 -11 3 21.84 2.01
 1 11 -2 5.16 1
 -1 -11 2 7.46 0.94
 -1 -11 2 5.77 1.27
 -1 -11 2 7.22 1.16
 1 11 -2 6.25 1.11
 -1 -11 1 5.48 1.03
 1 11 -1 7.68 1.07
 1 11 -1 6.2 1.13
 -1 -11 1 5.94 1.12
 -1 -11 1 5.69 0.99
 -1 -11 0 9.01 1.22
 -1 -11 0 10.43 1.24
 -1 -11 0 11.69 1.49
 1 11 0 12.97 1.32
 1 11 0 10.92 1.34
 -1 -11 0 13.49 1.36
 -1 -11 -1 -0.57 1.01
 -1 -11 -1 -0.09 0.63
 -1 -11 -1 -0.26 0.83
 -1 -11 -1 -0.3 0.72
 1 11 1 -0.13 0.9
 1 11 1 0.74 0.77
 -1 -11 -2 24.52 1.91
 1 11 2 26.15 2
 1 11 2 27.05 2.01
 -1 -11 -2 27.6 2.09
 -1 -11 -2 27.21 2.11
 -1 -11 -2 20.2 1.85
 -1 -11 -3 7.11 1.09
 -1 -11 -3 7.54 1.11
 1 11 3 8.14 1.05
 -1 -11 -3 6.81 1
 1 11 3 6.76 1.05
 -1 -11 -4 22.08 1.68
 1 11 4 18.88 1.55
 -1 -11 -4 16.89 1.56
 1 11 4 18.58 1.59
 1 11 5 1.09 0.68
 1 11 5 -0.57 0.56
 -1 -11 -5 0.33 0.67
 1 11 6 16.56 1.41
 -1 -11 -6 19.55 1.55
 -1 -11 -6 22.12 1.57
 1 11 6 22.11 1.51
 -1 -11 -7 2.88 0.57
 1 11 7 2.08 0.47
 -1 -12 5 4.91 0.75
 -1 -12 4 14.84 1.23
 1 12 -4 11.48 0.96
 -1 -12 3 1.87 0.68
 1 12 -3 1.91 0.66
 1 12 -3 2.27 0.52
 -1 -12 3 0.71 0.71
 1 12 -2 0.53 0.47
 -1 -12 2 0.39 0.58
 1 12 -2 -0.04 0.64
 -1 -12 2 -0.38 0.76
 1 12 -1 16.04 1.33
 1 12 -1 24.93 1.57
 1 12 -1 23 1.5
 1 12 0 2.75 0.53
 1 12 0 2.17 0.67
 -1 -12 0 1.78 0.78
 1 12 0 1.82 0.68
 -1 -12 -1 24.59 1.59
 1 12 1 22.51 1.59
 1 12 1 26.2 1.68
 -1 -12 -2 45.72 2.89
 1 12 2 44.02 2.86
 1 12 3 -0.62 0.44
 2 -13 -2 0.72 0.43
 2 -13 -1 0.09 0.5
 2 -13 1 3.12 0.59
 2 -12 -6 12.11 1.08
 2 -12 -6 13.91 1.18
 2 -12 -5 1.01 0.59
 2 -12 -5 0.92 0.51
 2 -12 -5 -0.19 0.48
 -2 12 5 0.63 0.6
 -2 12 4 6.91 0.86
 2 -12 -4 6.46 0.85
 2 -12 -4 7.09 0.93
 2 -12 -4 4.82 0.7
 2 -12 -3 5.67 0.99
 2 -12 -3 5.23 0.82
 -2 12 3 7.42 0.88
 -2 12 3 6.15 0.92
 2 -12 -2 0.34 0.59
 -2 12 2 0.31 0.61
 2 -12 -2 0.34 0.85
 -2 12 2 0.58 0.76
 -2 12 1 0.3 0.74
 -2 12 1 -0.99 0.69
 2 -12 -1 0.98 0.6
 2 -12 -1 -0.54 0.87
 2 -12 -1 0.05 0.65
 2 -12 0 7.71 1.03
 2 -12 0 7.39 1.02
 -2 12 0 11.03 1.06
 -2 12 0 9.44 1.07
 2 -12 1 4.02 1.03
 2 -12 1 5.1 0.92
 -2 12 -1 4.31 0.87
 2 -12 1 4.79 0.81
 -2 12 -1 3.43 0.71
 -2 12 -1 7.22 0.86
 2 -12 2 3.81 0.78
 2 -12 2 6.67 1.02
 2 -12 2 6.2 0.94
 -2 12 -2 3.69 0.74
 -2 12 -2 3.39 0.85
 -2 12 -2 5.95 0.8
 2 -12 3 1.98 0.82
 -2 12 -3 1.57 0.68
 2 -12 3 0.28 0.5
 2 -12 3 2.19 0.8
 2 -12 4 12.85 1.28
 2 -12 4 16.79 1.49
 2 -12 4 17.1 1.39
 2 -12 5 4.35 0.65
 -2 12 -5 8.48 0.78
 -2 12 -6 3.37 0.55
 2 -12 6 3.04 0.65
 -2 11 9 9.78 0.92
 2 -11 -9 9.32 1.01
 2 -11 -9 11.26 1.01
 2 -11 -8 14.38 1.31
 2 -11 -8 12.45 1.32
 -2 11 8 11.93 1.07
 2 -11 -8 13.79 1.25
 2 -11 -7 1.47 0.82
 -2 11 7 2.73 0.76
 -2 11 7 1.74 0.63
 2 -11 -7 1.35 0.83
 2 -11 -7 1.47 0.75
 -2 11 7 1.49 0.71
 -2 11 6 0.22 0.63
 2 -11 -6 1.49 0.9
 2 -11 -6 0.8 0.75
 -2 11 6 -0.38 0.57
 -2 11 6 -0.84 0.73
 -2 11 6 -0.66 0.83
 2 -11 -6 -0.32 0.67
 2 -11 -6 0.12 0.81
 2 -11 -5 0.24 0.78
 2 -11 -5 0.73 0.57
 -2 11 5 1.15 0.7
 -2 11 5 -0.07 0.82
 2 -11 -5 0.06 0.85
 -2 11 5 0.24 0.86
 2 -11 -5 -0.13 0.87
 2 -11 -5 -0.81 0.87
 -2 11 4 32.3 2.29
 2 -11 -4 31.15 2.46
 2 -11 -4 29.67 2.31
 2 -11 -4 31.6 2.47
 -2 11 4 34.83 2.45
 -2 11 4 34.65 2.45
 2 -11 -4 30.41 2.4
 -2 11 3 1.96 0.89
 2 -11 -3 3.11 0.98
 2 -11 -3 2.93 1.12
 -2 11 3 1.88 0.93
 2 -11 -3 0.84 0.83
 2 -11 -2 6.54 1.3
 2 -11 -2 5.55 1.06
 -2 11 2 7.57 1.16
 2 -11 -2 6.53 0.99
 -2 11 2 7.9 0.99
 -2 11 2 7.55 1.16
 -2 11 2 5.42 0.93
 -2 11 1 10.38 1.09
 2 -11 -1 10.03 1.51
 2 -11 -1 7.17 1.07
 -2 11 1 9.35 1.26
 -2 11 1 8.09 1.13
 2 -11 -1 6.11 1.16
 -2 11 1 7.58 1.2
 2 -11 0 -0.36 0.92
 -2 11 0 -0.54 0.77
 -2 11 0 1.35 0.87
 -2 11 0 -0.63 0.9
 -2 11 -1 16.89 1.57
 2 -11 1 14.94 1.63
 2 -11 1 17.91 1.73
 -2 11 -1 14.48 1.45
 -2 11 -1 13.7 1.51
 2 -11 1 12.42 1.32
 -2 11 -2 2.61 0.94
 2 -11 2 1.02 1.1
 2 -11 2 2.04 0.81
 -2 11 -2 2.17 0.9
 2 -11 2 2.31 1.07
 -2 11 -2 2.26 0.87
 2 -11 3 17.13 1.7
 -2 11 -3 18.33 1.76
 2 -11 3 20.74 1.9
 -2 11 -3 22.04 1.78
 -2 11 -3 21.88 1.79
 2 -11 3 21.27 1.94
 2 -11 4 1.3 0.93
 2 -11 4 2.13 0.86
 -2 11 -4 1.69 0.83
 -2 11 -4 0.94 0.89
 -2 11 -4 1.91 0.81
 2 -11 5 0.57 0.59
 -2 11 -5 0.84 0.73
 2 -11 5 1.02 0.78
 2 -11 5 2.39 1.01
 -2 11 -5 -0.25 0.75
 2 -11 5 0.47 0.74
 -2 11 -6 0.19 0.7
 -2 11 -6 0.05 0.66
 -2 11 -6 2.45 0.79
 2 -11 6 0.06 0.83
 -2 11 -7 3.27 0.71
 -2 11 -7 3.11 0.74
 2 -11 7 3.35 0.83
 -2 11 -8 13.06 1.04
 2 -11 8 9.42 1.02
 -2 11 -9 8.19 0.74
 2 -10 -11 0.88 0.56
 2 -10 -11 1 0.53
 -2 10 11 2.45 0.48
 -2 10 11 0.92 0.5
 2 -10 -10 10.55 1.14
 2 -10 -10 8.58 1.14
 -2 10 10 9.54 1.08
 -2 10 10 10.03 1
 -2 10 10 11.78 1.09
 2 -10 -9 8.39 1.2
 -2 10 9 10.54 1.07
 2 -10 -9 10.87 1.28
 -2 10 9 9.75 1.11
 -2 10 9 12.4 1.21
 -2 10 9 10.11 1.17
 2 -10 -8 -0.36 0.95
 2 -10 -8 -0.07 0.88
 -2 10 8 0.68 0.82
 -2 10 8 -0.06 0.82
 -2 10 8 0.17 0.7
 -2 10 8 -0.33 0.78
 2 -10 -7 2.06 1
 2 -10 -7 3.07 1.19
 -2 10 7 5.75 1.03
 -2 10 7 3.28 0.91
 -2 10 7 5.33 1.08
 -2 10 7 5.37 1.06
 2 -10 -7 3.98 1.09
 -2 10 6 22.6 1.87
 2 -10 -6 21.53 2.06
 2 -10 -6 20.3 1.96
 -2 10 6 22.21 1.95
 2 -10 -6 18.62 1.85
 -2 10 6 23.45 1.92
 -2 10 6 24.08 1.97
 2 -10 -6 21.93 2.04
 2 -10 -5 61.88 4.41
 2 -10 -5 68.19 4.49
 -2 10 5 64.65 4.34
 -2 10 5 75.21 4.52
 2 -10 -5 61.38 4.39
 -2 10 5 63.2 4.34
 -2 10 5 68.83 4.41
 2 -10 -5 64.63 4.48
 2 -10 -4 9.24 1.43
 2 -10 -4 9.8 1.41
 -2 10 4 11.59 1.42
 -2 10 4 10.25 1.28
 2 -10 -4 8.38 1.28
 -2 10 4 9.85 1.24
 -2 10 4 8.25 1.34
 2 -10 -4 6.44 1.29
 2 -10 -3 38.87 2.88
 -2 10 3 40.46 2.9
 2 -10 -3 40.66 3.03
 2 -10 -3 39.01 3.05
 -2 10 3 44.27 3.04
 -2 10 3 39.05 2.89
 -2 10 3 46.39 3.05
 2 -10 -3 31.81 2.91
 2 -10 -2 -0.09 1.12
 -2 10 2 -0.38 0.88
 -2 10 2 -0.07 0.86
 -2 10 2 -1.05 0.97
 2 -10 -2 -0.15 0.91
 2 -10 -2 0.08 0.96
 -2 10 2 1.78 1.01
 2 -10 -2 -0.22 0.83
 2 -10 -1 9.06 1.3
 2 -10 -1 8.15 1.53
 2 -10 -1 8.47 1.26
 -2 10 1 7.74 1.28
 -2 10 1 7.73 1.29
 -2 10 0 70.79 4.44
 -2 10 0 65.62 4.43
 2 -10 0 59.14 4.25
 -2 10 0 72.14 4.52
 2 -10 0 65.89 4.52
 2 -10 1 3.65 0.93
 -2 10 -1 3.76 1.06
 -2 10 -1 3.15 0.96
 2 -10 1 4.76 1.18
 -2 10 -1 6.02 1.14
 -2 10 -1 4.31 1.1
 2 -10 1 3.86 1.22
 2 -10 2 43.99 3.12
 2 -10 2 41.26 3.31
 2 -10 2 46.11 3.35
 -2 10 -2 45.52 3.2
 -2 10 -2 44.76 3.18
 -2 10 -2 44.39 3.17
 -2 10 -2 40.35 3.03
 -2 10 -3 15.55 1.58
 -2 10 -3 18.5 1.78
 2 -10 3 17.73 1.9
 -2 10 -3 16.36 1.73
 2 -10 3 19.94 1.78
 -2 10 -3 19.14 1.78
 2 -10 3 17.66 1.86
 -2 10 -4 19.61 1.63
 -2 10 -4 14.9 1.46
 2 -10 4 19.16 1.83
 -2 10 -4 21.67 1.84
 2 -10 4 14.55 1.72
 -2 10 -4 21.63 1.8
 -2 10 -4 18.24 1.79
 -2 10 -5 6.01 0.94
 2 -10 5 3.57 1.1
 2 -10 5 7.07 1.34
 -2 10 -5 7.2 1.23
 2 -10 5 8.49 1.24
 -2 10 -5 6.16 1.15
 -2 10 -5 6.98 1.22
 -2 10 -6 64.46 4.16
 2 -10 6 54.68 4.1
 2 -10 6 67.81 4.35
 2 -10 6 67.59 4.42
 -2 10 -6 75.91 4.36
 2 -10 6 61.21 4.17
 -2 10 -6 70.48 4.38
 -2 10 -7 189.98 11.26
 2 -10 7 171.07 11.17
 -2 10 -7 203.52 11.31
 -2 10 -7 188.14 11.39
 2 -10 7 184.35 11.39
 -2 10 -7 206.06 11.38
 2 -10 8 54.12 3.71
 2 -10 8 55.3 3.73
 2 -10 8 51.41 3.55
 -2 10 -8 61.77 3.69
 -2 10 -8 60.46 3.78
 -2 10 -8 57.16 3.65
 -2 10 -9 1.05 0.68
 -2 10 -9 0.34 0.67
 2 -10 9 -0.38 0.48
 2 -10 9 0.13 0.59
 -2 10 -9 0.96 0.73
 2 -10 10 5.68 0.8
 -2 10 -10 6.95 0.78
 -2 9 13 3.1 0.49
 -2 9 13 2.57 0.47
 -2 9 12 1.72 0.64
 2 -9 -12 2.72 0.64
 -2 9 12 2.86 0.65
 2 -9 -12 1.93 0.68
 -2 9 11 1.98 0.7
 -2 9 11 1.05 0.76
 2 -9 -11 0.79 0.78
 -2 9 11 0.85 0.77
 2 -9 -11 2.41 0.85
 2 -9 -11 2.17 0.92
 2 -9 -10 5.08 1.08
 -2 9 10 2.62 0.84
 -2 9 10 4.07 0.99
 2 -9 -10 5.31 1.14
 -2 9 10 5.69 1.03
 2 -9 -10 4.25 1.13
 -2 9 9 4.9 0.95
 -2 9 9 4.54 1.02
 2 -9 -9 4.52 1.21
 -2 9 9 3.31 1.05
 2 -9 -9 2.14 1.13
 2 -9 -8 10.44 1.52
 -2 9 8 12.32 1.41
 -2 9 8 8.93 1.38
 2 -9 -8 12.76 1.53
 -2 9 8 11.02 1.35
 -2 9 7 0.16 0.85
 2 -9 -7 -0.17 0.96
 2 -9 -7 -0.09 1.05
 -2 9 7 0.77 0.94
 -2 9 7 -0.55 0.99
 -2 9 6 33.67 2.73
 2 -9 -6 38.8 2.85
 -2 9 6 35.21 2.73
 2 -9 -6 36.39 2.98
 2 -9 -6 33.34 2.71
 -2 9 6 41.56 2.84
 -2 9 5 3.42 1.01
 2 -9 -5 3.6 1.09
 2 -9 -5 4.18 1.18
 2 -9 -5 3.32 1.21
 -2 9 5 2.13 0.99
 -2 9 5 4.93 1.16
 2 -9 -4 120.09 7.67
 2 -9 -4 123.38 7.81
 -2 9 4 129.49 7.75
 -2 9 4 136.81 7.85
 -2 9 4 123.68 7.71
 2 -9 -4 113.81 7.78
 -2 9 4 120.09 7.73
 2 -9 -3 2.96 1.19
 -2 9 3 3.3 1
 2 -9 -3 1.08 1.12
 -2 9 3 3.72 1.04
 2 -9 -3 3.44 1
 2 -9 -3 4.01 1.5
 -2 9 3 5.5 1.13
 -2 9 3 2.97 1.12
 2 -9 -2 0.85 0.95
 2 -9 -2 -0.16 0.97
 -2 9 2 0.64 0.88
 -2 9 2 -0.23 0.88
 -2 9 2 0.98 1.02
 2 -9 -2 -0.85 1.22
 -2 9 2 0.9 0.99
 -2 9 1 56.28 4.05
 2 -9 -1 62.8 4.27
 2 -9 -1 59.84 4.11
 2 -9 -1 54.98 3.93
 -2 9 1 68.87 4.26
 2 -9 -1 64.65 4.21
 -2 9 1 64.24 4.13
 -2 9 1 59.09 4.12
 2 -9 0 15.4 1.77
 2 -9 0 15.81 1.56
 2 -9 0 15.81 1.59
 -2 9 0 16.11 1.61
 -2 9 0 16.96 1.67
 -2 9 0 15.77 1.66
 2 -9 1 0.38 0.84
 2 -9 1 0.92 1.06
 2 -9 1 1.8 1.13
 -2 9 -1 1.43 0.92
 -2 9 -1 1.88 1.03
 -2 9 -1 1.42 1
 2 -9 2 5.86 1.33
 2 -9 2 6.53 1.32
 -2 9 -2 8.29 1.26
 -2 9 -2 5.87 1.08
 -2 9 -2 5.52 1.17
 2 -9 2 5.17 1.11
 -2 9 -2 5.45 1.14
 2 -9 3 9.97 1.37
 2 -9 3 10.2 1.53
 -2 9 -3 11.09 1.46
 -2 9 -3 10.54 1.34
 -2 9 -3 7.8 1.2
 -2 9 -3 11.48 1.42
 -2 9 -3 7.11 1.07
 -2 9 -4 83.43 5.67
 2 -9 4 80.62 5.82
 -2 9 -4 94.8 5.91
 -2 9 -4 87.69 5.84
 2 -9 4 104.01 6.07
 -2 9 -4 86.69 5.76
 2 -9 4 92.4 5.89
 -2 9 -4 92.9 5.9
 2 -9 4 98.63 5.69
 2 -9 5 3.89 0.83
 2 -9 5 1.74 0.98
 2 -9 5 3.77 1.24
 -2 9 -5 1.67 0.89
 2 -9 5 3.44 1.2
 -2 9 -5 3.02 1.08
 -2 9 -5 3.22 1.14
 -2 9 -5 2.84 1.12
 -2 9 -5 4.6 0.98
 -2 9 -6 51.83 3.6
 2 -9 6 47.04 3.51
 2 -9 6 54.34 3.55
 2 -9 6 59.04 3.85
 -2 9 -6 50.67 3.55
 -2 9 -6 57.46 3.76
 -2 9 -6 52.77 3.74
 -2 9 -6 50.29 3.65
 -2 9 -7 74.41 4.9
 2 -9 7 72.47 5
 -2 9 -7 75.62 4.84
 -2 9 -7 79.37 5.06
 2 -9 7 74.09 4.86
 2 -9 7 74.01 5.03
 -2 9 -7 76.64 5.01
 -2 9 -7 80.25 4.92
 2 -9 8 10.3 1.35
 -2 9 -8 10.18 1.4
 2 -9 8 9.88 1.16
 -2 9 -8 10.91 1.16
 -2 9 -8 10.67 1.34
 2 -9 8 7.97 1.3
 -2 9 -8 11.16 1.26
 -2 9 -8 9.62 1.29
 -2 9 -9 94.65 5.66
 2 -9 9 92.87 5.68
 2 -9 9 80.36 5.58
 -2 9 -9 93.51 5.77
 2 -9 9 89.94 5.62
 -2 9 -9 90.16 5.64
 -2 9 -10 -0.56 0.74
 -2 9 -10 1.2 0.83
 -2 9 -10 -0.21 0.75
 2 -9 10 -0.15 0.65
 -2 9 -11 34.53 2.25
 2 -9 11 36.78 2.24
 2 -9 11 32.46 2.24
 -2 9 -11 36.13 2.38
 2 -9 12 1.65 0.44
 -2 9 -12 1.56 0.45
 -2 8 14 1.89 0.49
 -2 8 14 2.85 0.53
 2 -8 -13 1.04 0.62
 2 -8 -13 0.62 0.56
 -2 8 13 0.53 0.67
 -2 8 13 1.95 0.66
 2 -8 -13 0.96 0.59
 2 -8 -12 0.69 0.82
 2 -8 -12 2.92 0.88
 -2 8 12 1.43 0.85
 -2 8 12 2.59 0.87
 2 -8 -12 1.68 0.86
 -2 8 11 1.01 0.9
 2 -8 -11 1.17 1.01
 -2 8 11 0.52 0.89
 2 -8 -11 -0.38 1
 -2 8 10 6.63 1.17
 2 -8 -10 2.53 1.15
 2 -8 -10 4.35 1.2
 -2 8 10 5.03 1.14
 2 -8 -10 5.83 1.27
 2 -8 -9 6.63 1.3
 2 -8 -9 4.79 1.35
 -2 8 9 3.12 1.12
 2 -8 -9 4.99 1.33
 -2 8 9 7.65 1.21
 2 -8 -8 7.3 1.47
 -2 8 8 6.16 1.21
 2 -8 -8 5.41 1.28
 -2 8 8 4.31 1.19
 -2 8 7 0.57 0.98
 -2 8 7 0.41 0.96
 2 -8 -7 0.46 1.03
 2 -8 -6 3.81 1.26
 -2 8 6 5.35 0.87
 -2 8 6 4.04 1.09
 2 -8 -6 5.35 1.11
 2 -8 -6 4.03 1.21
 -2 8 6 4.93 1.1
 2 -8 -5 65.62 4.36
 2 -8 -5 60.44 4.41
 2 -8 -5 67.37 4.4
 -2 8 5 61.55 4.13
 -2 8 5 63.68 4.32
 -2 8 5 70.78 4.39
 2 -8 -4 4.75 1.19
 -2 8 4 3.66 1.01
 -2 8 4 2.9 0.99
 2 -8 -4 3.97 0.96
 -2 8 4 1.98 0.72
 -2 8 4 3.07 1
 2 -8 -4 2.13 1.09
 2 -8 -4 3.14 1.09
 -2 8 4 3.23 0.99
 -2 8 3 120.84 7.34
 2 -8 -3 117.5 7.27
 2 -8 -3 114.35 7.39
 2 -8 -3 122.91 7.44
 -2 8 3 108.08 7.27
 2 -8 -3 117.41 7.3
 -2 8 3 121.44 7.33
 2 -8 -3 122 7.92
 2 -8 -2 135.14 8.63
 -2 8 2 144.1 8.62
 -2 8 2 126.04 8.49
 2 -8 -2 132.76 8.56
 -2 8 2 144.92 8.55
 2 -8 -2 142.88 8.58
 -2 8 2 144.76 8.55
 2 -8 -2 147.29 9.14
 -2 8 1 0.44 0.8
 2 -8 -1 0.32 0.88
 -2 8 1 0.81 0.89
 -2 8 1 0.64 0.83
 2 -8 -1 -0.78 1.06
 2 -8 -1 -0.51 1.2
 2 -8 -1 -0.07 0.88
 2 -8 -1 0.4 0.88
 2 -8 -1 0.37 0.73
 -2 8 1 -0.81 0.87
 -2 8 0 0.73 0.86
 2 -8 0 0.25 1.3
 -2 8 0 0.14 0.85
 2 -8 0 0.27 0.73
 -2 8 0 1.47 0.86
 2 -8 0 0.33 0.79
 -2 8 0 -0.24 0.95
 2 -8 0 -0.69 1.02
 -2 8 -1 1.79 0.93
 2 -8 1 1.36 0.89
 -2 8 -1 2.53 0.95
 -2 8 -1 1.34 0.88
 2 -8 1 -0.09 1.05
 2 -8 1 0.41 0.69
 2 -8 2 5.54 1.18
 2 -8 2 5.45 1.08
 2 -8 2 5.51 1.36
 -2 8 -2 4.34 1.06
 -2 8 -2 5.73 1.09
 -2 8 -2 4.73 1.05
 2 -8 2 5.79 1.14
 2 -8 3 2.59 1.07
 2 -8 3 2.47 0.99
 -2 8 -3 1.1 0.93
 2 -8 3 2.38 0.91
 2 -8 3 2.18 1.02
 -2 8 -3 2.12 0.97
 -2 8 -3 1.22 0.84
 -2 8 -3 1.75 0.89
 -2 8 -3 0.76 0.93
 -2 8 -4 6.26 1.12
 -2 8 -4 7.4 1.14
 2 -8 4 6.64 1.22
 -2 8 -4 7.31 1.22
 -2 8 -4 6.29 1.24
 2 -8 4 4.64 1.47
 2 -8 4 8.02 1.36
 2 -8 4 5.64 1.26
 2 -8 4 6.35 1.21
 -2 8 -4 5.24 1.12
 -2 8 -5 94.77 5.53
 2 -8 5 91.36 6.35
 -2 8 -5 82.66 5.37
 2 -8 5 78.25 5.35
 2 -8 5 87.72 5.55
 -2 8 -5 84.37 5.48
 2 -8 5 70.13 6.13
 -2 8 -5 84.39 5.34
 -2 8 -5 77.71 5.38
 2 -8 6 22.1 2.02
 2 -8 6 22.16 2.01
 -2 8 -6 22.49 1.92
 -2 8 -6 21.96 2.02
 -2 8 -6 19.56 1.9
 -2 8 -6 19.85 1.86
 -2 8 -6 17.86 1.94
 2 -8 6 18.32 2.46
 -2 8 -7 9.67 1.57
 -2 8 -7 11.68 1.36
 2 -8 7 13 1.54
 -2 8 -7 9.46 1.29
 2 -8 7 10.74 1.29
 2 -8 7 9.98 1.46
 -2 8 -7 13.53 1.51
 -2 8 -7 7.92 1.39
 2 -8 8 5.96 1.15
 -2 8 -8 2.18 1.01
 -2 8 -8 4.14 1
 -2 8 -8 3.78 1.23
 -2 8 -8 3.08 1.12
 2 -8 8 4.59 1.09
 2 -8 8 5.02 1.07
 -2 8 -8 3.59 1.12
 -2 8 -9 10.72 1.35
 -2 8 -9 10.69 1.41
 -2 8 -9 13.81 1.62
 -2 8 -9 10.87 1.29
 2 -8 9 9.32 1.36
 2 -8 9 11.61 1.31
 2 -8 9 11.77 1.33
 2 -8 10 9.84 1.26
 -2 8 -10 10.51 1.27
 -2 8 -10 12.96 1.54
 2 -8 10 12.45 1.28
 -2 8 -11 2.5 0.84
 -2 8 -11 3 1.02
 -2 8 -11 2.21 0.91
 2 -8 11 2.42 0.79
 -2 8 -12 2.84 0.74
 -2 8 -12 2.27 0.76
 2 -8 12 1.12 0.65
 2 -8 13 -0.23 0.51
 -2 8 -13 0.53 0.44
 -2 7 15 2.79 0.55
 -2 7 14 0.22 0.68
 2 -7 -14 0.92 0.48
 -2 7 13 7.68 1.08
 2 -7 -13 3.75 0.92
 -2 7 13 6.21 1.03
 2 -7 -13 5.92 0.93
 2 -7 -13 4.76 0.83
 2 -7 -13 5.6 0.93
 2 -7 -12 6.66 1.28
 2 -7 -12 7.33 1.2
 -2 7 12 8.09 1.27
 2 -7 -12 10.65 1.4
 2 -7 -12 10.32 1.09
 2 -7 -12 9 1.28
 -2 7 11 66.07 4.26
 2 -7 -11 57.7 4.07
 2 -7 -11 63.92 4.35
 2 -7 -11 62.08 4.29
 2 -7 -11 72.04 4.43
 2 -7 -11 58.11 4.29
 2 -7 -10 31.61 2.76
 2 -7 -10 32.95 2.77
 -2 7 10 37.56 2.73
 2 -7 -9 22.95 2.25
 2 -7 -9 27.78 2.34
 2 -7 -9 22.26 2.26
 -2 7 9 27.4 2.24
 2 -7 -8 54.95 3.83
 2 -7 -8 49.54 3.79
 -2 7 8 55.84 3.72
 2 -7 -8 50.01 3.74
 2 -7 -7 4.52 1.17
 -2 7 7 2.24 1.04
 -2 7 7 4.12 1.09
 2 -7 -7 3.22 1.21
 2 -7 -7 2.56 1.07
 2 -7 -6 1.08 0.8
 2 -7 -6 0.99 0.97
 -2 7 6 0.76 0.92
 -2 7 6 -0.17 0.95
 -2 7 6 -0.18 0.93
 -2 7 6 0.96 0.88
 2 -7 -6 -0.08 0.82
 2 -7 -6 -0.17 0.87
 -2 7 6 -0.31 0.64
 -2 7 5 7.12 1.15
 2 -7 -5 6.83 1.28
 2 -7 -5 9.11 1.25
 -2 7 5 9.56 1.46
 2 -7 -5 8.07 1.29
 -2 7 5 9.52 1.51
 -2 7 5 7.66 0.97
 2 -7 -5 8.58 1.25
 -2 7 5 7.58 1.17
 2 -7 -5 8.28 1.5
 -2 7 4 133.26 8.19
 -2 7 4 122.9 7.51
 2 -7 -4 123.31 7.53
 -2 7 4 112.78 7.91
 2 -7 -4 122.65 7.57
 2 -7 -4 123.44 8.47
 -2 7 4 117.58 7.36
 2 -7 -4 115.41 7.54
 2 -7 -4 116.98 7.59
 2 -7 -4 122.26 8.08
 -2 7 4 136.89 7.56
 -2 7 3 131.07 8.21
 -2 7 3 134.15 8.4
 2 -7 -3 129.81 7.77
 2 -7 -3 128.9 8.8
 2 -7 -3 136.58 8.34
 -2 7 3 117.65 7.64
 2 -7 -3 127.82 7.86
 2 -7 -2 11.86 1.52
 -2 7 2 12.26 1.26
 2 -7 -2 10.3 1.12
 -2 7 2 9.73 1.32
 2 -7 -2 9.31 1.25
 -2 7 2 11.5 1.56
 2 -7 -2 10.51 2
 2 -7 -2 10.5 1.2
 2 -7 -1 78.98 5.28
 -2 7 1 82.57 5.61
 2 -7 -1 71.73 5.01
 2 -7 -1 83.95 5.65
 2 -7 -1 80.75 6.04
 -2 7 1 81.23 5.05
 -2 7 1 77.02 5.07
 -2 7 1 80.36 5.3
 2 -7 -1 83.83 5.05
 2 -7 0 1.92 1.19
 -2 7 0 1.02 0.8
 -2 7 0 1.8 0.87
 2 -7 0 0.83 1
 -2 7 0 1.37 0.92
 2 -7 0 1.41 0.72
 -2 7 -1 7.91 1.08
 2 -7 1 6.35 1.09
 -2 7 -1 6.89 1.28
 2 -7 1 3.62 1.53
 -2 7 -1 7.46 1.07
 2 -7 1 8.02 1.1
 2 -7 1 8.37 1.54
 2 -7 2 -0.2 1.13
 -2 7 -2 0.33 0.87
 -2 7 -2 1.23 0.89
 2 -7 2 -0.47 0.82
 2 -7 2 0.21 1.24
 2 -7 2 -0.12 0.78
 2 -7 2 -0.48 0.86
 -2 7 -3 0.83 0.81
 2 -7 3 1.78 0.9
 2 -7 3 1.09 0.88
 -2 7 -3 0.87 0.92
 2 -7 3 0.86 1.29
 -2 7 -3 0.28 0.81
 2 -7 3 0.39 0.64
 2 -7 3 0.21 1.13
 2 -7 3 0.35 1.04
 -2 7 -3 0.75 0.82
 -2 7 -3 1.21 0.91
 -2 7 -4 136.18 7.74
 -2 7 -4 111.6 7.71
 -2 7 -4 123.86 8.45
 2 -7 4 124.06 8.56
 2 -7 4 117.56 8.56
 2 -7 4 142.87 7.87
 -2 7 -4 122.4 7.83
 -2 7 -4 127.34 7.84
 2 -7 4 133.51 8.24
 -2 7 -4 120.36 7.76
 2 -7 4 128.12 8.82
 2 -7 4 124.75 7.78
 2 -7 5 3.59 1.37
 -2 7 -5 4.19 1.25
 -2 7 -5 4.53 0.98
 -2 7 -5 6.23 1.14
 -2 7 -5 4.59 0.99
 -2 7 -5 3.58 1.04
 -2 7 -5 4.94 1.11
 2 -7 5 4.57 1.02
 -2 7 -5 3.61 1.01
 2 -7 5 3.38 1.06
 2 -7 5 4.92 1.29
 -2 7 -6 6.89 1.16
 -2 7 -6 5.54 1.45
 -2 7 -6 4.61 1.16
 2 -7 6 7.36 1.22
 2 -7 6 7.74 1.58
 2 -7 6 6.44 1.39
 2 -7 6 6.98 1.26
 -2 7 -6 6.27 1.19
 2 -7 6 6.14 1.27
 -2 7 -6 9.27 1.3
 -2 7 -6 7.39 1.28
 -2 7 -7 0.72 0.98
 2 -7 7 1.16 0.93
 -2 7 -7 1.2 0.93
 -2 7 -7 -0.23 1.03
 -2 7 -7 0.1 1.05
 -2 7 -7 0.08 0.91
 2 -7 7 1.69 1.17
 2 -7 7 1.01 1.08
 2 -7 7 1.4 0.97
 2 -7 8 0.79 0.86
 -2 7 -8 2.01 0.96
 -2 7 -8 2.5 1.03
 2 -7 8 1 1.34
 2 -7 8 1.33 0.92
 2 -7 8 1.38 0.98
 -2 7 -8 -0.61 1.11
 2 -7 8 1.05 1
 -2 7 -8 1.74 1.1
 -2 7 -9 26.09 2.26
 -2 7 -9 27.55 2.45
 2 -7 9 25.48 2.82
 2 -7 9 31.13 2.29
 -2 7 -9 29.35 2.32
 2 -7 9 26.63 2.28
 2 -7 9 29.13 2.22
 -2 7 -10 0.97 1.18
 2 -7 10 -0.07 0.77
 2 -7 10 0.08 0.86
 -2 7 -10 0.59 0.96
 -2 7 -10 -1.09 1.05
 -2 7 -11 13.81 1.45
 -2 7 -11 14.73 1.69
 2 -7 11 12.22 1.3
 -2 7 -11 15.39 1.5
 -2 7 -12 0.28 0.78
 -2 7 -12 0.38 0.76
 2 -7 13 3.06 0.71
 -2 7 -13 4.23 0.77
 -2 7 -13 3.2 0.74
 2 -7 13 3.12 0.77
 2 -7 14 3.66 0.66
 -2 7 -14 4.39 0.55
 2 -7 14 4.07 0.53
 -2 6 16 2.35 0.48
 -2 6 16 4.44 0.58
 2 -6 -15 9.72 1.15
 -2 6 15 10.95 1.04
 2 -6 -14 0.28 0.73
 2 -6 -14 0.14 0.9
 -2 6 14 -0.12 0.86
 -2 6 13 9.49 1.1
 2 -6 -13 8.52 1.27
 -2 6 13 6.25 0.96
 2 -6 -13 7.85 1.09
 2 -6 -13 8.12 1.11
 2 -6 -13 7.09 1.14
 2 -6 -13 6.65 1.37
 2 -6 -13 7.54 1.11
 2 -6 -12 31.53 2.44
 2 -6 -12 31.52 2.55
 2 -6 -12 32.76 2.49
 2 -6 -12 35.45 2.66
 -2 6 12 27.3 2.28
 -2 6 12 31.65 2.37
 2 -6 -12 30.96 2.42
 2 -6 -12 28.37 2.44
 2 -6 -11 0.78 1.06
 2 -6 -11 1.15 0.87
 2 -6 -11 -0.1 1.09
 2 -6 -11 0.78 1.08
 -2 6 11 -0.68 0.94
 2 -6 -11 -0.39 0.92
 -2 6 11 1.31 0.8
 2 -6 -10 0.31 0.84
 2 -6 -10 0.1 1.11
 -2 6 10 0.53 0.83
 2 -6 -10 0.09 1.09
 -2 6 10 0.28 0.77
 2 -6 -10 0.48 1.11
 2 -6 -10 1.36 0.86
 2 -6 -9 1.86 1.11
 2 -6 -9 2.35 1.15
 -2 6 9 1.95 1.11
 -2 6 9 2.55 0.8
 -2 6 9 2.7 1.06
 2 -6 -9 1.9 0.84
 -2 6 9 4.18 0.96
 2 -6 -9 3.63 0.89
 2 -6 -8 79.43 5.74
 -2 6 8 85.5 5.11
 -2 6 8 85.26 5.92
 -2 6 8 60.48 5.61
 2 -6 -8 73.88 5.21
 -2 6 8 77.09 5.01
 -2 6 8 88.91 5.18
 2 -6 -8 78.4 5.2
 2 -6 -8 77.06 5.01
 -2 6 7 146.82 9.1
 2 -6 -7 144.15 9.17
 -2 6 7 143.45 9.71
 -2 6 7 151.27 9.91
 -2 6 7 147.54 9.04
 -2 6 7 150.63 9.14
 2 -6 -7 159.88 9.23
 2 -6 -7 157.77 9.25
 2 -6 -7 146.1 9.22
 2 -6 -6 0.72 0.93
 2 -6 -6 -0.15 0.92
 -2 6 6 1.06 0.91
 -2 6 6 1.89 1
 -2 6 6 -0.6 0.85
 -2 6 6 0.55 0.69
 2 -6 -5 7.27 1.13
 2 -6 -5 7.37 1.19
 -2 6 5 8.52 1.32
 -2 6 5 6.58 1.21
 2 -6 -5 6.85 1.47
 2 -6 -5 7.49 0.96
 2 -6 -4 83.34 5.73
 -2 6 4 73.65 5.17
 2 -6 -4 76.17 4.84
 -2 6 4 80.59 5.41
 2 -6 -4 73.36 5.24
 -2 6 4 78.39 4.68
 2 -6 -4 72.46 4.75
 2 -6 -4 74.4 4.86
 2 -6 -3 42.27 3.83
 -2 6 3 46.14 3.43
 2 -6 -3 46.49 3.16
 -2 6 3 45.36 3.64
 2 -6 -3 50.55 3.14
 2 -6 -3 49.95 3.6
 -2 6 2 198.72 12.76
 -2 6 2 202.68 13.05
 2 -6 -2 217.93 12.99
 2 -6 -2 218.06 13.4
 2 -6 -2 211.11 12.5
 2 -6 -2 222.08 12.71
 2 -6 -2 209.74 12.48
 -2 6 1 29.02 2.09
 2 -6 -1 28.61 2.55
 -2 6 1 26.61 2.21
 -2 6 1 28.47 2.54
 2 -6 -1 29.52 1.96
 2 -6 -1 26.96 2.07
 2 -6 -1 31.65 2.26
 -2 6 0 76.6 4.92
 -2 6 0 79.52 5.08
 -2 6 0 75.23 5.4
 2 -6 0 86.37 5.59
 2 -6 0 70.46 5.79
 2 -6 0 83.55 5.15
 -2 6 -1 30.09 2.18
 -2 6 -1 29.76 2.21
 -2 6 -1 29.97 2.65
 2 -6 1 29.17 2.78
 2 -6 1 34.82 3.04
 2 -6 1 32.88 2.19
 2 -6 1 26.24 2.31
 -2 6 -2 0.3 0.92
 2 -6 2 -0.17 1.07
 2 -6 2 -0.52 1.07
 2 -6 2 0.25 0.71
 2 -6 2 0.1 0.64
 -2 6 -3 129.64 8.27
 -2 6 -3 135.78 8.87
 2 -6 3 152.06 9.23
 -2 6 -3 135.32 8.28
 2 -6 3 143.42 8.58
 2 -6 3 130.92 8.15
 2 -6 3 142.17 9.04
 -2 6 -4 0.42 0.79
 -2 6 -4 1.75 1.11
 2 -6 4 -1.21 1.38
 2 -6 4 0.88 0.98
 -2 6 -4 -0.28 0.84
 2 -6 4 -0.17 0.9
 2 -6 5 28 2.2
 -2 6 -5 28.79 2.82
 -2 6 -5 27.74 2.36
 -2 6 -5 28.52 2.23
 -2 6 -5 28.6 2.14
 2 -6 5 24.58 2.74
 -2 6 -5 26.4 2.23
 2 -6 5 29.97 2.72
 -2 6 -6 5.49 1
 -2 6 -6 5.69 1.41
 -2 6 -6 6.03 1.06
 -2 6 -6 7.42 1.2
 2 -6 6 7.5 1.46
 -2 6 -6 4.86 1.11
 -2 6 -6 4.99 1.06
 2 -6 6 4.69 1.01
 2 -6 6 4.67 1.62
 -2 6 -7 2.46 0.9
 -2 6 -7 5.57 1.21
 -2 6 -7 3.43 1.29
 2 -6 7 2.3 1.37
 -2 6 -7 4.35 1.12
 2 -6 7 5.97 1.13
 2 -6 7 1.57 0.96
 -2 6 -7 3.22 0.98
 2 -6 7 3.79 1.24
 -2 6 -8 2.75 1.06
 -2 6 -8 3.18 1.47
 2 -6 8 2.66 0.98
 -2 6 -8 3.15 1.08
 -2 6 -8 5.16 1.29
 2 -6 8 2.67 0.94
 -2 6 -8 2.79 1.12
 2 -6 8 5.13 1.56
 2 -6 8 3.22 1.24
 -2 6 -8 3.77 1.03
 -2 6 -9 4.74 1.07
 -2 6 -9 2.75 1.06
 2 -6 9 3.63 0.96
 -2 6 -9 3.31 1.21
 2 -6 9 2.78 1.55
 -2 6 -9 3.74 1.13
 2 -6 9 2.02 1.25
 -2 6 -10 18.08 1.71
 -2 6 -10 16.62 1.88
 2 -6 10 15.84 1.58
 -2 6 -10 16.94 1.72
 -2 6 -10 19.24 1.79
 2 -6 10 15.62 2.23
 -2 6 -11 105.13 6.15
 2 -6 11 84.52 5.97
 2 -6 11 108.25 6.19
 2 -6 11 107.14 7.03
 -2 6 -11 87.5 6.11
 -2 6 -11 102.95 6.38
 -2 6 -11 100.94 6.17
 -2 6 -12 47.5 3.23
 -2 6 -12 44.9 3.2
 2 -6 12 56.79 4.29
 2 -6 12 47.45 3.26
 -2 6 -12 46.51 3.29
 -2 6 -13 -0.47 0.77
 -2 6 -13 -0.32 0.76
 2 -6 13 0.11 0.68
 2 -6 14 7.61 0.89
 2 -6 14 6.12 0.77
 -2 6 -14 5.39 0.79
 2 -6 15 0.41 0.43
 2 -6 15 0.94 0.41
 2 -5 -16 0.49 0.74
 -2 5 16 0.27 0.6
 -2 5 16 -0.25 0.37
 2 -5 -16 0.92 0.6
 -2 5 15 0.57 0.65
 -2 5 15 0.6 0.76
 2 -5 -15 1.63 1.01
 2 -5 -15 1.04 0.76
 -2 5 15 -0.22 0.61
 2 -5 -15 0.69 0.65
 2 -5 -14 3.01 1.17
 -2 5 14 1.37 0.96
 -2 5 14 3.49 0.83
 2 -5 -14 2.27 0.95
 -2 5 14 2.58 0.84
 2 -5 -14 1.94 0.95
 2 -5 -14 2.27 0.88
 2 -5 -13 2.65 0.97
 -2 5 13 0.31 0.99
 -2 5 13 1.52 0.87
 2 -5 -13 2.53 1.04
 2 -5 -13 0.92 1.04
 -2 5 13 1.79 0.87
 2 -5 -13 1.04 1.18
 2 -5 -12 7.13 1.22
 2 -5 -12 8.79 1.47
 -2 5 12 6.98 1.12
 -2 5 12 8.08 1.33
 -2 5 12 9.21 1.18
 2 -5 -12 5.34 1.2
 2 -5 -12 6.7 1.39
 2 -5 -12 6.86 1.21
 2 -5 -11 27.39 2.43
 2 -5 -11 25.48 2.33
 2 -5 -11 24.93 2.26
 -2 5 11 28.88 2.32
 -2 5 11 30.3 2.27
 -2 5 11 29.9 2.24
 2 -5 -11 25.73 2.44
 -2 5 11 26.58 2.24
 2 -5 -11 30.04 2.31
 -2 5 10 61.2 5
 -2 5 10 73.79 4.23
 2 -5 -10 58.78 4.22
 2 -5 -10 61.42 3.95
 2 -5 -10 57.67 4.16
 -2 5 10 61.66 4.06
 -2 5 10 61.51 4.05
 2 -5 -10 54.81 4.08
 2 -5 -10 61.74 4.1
 2 -5 -10 56.23 4.24
 2 -5 -9 110.38 7.97
 -2 5 9 130.93 7.39
 2 -5 -9 122.64 7.53
 2 -5 -9 122.16 7.29
 -2 5 9 126.21 8.34
 -2 5 9 97.96 7.95
 2 -5 -9 115.15 7.49
 2 -5 -9 114.34 7.43
 2 -5 -9 107.92 7.37
 2 -5 -9 123.97 7.54
 -2 5 9 135.53 7.5
 -2 5 9 113.87 7.35
 2 -5 -9 123.32 7.41
 2 -5 -8 2.77 1
 -2 5 8 3.25 1.19
 2 -5 -8 2.25 1.02
 -2 5 8 5.74 1.29
 2 -5 -8 3.97 0.86
 2 -5 -8 3.53 0.96
 -2 5 8 3.42 0.87
 2 -5 -8 2.88 1
 2 -5 -7 19.4 2.26
 -2 5 7 26.87 2.51
 2 -5 -7 24.07 1.9
 -2 5 7 26.58 2.61
 2 -5 -7 27.32 2.41
 -2 5 7 27.66 1.95
 2 -5 -7 25.36 2.09
 -2 5 6 139.71 8.53
 2 -5 -6 151.27 9.08
 -2 5 6 137.47 9.04
 -2 5 6 155.56 9.3
 -2 5 6 135.79 8.74
 2 -5 -6 138.93 8.63
 2 -5 -6 149.83 8.66
 2 -5 -6 136.37 8.48
 2 -5 -6 148.12 9.2
 2 -5 -6 141.62 8.44
 -2 5 5 6.28 1.15
 2 -5 -5 9.33 1.47
 -2 5 5 6.86 1.25
 -2 5 5 9.5 0.96
 2 -5 -5 6.89 0.87
 -2 5 4 239.19 13.41
 -2 5 4 223.7 13.58
 2 -5 -4 223.78 13.39
 2 -5 -4 234.4 13.73
 -2 5 4 200.26 12.96
 2 -5 -4 227.47 12.97
 2 -5 -3 616.41 35.89
 -2 5 3 625.39 36.45
 -2 5 3 633.43 36.22
 2 -5 -3 576.45 36.34
 2 -5 -3 659.41 36.65
 -2 5 2 77.68 5.06
 -2 5 2 73.07 5.3
 2 -5 -2 75.84 5.32
 2 -5 -2 85.15 5.58
 2 -5 -2 77.49 4.84
 2 -5 -2 84.09 4.97
 -2 5 1 852.51 49.71
 -2 5 1 883.58 50.21
 2 -5 -1 856.63 50.27
 -2 5 1 836.78 49.84
 2 -5 -1 888.44 49.84
 2 -5 -1 852.01 49.68
 -2 5 0 43.04 3.3
 2 -5 0 46.62 3.49
 2 -5 0 38.57 3.47
 -2 5 0 42.15 2.89
 -2 5 0 43.18 2.89
 2 -5 0 50.2 3.01
 -2 5 0 41 2.84
 -2 5 -1 15.48 1.73
 2 -5 1 18.01 1.94
 -2 5 -1 14.03 1.2
 2 -5 1 16.36 1.89
 2 -5 1 14.7 1.26
 -2 5 -1 13.67 1.32
 -2 5 -1 15.25 1.26
 2 -5 1 14.43 1.35
 -2 5 -2 17.74 1.42
 -2 5 -2 19.06 1.98
 2 -5 2 24.98 2.26
 2 -5 2 20.75 2.11
 2 -5 2 18.83 1.48
 -2 5 -3 133.67 8.78
 2 -5 3 139.56 8.84
 2 -5 3 150.52 9.02
 2 -5 3 134.39 8.13
 2 -5 3 130.11 8.85
 -2 5 -4 -0.16 0.92
 2 -5 4 0.94 0.58
 2 -5 4 -0.42 0.93
 -2 5 -4 1.21 0.76
 2 -5 5 271.68 16.96
 -2 5 -5 327.31 18.04
 2 -5 5 305.44 18.04
 -2 5 -5 304.91 17.36
 2 -5 5 292.39 17.63
 2 -5 5 297.31 17.94
 -2 5 -5 291.62 17.18
 -2 5 -6 3.52 0.97
 -2 5 -6 1.4 1.1
 2 -5 6 5.71 1.49
 2 -5 6 3.79 0.91
 2 -5 6 5.77 1.33
 2 -5 6 4.2 1.34
 -2 5 -6 3.65 0.9
 -2 5 -7 -0.26 0.89
 -2 5 -7 1.11 1.22
 2 -5 7 1.54 1.33
 -2 5 -7 0.34 0.96
 2 -5 7 0.13 0.79
 -2 5 -7 0.47 0.77
 -2 5 -7 1.41 0.82
 2 -5 7 -0.19 1.05
 -2 5 -7 -0.47 0.94
 -2 5 -8 2.68 1.42
 -2 5 -8 3.19 1.01
 -2 5 -8 2.05 1
 2 -5 8 4.12 0.97
 -2 5 -8 2.56 1.03
 -2 5 -8 2.26 1.07
 2 -5 8 4.78 1.36
 -2 5 -8 2.68 0.92
 -2 5 -9 35.03 2.6
 2 -5 9 30.7 3.38
 -2 5 -9 32.4 2.77
 2 -5 9 32.97 2.52
 -2 5 -9 35.1 2.67
 -2 5 -9 37.57 3.63
 -2 5 -9 32.76 2.63
 2 -5 9 34.51 3.34
 -2 5 -9 35.55 2.62
 -2 5 -10 0.66 1.01
 2 -5 10 0.57 0.74
 2 -5 10 1.34 0.85
 -2 5 -10 -0.11 1.17
 -2 5 -10 0.43 0.97
 -2 5 -10 0.32 0.95
 2 -5 10 -0.23 1.2
 -2 5 -11 1.49 1
 -2 5 -11 3.16 1.06
 -2 5 -11 1.88 1.26
 2 -5 11 1.23 0.83
 -2 5 -11 1.67 1.05
 2 -5 11 0.22 1.09
 -2 5 -12 1.01 0.94
 -2 5 -12 1.86 0.87
 2 -5 12 0.71 0.85
 2 -5 12 2.25 1.09
 -2 5 -12 1.64 0.99
 -2 5 -13 7.79 0.99
 2 -5 13 9.21 1.67
 -2 5 -13 5.36 1.05
 2 -5 13 5.91 0.97
 -2 5 -13 6.77 1.08
 2 -5 14 6.41 0.92
 -2 5 -14 4.44 0.83
 2 -5 14 5.1 0.78
 -2 5 -14 4.86 0.88
 2 -5 15 -0.44 0.58
 -2 5 -15 0.2 0.4
 2 -5 15 0.81 0.56
 -2 5 -15 0.09 0.52
 -2 4 17 5.19 0.61
 2 -4 -17 3.97 0.66
 -2 4 16 0.34 0.61
 -2 4 16 0.99 0.53
 -2 4 16 -0.32 0.69
 2 -4 -16 0.49 0.79
 -2 4 15 8.41 1.12
 2 -4 -15 6.73 1.35
 -2 4 15 9.95 1.21
 -2 4 15 8.62 1.03
 2 -4 -15 8.7 1.24
 2 -4 -15 8.91 1.19
 -2 4 14 3.91 1.03
 2 -4 -14 4.74 1.02
 2 -4 -14 5.7 1.2
 2 -4 -14 5.57 1.36
 -2 4 14 4.21 0.91
 -2 4 14 5.32 0.98
 2 -4 -14 3.89 1.09
 -2 4 14 5.14 1.12
 2 -4 -13 6.58 1.15
 -2 4 13 4.92 1.15
 -2 4 13 6.98 1.15
 2 -4 -13 3.12 1.28
 -2 4 13 4.98 0.98
 2 -4 -13 3.55 1.2
 2 -4 -13 4.32 1.15
 -2 4 13 4.3 1.02
 -2 4 12 8.53 1.33
 2 -4 -12 8.3 1.54
 -2 4 12 8.89 1.27
 2 -4 -12 6.72 1.29
 2 -4 -12 6.88 1.14
 2 -4 -12 10.59 1.4
 2 -4 -12 9.14 1.36
 -2 4 12 8.2 1.18
 2 -4 -12 6.27 1.3
 -2 4 12 10.54 1.26
 2 -4 -11 13.76 1.57
 -2 4 11 11.92 1.37
 -2 4 11 12.25 1.36
 2 -4 -11 11.09 1.43
 2 -4 -11 7.9 1.55
 -2 4 11 15.14 2.15
 2 -4 -11 9.82 1.4
 2 -4 -11 12.68 1.47
 2 -4 -11 11.1 1.47
 -2 4 11 11.98 1.37
 2 -4 -10 6.5 1.3
 2 -4 -10 7.52 1.27
 2 -4 -10 8.67 1.22
 -2 4 10 12.2 1.79
 2 -4 -10 7.93 1.26
 -2 4 10 8.18 1.11
 2 -4 -10 7.25 1.2
 -2 4 10 8.66 1.13
 2 -4 -10 6.81 1.14
 2 -4 -10 9.31 1.24
 -2 4 10 7.8 1.12
 -2 4 9 0.35 0.72
 2 -4 -9 -0.17 0.98
 -2 4 9 1.81 0.79
 2 -4 -9 0.16 0.93
 2 -4 -9 0.59 0.92
 -2 4 9 1.2 1.11
 2 -4 -9 1.42 0.89
 -2 4 9 1.03 0.73
 2 -4 -8 83.77 5.28
 -2 4 8 81.78 5.58
 -2 4 8 80.87 5.4
 2 -4 -8 75.27 4.86
 -2 4 8 77.82 4.73
 -2 4 8 68.71 5.08
 2 -4 -8 71.84 4.76
 -2 4 8 70.33 4.72
 2 -4 -7 47.27 3.38
 -2 4 7 42.55 3.43
 -2 4 7 50.96 3.71
 2 -4 -7 41.71 3.29
 -2 4 7 36.98 2.95
 -2 4 7 46.91 2.95
 -2 4 7 45.07 3.31
 2 -4 -7 45.29 2.97
 -2 4 7 46.34 2.96
 2 -4 -6 16.86 1.61
 -2 4 6 14.4 1.63
 -2 4 6 11.61 1.29
 -2 4 6 16.01 1.26
 -2 4 6 17.89 1.87
 2 -4 -6 15.79 1.66
 2 -4 -6 14.47 1.24
 -2 4 6 14.3 1.25
 2 -4 -5 2.43 1.01
 -2 4 5 3.19 1.06
 -2 4 5 0.86 0.61
 -2 4 5 1.46 0.8
 -2 4 5 3.02 0.62
 2 -4 -5 2.16 0.81
 -2 4 5 2.35 0.63
 -2 4 4 45.34 3.22
 -2 4 4 39.14 2.96
 2 -4 -4 43.15 2.98
 2 -4 -4 38.9 3.2
 2 -4 -4 41.31 2.98
 -2 4 3 282.6 17.16
 -2 4 3 286.96 17.4
 2 -4 -3 300.84 17.32
 2 -4 -3 277.46 17.48
 2 -4 -3 301.64 17.28
 -2 4 2 357.25 20.55
 2 -4 -2 347.17 20.47
 2 -4 -2 340.44 20.63
 -2 4 2 348.26 20.23
 2 -4 -2 341.83 20.11
 2 -4 -2 336.39 20.45
 -2 4 1 166.83 9.92
 -2 4 1 174.35 10.31
 2 -4 -1 168.99 10.28
 2 -4 -1 168.13 10.41
 2 -4 -1 163.71 10.23
 2 -4 -1 163.35 9.88
 -2 4 0 7.08 1.15
 2 -4 0 8.22 1.29
 2 -4 0 7.46 1.4
 -2 4 0 5.74 0.68
 2 -4 0 5.42 0.75
 2 -4 0 7.52 1.27
 -2 4 -1 11.3 0.89
 -2 4 -1 11.49 1.46
 -2 4 -2 44.04 2.61
 -2 4 -2 39.36 3.19
 2 -4 2 39.37 3.2
 2 -4 2 35.16 3.16
 -2 4 -3 139.82 9.39
 2 -4 3 151.43 9.42
 2 -4 3 153.81 9.39
 -2 4 -4 21.48 1.78
 2 -4 4 21.85 2.05
 2 -4 4 21.72 2.19
 2 -4 4 24.46 2.25
 -2 4 -4 20.37 2.2
 -2 4 -4 20.46 1.69
 -2 4 -5 179.19 11.16
 2 -4 5 167.31 10.72
 2 -4 5 188.47 11.18
 -2 4 -5 167.66 10.43
 -2 4 -5 178.81 10.54
 -2 4 -6 59.76 4.1
 -2 4 -6 67.56 4.87
 2 -4 6 64.78 4.82
 2 -4 7 9.15 1.72
 -2 4 -7 8.66 1.69
 2 -4 7 8.72 1.67
 2 -4 7 8.27 1.04
 -2 4 -7 9.18 1.29
 2 -4 7 6.32 1.47
 -2 4 -8 2.38 0.88
 -2 4 -8 1.66 1.29
 -2 4 -8 2.23 0.82
 -2 4 -8 1.49 0.97
 2 -4 8 2.79 0.76
 -2 4 -8 2.6 0.93
 2 -4 8 2.52 1.28
 2 -4 8 1.18 1.2
 -2 4 -9 4.53 1.05
 -2 4 -9 4.44 1.56
 -2 4 -9 3.53 1.08
 -2 4 -9 3.81 1.05
 2 -4 9 4.78 1.57
 2 -4 9 1.95 1.3
 -2 4 -9 5.71 1.23
 -2 4 -9 3.62 1.01
 2 -4 9 5.51 0.84
 -2 4 -10 8.08 1.17
 -2 4 -10 5.91 1.33
 -2 4 -10 10.18 1.42
 2 -4 10 11.62 1.24
 -2 4 -10 6.6 1.24
 2 -4 10 6.71 1.75
 -2 4 -11 125.98 7.78
 -2 4 -11 124.6 7.97
 2 -4 11 122.29 8.76
 2 -4 11 127.53 7.84
 -2 4 -11 129.83 7.89
 -2 4 -12 14.53 1.42
 2 -4 12 16.26 2.43
 2 -4 12 17.35 2.17
 2 -4 12 14.66 1.5
 -2 4 -12 13.42 1.66
 -2 4 -12 14.94 1.58
 -2 4 -13 19.79 1.57
 2 -4 13 17.26 1.62
 -2 4 -13 20.88 1.89
 2 -4 13 19.94 2.55
 -2 4 -13 21.02 1.8
 2 -4 14 -0.66 0.77
 -2 4 -14 0.18 0.82
 2 -4 14 0.14 0.59
 -2 4 -14 0.06 0.79
 2 -4 15 -0.55 0.59
 -2 4 -15 -0.1 0.52
 -2 4 -15 0.55 0.6
 -2 4 -15 -0.12 0.61
 2 -3 -17 0.39 0.76
 -2 3 17 1.78 0.54
 -2 3 17 2.15 0.6
 2 -3 -17 2 0.72
 -2 3 16 7.79 1.01
 -2 3 16 6.68 1
 -2 3 16 6.65 0.85
 2 -3 -16 9.42 1.19
 2 -3 -16 8.3 1.1
 2 -3 -15 0.57 0.99
 -2 3 15 0.58 0.89
 -2 3 15 -0.28 0.72
 -2 3 15 1.24 0.85
 2 -3 -15 -0.24 0.99
 -2 3 15 0.36 0.71
 2 -3 -14 36.91 3.08
 2 -3 -14 38.93 3.13
 -2 3 14 45.99 3.06
 -2 3 14 42.29 3.03
 2 -3 -14 39.23 3.15
 -2 3 14 42.42 2.94
 -2 3 14 44.6 2.98
 -2 3 13 89.11 6.11
 2 -3 -13 100.14 6.31
 2 -3 -13 107.01 6.42
 -2 3 13 109.64 6.27
 2 -3 -13 102.03 6.53
 -2 3 13 99.02 6.32
 2 -3 -13 90.66 6.4
 2 -3 -13 104.26 6.46
 -2 3 13 96.46 6.24
 -2 3 12 82.46 5.5
 2 -3 -12 87.75 5.66
 -2 3 12 93.89 6.77
 2 -3 -12 87.97 5.71
 -2 3 12 80.4 5.6
 -2 3 12 99.52 5.6
 2 -3 -12 80.95 5.78
 2 -3 -12 83.53 5.72
 -2 3 12 91.63 5.57
 2 -3 -11 62.82 4.46
 2 -3 -11 59.67 4.26
 2 -3 -11 61.48 4.35
 -2 3 11 66.69 4.23
 -2 3 11 70.36 5.08
 -2 3 11 68.81 4.34
 -2 3 11 70.68 4.25
 2 -3 -11 60.44 4.37
 2 -3 -11 66.24 4.4
 -2 3 11 62.67 4.25
 -2 3 10 0.55 0.71
 -2 3 10 0.59 0.72
 2 -3 -10 1.07 0.88
 2 -3 -10 -0.24 0.9
 2 -3 -10 0.28 0.84
 2 -3 -10 0.17 0.95
 2 -3 -10 0.45 0.81
 -2 3 10 0.17 0.99
 -2 3 10 1.28 0.83
 -2 3 10 0.18 0.74
 2 -3 -9 52.88 3.7
 2 -3 -9 54 3.75
 -2 3 9 54.06 4.23
 -2 3 9 59.84 3.64
 -2 3 9 56.14 3.64
 2 -3 -8 128.34 7.73
 2 -3 -8 109.78 7.3
 -2 3 8 116.65 7.82
 -2 3 8 123.04 7.25
 -2 3 8 126.15 7.63
 -2 3 8 120.01 7.24
 2 -3 -7 107.1 6.73
 -2 3 7 105.85 6.86
 2 -3 -7 110.02 6.65
 -2 3 7 91.65 6.34
 -2 3 7 107.07 6.87
 -2 3 7 108.63 6.34
 -2 3 7 113.66 6.69
 -2 3 7 110.56 6.33
 2 -3 -7 97.44 6.37
 2 -3 -6 0.09 0.72
 -2 3 6 0.3 0.79
 -2 3 6 0.61 0.49
 -2 3 6 -0.07 0.62
 -2 3 6 0.37 0.87
 -2 3 6 -0.04 0.56
 -2 3 5 83.8 5.23
 -2 3 5 68.81 4.82
 2 -3 -5 81.21 5.11
 -2 3 5 75.12 4.99
 2 -3 -5 80.42 4.95
 -2 3 5 79.7 4.81
 2 -3 -5 71.75 4.79
 2 -3 -4 1.02 0.66
 2 -3 -4 0.61 0.67
 -2 3 4 -0.35 0.69
 2 -3 -4 0.09 0.87
 -2 3 4 -0.23 0.53
 -2 3 4 -0.38 0.9
 2 -3 -3 12.94 1.29
 2 -3 -3 11.34 1.35
 2 -3 -3 14.42 1.57
 -2 3 3 13.88 1.47
 -2 3 3 12.23 1.18
 -2 3 2 436.65 24.86
 -2 3 2 433.25 25.1
 2 -3 -2 429.3 25.19
 2 -3 -2 406.31 25.08
 2 -3 -2 421.53 25.04
 -2 3 1 634.57 37.17
 2 -3 -1 636.07 37.58
 2 -3 -1 637.29 37.12
 2 -3 -1 653.18 37.49
 -2 3 1 671.9 37.53
 -2 3 0 215.3 12.6
 -2 3 0 209.72 13.01
 2 -3 0 196.8 13.08
 2 -3 0 221 13.01
 2 -3 0 242.92 13.08
 -2 3 -1 33.58 2.4
 2 -3 1 35.33 2.37
 -2 3 -1 33.06 1.79
 2 -3 1 33.46 2.42
 -2 3 -2 0.82 0.19
 -2 3 -2 1 0.97
 -2 3 -2 0.75 0.21
 -2 3 -2 0.53 0.65
 2 -3 2 0.56 0.92
 2 -3 2 0.46 0.87
 2 -3 2 0.24 0.74
 2 -3 2 0.27 0.96
 2 -3 3 204.85 12.5
 -2 3 -3 204.01 12.21
 2 -3 3 197.79 12.43
 2 -3 3 210.25 12.5
 -2 3 -3 211.54 12.62
 -2 3 -4 28.3 2.6
 2 -3 4 29.15 2.47
 2 -3 4 27.43 2.35
 -2 3 -4 30.49 2.11
 -2 3 -5 40.82 3.25
 2 -3 5 39.82 3.15
 2 -3 5 37.45 3
 -2 3 -5 38.29 2.61
 -2 3 -5 37.02 2.59
 2 -3 6 55.11 4.04
 -2 3 -6 55.2 4.21
 2 -3 6 47.85 3.95
 -2 3 -6 50.8 3.44
 -2 3 -6 51.31 3.42
 2 -3 7 3.05 1.2
 -2 3 -7 1.6 1.27
 -2 3 -7 1.86 0.9
 -2 3 -7 2.29 0.85
 2 -3 7 2.61 1.15
 2 -3 8 4.59 1.28
 2 -3 8 3.99 1.4
 -2 3 -8 3.87 1.37
 -2 3 -8 3.19 1.05
 -2 3 -9 40.7 2.86
 -2 3 -9 45.23 4.01
 -2 3 -9 44.74 3.16
 -2 3 -9 40.66 2.99
 2 -3 9 39.02 3.64
 2 -3 9 38.86 3.67
 -2 3 -9 40.8 3.04
 -2 3 -9 40.98 2.92
 -2 3 -10 2.84 1
 2 -3 10 3.9 0.86
 -2 3 -10 2.92 1.09
 2 -3 10 0.67 1.21
 2 -3 10 2.92 1.32
 -2 3 -10 3.55 0.91
 -2 3 -11 6.88 1.18
 2 -3 11 5.85 1.58
 -2 3 -11 6.12 1.33
 2 -3 11 6.24 1.04
 -2 3 -11 6.48 1.03
 2 -3 12 42.26 4.06
 -2 3 -12 45.27 3.35
 -2 3 -12 50.97 3.53
 2 -3 12 48.58 3.27
 2 -3 13 11.68 1.86
 -2 3 -13 12.49 1.42
 -2 3 -13 11.66 1.52
 2 -3 13 10.86 1.16
 2 -3 14 1.39 0.6
 2 -3 14 1.73 0.8
 -2 3 -14 1.84 0.97
 -2 3 -14 0.61 0.83
 2 -3 15 2.01 0.63
 2 -3 15 2.99 0.67
 -2 3 -15 3.07 0.68
 2 -3 15 2.75 0.79
 -2 3 -15 2.74 0.74
 -2 3 -15 1.58 0.74
 -2 3 -16 9.29 0.78
 2 -3 16 11.74 0.94
 -2 2 18 1.06 0.37
 2 -2 -18 -0.25 0.47
 -2 2 17 0.85 0.54
 2 -2 -17 1.55 0.83
 -2 2 17 0.85 0.69
 -2 2 16 -0.06 0.79
 2 -2 -16 2.43 1.11
 2 -2 -16 0.65 0.9
 -2 2 16 -0.1 0.73
 -2 2 16 0.82 0.6
 2 -2 -16 0.07 0.85
 -2 2 16 0.5 0.64
 2 -2 -15 23.58 2.38
 -2 2 15 23.29 2.03
 2 -2 -15 28.06 2.39
 2 -2 -15 28.46 2.32
 -2 2 15 28.29 2.23
 -2 2 15 29.72 2.08
 -2 2 15 30.06 2.13
 -2 2 14 93.22 6.26
 2 -2 -14 93.76 6.49
 2 -2 -14 105.96 6.51
 2 -2 -14 93.33 6.48
 -2 2 14 97.72 6.38
 -2 2 14 109.53 6.29
 -2 2 14 106.42 6.3
 -2 2 13 123.24 8.14
 2 -2 -13 137.98 8.35
 -2 2 13 129.96 8.24
 -2 2 13 141.75 8.15
 2 -2 -13 125.51 8.35
 -2 2 13 137.06 8.16
 2 -2 -12 15.05 1.68
 -2 2 12 13.81 1.55
 -2 2 12 13.75 1.46
 2 -2 -12 13.71 1.51
 -2 2 12 16.14 1.49
 2 -2 -12 12.73 1.78
 -2 2 12 13.08 1.93
 -2 2 12 18.27 1.52
 2 -2 -12 15.29 1.76
 -2 2 11 -0.34 1.1
 -2 2 11 0.07 0.76
 2 -2 -11 0.66 0.89
 -2 2 11 -0.25 1.43
 2 -2 -11 1.08 0.95
 2 -2 -11 0.28 1.01
 -2 2 11 -1.26 0.76
 -2 2 11 1.46 0.83
 2 -2 -11 0.79 0.99
 -2 2 11 0.06 0.77
 -2 2 10 37.22 2.53
 -2 2 10 32.22 3.4
 2 -2 -10 36.51 2.59
 2 -2 -10 35.79 2.76
 -2 2 10 35.81 3.09
 2 -2 -10 38.81 2.74
 -2 2 10 33.62 2.58
 -2 2 9 126.69 9.48
 -2 2 9 139.56 9.18
 2 -2 -9 143.43 8.77
 -2 2 9 150.82 8.64
 -2 2 8 10.23 1.8
 2 -2 -8 12.82 1.3
 -2 2 8 14.47 1.15
 2 -2 -8 12.2 1.18
 -2 2 8 13.23 1.55
 2 -2 -7 42.39 2.9
 -2 2 7 35.56 2.54
 -2 2 7 35.64 3.23
 -2 2 7 43.99 3.02
 -2 2 7 42.46 2.84
 -2 2 7 41.32 2.58
 -2 2 6 0.22 0.43
 2 -2 -6 -0.07 0.56
 -2 2 6 0.33 0.74
 2 -2 -6 -0.36 0.67
 -2 2 6 -0.35 0.57
 -2 2 5 13.65 1.25
 -2 2 5 11.07 1.28
 -2 2 5 11.36 1.04
 2 -2 -5 11.59 1.27
 2 -2 -5 12.14 1.19
 2 -2 -5 12.03 1.19
 -2 2 5 10.49 1.04
 2 -2 -4 242.05 14.01
 -2 2 4 239.27 13.85
 2 -2 -4 242.41 14.07
 -2 2 4 227.05 13.96
 2 -2 -4 227.59 13.87
 -2 2 3 509.39 30.76
 -2 2 3 537.43 30.79
 2 -2 -3 547.4 30.9
 -2 2 2 4413.61 261.16
 -2 2 2 4643.19 261.23
 2 -2 -2 4606.58 261.34
 -2 2 1 1815.33 99.38
 2 -2 -1 1674.83 99.3
 2 -2 -1 1763.96 99.72
 -2 2 0 642.99 37.34
 2 -2 0 656.61 37.48
 2 -2 0 631.11 37.48
 2 -2 1 89 5.61
 -2 2 -1 95.51 5.78
 2 -2 1 99.56 5.91
 2 -2 1 102.47 5.92
 2 -2 1 96.65 5.8
 2 -2 2 11.48 1.25
 2 -2 2 9.13 1.05
 -2 2 -2 9.47 0.98
 2 -2 2 9.59 1.02
 2 -2 2 9.76 0.94
 -2 2 -3 318.69 19.98
 2 -2 3 371.37 20.49
 2 -2 3 375.62 20.32
 2 -2 3 375.62 20.46
 -2 2 -3 368.95 20.24
 2 -2 3 354.64 20.35
 2 -2 3 382.03 20.24
 -2 2 -4 375.79 19.65
 2 -2 4 343.17 19.91
 2 -2 4 331.69 19.81
 2 -2 4 355.26 19.92
 2 -2 4 335.17 19.6
 2 -2 4 321.99 19.47
 2 -2 4 325.08 19.72
 2 -2 4 320.97 19.64
 -2 2 -5 24.8 1.78
 2 -2 5 29.47 2.36
 2 -2 5 24.85 2.12
 2 -2 5 26.4 2.13
 2 -2 5 25.6 1.76
 2 -2 6 131.29 8.11
 2 -2 6 116.77 7.82
 2 -2 6 120.78 7.52
 2 -2 6 152.11 8.29
 -2 2 -6 117.49 7.55
 -2 2 -6 129.27 7.62
 2 -2 6 131.81 8.14
 2 -2 7 7.03 1.29
 -2 2 -7 7.01 1.07
 2 -2 7 5.44 1.26
 2 -2 7 7.54 1.4
 2 -2 8 111.26 7.62
 2 -2 8 120.79 7.8
 -2 2 -8 110 6.98
 2 -2 8 120.77 7.82
 -2 2 -8 119.82 7.21
 2 -2 9 20.22 2.38
 -2 2 -9 21.4 1.94
 2 -2 9 22.32 2.41
 -2 2 -9 20.82 1.72
 -2 2 -9 21.18 1.82
 -2 2 -10 128.09 8.05
 2 -2 10 139.15 7.88
 2 -2 10 121.24 8.72
 -2 2 -10 130.83 7.86
 -2 2 -10 116.68 7.89
 -2 2 -11 17.08 1.82
 2 -2 11 16.62 1.51
 2 -2 11 15 2.21
 -2 2 -11 16.59 1.67
 2 -2 12 0.54 1.45
 2 -2 12 1.73 0.72
 2 -2 12 0.47 1.19
 -2 2 -12 1.47 1.14
 -2 2 -12 1.83 1.01
 -2 2 -13 2.9 1.06
 2 -2 13 2.85 0.89
 2 -2 13 2.56 1.4
 2 -2 13 1.12 1.21
 -2 2 -13 2.74 1.18
 -2 2 -14 15.6 1.69
 2 -2 14 20.16 2.45
 2 -2 14 16.6 1.44
 -2 2 -14 16.43 1.59
 -2 2 -15 1.56 0.77
 -2 2 -15 1.81 0.86
 2 -2 15 2.31 0.61
 -2 2 -15 1.86 0.67
 2 -2 15 1.44 0.72
 -2 2 -16 16.58 1.25
 2 -2 16 19.37 1.34
 -2 1 18 0.15 0.45
 2 -1 -18 -0.1 0.49
 2 -1 -18 -0.03 0.47
 -2 1 17 7.5 0.81
 -2 1 17 6 0.78
 2 -1 -17 7.62 1.13
 -2 1 17 11.11 1.05
 2 -1 -17 10.01 1.12
 2 -1 -17 9.12 1.1
 2 -1 -17 7.42 1.02
 2 -1 -16 0.14 0.96
 -2 1 16 -0.58 0.59
 -2 1 16 -0.55 0.7
 -2 1 16 0.32 0.68
 -2 1 16 0.92 0.85
 2 -1 -16 0.61 0.94
 2 -1 -16 0.38 1.01
 2 -1 -16 0.4 1.04
 -2 1 16 0.05 0.62
 2 -1 -15 47.51 3.82
 -2 1 15 50.31 3.56
 2 -1 -15 55.7 3.81
 -2 1 15 59.07 3.74
 -2 1 15 51.66 3.48
 2 -1 -15 51.81 3.81
 -2 1 15 54.82 3.53
 2 -1 -14 11.58 1.71
 2 -1 -14 11 1.64
 -2 1 14 12.45 1.4
 -2 1 14 12.75 1.29
 -2 1 14 11.92 1.29
 -2 1 13 2.03 1
 -2 1 13 0.54 1.51
 2 -1 -13 3.18 1.26
 2 -1 -13 1.59 1.3
 -2 1 13 1.48 0.8
 -2 1 12 36.3 2.73
 -2 1 12 33.73 3.73
 2 -1 -12 33.71 2.87
 -2 1 12 41.62 2.69
 2 -1 -12 37.18 2.89
 -2 1 11 42.32 2.97
 2 -1 -11 42.52 2.93
 2 -1 -11 38.92 3.06
 -2 1 11 37.45 3.8
 -2 1 11 36.39 3.46
 -2 1 11 43.92 3.52
 2 -1 -11 45.56 3.19
 -2 1 11 45.63 2.93
 -2 1 10 0.56 0.9
 -2 1 10 -0.41 1.31
 2 -1 -10 0.08 0.92
 -2 1 10 -0.15 0.66
 2 -1 -9 16.8 1.58
 -2 1 9 16.42 2.13
 -2 1 9 17.86 1.84
 -2 1 9 19.6 1.44
 2 -1 -8 81.69 5.23
 -2 1 8 80.59 4.94
 -2 1 8 81.66 5.36
 -2 1 8 81.34 5.7
 -2 1 7 99.23 6.12
 2 -1 -7 90.87 5.78
 2 -1 -7 93.31 5.86
 -2 1 7 91.12 6.4
 -2 1 7 104.76 5.8
 2 -1 -6 1.55 0.56
 2 -1 -6 1.56 0.55
 -2 1 6 0.54 0.94
 -2 1 6 1.09 0.41
 -2 1 6 0.72 0.63
 2 -1 -5 16.02 1.33
 -2 1 5 13.74 1.59
 -2 1 5 16.67 1.27
 2 -1 -5 19.42 1.43
 2 -1 -4 143.81 7.93
 -2 1 4 138.91 7.83
 2 -1 -4 120.03 8.01
 2 -1 -4 121.23 7.79
 2 -1 -3 48.35 3.34
 2 -1 -3 54.79 3.51
 -2 1 3 54.97 3.58
 -2 1 3 63.39 3.44
 2 -1 -3 51.2 3.61
 2 -1 -2 1843.43 108.88
 2 -1 -2 1970.99 108.81
 -2 1 2 1880.61 108.7
 -2 1 2 1836.88 108.83
 2 -1 -1 49.6 3.13
 -2 1 1 52.88 3.17
 -2 1 1 47.87 2.83
 2 -1 -1 45.15 2.73
 2 -1 -1 50.08 3
 2 -1 0 1728.29 90.74
 -2 1 0 1668.26 90.89
 2 -1 0 1497.87 90.51
 -2 1 0 1669.56 90.74
 2 -1 0 1713.51 90.86
 2 -1 1 103.5 6.23
 -2 1 -1 104.21 6.33
 -2 1 -1 98.74 6.13
 2 -1 2 646.97 38.93
 -2 1 -2 652.71 39.09
 -2 1 -2 697.68 38.84
 -2 1 -3 97.68 6.25
 -2 1 -3 99.27 5.86
 2 -1 3 93.54 5.97
 -2 1 -4 220.47 13.31
 2 -1 4 217.26 12.9
 -2 1 -4 214.23 12.79
 2 -1 4 224.56 13.05
 -2 1 -5 160.21 10.09
 2 -1 5 160.77 9.69
 2 -1 5 158.62 9.52
 2 -1 5 159.9 9.7
 -2 1 -6 21.22 2.26
 2 -1 6 19.51 1.81
 2 -1 6 17.69 1.86
 -2 1 -6 19 1.47
 2 -1 6 19.09 1.91
 2 -1 7 54.04 4.04
 -2 1 -7 57.34 3.66
 2 -1 7 48.66 4.08
 2 -1 7 61.1 4.28
 -2 1 -8 43.61 3.92
 2 -1 8 46.25 3.6
 2 -1 8 43.61 3.63
 -2 1 -8 44.58 3.01
 2 -1 9 43.5 3.83
 2 -1 9 47.95 2.95
 -2 1 -9 43.28 3.17
 2 -1 9 44.33 3.59
 2 -1 9 40.3 3.63
 -2 1 -9 41.26 3.03
 -2 1 -10 414.04 23.39
 2 -1 10 436.7 24.45
 2 -1 10 410.22 23.24
 -2 1 -10 397.59 23.5
 -2 1 -10 378.81 23.35
 -2 1 -10 371.97 23.33
 2 -1 11 211.85 13.34
 -2 1 -11 199.91 12.22
 -2 1 -11 207.02 12.07
 -2 1 -11 178.45 12
 -2 1 -11 213.91 12.09
 2 -1 12 1.6 1.61
 -2 1 -12 -0.6 1.19
 -2 1 -12 0.7 0.83
 -2 1 -12 0.24 0.82
 -2 1 -12 -1.36 1.12
 -2 1 -13 13.79 1.47
 -2 1 -13 11.95 1.53
 -2 1 -13 18.02 1.79
 2 -1 13 15.29 2.33
 2 -1 13 16.49 1.37
 -2 1 -13 11.79 1.39
 2 -1 14 1.7 1.37
 -2 1 -14 1.55 1.03
 -2 1 -14 2.54 0.91
 2 -1 14 0.67 1.27
 2 -1 14 2.43 0.81
 -2 1 -14 0.39 0.88
 -2 1 -15 13.3 1.26
 -2 1 -15 16.28 1.53
 2 -1 15 13.1 1.3
 2 -1 15 15.09 1.26
 -2 1 -15 14.04 1.33
 -2 1 -16 5.03 0.63
 2 -1 16 4.92 0.66
 2 0 -18 1.8 0.54
 2 0 -18 1.95 0.56
 2 0 -17 3.66 0.93
 -2 0 17 3.39 0.73
 2 0 -17 3.59 0.98
 2 0 -17 3.28 0.89
 2 0 -17 4.29 0.87
 2 0 -16 5.27 1.23
 -2 0 16 6.64 1.02
 2 0 -16 4.9 1.12
 2 0 -16 6.91 1.21
 -2 0 16 5.98 0.83
 -2 0 16 6.54 1.08
 2 0 -16 4.35 1.12
 -2 0 16 5.14 0.8
 -2 0 15 7.37 1.2
 -2 0 15 6.93 0.97
 2 0 -15 6.31 1.38
 2 0 -15 8.8 1.52
 -2 0 15 8.41 1.23
 -2 0 15 6.33 0.9
 2 0 -15 5.49 1.25
 -2 0 14 0.24 0.93
 2 0 -14 -0.1 1.15
 2 0 -14 -0.52 1.21
 -2 0 14 0.08 1.01
 -2 0 14 -0.78 1.37
 2 0 -14 0.2 1.1
 -2 0 14 0.06 0.79
 -2 0 13 28.7 2.28
 -2 0 13 26.35 3.22
 2 0 -13 26.07 2.36
 2 0 -13 23.67 2.39
 -2 0 13 30.42 2.31
 2 0 -13 24.81 2.47
 -2 0 13 27.92 2.11
 2 0 -12 36.51 3.22
 -2 0 12 34.08 3.85
 -2 0 12 47.09 3.11
 -2 0 12 46.19 2.94
 -2 0 12 37.11 3.55
 2 0 -12 40.54 3.16
 -2 0 12 45.6 3.09
 2 0 -12 42.42 3.24
 -2 0 11 16.09 1.57
 -2 0 11 14.31 2.26
 2 0 -11 15.54 1.66
 2 0 -11 13.49 1.75
 -2 0 11 16.64 1.59
 -2 0 11 18.13 2.06
 -2 0 11 16.95 1.41
 -2 0 10 -0.16 0.89
 2 0 -10 0.11 0.57
 -2 0 10 0.2 1.25
 -2 0 10 -0.05 0.62
 -2 0 9 32.49 3.32
 2 0 -9 38.71 3.05
 2 0 -8 35.42 2.74
 -2 0 8 38.57 3.1
 2 0 -7 62.22 4.08
 2 0 -7 65.67 4.04
 2 0 -6 29.01 1.97
 -2 0 6 25.74 2.29
 2 0 -6 27.11 1.9
 2 0 -5 6.04 0.72
 -2 0 5 8.05 1.05
 -2 0 5 5.77 0.82
 -2 0 5 4.86 0.96
 2 0 -5 6.03 0.95
 2 0 -4 21.54 1.42
 -2 0 4 20.25 1.69
 -2 0 4 18.74 1.48
 -2 0 4 20.58 1.64
 2 0 -4 22.31 1.71
 -2 0 3 320.24 17.61
 -2 0 3 322.91 17.66
 -2 0 3 282.13 17.74
 -2 0 3 310.21 17.73
 -2 0 3 293.3 17.47
 2 0 -3 300.38 17.47
 2 0 -3 282.9 17.77
 -2 0 2 279.28 16.43
 -2 0 2 287.59 16.66
 -2 0 2 303.08 16.61
 -2 0 2 258.43 16.73
 -2 0 2 284.53 16.58
 2 0 -2 294.05 16.76
 -2 0 1 15.28 1.24
 2 0 -1 13.59 1.27
 -2 0 0 40.64 2.81
 -2 0 0 43.32 2.76
 -2 0 0 43.29 2.95
 2 0 0 44.07 2.83
 2 0 1 254.99 15.15
 -2 0 -1 255.03 15.39
 -2 0 -1 266.41 15.44
 -2 0 -1 271.13 15.27
 -2 0 -2 8.06 0.82
 -2 0 -2 6.32 1
 -2 0 -2 8.58 1
 2 0 2 8.06 0.72
 2 0 3 553.61 30.18
 -2 0 -3 512.6 30.43
 2 0 3 494.68 30.1
 -2 0 -3 520.36 30.28
 2 0 4 223.09 13.32
 2 0 4 231.72 13.3
 -2 0 -4 217.83 13.68
 2 0 5 0.43 0.58
 -2 0 -5 0.38 0.87
 2 0 5 -0.06 0.5
 2 0 5 0.33 0.44
 2 0 5 0.89 0.41
 2 0 5 -0.56 0.82
 -2 0 -6 58.84 4.24
 2 0 6 56.14 3.95
 2 0 6 53.66 3.89
 -2 0 -6 55.33 3.57
 -2 0 -7 5.33 1.5
 2 0 7 6.98 1.24
 2 0 7 4.75 1.05
 2 0 7 7.49 1.2
 -2 0 -7 5.58 0.91
 2 0 8 34.89 2.94
 -2 0 -8 38.7 2.66
 2 0 8 35.36 3.1
 2 0 8 38.07 3.24
 2 0 9 21.29 2.24
 2 0 9 18.67 2.33
 -2 0 -9 15.42 1.68
 -2 0 -9 17.52 1.61
 -2 0 -9 14.59 1.55
 2 0 10 6.69 1.8
 -2 0 -10 8.25 1.31
 2 0 10 5.63 1.5
 -2 0 -10 7.21 1.19
 -2 0 -10 7.69 1.19
 -2 0 -10 5.78 1.1
 -2 0 -11 40.05 2.91
 2 0 11 42.44 3.93
 -2 0 -11 40.98 3.1
 -2 0 -11 36.02 2.89
 -2 0 -11 44.59 3
 -2 0 -12 15.3 1.84
 2 0 12 15.08 2.37
 -2 0 -12 14.22 1.66
 2 0 12 13.48 2.11
 -2 0 -12 17.22 1.66
 -2 0 -12 14.1 1.61
 -2 0 -13 1.05 1.26
 -2 0 -13 0.35 0.9
 2 0 13 -0.25 1.56
 2 0 13 0.2 0.77
 2 0 13 -0.48 1.41
 -2 0 -13 1.4 0.91
 -2 0 -13 0.08 0.86
 -2 0 -13 1.42 0.94
 2 0 14 0.65 1.08
 2 0 14 0.63 1.32
 2 0 14 -0.3 0.79
 -2 0 -14 0.74 1.14
 -2 0 -14 -0.59 0.82
 -2 0 -14 2.72 0.87
 -2 0 -14 0.32 0.88
 2 0 14 -0.06 0.72
 2 0 15 15.42 1.31
 -2 0 -15 15.62 1.36
 2 0 15 18.39 1.34
 -2 0 -15 13.68 1.29
 -2 0 -16 3.19 0.57
 2 0 16 3.31 0.49
 2 1 -18 0.85 0.53
 -2 -1 18 1.13 0.46
 2 1 -18 0.67 0.43
 2 1 -18 -0.21 0.44
 2 1 -17 0.62 0.83
 -2 -1 17 0.18 0.64
 2 1 -17 -0.68 0.82
 -2 -1 17 0.1 0.7
 2 1 -17 0.72 0.74
 2 1 -16 5.38 1.09
 -2 -1 16 7.63 1.07
 2 1 -16 6.87 1.28
 2 1 -16 4.95 1.21
 -2 -1 16 8 1.1
 -2 -1 16 7.17 0.82
 2 1 -16 6.7 1.11
 2 1 -15 0.75 1.18
 -2 -1 15 1.41 0.95
 -2 -1 15 1.96 0.95
 2 1 -15 0.83 1.19
 2 1 -15 0.09 0.99
 -2 -1 15 -0.05 0.64
 -2 -1 14 46.98 3.36
 -2 -1 14 37.59 4.09
 2 1 -14 41.66 3.52
 -2 -1 14 51.29 3.39
 2 1 -14 46.17 3.54
 2 1 -14 43 3.47
 -2 -1 14 52.44 3.19
 2 1 -13 13.33 1.74
 2 1 -13 13.98 1.73
 -2 -1 13 12.89 1.46
 -2 -1 13 13.91 2.21
 2 1 -13 11.48 1.62
 -2 -1 13 13.39 1.46
 -2 -1 13 11.63 1.25
 2 1 -12 94.36 6.51
 -2 -1 12 90.15 7.24
 -2 -1 12 104.83 6.4
 -2 -1 12 110.47 6.28
 2 1 -12 95.77 6.58
 2 1 -12 97.25 6.54
 -2 -1 12 102.66 6.43
 -2 -1 11 94.01 5.69
 2 1 -11 76.04 5.72
 -2 -1 11 87.65 5.66
 2 1 -11 82.55 5.8
 -2 -1 11 95.47 6.37
 2 1 -11 92.22 6.1
 -2 -1 11 95.03 6.61
 -2 -1 11 95.59 5.54
 2 1 -10 16.37 1.53
 -2 -1 10 17.49 2.18
 -2 -1 10 16.74 1.98
 2 1 -10 23.26 1.98
 2 1 -9 31.14 2.58
 -2 -1 9 33.97 2.92
 -2 -1 9 33.15 2.8
 -2 -1 9 30.6 2.25
 -2 -1 8 225.02 12.95
 2 1 -8 220.82 12.7
 -2 -1 8 196.93 12.27
 2 1 -7 2.2 0.47
 -2 -1 7 1.79 0.88
 -2 -1 7 2.09 0.61
 2 1 -7 1.25 0.67
 -2 -1 6 516.66 32.39
 -2 -1 6 574.67 32.3
 2 1 -6 557.44 32.27
 2 1 -6 556.43 32.16
 -2 -1 5 24.67 2.01
 -2 -1 5 28.28 2.09
 2 1 -5 25.67 1.87
 -2 -1 4 41.94 2.87
 2 1 -4 44.32 3.12
 -2 -1 4 39.97 2.9
 2 1 -4 44.84 2.91
 2 1 -4 39.21 2.76
 -2 -1 3 50.58 3.24
 2 1 -3 55.78 3.54
 -2 -1 3 50.83 3.43
 2 1 -3 46.3 3.26
 -2 -1 3 47.55 3.27
 -2 -1 3 51.69 3.17
 2 1 -3 53.17 3.39
 2 1 -2 234 15.43
 -2 -1 2 260.81 15.49
 2 1 -2 274.37 15.4
 -2 -1 2 271.52 15.28
 -2 -1 2 259.9 15.24
 -2 -1 1 43.45 2.82
 2 1 -1 44.9 3.07
 -2 -1 1 46.33 2.83
 2 1 0 41.16 2.73
 -2 -1 0 35.93 2.49
 2 1 0 39.26 2.61
 -2 -1 0 39.86 2.76
 2 1 0 38.88 2.58
 -2 -1 -1 102.57 6.45
 -2 -1 -1 107.47 6.62
 2 1 1 109.96 6.5
 2 1 2 17.47 1.42
 -2 -1 -2 18.17 1.55
 -2 -1 -2 19.96 1.63
 2 1 2 18.59 1.44
 2 1 3 9.99 1.05
 -2 -1 -3 11.2 1.29
 -2 -1 -3 11.96 1.19
 2 1 3 10.68 1.01
 -2 -1 -4 50.44 3.42
 2 1 4 42.96 3.12
 -2 -1 -4 46.17 3.16
 2 1 4 49.65 3.18
 2 1 4 45.54 3.04
 -2 -1 -5 58.55 3.94
 -2 -1 -5 50.02 3.46
 2 1 5 53.72 3.75
 2 1 5 54.32 3.37
 2 1 5 48.68 3.53
 2 1 5 51.76 3.61
 -2 -1 -5 53.38 3.38
 -2 -1 -6 32.69 2.28
 2 1 6 33.85 2.57
 2 1 6 38.71 2.81
 2 1 7 2.3 0.96
 2 1 7 3.22 0.85
 -2 -1 -7 4.9 0.9
 2 1 7 5.97 1.22
 2 1 8 1.46 1.12
 2 1 8 0.34 0.96
 -2 -1 -8 -0.14 0.85
 2 1 9 16.11 2.18
 -2 -1 -9 14.16 1.6
 -2 -1 -9 13.25 1.48
 2 1 9 14.01 1.99
 -2 -1 -9 14.56 1.57
 -2 -1 -9 15.98 1.58
 2 1 10 3.02 1.45
 -2 -1 -10 3.62 1.06
 -2 -1 -10 2.6 1.11
 -2 -1 -10 3.63 1
 2 1 10 3.24 1.27
 -2 -1 -10 3.78 1.11
 -2 -1 -11 0.3 0.89
 -2 -1 -11 0.41 1.1
 2 1 11 1.73 1.37
 2 1 11 -0.23 1.49
 -2 -1 -11 0.08 0.92
 -2 -1 -11 1.66 1.02
 -2 -1 -11 0.92 0.95
 -2 -1 -11 1.67 0.95
 -2 -1 -12 1.65 1.04
 -2 -1 -12 2.36 1.01
 2 1 12 0.74 1.4
 -2 -1 -12 0.51 1.14
 -2 -1 -12 0.96 0.94
 -2 -1 -12 1.45 1.08
 -2 -1 -12 1.82 1.01
 2 1 12 0.74 0.75
 -2 -1 -13 -0.28 1.19
 -2 -1 -13 1.3 0.95
 2 1 13 -0.46 1.3
 2 1 13 -0.93 1.45
 -2 -1 -13 0.29 0.97
 -2 -1 -13 -0.34 0.98
 2 1 13 3.8 1.61
 2 1 13 1.25 0.8
 -2 -1 -13 0.99 1.07
 2 1 13 1.14 0.78
 -2 -1 -14 3.87 0.92
 2 1 14 1.78 1.11
 2 1 14 3.78 0.78
 -2 -1 -14 1.95 0.93
 2 1 14 2.73 0.78
 -2 -1 -15 10.61 1.07
 -2 -1 -15 10.02 1.07
 2 1 15 9.38 0.93
 2 1 15 10.31 1.04
 2 1 15 12.19 1.04
 -2 -1 -16 1.18 0.42
 -2 -2 18 0.02 0.35
 -2 -2 18 -0.02 0.33
 2 2 -18 0.33 0.45
 -2 -2 17 38.44 2.41
 -2 -2 17 34.44 2.37
 2 2 -17 39.47 2.54
 2 2 -17 32.51 2.44
 2 2 -17 31.56 2.36
 2 2 -16 22.37 1.99
 -2 -2 16 25.71 1.97
 2 2 -16 22.47 2.06
 2 2 -16 26.22 2.15
 -2 -2 16 29.7 1.98
 2 2 -16 21.52 1.96
 -2 -2 15 63.57 4.25
 2 2 -15 63.46 4.42
 -2 -2 15 67.43 4.25
 2 2 -15 63.21 4.41
 2 2 -15 61.68 4.32
 -2 -2 14 95.06 5.96
 -2 -2 14 85.8 6.74
 2 2 -14 89.73 6.07
 2 2 -14 93.76 6.05
 2 2 -14 85.91 6.07
 -2 -2 14 96.41 5.91
 -2 -2 14 94.07 5.71
 -2 -2 13 61.76 4.75
 -2 -2 13 57.36 3.8
 2 2 -13 50.91 3.93
 -2 -2 13 58.14 3.77
 2 2 -13 50.45 3.94
 2 2 -13 54.5 3.89
 -2 -2 13 50.81 3.5
 -2 -2 12 209.84 14.23
 2 2 -12 197.94 13.47
 -2 -2 12 237.31 13.36
 2 2 -12 217.16 13.5
 -2 -2 12 231.82 13.19
 2 2 -11 151.19 10.05
 -2 -2 11 169.28 10.87
 2 2 -11 167.53 9.97
 2 2 -11 172.4 10.53
 -2 -2 11 148.12 10.55
 -2 -2 11 181.48 9.99
 2 2 -11 153.81 10.1
 2 2 -10 26.53 2.21
 -2 -2 10 25.4 2.01
 -2 -2 10 26.96 2.68
 -2 -2 10 30.49 2.61
 -2 -2 10 21.48 1.95
 2 2 -10 25.3 2.14
 2 2 -10 26.28 2.4
 2 2 -10 27.19 2.05
 -2 -2 9 7.29 1.4
 2 2 -9 7.73 1.02
 -2 -2 9 6.6 0.9
 2 2 -9 7.78 1.22
 -2 -2 9 6.8 1.24
 -2 -2 9 5.47 0.94
 -2 -2 8 37.19 2.98
 -2 -2 8 31.79 2.68
 2 2 -8 41.62 2.95
 -2 -2 8 38.24 3
 -2 -2 7 40.28 2.7
 -2 -2 7 39.06 3.05
 2 2 -7 41.28 3.06
 -2 -2 7 43.11 2.93
 -2 -2 7 37.82 2.84
 -2 -2 7 44.51 3.15
 2 2 -6 7.21 0.86
 -2 -2 6 4.84 0.96
 -2 -2 6 8.46 1.06
 -2 -2 6 7.72 0.85
 2 2 -6 7.07 0.87
 2 2 -6 8.18 1.12
 -2 -2 5 55.76 3.72
 2 2 -5 49.79 3.8
 2 2 -5 54.64 3.6
 2 2 -5 53.67 3.53
 -2 -2 4 103.14 6.72
 2 2 -4 106.99 6.83
 -2 -2 4 107.44 6.57
 2 2 -4 100.5 6.62
 2 2 -4 115.77 6.63
 -2 -2 3 11.13 0.92
 2 2 -3 11.15 1.16
 -2 -2 3 10.57 1.31
 -2 -2 3 11.44 1.1
 -2 -2 2 20.92 1.79
 2 2 -2 21.56 1.6
 -2 -2 2 17.93 1.21
 2 2 -2 21.58 1.72
 2 2 -2 15.21 1.7
 -2 -2 2 16.66 1.45
 -2 -2 1 122.03 7.58
 2 2 -1 128.11 7.76
 2 2 -1 129.58 7.85
 2 2 0 3.5 0.91
 -2 -2 0 3.59 0.4
 2 2 0 2.91 0.78
 2 2 0 3.56 0.98
 2 2 0 4.31 0.88
 -2 -2 0 2.87 0.86
 2 2 1 0.26 0.62
 -2 -2 -1 0.84 0.46
 2 2 1 1.05 0.88
 -2 -2 -1 0.41 0.74
 2 2 2 19.04 1.59
 -2 -2 -2 18.58 1.51
 2 2 2 19.48 1.49
 -2 -2 -2 18.5 1.72
 2 2 2 20.19 1.72
 2 2 2 20.51 1.84
 2 2 2 18.32 1.55
 2 2 3 121.03 7.4
 2 2 3 117.8 7.37
 -2 -2 -3 126 7.5
 2 2 3 120.45 7.2
 2 2 3 115.55 7.34
 2 2 4 95 6.1
 2 2 4 101.47 6.24
 2 2 4 103.08 6.28
 -2 -2 -4 102.23 6.27
 2 2 4 95.79 6.26
 2 2 4 91.41 6.03
 -2 -2 -4 103.41 6.02
 2 2 5 492.52 29.46
 2 2 5 469.36 29.3
 -2 -2 -5 480.65 29.36
 2 2 5 535.67 29.6
 2 2 5 507.55 29.58
 -2 -2 -5 527.31 29.21
 2 2 6 7.43 1.28
 2 2 6 5.18 1.07
 2 2 6 7.37 1.22
 -2 -2 -6 8.17 1.07
 2 2 7 40.3 3.39
 -2 -2 -7 44.67 3.04
 2 2 7 50.34 3.7
 2 2 7 49.23 3.71
 -2 -2 -7 47.91 3.2
 2 2 8 3.7 0.98
 2 2 8 3.8 1.26
 2 2 8 5.9 1.31
 -2 -2 -8 2.48 1.01
 -2 -2 -8 3.92 0.99
 -2 -2 -8 6.1 1.11
 -2 -2 -8 5.12 0.97
 2 2 9 -0.06 0.71
 2 2 9 -0.2 1.12
 2 2 9 -1.13 1.38
 -2 -2 -9 0.55 1.05
 -2 -2 -9 0.33 0.93
 2 2 9 1.18 1.12
 -2 -2 -9 -0.17 0.99
 -2 -2 -9 0.09 1.04
 -2 -2 -10 31.87 2.47
 2 2 10 34.11 3.47
 -2 -2 -10 28.92 2.35
 2 2 10 24.9 2.99
 -2 -2 -10 30.98 2.54
 -2 -2 -10 30.48 2.64
 -2 -2 -10 29.18 2.48
 2 2 10 31.23 2.27
 2 2 11 -0.76 1.55
 -2 -2 -11 1.43 0.98
 2 2 11 -0.47 1.2
 -2 -2 -11 0.82 1.19
 -2 -2 -11 -0.53 0.99
 2 2 11 -1 1.53
 -2 -2 -11 0.19 1.09
 -2 -2 -11 0.87 1
 2 2 11 0.13 0.75
 -2 -2 -12 4.02 1.06
 2 2 12 1.38 1.33
 -2 -2 -12 3.59 1.1
 2 2 12 5.11 1.69
 2 2 12 7.12 0.86
 -2 -2 -12 2.98 1.2
 -2 -2 -12 3.28 1.15
 2 2 12 2.59 0.87
 -2 -2 -13 3.43 0.98
 2 2 13 1.66 1.25
 -2 -2 -13 2.21 0.98
 2 2 13 3.01 0.9
 -2 -2 -13 2.58 1.11
 2 2 13 3.9 0.85
 -2 -2 -14 13.5 1.32
 2 2 14 12.63 1.26
 -2 -2 -14 12.49 1.43
 2 2 14 13.49 1.21
 -2 -2 -15 6.49 0.82
 2 2 15 5.98 0.77
 -2 -2 -15 6.03 0.9
 2 2 16 4.84 0.58
 -2 -3 17 13 1.07
 -2 -3 17 10.18 0.9
 2 3 -17 13.37 1.2
 2 3 -17 9 1.01
 2 3 -17 8.11 0.86
 2 3 -16 0.38 0.83
 2 3 -16 1 0.71
 2 3 -16 2.03 1.02
 2 3 -16 2.22 0.72
 -2 -3 16 0.23 0.81
 -2 -3 16 1.25 0.7
 2 3 -15 18.64 1.9
 2 3 -15 17.5 1.72
 2 3 -15 19.74 2
 -2 -3 15 19.21 1.65
 2 3 -14 14.91 1.72
 2 3 -14 16.21 1.88
 2 3 -14 17.01 1.97
 -2 -3 14 19.65 1.68
 -2 -3 13 155.13 10.53
 2 3 -13 151.64 9.89
 -2 -3 13 172.21 9.78
 2 3 -13 155.11 9.82
 2 3 -13 147.21 9.87
 -2 -3 13 166.06 9.7
 2 3 -12 182.23 11.38
 -2 -3 12 190.73 11.25
 -2 -3 12 169.56 11.93
 -2 -3 12 189.58 11.19
 2 3 -12 183.69 11.23
 -2 -3 11 356.89 20.14
 -2 -3 11 350.52 20.93
 2 3 -11 350.62 20.15
 -2 -3 11 334.6 20.05
 -2 -3 11 311.21 20.08
 2 3 -11 333.13 20.74
 2 3 -11 324.26 20.24
 -2 -3 11 371.98 20.1
 2 3 -11 329.68 20.21
 -2 -3 10 674.32 36.17
 2 3 -10 600.18 36.22
 -2 -3 10 612.27 36.8
 -2 -3 10 617.41 36.11
 2 3 -10 614.16 36.14
 2 3 -10 597.02 36.25
 2 3 -10 607.39 36.71
 -2 -3 9 18.49 1.57
 -2 -3 9 14.83 1.84
 2 3 -9 17.86 1.91
 -2 -3 9 18.58 1.59
 2 3 -9 18.82 1.58
 -2 -3 8 173.16 10.55
 -2 -3 8 170.93 10.12
 2 3 -8 158.29 10.07
 2 3 -8 177.65 10.61
 -2 -3 8 170.56 10.09
 -2 -3 7 31.4 2.49
 2 3 -7 28.86 2.2
 -2 -3 7 30.35 2.18
 -2 -3 6 1.14 0.53
 2 3 -6 1.3 0.6
 -2 -3 6 1.4 0.82
 2 3 -5 868.06 47.02
 2 3 -5 831.02 46.83
 -2 -3 5 855.14 46.95
 2 3 -5 791.49 46.46
 -2 -3 5 849.99 46.8
 2 3 -5 704.26 46.63
 -2 -3 4 317.45 19.93
 2 3 -4 343.84 19.81
 2 3 -4 360.77 20.05
 -2 -3 4 305.49 19.74
 2 3 -4 352.31 19.79
 2 3 -3 1825.31 106.09
 -2 -3 3 1815.03 106.13
 2 3 -3 1816.13 105.98
 -2 -3 3 1865.59 105.93
 2 3 -2 13.98 1.49
 2 3 -2 11.99 1.61
 2 3 -2 12.36 1.39
 -2 -3 2 16.29 1.67
 -2 -3 2 13.87 1.32
 2 3 -1 62.55 4.26
 2 3 -1 56.98 4.05
 -2 -3 1 61.08 3.96
 2 3 0 22.52 1.93
 -2 -3 0 22.95 1.84
 -2 -3 0 22.77 2.05
 2 3 0 23.29 2.02
 2 3 1 7.87 1.12
 2 3 1 8.49 1.19
 2 3 1 11.09 1.4
 -2 -3 -1 9.87 1.33
 2 3 2 94.1 6.02
 2 3 2 94.97 6
 -2 -3 -2 94.03 6.15
 2 3 2 90.85 6.08
 2 3 2 98.07 6.22
 2 3 3 329.17 20.57
 2 3 3 350.04 20.77
 -2 -3 -3 349.29 20.73
 2 3 3 369.53 20.88
 2 3 4 0.9 0.74
 -2 -3 -4 1.07 0.78
 2 3 4 0.97 1.19
 2 3 4 1.44 1.09
 2 3 5 180.79 10.49
 2 3 5 174.47 10.77
 2 3 5 161.41 10.37
 2 3 5 178.08 10.78
 -2 -3 -5 170.68 10.37
 2 3 5 164.53 9.9
 -2 -3 -5 163.95 10.05
 -2 -3 -6 1.61 0.76
 2 3 6 1.03 1.18
 2 3 6 1.84 0.91
 2 3 6 1.64 0.79
 2 3 6 2.11 1.26
 -2 -3 -6 2.69 0.91
 2 3 6 2.21 0.6
 2 3 7 31.5 2.96
 2 3 7 36.34 3.13
 -2 -3 -7 36.04 2.64
 2 3 7 43.56 3.56
 -2 -3 -7 39.79 2.76
 2 3 7 36.68 2.48
 2 3 8 4.36 1.51
 -2 -3 -8 1.32 0.86
 2 3 8 1.61 1.14
 2 3 8 3.6 1.08
 -2 -3 -8 3.29 1.03
 -2 -3 -8 2.58 0.98
 -2 -3 -8 2.46 0.84
 -2 -3 -8 1.79 0.95
 -2 -3 -8 2.86 0.9
 2 3 8 2.65 0.73
 2 3 9 41.27 3.75
 2 3 9 47.28 4.02
 -2 -3 -9 51.26 3.5
 -2 -3 -9 46.2 3.43
 2 3 9 49.78 4.33
 -2 -3 -9 53.98 3.53
 2 3 9 44.49 3.17
 -2 -3 -10 21.1 1.99
 -2 -3 -10 20.6 1.93
 2 3 10 15.26 2.28
 2 3 10 15.88 2.48
 2 3 10 20.39 2.65
 -2 -3 -10 19.17 1.98
 2 3 10 16.95 1.57
 -2 -3 -11 29.68 2.33
 2 3 11 30.9 2.23
 2 3 11 31.49 3.38
 2 3 11 20.54 2.81
 -2 -3 -11 27.21 2.44
 2 3 11 18.4 2.97
 2 3 11 32.9 2.3
 -2 -3 -11 31.59 2.57
 -2 -3 -11 33.1 2.55
 2 3 12 3.14 1.67
 -2 -3 -12 1.63 0.99
 -2 -3 -12 2.19 1.03
 2 3 12 2.16 0.78
 2 3 12 0.71 1.28
 2 3 12 1.88 0.86
 -2 -3 -12 0.73 1.09
 -2 -3 -13 -0.25 0.88
 2 3 13 -0.57 0.7
 -2 -3 -13 -0.48 1.01
 2 3 13 0.63 0.64
 2 3 14 6.22 0.79
 -2 -3 -14 7.29 0.98
 -2 -3 -14 8.66 1.12
 2 3 14 5.96 0.86
 2 3 15 56.54 3.56
 -2 -3 -15 56.22 3.55
 -2 -3 -15 58.95 3.63
 2 4 -17 17.42 1.43
 -2 -4 16 0.1 0.71
 2 4 -16 0.19 0.88
 2 4 -16 0.15 0.73
 -2 -4 16 0.63 0.54
 2 4 -16 0.69 0.49
 -2 -4 15 15.68 1.45
 2 4 -15 17.77 1.71
 2 4 -15 12.88 1.49
 -2 -4 15 13.95 1.27
 2 4 -15 10.36 1.28
 -2 -4 14 24.91 1.88
 -2 -4 14 22.86 1.99
 2 4 -14 23.86 2.25
 2 4 -14 21.85 2.12
 2 4 -14 22.17 1.97
 2 4 -13 77.22 5.03
 -2 -4 13 78.57 4.92
 -2 -4 13 83.24 5.06
 2 4 -13 76.71 5.22
 2 4 -13 70.96 5.14
 2 4 -13 72.72 5.02
 -2 -4 12 27.66 2.06
 2 4 -12 25.76 2.19
 -2 -4 12 27.72 2.23
 -2 -4 12 24.47 2.09
 2 4 -12 26.26 2.41
 -2 -4 11 104.38 6.11
 -2 -4 11 90.88 6.06
 -2 -4 11 89.32 6.04
 2 4 -11 89.71 6.2
 2 4 -11 97.74 6.13
 -2 -4 11 103.85 6
 2 4 -11 91 6.12
 2 4 -10 88.88 5.84
 -2 -4 10 83.86 5.63
 -2 -4 10 92.21 5.66
 -2 -4 10 90.11 5.68
 2 4 -10 86.71 5.69
 2 4 -10 89.45 5.81
 2 4 -10 89.63 6.27
 2 4 -10 90.37 5.74
 -2 -4 9 34.96 2.4
 2 4 -9 31.62 2.42
 -2 -4 9 32.68 2.44
 2 4 -9 29.6 2.52
 -2 -4 9 28.32 2.37
 2 4 -9 29.57 2.78
 -2 -4 9 31.44 2.77
 2 4 -9 34.66 2.48
 2 4 -9 34.21 2.55
 -2 -4 8 6.43 1.04
 -2 -4 8 6.82 0.97
 2 4 -8 6.75 1.04
 -2 -4 8 7.31 1.22
 -2 -4 7 53.26 3.77
 -2 -4 7 65.04 3.9
 2 4 -7 61.92 3.91
 2 4 -7 65.03 4.18
 -2 -4 7 69.41 4.45
 2 4 -7 55.99 3.9
 2 4 -7 68.09 4.44
 -2 -4 7 59.68 4.32
 -2 -4 6 67.72 4.57
 2 4 -6 79.77 4.68
 2 4 -6 74.37 4.69
 -2 -4 6 75.46 4.63
 -2 -4 6 79.15 5.21
 2 4 -6 79.37 5.12
 -2 -4 6 70.83 5.03
 -2 -4 5 15.11 1.28
 -2 -4 5 17.26 1.85
 2 4 -5 19.31 1.39
 2 4 -5 16.24 1.63
 -2 -4 5 17.67 1.72
 2 4 -4 32.52 2.08
 2 4 -4 32.92 2.6
 -2 -4 4 34.9 2.68
 2 4 -4 26.11 2.3
 -2 -4 4 25.97 2.01
 -2 -4 4 32.08 2.42
 -2 -4 3 8.52 0.93
 -2 -4 3 9.48 1.41
 -2 -4 3 9.4 1.22
 2 4 -3 9.89 1.11
 -2 -4 2 22.03 1.76
 2 4 -2 25.41 2.19
 -2 -4 2 24.76 2.08
 2 4 -2 27.4 1.99
 -2 -4 1 78.99 5.05
 2 4 -1 86.72 5.21
 2 4 -1 85.07 5.5
 -2 -4 1 82.57 5.41
 -2 -4 0 14.19 1.68
 -2 -4 0 12.52 1.15
 2 4 0 14.26 1.18
 -2 -4 0 15.13 1.52
 2 4 0 15.21 1.64
 2 4 1 17.66 2.05
 -2 -4 -1 16.12 1.35
 2 4 1 18.98 1.84
 -2 -4 -1 18.9 1.96
 2 4 1 17.63 1.31
 -2 -4 -2 21.94 1.75
 -2 -4 -2 28.71 2.43
 2 4 2 27.5 2.22
 2 4 2 30.66 2.52
 -2 -4 -3 337.03 20.55
 2 4 3 370.12 21.13
 -2 -4 -3 384.33 21.29
 2 4 3 375.24 21.39
 2 4 3 342.04 21.22
 -2 -4 -3 351.96 20.69
 -2 -4 -4 217.96 13.99
 2 4 4 235.92 14.57
 2 4 4 261.81 14.95
 2 4 4 253.27 14.87
 -2 -4 -4 254.03 14.71
 2 4 4 258.75 14.02
 -2 -4 -4 225.46 14.17
 2 4 5 33.92 3.15
 2 4 5 34.15 2.54
 2 4 5 29.88 2.72
 -2 -4 -5 29.32 2.39
 -2 -4 -5 31.95 2.71
 2 4 5 33.49 3.15
 2 4 5 34.55 2.23
 -2 -4 -6 41.73 3
 2 4 6 39.98 3.34
 -2 -4 -6 36.84 2.96
 -2 -4 -6 44.37 2.9
 2 4 6 42.26 2.8
 2 4 6 44.17 3.8
 2 4 6 45.06 3.82
 2 4 6 41.75 2.74
 2 4 7 41.95 2.99
 2 4 7 47.3 3.7
 -2 -4 -7 43.17 3.08
 -2 -4 -7 42.86 3.18
 -2 -4 -7 50.69 3.33
 2 4 7 44.55 4
 -2 -4 -7 46.67 3.21
 2 4 7 46.13 2.98
 -2 -4 -8 6.18 1.07
 2 4 8 12.23 2.11
 2 4 8 5.82 1.32
 -2 -4 -8 7.16 1.15
 -2 -4 -8 8.87 1.36
 2 4 8 7.05 1.05
 -2 -4 -8 9.28 1.18
 2 4 8 9.24 1.02
 2 4 9 227.96 15.24
 -2 -4 -9 256.84 14.19
 2 4 9 191.76 15.02
 -2 -4 -9 239.1 14.32
 2 4 9 244.52 14.08
 -2 -4 -9 228.46 14.13
 2 4 9 234.25 14.01
 2 4 10 11.43 1.27
 2 4 10 10.95 2.14
 2 4 10 10.34 2.06
 -2 -4 -10 12.9 1.62
 -2 -4 -10 11.1 1.57
 2 4 10 8.54 1.14
 -2 -4 -11 122.89 7.48
 -2 -4 -11 120.01 7.32
 2 4 11 120.73 8.45
 -2 -4 -11 124.82 7.49
 2 4 11 96.07 8.19
 2 4 11 119.98 7.22
 2 4 11 110.49 7.14
 -2 -4 -12 30.55 2.29
 2 4 12 27.24 2.15
 -2 -4 -12 32.39 2.49
 2 4 12 28.78 2.11
 -2 -4 -13 5.84 0.99
 2 4 13 3.72 0.8
 -2 -4 -13 7.14 1.16
 2 4 13 4.58 0.73
 -2 -4 -14 19.96 1.55
 -2 -4 -14 22.48 1.7
 2 4 14 18.4 1.51
 -2 -4 -15 1.62 0.45
 -2 -4 -15 0.98 0.52
 2 5 -17 -0.51 0.45
 -2 -5 16 11.01 0.99
 2 5 -16 9.08 1.11
 2 5 -16 8.12 0.88
 -2 -5 15 10.17 1.15
 2 5 -15 12.09 1.41
 2 5 -15 8.83 1.16
 -2 -5 14 -0.33 0.9
 2 5 -14 1.2 1.12
 2 5 -14 -0.15 1.01
 2 5 -14 1.21 0.74
 2 5 -13 4.07 1.03
 -2 -5 13 4.16 1.05
 -2 -5 13 4.21 0.92
 2 5 -13 3.61 1.26
 2 5 -13 4.98 1.26
 2 5 -13 5.63 1.03
 -2 -5 12 -0.54 0.94
 -2 -5 12 -0.08 0.86
 2 5 -12 0.08 0.94
 2 5 -12 -1.54 1.19
 2 5 -11 6.09 1.16
 -2 -5 11 7.09 1.12
 2 5 -11 8.27 1.41
 2 5 -11 6.48 1.23
 -2 -5 11 6.41 1.22
 -2 -5 10 167.04 9.3
 -2 -5 10 148.99 9.27
 2 5 -10 139.56 9.43
 -2 -5 10 157.41 9.35
 2 5 -10 150.58 9.34
 2 5 -10 146.9 9.4
 2 5 -10 148.35 9.31
 2 5 -9 32.99 2.59
 -2 -5 9 36.34 2.52
 2 5 -9 30.9 2.69
 -2 -5 9 35.08 2.56
 -2 -5 9 35 2.63
 -2 -5 9 32.95 2.55
 2 5 -9 36.78 2.75
 2 5 -9 34.35 2.64
 -2 -5 9 36.78 3.05
 2 5 -8 62.02 3.96
 -2 -5 8 57.19 3.71
 2 5 -8 59.93 3.96
 -2 -5 8 57 3.88
 -2 -5 8 54.62 3.78
 -2 -5 8 53.53 3.72
 2 5 -8 57.34 3.84
 2 5 -8 64.4 4.43
 2 5 -8 51.52 3.77
 -2 -5 8 55.46 4.26
 2 5 -7 37.88 2.75
 2 5 -7 40.81 2.8
 2 5 -7 42.37 2.97
 2 5 -7 39.92 3.1
 -2 -5 7 38.51 2.69
 -2 -5 7 35.55 3.26
 -2 -5 7 38.89 2.75
 2 5 -7 43.95 2.88
 2 5 -7 44.3 3.35
 -2 -5 7 41 3.27
 2 5 -6 64.53 4.18
 2 5 -6 67.55 4.6
 2 5 -6 69.1 4.29
 -2 -5 6 66.65 4.86
 -2 -5 6 62.49 4.14
 -2 -5 6 65.09 4.14
 2 5 -6 65.88 4.66
 -2 -5 6 64.27 4.68
 -2 -5 5 0.73 0.62
 -2 -5 5 0.61 0.53
 2 5 -5 -0.05 0.61
 2 5 -5 0.25 0.7
 2 5 -5 0.13 0.79
 2 5 -5 0.61 0.68
 -2 -5 5 1.02 0.89
 -2 -5 5 0.33 0.95
 2 5 -4 32.56 2.21
 2 5 -4 28.59 2.48
 -2 -5 4 30.72 2.22
 -2 -5 4 33.25 2.9
 2 5 -4 31.79 2.7
 -2 -5 4 33.22 2.66
 -2 -5 3 145.93 9.7
 2 5 -3 177.03 9.72
 2 5 -3 165.82 10.03
 -2 -5 3 160.53 10.17
 -2 -5 3 172.6 10.54
 2 5 -2 45.63 3.31
 2 5 -2 43.18 3.59
 -2 -5 2 49.25 3.61
 2 5 -2 38.94 2.75
 2 5 -2 42.7 3
 -2 -5 2 39.91 3.19
 -2 -5 1 5.3 0.87
 2 5 -1 5.31 1.13
 -2 -5 1 7.16 1.13
 -2 -5 1 5.8 0.87
 2 5 -1 4.67 1.39
 2 5 -1 5.03 0.83
 2 5 -1 6.02 0.82
 -2 -5 0 0.05 0.63
 2 5 0 1.74 0.38
 2 5 0 -0.65 0.79
 -2 -5 0 0.11 0.7
 2 5 0 -0.17 1.16
 -2 -5 0 -0.5 0.94
 2 5 0 -0.09 0.62
 -2 -5 -1 15.11 1.31
 2 5 1 14.97 1.75
 2 5 1 14.38 1.65
 -2 -5 -1 12.11 1.35
 -2 -5 -1 18.98 2.06
 2 5 1 15.59 2.04
 2 5 1 15.03 1.29
 -2 -5 -2 157.88 9.92
 2 5 2 183.6 10.72
 2 5 2 169.63 10.49
 -2 -5 -2 180.39 10.79
 -2 -5 -2 152.21 10.01
 2 5 2 170.16 10.42
 2 5 2 200.44 11.06
 2 5 3 51.72 3.88
 -2 -5 -3 49.01 3.28
 -2 -5 -3 49.01 3.4
 -2 -5 -3 53.38 4.11
 2 5 3 54 4.28
 2 5 3 50.63 3.74
 -2 -5 -4 28.85 2.6
 2 5 4 23.19 2.17
 -2 -5 -4 24.95 2.01
 -2 -5 -4 24.31 1.8
 2 5 4 22.88 2.33
 -2 -5 -4 23.25 2.02
 2 5 4 29.21 2.81
 2 5 4 23.41 1.76
 2 5 5 49.3 4.41
 2 5 5 49.94 3.42
 2 5 5 56.83 4.19
 -2 -5 -5 52.29 3.54
 -2 -5 -5 54.74 3.65
 -2 -5 -5 55.06 3.71
 -2 -5 -5 56.87 4.16
 -2 -5 -5 54.74 3.67
 -2 -5 -5 53.01 3.71
 -2 -5 -6 6.73 1.07
 -2 -5 -6 4.87 1.13
 -2 -5 -6 7.17 1.22
 2 5 6 6.98 0.92
 -2 -5 -6 8.52 1.25
 -2 -5 -6 7.11 1.22
 -2 -5 -7 1.3 0.86
 -2 -5 -7 0.15 0.88
 2 5 7 2.24 1.05
 -2 -5 -7 0.88 0.96
 2 5 7 -0.18 0.66
 -2 -5 -7 0.45 0.98
 -2 -5 -7 2.39 1.02
 -2 -5 -8 4.9 1.07
 -2 -5 -8 3.8 1.13
 2 5 8 3.05 0.85
 -2 -5 -8 3.69 1.14
 -2 -5 -8 4.01 1.09
 2 5 8 2.55 0.73
 -2 -5 -9 21.02 1.9
 -2 -5 -9 21.15 1.88
 2 5 9 17.7 2.58
 2 5 9 21.33 1.72
 -2 -5 -9 23.73 2.1
 -2 -5 -9 18.61 1.85
 2 5 9 17.38 1.57
 -2 -5 -10 234.18 13.67
 2 5 10 185.79 14.54
 -2 -5 -10 247.66 13.7
 2 5 10 229.77 13.57
 -2 -5 -10 269.82 13.91
 2 5 10 203.28 13.46
 2 5 11 15.19 1.41
 -2 -5 -12 13.93 1.37
 2 5 12 15.26 1.3
 2 5 12 10.78 1.19
 -2 -5 -13 7.65 0.96
 2 5 13 5.33 0.75
 2 5 13 5.61 0.8
 -2 -5 -14 0.21 0.58
 2 5 14 0.02 0.4
 2 5 14 0.28 0.38
 -2 -6 16 0.58 0.36
 -2 -6 15 2.66 0.64
 2 6 -15 1.4 0.63
 2 6 -14 5.65 1.02
 -2 -6 14 6.18 0.93
 -2 -6 13 1.17 0.82
 2 6 -13 1.75 0.86
 -2 -6 13 1.37 0.8
 2 6 -13 1.21 0.98
 -2 -6 12 0.2 0.8
 -2 -6 12 -0.53 0.88
 2 6 -12 1.13 1.08
 2 6 -12 -0.08 0.88
 -2 -6 11 166.41 9.91
 -2 -6 11 165.19 10.02
 2 6 -11 160.69 10.07
 2 6 -11 159.6 10.01
 -2 -6 10 202.78 11.36
 2 6 -10 196.41 11.55
 -2 -6 10 189.03 11.49
 2 6 -10 177.49 11.45
 -2 -6 10 176.85 11.32
 -2 -6 9 558.27 31.74
 2 6 -9 547.59 31.94
 -2 -6 9 594.27 31.95
 -2 -6 9 538.31 31.81
 2 6 -9 530.52 31.88
 -2 -6 9 504.48 31.75
 -2 -6 8 186.11 11.45
 -2 -6 8 190 11.52
 -2 -6 8 202.03 11.71
 2 6 -8 204.94 11.74
 2 6 -8 196.02 11.67
 2 6 -8 177.26 11.53
 -2 -6 8 196.52 12.24
 -2 -6 8 194.36 11.62
 -2 -6 7 197.18 12.29
 -2 -6 7 215.42 13.2
 2 6 -7 188.68 12.29
 -2 -6 7 211.23 12.33
 2 6 -7 212.85 12.48
 -2 -6 7 213.74 12.47
 2 6 -7 213.36 12.89
 2 6 -7 212.55 13.03
 -2 -6 7 208.44 13.02
 2 6 -7 198.11 12.38
 2 6 -7 220.04 12.41
 -2 -6 6 26.65 2.02
 -2 -6 6 31.78 2.28
 -2 -6 6 26.31 2.1
 -2 -6 6 24.74 1.97
 2 6 -6 23.58 2.4
 2 6 -6 26.81 2.19
 -2 -6 6 30.99 2.85
 2 6 -6 27.84 2.01
 2 6 -6 24.62 2.46
 2 6 -6 27.09 2.08
 -2 -6 6 30.54 2.65
 2 6 -6 24.23 2.07
 2 6 -5 3.17 1.08
 -2 -6 5 2.7 0.81
 2 6 -5 2.51 0.71
 -2 -6 5 2.52 0.81
 -2 -6 5 3.36 1
 2 6 -5 2.21 0.9
 -2 -6 5 4.03 1.31
 -2 -6 5 3.23 1.06
 -2 -6 4 6.95 0.99
 -2 -6 4 8.7 1.56
 2 6 -4 6.35 1.24
 2 6 -4 7.26 0.91
 -2 -6 4 8.87 1.06
 2 6 -4 6.84 1.14
 -2 -6 4 7.77 1.37
 -2 -6 3 375.65 25.14
 2 6 -3 470.96 25.17
 2 6 -3 431.08 25.77
 -2 -6 3 443.73 25.2
 -2 -6 3 461.36 26.2
 2 6 -3 412.16 25.48
 -2 -6 3 443.28 25.79
 2 6 -2 34.55 2.78
 2 6 -2 36.06 2.89
 2 6 -2 30.85 2.46
 -2 -6 2 33.07 2.36
 -2 -6 2 29.16 2.33
 -2 -6 2 33.69 2.32
 -2 -6 2 34.12 3.25
 2 6 -2 30.6 2.27
 -2 -6 2 28.71 2.71
 2 6 -1 174.44 10.52
 -2 -6 1 152.36 9.91
 2 6 -1 153.28 10.79
 -2 -6 1 160.62 9.96
 -2 -6 1 176 9.96
 -2 -6 1 170.45 9.94
 2 6 -1 166.38 9.91
 -2 -6 1 163.23 10.47
 2 6 0 3.95 1.12
 -2 -6 0 0.88 0.75
 -2 -6 0 2.19 0.84
 -2 -6 0 3.57 1.01
 2 6 0 2.96 0.78
 -2 -6 0 4.36 1.5
 2 6 0 1.98 0.94
 2 6 0 4.29 1.46
 -2 -6 -1 6.2 0.98
 2 6 1 7.18 1.3
 2 6 1 6.28 1.33
 -2 -6 -1 5.52 1.06
 -2 -6 -1 7.14 1.56
 2 6 1 3.13 1.47
 2 6 1 7.14 1.31
 2 6 1 4.56 0.95
 2 6 2 81.86 5.5
 2 6 2 77.85 5.43
 2 6 2 76.09 5.34
 -2 -6 -2 73.8 4.88
 2 6 2 76.92 4.79
 -2 -6 -2 68.83 4.75
 -2 -6 -2 74.3 4.87
 2 6 2 77.72 5.8
 -2 -6 -2 73.39 4.88
 -2 -6 -2 82.39 5.81
 -2 -6 -3 24.61 1.92
 2 6 3 25.04 2.39
 -2 -6 -3 26.38 2.11
 2 6 3 23.86 2.47
 -2 -6 -3 23.7 2.02
 2 6 3 25.63 1.97
 -2 -6 -3 23.28 2.09
 2 6 3 24.99 2.87
 2 6 3 26.88 2.6
 -2 -6 -3 21.87 1.87
 -2 -6 -3 27.92 2.05
 -2 -6 -3 25.95 2.74
 2 6 3 22.7 1.96
 -2 -6 -3 22.96 2.07
 -2 -6 -4 282.13 17.7
 2 6 4 320.94 18.75
 2 6 4 305.47 18.57
 -2 -6 -4 308.19 17.8
 -2 -6 -4 305.24 17.92
 2 6 4 324.16 17.85
 -2 -6 -4 290.7 17.82
 2 6 4 303.53 18.33
 2 6 4 344.09 19.15
 -2 -6 -4 309.36 18.77
 2 6 4 276.63 17.65
 -2 -6 -4 319.02 17.91
 -2 -6 -5 17.09 1.69
 2 6 5 18.06 1.53
 2 6 5 17.42 2.19
 -2 -6 -5 18.19 1.85
 -2 -6 -5 19.15 1.93
 2 6 5 20.23 2.69
 -2 -6 -5 19.31 1.8
 2 6 5 20.7 1.75
 -2 -6 -5 19.25 1.89
 -2 -6 -6 2.43 0.94
 -2 -6 -6 2.89 1.06
 -2 -6 -6 0.57 1.12
 2 6 6 1.89 0.73
 -2 -6 -6 0.72 0.96
 -2 -6 -6 1.91 1.16
 2 6 7 0.8 0.72
 -2 -6 -7 0.08 0.92
 -2 -6 -7 -0.08 0.94
 -2 -6 -7 1.34 1.03
 2 6 7 1.05 1.4
 -2 -6 -7 1.74 1.1
 -2 -6 -7 1.3 1.03
 -2 -6 -8 17.43 1.88
 -2 -6 -8 20.99 1.87
 -2 -6 -8 21.86 1.85
 2 6 8 20.71 1.65
 -2 -6 -8 20.8 1.99
 -2 -6 -8 17.77 1.95
 -2 -6 -9 11.15 1.44
 -2 -6 -9 10.91 1.37
 -2 -6 -9 11.97 1.49
 2 6 9 7.27 1.88
 2 6 9 9.12 1.13
 2 6 9 7.77 1.08
 -2 -6 -9 10.66 1.45
 2 6 10 14.19 1.37
 2 6 10 10.82 2.09
 -2 -6 -10 15.6 1.53
 2 6 10 15.7 1.36
 -2 -6 -10 15.8 1.68
 -2 -6 -10 14.1 1.54
 2 6 11 22.29 1.78
 -2 -6 -11 24.57 1.87
 2 6 11 22.36 1.78
 2 6 11 25.01 1.93
 2 6 12 37.23 2.53
 2 6 12 33.4 2.4
 2 6 12 35.51 2.5
 -2 -6 -13 2.71 0.57
 2 6 13 0.98 0.47
 2 7 -15 10.67 1.02
 -2 -7 14 0.51 0.5
 2 7 -14 1.3 0.9
 2 7 -14 0.49 0.54
 2 7 -13 7.52 1
 -2 -7 13 8.33 0.94
 -2 -7 13 8.61 1
 2 7 -13 7.35 1.28
 2 7 -13 8.33 1.11
 -2 -7 12 26.2 2.03
 -2 -7 12 27.01 2.18
 2 7 -12 29.36 2.19
 2 7 -12 28.22 2.21
 2 7 -11 -0.08 0.94
 -2 -7 11 1.03 0.7
 2 7 -11 0.08 0.92
 -2 -7 11 -0.33 1.01
 2 7 -10 26.11 2.41
 -2 -7 10 32.09 2.48
 2 7 -10 30.37 2.58
 -2 -7 10 29 2.33
 2 7 -10 32.72 2.52
 2 7 -9 1.72 1.2
 -2 -7 9 1.13 1.04
 -2 -7 9 -0.41 1.02
 2 7 -9 -0.18 0.93
 2 7 -9 -0.28 1.08
 2 7 -8 -0.3 1.13
 -2 -7 8 1.54 0.74
 2 7 -8 2.18 1.1
 -2 -7 8 -0.1 1.12
 -2 -7 8 1.66 1.06
 2 7 -8 1.41 1.09
 -2 -7 7 2.28 0.83
 -2 -7 7 1.11 0.92
 2 7 -7 0.57 0.95
 -2 -7 7 2.15 1.17
 2 7 -7 1.35 1.03
 2 7 -7 2.06 1.12
 -2 -7 6 2.51 0.88
 2 7 -6 0.88 0.72
 2 7 -6 1.79 0.96
 2 7 -6 2.41 1.01
 -2 -7 6 1.97 0.98
 -2 -7 6 1.75 1.09
 -2 -7 6 2.29 1.2
 2 7 -6 1.53 1.01
 -2 -7 6 2.89 1.14
 2 7 -6 3.73 1.13
 2 7 -6 2.6 1.05
 -2 -7 5 1.02 0.88
 -2 -7 5 3.53 1.38
 2 7 -5 1.92 0.75
 -2 -7 5 2.81 0.91
 -2 -7 5 2.31 1.04
 -2 -7 5 3.19 1.13
 2 7 -5 3.35 1.04
 2 7 -5 3.59 0.99
 2 7 -5 4.8 1.08
 2 7 -5 1.45 0.93
 -2 -7 5 1.25 1.03
 -2 -7 5 2.42 1.04
 -2 -7 4 0.15 0.83
 2 7 -4 0.24 0.63
 -2 -7 4 0.72 0.87
 -2 -7 4 -0.25 0.94
 2 7 -4 -0.09 0.98
 2 7 -4 0.18 0.94
 -2 -7 4 -0.72 1.35
 2 7 -4 -0.13 0.63
 2 7 -4 0.81 0.89
 -2 -7 4 -0.59 0.97
 -2 -7 4 -0.18 0.95
 -2 -7 3 18.73 1.71
 2 7 -3 19.12 1.56
 -2 -7 3 19.77 2.2
 2 7 -3 22.32 1.92
 -2 -7 3 20.5 1.74
 2 7 -3 19.27 2.16
 -2 -7 3 16.85 1.75
 -2 -7 3 13.77 1.74
 -2 -7 3 18.07 1.83
 -2 -7 3 20.84 2.55
 2 7 -3 16.81 1.65
 -2 -7 2 0.73 1.22
 2 7 -2 0.06 0.67
 2 7 -2 1.26 1.03
 -2 -7 2 0.77 0.88
 2 7 -2 0.42 0.81
 -2 -7 2 0.61 0.84
 -2 -7 2 0.43 1.01
 -2 -7 2 -0.35 0.92
 -2 -7 2 -0.95 1.11
 2 7 -1 11.85 1.54
 -2 -7 1 10.66 1.34
 2 7 -1 9.03 1.56
 -2 -7 1 10.94 1.24
 -2 -7 1 11.01 1.39
 -2 -7 1 12.14 1.29
 -2 -7 1 10.83 1.41
 2 7 -1 12.79 1.3
 2 7 -1 10.05 1.25
 -2 -7 1 10.84 1.28
 2 7 0 62.61 4.82
 2 7 0 67.38 5.32
 -2 -7 0 59.74 5.21
 -2 -7 0 69.15 4.4
 2 7 0 67.36 4.96
 -2 -7 0 65.21 4.45
 -2 -7 0 68.47 4.35
 -2 -7 0 67.7 4.38
 2 7 0 61.37 4.25
 2 7 0 71.26 4.3
 -2 -7 0 61.72 4.29
 -2 -7 0 59.16 4.29
 -2 -7 -1 61.37 4.32
 2 7 1 69.87 5.03
 2 7 1 73.04 5.04
 -2 -7 -1 64.67 4.45
 2 7 1 68.53 4.34
 -2 -7 -1 68.98 4.43
 2 7 1 59.46 5.22
 2 7 1 65.91 4.33
 -2 -7 -1 73.5 5.55
 -2 -7 -1 63.42 4.41
 -2 -7 -1 64.55 4.38
 -2 -7 -2 53.52 3.9
 2 7 2 59.58 4.62
 -2 -7 -2 58.57 3.81
 2 7 2 57.74 4.62
 -2 -7 -2 60.85 4.09
 -2 -7 -2 57.92 4.04
 -2 -7 -2 60.43 4.98
 -2 -7 -2 58.7 4.05
 2 7 2 64.65 5.1
 2 7 2 67.66 4.01
 2 7 2 46.7 4.39
 2 7 2 59.89 3.95
 -2 -7 -2 57.66 4.04
 2 7 3 172.26 11.39
 -2 -7 -3 161.98 10.51
 -2 -7 -3 169.96 10.58
 2 7 3 170.38 11.38
 -2 -7 -3 182.71 10.76
 -2 -7 -3 180.92 11.78
 -2 -7 -3 175.05 10.71
 -2 -7 -3 178.01 10.76
 2 7 3 191.96 11.93
 2 7 3 192.71 10.67
 2 7 3 152.57 11.15
 2 7 3 185.97 10.66
 -2 -7 -3 172.45 10.76
 -2 -7 -4 44.06 3.28
 -2 -7 -4 47.02 3.42
 -2 -7 -4 48.87 3.3
 -2 -7 -4 46.6 3.51
 -2 -7 -4 47.47 4.25
 2 7 4 48.57 4.47
 2 7 4 53.87 3.47
 2 7 4 50.27 4.14
 2 7 4 50.27 3.42
 -2 -7 -4 50.04 3.58
 2 7 5 6.95 1.18
 2 7 5 4.51 1.41
 -2 -7 -5 4.5 1.28
 2 7 5 8.11 1.88
 -2 -7 -5 6.09 1.18
 2 7 5 6.83 1.12
 -2 -7 -6 18.82 1.85
 2 7 6 15.66 2.49
 -2 -7 -6 15.96 1.91
 -2 -7 -6 21.07 1.87
 2 7 6 14.49 1.66
 -2 -7 -6 18.3 1.93
 2 7 7 20.99 1.88
 -2 -7 -7 22.28 1.89
 -2 -7 -7 19.31 1.95
 -2 -7 -7 19.73 2.08
 2 7 7 20.65 2.76
 -2 -7 -7 22.05 1.99
 -2 -7 -7 18.28 2.05
 -2 -7 -8 13.44 1.52
 -2 -7 -8 16.46 1.7
 -2 -7 -8 18.6 1.72
 2 7 8 8.93 2.06
 2 7 8 13.29 1.5
 -2 -7 -8 13.84 1.71
 -2 -7 -9 3.3 1.07
 -2 -7 -9 2.69 1.05
 -2 -7 -9 0.67 0.79
 2 7 9 2.04 0.91
 -2 -7 -9 2.59 1.04
 2 7 9 1.47 0.86
 2 7 10 2.16 0.83
 2 7 10 2.67 0.86
 -2 -7 -10 5.14 1.03
 -2 -7 -10 4.52 0.98
 -2 -7 -11 30.46 2.04
 2 7 11 29.98 2.06
 -2 -7 -11 28.52 2.02
 2 7 11 26.19 2.01
 -2 -7 -12 3.68 0.57
 2 7 12 2.49 0.51
 2 8 -14 9.1 0.91
 -2 -8 13 9.05 0.86
 2 8 -13 8.67 1.1
 2 8 -13 5.87 0.76
 -2 -8 12 4.18 0.89
 2 8 -12 3.74 0.83
 2 8 -12 5.93 0.86
 -2 -8 11 0.43 0.9
 -2 -8 11 0.52 0.69
 2 8 -11 1.04 0.86
 2 8 -11 0.8 0.79
 2 8 -10 70.34 4.64
 -2 -8 10 76.62 4.72
 2 8 -10 69.91 4.72
 2 8 -10 69.5 4.64
 -2 -8 10 66.95 4.56
 -2 -8 9 28.36 2.24
 2 8 -9 24.49 2.23
 -2 -8 9 20.87 2.07
 2 8 -9 24.02 2.12
 2 8 -9 24.41 2.11
 2 8 -8 13.97 1.6
 2 8 -8 12.93 1.72
 2 8 -8 14.3 1.63
 -2 -8 8 13.71 1.66
 -2 -8 7 26.59 2.12
 -2 -8 7 27.63 2.42
 -2 -8 7 27.08 2.19
 -2 -8 7 28.41 2.41
 2 8 -7 25.81 2.33
 2 8 -7 28.27 2.36
 2 8 -7 26.55 2.25
 -2 -8 6 39.71 2.87
 -2 -8 6 36.68 2.9
 -2 -8 6 39.69 3.04
 2 8 -6 39.43 3.08
 -2 -8 6 42.37 3.08
 2 8 -6 40.77 3.03
 2 8 -6 36.78 2.88
 -2 -8 5 2.15 0.94
 2 8 -5 -0.1 1.14
 2 8 -5 2.12 1
 -2 -8 5 1.32 1.12
 -2 -8 5 1.22 1.07
 -2 -8 4 14.06 1.6
 -2 -8 4 14.4 2.24
 -2 -8 4 17.2 1.61
 -2 -8 4 16.72 1.71
 -2 -8 4 14.77 1.76
 -2 -8 4 16.03 1.83
 2 8 -4 14.76 1.75
 2 8 -4 14.67 1.61
 -2 -8 3 77.74 5.6
 2 8 -3 86.49 5.47
 -2 -8 3 96.2 5.68
 -2 -8 3 91.24 5.71
 -2 -8 3 87.16 5.77
 -2 -8 3 89.19 6.82
 -2 -8 3 84.6 5.77
 2 8 -3 76.38 5.57
 2 8 -2 2.6 1.14
 2 8 -2 1.62 0.7
 -2 -8 2 2.7 1.12
 -2 -8 2 1.92 1.12
 -2 -8 2 1.66 1.43
 -2 -8 2 0.75 1.06
 -2 -8 2 1.54 0.96
 2 8 -2 1.11 0.93
 -2 -8 1 254.04 16.11
 2 8 -1 293.07 16.04
 -2 -8 1 261.18 16.06
 -2 -8 1 285.93 16.26
 -2 -8 1 266.65 17.41
 -2 -8 1 271.77 16.18
 -2 -8 1 257.16 16.08
 2 8 -1 271.68 16.11
 -2 -8 0 5.23 1.09
 -2 -8 0 5.31 1.14
 -2 -8 0 5.05 1.21
 -2 -8 0 4.21 1.61
 -2 -8 0 2.73 1.3
 -2 -8 0 5.29 1.13
 -2 -8 0 1.86 1.07
 2 8 0 3.55 1.08
 2 8 0 4.57 1.06
 -2 -8 -1 37.1 2.83
 -2 -8 -1 40.07 2.92
 -2 -8 -1 41.15 2.97
 -2 -8 -1 39.9 3.96
 -2 -8 -1 39.56 3.03
 -2 -8 -1 36.96 2.86
 2 8 1 39.57 3.91
 2 8 1 36.69 2.83
 2 8 1 40.76 2.87
 -2 -8 -1 32.39 2.85
 -2 -8 -2 2.32 0.9
 -2 -8 -2 3.52 1.29
 -2 -8 -2 3.21 1.1
 -2 -8 -2 3.57 1.5
 2 8 2 4.35 1.06
 2 8 2 1.83 0.97
 -2 -8 -2 2.38 1.15
 2 8 2 2.88 1.57
 -2 -8 -3 7.09 1.14
 -2 -8 -3 9.28 1.46
 -2 -8 -3 8.79 1.4
 -2 -8 -3 8.84 1.51
 2 8 3 11.26 2.09
 2 8 3 9.95 1.31
 2 8 3 8.08 1.25
 -2 -8 -3 7.02 1.35
 -2 -8 -4 17.61 1.69
 -2 -8 -4 21.47 1.71
 -2 -8 -4 22.16 2.08
 -2 -8 -4 21.99 2
 2 8 4 19.44 2.69
 -2 -8 -4 22.19 2.08
 2 8 4 17.78 1.84
 2 8 4 23.9 1.97
 -2 -8 -4 20.43 2.05
 -2 -8 -5 17.76 1.59
 -2 -8 -5 19.78 1.98
 2 8 5 17.5 1.75
 2 8 5 14.91 2.53
 -2 -8 -5 21.12 1.8
 -2 -8 -6 5.4 0.89
 2 8 6 5.37 1.1
 -2 -8 -6 4.39 1.2
 -2 -8 -6 4.76 1.33
 2 8 6 4.58 1.59
 -2 -8 -6 5.14 1.39
 -2 -8 -7 6.63 0.91
 -2 -8 -7 5.4 1.13
 2 8 7 1.79 1.28
 -2 -8 -7 5.75 1.27
 2 8 7 3.15 1.03
 -2 -8 -7 6.89 1.34
 -2 -8 -8 3.97 0.78
 -2 -8 -8 1.78 0.96
 -2 -8 -8 1.48 0.9
 -2 -8 -8 2.31 1.06
 2 8 8 1.61 0.86
 2 8 8 1.48 0.85
 -2 -8 -9 22 1.65
 -2 -8 -9 21.89 1.71
 2 8 9 21.9 1.76
 -2 -8 -9 24.49 1.92
 2 8 9 21.08 1.72
 -2 -8 -10 6.17 0.74
 -2 -8 -10 7.54 0.97
 2 8 10 8.83 0.89
 2 8 10 7.36 0.85
 2 9 -13 2.1 0.5
 -2 -9 12 15.09 1.24
 2 9 -12 15.3 1.33
 2 9 -11 0.86 0.66
 -2 -9 11 0.5 0.73
 2 9 -11 1.16 0.58
 -2 -9 11 0.83 0.57
 -2 -9 10 12.25 1.28
 -2 -9 10 13.88 1.4
 2 9 -10 13.02 1.3
 2 9 -10 11.78 1.27
 2 9 -9 80.12 4.96
 -2 -9 9 78.32 4.87
 2 9 -9 68.1 4.84
 2 9 -9 75.2 4.82
 2 9 -8 14.49 1.66
 -2 -9 8 13.66 1.59
 2 9 -8 14.43 1.49
 2 9 -8 16.98 1.61
 -2 -9 8 12.55 1.58
 -2 -9 7 21.17 2.01
 2 9 -7 21.7 2.05
 2 9 -7 22.3 1.96
 -2 -9 7 20.55 2.01
 2 9 -7 21.29 1.97
 -2 -9 6 -0.44 0.79
 2 9 -6 0.55 1.06
 2 9 -6 0.23 0.99
 -2 -9 6 -0.7 1.09
 -2 -9 6 1.06 1.13
 -2 -9 6 0.09 1.13
 2 9 -6 -1.51 1.07
 -2 -9 5 36.79 2.76
 -2 -9 5 36.01 2.84
 2 9 -5 39.31 2.94
 2 9 -5 39.55 2.91
 -2 -9 5 35.39 2.84
 2 9 -5 36.33 2.79
 -2 -9 4 2.38 0.97
 2 9 -4 4.77 1.24
 -2 -9 4 2.33 0.94
 -2 -9 4 2.67 1.23
 -2 -9 4 1.09 1.18
 2 9 -4 2.94 1.06
 2 9 -3 0.86 1.07
 -2 -9 3 -0.76 1.26
 -2 -9 3 0.59 0.97
 -2 -9 3 0.79 0.98
 -2 -9 3 -0.49 0.88
 -2 -9 3 0.76 1.15
 2 9 -3 0.16 0.98
 2 9 -2 53.5 3.52
 -2 -9 2 45.26 3.3
 -2 -9 2 43.29 3.21
 -2 -9 2 44.78 3.42
 -2 -9 2 45.33 3.41
 2 9 -2 43.52 3.23
 -2 -9 1 0.6 0.97
 -2 -9 1 2.01 1.05
 2 9 -1 2.22 1.05
 -2 -9 1 0.64 1.08
 2 9 -1 2.55 1.05
 -2 -9 1 1.7 0.88
 -2 -9 0 32.24 2.78
 -2 -9 0 42.93 2.99
 -2 -9 0 36.36 2.76
 -2 -9 0 35.49 2.97
 -2 -9 0 35.95 2.86
 2 9 0 34.06 2.77
 -2 -9 -1 166.52 10.72
 2 9 1 181.45 10.73
 -2 -9 -1 195.45 10.89
 -2 -9 -1 178.41 10.88
 -2 -9 -1 162.69 10.69
 -2 -9 -1 173.46 10.75
 2 9 1 182.15 10.73
 -2 -9 -2 1.09 0.91
 -2 -9 -2 0.27 1.18
 -2 -9 -2 2.48 1.28
 2 9 2 1.08 0.97
 -2 -9 -2 2 1.06
 2 9 2 2.23 1
 -2 -9 -2 0.77 0.97
 -2 -9 -3 17.52 1.66
 -2 -9 -3 20.28 1.94
 -2 -9 -3 20.1 1.91
 2 9 3 21.92 1.84
 2 9 3 18.87 1.8
 -2 -9 -3 17.66 1.89
 -2 -9 -4 24.92 2.18
 2 9 4 19.78 2.68
 -2 -9 -4 22.97 2.09
 -2 -9 -4 27.69 2.25
 2 9 4 22.61 2.03
 -2 -9 -4 26.39 2.23
 -2 -9 -5 0.48 1.07
 -2 -9 -5 -0.33 1.05
 2 9 5 0.46 0.87
 -2 -9 -5 -0.25 1.06
 -2 -9 -6 26.38 2.08
 2 9 6 22.4 1.93
 2 9 7 3.12 0.85
 -2 -9 -7 1.94 0.87
 2 9 7 2.09 0.78
 -2 -9 -7 2.46 0.98
 2 9 8 17.29 1.49
 2 9 8 16.04 1.43
 -2 -9 -8 19.27 1.67
 2 9 9 0.11 0.48
 -2 -9 -9 0.51 0.65
 2 9 9 -0.44 0.47
 2 10 -11 2.68 0.57
 -2 -10 10 4.57 0.68
 2 10 -9 14.56 1.24
 -2 -10 9 12.43 1.3
 -2 -10 9 15.56 1.31
 2 10 -9 11.43 1.1
 2 10 -8 21.41 1.82
 -2 -10 8 25.31 1.97
 2 10 -8 23.62 1.96
 -2 -10 8 28.54 2.03
 2 10 -8 25.89 1.96
 2 10 -7 0.42 0.91
 -2 -10 7 0.88 0.84
 -2 -10 7 -0.97 1.01
 2 10 -7 -1.01 0.9
 2 10 -7 1.12 0.79
 2 10 -6 33.72 2.73
 -2 -10 6 35.41 2.7
 2 10 -6 39.46 2.76
 2 10 -6 40.16 2.73
 -2 -10 5 0.34 0.73
 -2 -10 5 0.42 0.84
 -2 -10 5 0.79 1
 2 10 -5 0.08 0.92
 -2 -10 5 2.16 1.09
 2 10 -5 0.86 0.96
 2 10 -5 0.78 0.88
 -2 -10 4 26.14 2.15
 -2 -10 4 26.77 2.29
 -2 -10 4 29.39 2.35
 -2 -10 4 26.19 2.15
 2 10 -4 27.8 2.28
 2 10 -4 30.68 2.32
 2 10 -4 24.4 2.13
 -2 -10 3 24.75 2.03
 -2 -10 3 21.24 1.87
 2 10 -3 26.75 2.11
 -2 -10 3 25.05 2.21
 -2 -10 3 21.99 2.12
 2 10 -3 22.39 1.96
 2 10 -2 104.4 6.49
 -2 -10 2 100.46 6.45
 -2 -10 2 104.83 6.39
 -2 -10 2 102.24 6.49
 2 10 -2 95.08 6.33
 -2 -10 1 -0.84 0.93
 2 10 -1 -1.04 0.9
 -2 -10 1 0.38 0.96
 2 10 -1 1.17 1
 -2 -10 1 0.62 0.99
 -2 -10 0 2.96 0.9
 -2 -10 0 2.01 1.05
 -2 -10 0 3.07 1.27
 2 10 0 1.49 1.04
 -2 -10 0 2.2 1
 2 10 0 1.71 0.92
 -2 -10 0 3.05 0.89
 -2 -10 -1 37.37 2.57
 -2 -10 -1 33.53 2.57
 -2 -10 -1 29.13 2.31
 -2 -10 -1 29.47 2.36
 2 10 1 35.81 2.58
 2 10 1 29.67 2.35
 -2 -10 -1 28.1 2.35
 -2 -10 -2 107.73 6.46
 2 10 2 96.93 6.3
 -2 -10 -2 94.9 6.41
 2 10 2 118.46 6.53
 -2 -10 -2 94.81 6.32
 -2 -10 -3 15.65 1.51
 2 10 3 11.88 1.33
 -2 -10 -4 -0.61 0.92
 2 10 4 0.91 0.78
 -2 -10 -4 0.65 0.88
 -2 -10 -5 6.37 1.04
 -2 -10 -5 6.32 1.06
 2 10 5 4.54 0.85
 -2 -10 -6 2.36 0.79
 -2 -10 -6 1.91 0.82
 2 10 6 2.01 0.64
 -2 -10 -7 14.04 1.15
 2 10 7 11.86 1.03
 -2 -10 -8 0.67 0.49
 -2 -11 8 0.69 0.57
 2 11 -7 0.76 0.66
 -2 -11 7 -0.05 0.7
 2 11 -6 0.26 0.54
 -2 -11 6 0.73 0.56
 2 11 -6 -0.34 0.69
 2 11 -6 0.45 0.63
 -2 -11 5 2.13 0.6
 2 11 -5 3 0.82
 -2 -11 5 2.15 0.87
 2 11 -5 4.36 0.81
 2 11 -5 2.15 0.71
 -2 -11 4 1.71 0.89
 2 11 -4 1.54 0.78
 2 11 -4 2.56 0.86
 2 11 -4 0.23 0.69
 2 11 -3 0.62 0.75
 2 11 -3 0.94 0.81
 -2 -11 3 1.41 0.9
 2 11 -3 2.62 0.77
 2 11 -2 1.77 0.73
 -2 -11 2 1.4 0.99
 2 11 -2 1.85 0.86
 -2 -11 2 2.32 0.85
 2 11 -2 2.23 0.86
 2 11 -1 78.38 4.39
 -2 -11 1 70.08 4.27
 2 11 0 4.01 0.91
 -2 -11 0 3.28 0.76
 -2 -11 0 5.39 0.93
 2 11 0 3.94 0.81
 2 11 1 6.38 1.01
 -2 -11 -1 7.18 1.04
 2 11 1 6.48 0.9
 -2 -11 -1 6.18 0.79
 2 11 2 0.46 0.73
 -2 -11 -2 0.04 0.53
 -2 -11 -2 0.37 0.77
 2 11 2 0.61 0.62
 -2 -11 -3 1.16 0.74
 -2 -11 -3 0.44 0.56
 2 11 3 1.07 0.58
 2 11 3 0.51 0.67
 -2 -11 -4 12 1.01
 2 11 4 11.65 1.03
 -2 -11 -5 0.89 0.49
 -2 -11 -5 -0.14 0.53
 2 11 5 0.74 0.44
 -2 -12 4 2.33 0.39
 -2 -12 4 2.68 0.53
 2 12 -2 0.81 0.43
 2 12 -1 2.36 0.47
 3 -13 -1 15.19 1.18
 3 -13 0 0.24 0.43
 -3 12 5 8.63 0.75
 3 -12 -5 8.94 0.85
 -3 12 5 6.79 0.76
 3 -12 -5 6.45 0.72
 3 -12 -4 1.53 0.67
 -3 12 4 2.4 0.53
 -3 12 4 1.22 0.52
 3 -12 -3 1.33 0.76
 -3 12 3 0.64 0.54
 -3 12 3 0.64 0.63
 -3 12 3 0.27 0.49
 -3 12 2 -0.1 0.5
 3 -12 -2 0.48 0.81
 -3 12 2 0.77 0.66
 -3 12 2 -0.26 0.55
 -3 12 1 2.55 0.74
 -3 12 1 1.31 0.54
 3 -12 -1 1.38 0.62
 -3 12 1 1.42 0.61
 3 -12 0 12.07 1.29
 -3 12 0 10.28 0.93
 3 -12 0 9.95 1.1
 -3 12 0 10.47 1.11
 -3 12 0 11.35 1.03
 3 -12 1 0.75 0.79
 3 -12 1 0.87 0.73
 -3 12 -1 1.46 0.68
 -3 12 -1 1.47 0.61
 3 -12 2 -0.83 0.81
 3 -12 2 0.05 0.72
 -3 12 -2 0.62 0.59
 3 -12 3 33.86 2.49
 3 -12 3 31.69 2.4
 -3 12 -4 0.63 0.51
 3 -12 4 -0.03 0.5
 3 -12 5 23.14 1.7
 -3 12 -5 23.88 1.62
 3 -12 6 0.62 0.41
 3 -11 -9 0.52 0.55
 -3 11 9 0.31 0.44
 3 -11 -9 1.63 0.58
 3 -11 -8 9.81 1.15
 -3 11 8 9.61 0.98
 3 -11 -8 12.1 1.17
 3 -11 -7 1.91 0.7
 3 -11 -7 1.12 0.79
 -3 11 7 2.01 0.72
 -3 11 7 1.71 0.65
 3 -11 -7 1.98 0.8
 -3 11 6 21.94 1.64
 3 -11 -6 19.9 1.73
 -3 11 6 21.24 1.66
 3 -11 -6 19.56 1.75
 3 -11 -6 18.4 1.62
 3 -11 -6 20.15 1.65
 -3 11 6 19.47 1.58
 3 -11 -5 -0.53 0.68
 3 -11 -5 1.16 0.87
 3 -11 -5 0.65 0.87
 -3 11 5 0.91 0.77
 -3 11 5 1.57 0.76
 3 -11 -5 -0.12 0.78
 3 -11 -4 22.09 1.88
 3 -11 -4 22.61 1.97
 -3 11 4 22.3 1.85
 -3 11 4 25.62 1.98
 3 -11 -4 19.26 1.82
 -3 11 4 24.64 1.82
 3 -11 -3 43.78 3.12
 3 -11 -3 50.95 3.33
 -3 11 3 51.53 3.28
 -3 11 3 46.46 3.12
 3 -11 -3 40.93 3.07
 -3 11 2 6.42 1.08
 3 -11 -2 7.92 1.32
 3 -11 -2 6.22 1.03
 -3 11 2 7.78 1.17
 -3 11 2 7.72 1.06
 -3 11 1 22.64 1.82
 3 -11 -1 18.62 1.82
 -3 11 1 22.63 1.92
 -3 11 1 21.23 1.78
 -3 11 0 6.37 1.04
 3 -11 0 7.25 1.32
 3 -11 0 5.32 1.1
 -3 11 0 6.74 1.11
 -3 11 0 5.3 0.98
 -3 11 -1 0.58 0.87
 3 -11 1 0.44 0.7
 3 -11 1 1 1.07
 -3 11 -1 0.6 0.77
 -3 11 -1 1.04 0.8
 3 -11 1 -0.58 0.99
 3 -11 2 -0.29 0.74
 -3 11 -2 1.13 0.75
 3 -11 2 -0.58 0.98
 3 -11 2 0.07 0.96
 -3 11 -2 1.42 0.84
 -3 11 -2 0.17 0.74
 3 -11 3 7.27 1.07
 -3 11 -3 8.52 1.13
 3 -11 3 9.33 1.23
 3 -11 3 7.7 1.29
 -3 11 -3 6.84 0.97
 -3 11 -3 7.23 1.02
 3 -11 4 3.37 0.93
 3 -11 4 1.95 0.85
 -3 11 -4 4.25 0.76
 -3 11 -4 3.66 0.87
 -3 11 -5 68.39 4.74
 -3 11 -5 77.81 4.72
 3 -11 5 69.86 4.74
 3 -11 5 82.4 4.97
 -3 11 -5 85 4.9
 3 -11 5 77.28 4.85
 -3 11 -5 85.84 4.84
 -3 11 -6 0.47 0.46
 3 -11 6 1.72 0.79
 3 -11 6 -0.19 0.69
 -3 11 -6 0.65 0.62
 -3 11 -7 38.97 2.63
 3 -11 7 47.12 2.8
 -3 11 -8 1.2 0.48
 3 -10 -11 0.93 0.58
 -3 10 11 0.58 0.53
 3 -10 -11 0.04 0.56
 3 -10 -10 0.05 0.7
 3 -10 -10 1.58 0.69
 -3 10 10 0.43 0.67
 -3 10 10 0.19 0.58
 -3 10 10 -0.35 0.54
 -3 10 9 24.08 1.93
 -3 10 9 31.09 2.04
 -3 10 9 25.89 2
 3 -10 -9 24.88 2.03
 -3 10 9 24.65 1.9
 3 -10 -9 25.09 2.1
 -3 10 8 1.41 0.75
 3 -10 -8 1.26 1.01
 -3 10 8 1.61 0.86
 -3 10 8 2.79 0.88
 -3 10 8 1.42 0.76
 3 -10 -8 1.6 0.95
 -3 10 7 3.14 0.98
 -3 10 7 2.36 0.86
 3 -10 -7 2.97 1.12
 3 -10 -7 2.19 0.82
 -3 10 7 2.27 0.95
 -3 10 7 1.29 0.8
 3 -10 -7 1.81 1.07
 -3 10 6 0.22 0.82
 -3 10 6 0.35 0.9
 3 -10 -6 1.36 1.09
 3 -10 -6 1.42 0.93
 -3 10 6 0.32 0.82
 3 -10 -6 0.86 1.02
 -3 10 5 35.84 2.64
 3 -10 -5 37.65 2.76
 3 -10 -5 32.08 2.67
 -3 10 5 37.06 2.66
 -3 10 5 35.64 2.6
 3 -10 -5 31.15 2.66
 -3 10 4 2.41 0.99
 3 -10 -4 3.02 1.18
 3 -10 -4 4.6 1.2
 -3 10 4 5.4 1.08
 -3 10 4 4.69 1
 3 -10 -4 3.68 1.05
 -3 10 3 9.43 1.22
 3 -10 -3 6.97 1.11
 3 -10 -3 8.31 1.29
 -3 10 3 8.97 1.26
 3 -10 -3 4.34 1.11
 3 -10 -3 7.88 1.43
 -3 10 3 6.9 1.1
 3 -10 -2 12.99 1.44
 3 -10 -2 13.9 1.72
 -3 10 2 14.04 1.55
 3 -10 -2 12.45 1.5
 -3 10 2 12.96 1.41
 3 -10 -2 12.07 1.38
 3 -10 -1 10.67 1.18
 3 -10 -1 9.84 1.44
 -3 10 1 12.37 1.44
 -3 10 1 9.01 1.29
 3 -10 0 1.3 1.14
 3 -10 0 1.14 0.86
 -3 10 0 2.38 0.99
 3 -10 0 0.52 1.04
 -3 10 0 -0.35 0.97
 -3 10 0 -0.71 0.91
 3 -10 1 2.81 0.99
 -3 10 -1 4.1 0.91
 -3 10 -1 5 1.07
 3 -10 1 4.83 1.36
 3 -10 1 3.92 1.25
 -3 10 -1 5.94 1.18
 -3 10 -1 3.91 1.01
 3 -10 2 0.36 1.09
 3 -10 2 0.88 1.14
 -3 10 -2 1.14 0.92
 -3 10 -2 2.17 0.79
 -3 10 -2 1.29 1.01
 3 -10 2 -0.83 0.95
 -3 10 -2 -0.21 0.86
 -3 10 -3 93 6.45
 -3 10 -3 109.4 6.7
 3 -10 3 107.3 6.79
 3 -10 3 111.52 6.73
 -3 10 -3 107.75 6.66
 -3 10 -3 108.64 6.65
 -3 10 -3 121.69 6.84
 -3 10 -4 1.94 0.8
 3 -10 4 2.66 1.09
 3 -10 4 1.55 1.01
 -3 10 -4 0.76 0.92
 3 -10 4 4.12 1.21
 -3 10 -4 2.28 0.98
 -3 10 -4 2.81 0.93
 -3 10 -4 2.88 0.83
 -3 10 -5 1.08 0.87
 -3 10 -5 1.17 0.79
 3 -10 5 1.32 0.64
 -3 10 -5 1.21 0.82
 3 -10 5 1.69 0.92
 3 -10 5 1.85 1.12
 -3 10 -5 2.79 0.9
 3 -10 5 1.61 1.04
 -3 10 -5 1.62 0.92
 -3 10 -6 19.39 1.63
 -3 10 -6 20.45 1.69
 -3 10 -6 20.06 1.66
 3 -10 6 22.15 1.87
 3 -10 6 15.99 1.51
 -3 10 -6 20.05 1.75
 -3 10 -6 20.38 1.72
 3 -10 7 1.03 0.83
 -3 10 -7 0.09 0.66
 -3 10 -7 1.21 0.79
 -3 10 -7 -0.05 0.74
 3 -10 7 0.18 0.85
 -3 10 -7 0.23 0.7
 3 -10 7 -0.18 0.54
 -3 10 -8 7.82 0.97
 3 -10 8 6.87 0.97
 3 -10 8 6.5 0.95
 -3 10 -8 9.18 0.94
 3 -10 8 7.5 0.82
 -3 10 -9 8.15 0.8
 -3 10 -9 5.89 0.76
 -3 10 -10 2.4 0.52
 -3 10 -10 2.69 0.51
 -3 9 13 5.78 0.68
 3 -9 -12 1.39 0.62
 3 -9 -12 0.95 0.65
 -3 9 12 1.27 0.67
 -3 9 12 0.25 0.5
 3 -9 -12 0.66 0.68
 -3 9 11 0.91 0.66
 3 -9 -11 0.76 0.86
 -3 9 11 0.89 0.78
 -3 9 11 0.61 0.65
 3 -9 -11 1.24 0.88
 -3 9 10 0.19 0.77
 3 -9 -10 1.11 0.86
 3 -9 -10 2.12 0.98
 -3 9 10 -0.44 0.9
 -3 9 10 0.43 0.73
 3 -9 -10 0.14 1.04
 3 -9 -9 1.22 0.96
 -3 9 9 0.07 0.82
 -3 9 9 -0.07 0.95
 -3 9 9 1.28 0.83
 -3 9 8 4.54 1.03
 3 -9 -8 1.76 0.98
 3 -9 -8 1.39 1.17
 -3 9 8 2.19 1.03
 -3 9 8 3.87 0.94
 -3 9 7 9.79 1.33
 3 -9 -7 7.89 1.32
 3 -9 -7 11.2 1.57
 3 -9 -7 9.26 1.25
 -3 9 7 9.22 1.37
 -3 9 7 9.99 1.29
 -3 9 6 10.15 1.43
 3 -9 -6 13.94 1.47
 3 -9 -6 11.75 1.67
 3 -9 -6 11.63 1.46
 -3 9 6 13.46 1.52
 -3 9 6 11.84 1.39
 -3 9 5 0.08 0.99
 3 -9 -5 0.77 0.91
 3 -9 -5 0.18 1.07
 -3 9 5 0.5 1.02
 3 -9 -5 -0.77 1.05
 -3 9 5 -1.62 1.11
 -3 9 5 0.22 0.9
 -3 9 4 0.76 0.96
 -3 9 4 1.41 1.01
 3 -9 -4 1.78 0.84
 3 -9 -4 1.78 1.1
 3 -9 -4 1.45 1.15
 -3 9 4 0.36 0.99
 -3 9 4 0.3 0.84
 -3 9 3 65.53 4.26
 3 -9 -3 61.04 4.26
 3 -9 -3 66.89 4.4
 -3 9 3 61.07 4.24
 -3 9 3 64.79 4.32
 3 -9 -3 60.56 4.19
 -3 9 3 59.14 4.16
 -3 9 2 4.3 1.07
 3 -9 -2 2.15 1.02
 -3 9 2 3.36 1.12
 3 -9 -2 2.65 1
 3 -9 -2 2.28 1.24
 -3 9 2 3.11 0.94
 -3 9 1 5.14 1.16
 3 -9 -1 5.27 1.28
 3 -9 -1 6.44 1.02
 3 -9 -1 6.44 1.03
 -3 9 1 4.41 1.11
 -3 9 1 6.66 1.07
 3 -9 0 1.44 1.15
 3 -9 0 2.1 0.88
 -3 9 0 2.08 0.93
 -3 9 -1 -0.17 0.99
 3 -9 1 0.66 1.16
 3 -9 1 0.95 0.91
 -3 9 -1 -0.15 0.8
 -3 9 -1 -0.89 0.86
 -3 9 -2 18.87 1.62
 -3 9 -2 18.76 1.84
 3 -9 2 20 2
 3 -9 2 19.86 2
 3 -9 2 20.73 1.87
 -3 9 -2 16.78 1.7
 -3 9 -2 18.13 1.72
 -3 9 -3 5.2 1.02
 -3 9 -3 4.29 1.11
 3 -9 3 4.56 1.38
 3 -9 3 8.1 1.34
 -3 9 -3 4.72 1.06
 -3 9 -3 5.13 1.17
 3 -9 3 7.09 1.33
 -3 9 -3 5.69 1.08
 -3 9 -4 0.07 0.93
 -3 9 -4 0.55 1.02
 -3 9 -4 0.41 0.95
 3 -9 4 0.49 1.04
 3 -9 4 1.66 1.2
 -3 9 -4 1.39 0.93
 3 -9 4 0.1 1.21
 3 -9 4 0.26 1.07
 -3 9 -4 0.59 0.9
 3 -9 5 4.16 1.18
 -3 9 -5 1.08 0.92
 3 -9 5 2.2 1.18
 3 -9 5 0.85 1.16
 -3 9 -5 1.59 0.99
 3 -9 5 1.25 0.96
 -3 9 -5 0.58 0.86
 -3 9 -5 2.41 1.09
 -3 9 -6 5.49 1.07
 -3 9 -6 6.82 1.17
 3 -9 6 5.96 1.28
 3 -9 6 2.12 1.43
 -3 9 -6 5.47 1.08
 3 -9 6 6.75 1.04
 -3 9 -6 5.17 1.1
 -3 9 -6 6.1 1.21
 3 -9 7 17.24 1.56
 3 -9 7 17.7 1.7
 -3 9 -7 16.56 1.67
 -3 9 -7 16.99 1.69
 -3 9 -7 15.13 1.59
 3 -9 7 18.56 1.74
 -3 9 -7 16.95 1.66
 -3 9 -8 11.02 1.25
 3 -9 8 9.82 1.13
 3 -9 8 9.24 1.23
 3 -9 8 7.36 1.16
 -3 9 -8 8.26 1.22
 -3 9 -8 10.94 1.18
 -3 9 -9 11.72 1.26
 3 -9 9 9.73 1.09
 3 -9 9 10.72 1.2
 -3 9 -9 13.45 1.29
 3 -9 9 10.9 1.15
 -3 9 -10 15.19 1.36
 3 -9 10 14.32 1.29
 -3 9 -10 18.1 1.38
 -3 9 -11 0.84 0.53
 3 -8 -13 0.09 0.61
 3 -8 -13 -0.52 0.63
 -3 8 13 -0.04 0.56
 3 -8 -13 0.64 0.66
 3 -8 -12 0.91 0.83
 -3 8 12 2.22 0.75
 3 -8 -12 0.67 0.85
 3 -8 -11 2.86 1.01
 3 -8 -11 1.94 1.04
 3 -8 -11 3.14 1.09
 -3 8 11 3.09 0.89
 3 -8 -10 5.27 1.22
 3 -8 -10 5.62 1.32
 -3 8 10 7.14 1.23
 -3 8 10 5.79 1.05
 -3 8 9 32.11 2.44
 3 -8 -9 30.27 2.49
 3 -8 -9 23.63 2.42
 -3 8 9 29.48 2.31
 3 -8 -8 3.7 1.16
 -3 8 8 5.19 1.18
 -3 8 8 2.2 0.95
 3 -8 -7 2.6 0.96
 3 -8 -7 3.63 1.12
 3 -8 -7 4.32 1.27
 -3 8 7 2.37 1.07
 -3 8 7 4.06 0.97
 -3 8 6 -0.85 1.07
 3 -8 -6 1.19 0.99
 3 -8 -6 1.89 1.16
 3 -8 -6 1.13 0.99
 -3 8 6 0.25 0.98
 -3 8 6 0.88 0.83
 -3 8 5 32.69 2.61
 3 -8 -5 34.26 2.61
 3 -8 -5 37.01 2.69
 3 -8 -5 37.02 2.74
 3 -8 -5 32.53 3.42
 -3 8 5 31.35 2.56
 -3 8 5 33.95 2.52
 3 -8 -5 27.96 2.64
 -3 8 4 117.37 6.89
 3 -8 -4 103.5 6.89
 -3 8 4 105.19 6.82
 3 -8 -4 110.79 6.79
 3 -8 -4 103.7 6.89
 3 -8 -4 101.99 7.88
 -3 8 4 115.65 6.77
 3 -8 -4 102.25 6.84
 -3 8 3 0.56 0.9
 3 -8 -3 -0.36 0.89
 -3 8 3 -0.16 1
 3 -8 -3 -0.09 1.03
 -3 8 3 -0.5 0.89
 3 -8 -3 0.86 0.78
 3 -8 -3 0.33 0.95
 3 -8 -3 1.05 1.38
 -3 8 3 -0.09 0.93
 -3 8 3 1.11 0.84
 3 -8 -3 0.7 0.97
 3 -8 -2 16.97 2.06
 -3 8 2 16.06 1.63
 -3 8 2 15.06 1.9
 3 -8 -2 13.85 1.55
 -3 8 2 17.58 2.07
 3 -8 -2 16.33 1.45
 3 -8 -2 15 1.75
 -3 8 2 15.15 1.58
 3 -8 -2 15.81 2.38
 -3 8 2 17.08 1.68
 3 -8 -2 15.24 1.6
 -3 8 2 15.04 1.5
 3 -8 -2 13.86 1.56
 -3 8 1 18.04 1.79
 3 -8 -1 17.33 1.69
 -3 8 1 17.48 2.28
 3 -8 -1 17.18 2.25
 -3 8 1 19.27 1.78
 3 -8 -1 21.72 1.84
 -3 8 1 18.96 1.67
 -3 8 1 23.31 1.88
 -3 8 0 14.53 1.53
 3 -8 0 11.57 1.59
 -3 8 0 16.01 2.05
 3 -8 0 14.46 2.09
 -3 8 0 15.13 1.55
 -3 8 0 11.94 1.72
 -3 8 0 16.33 1.58
 3 -8 0 13.49 2.31
 -3 8 0 13.16 1.4
 3 -8 1 12.36 1.34
 -3 8 -1 9.41 1.64
 3 -8 1 7.48 1.76
 3 -8 1 8.39 1.45
 -3 8 -1 5.62 1.35
 3 -8 1 9.48 2.04
 -3 8 -1 8.37 1.13
 -3 8 -1 9.62 1.19
 -3 8 -2 3.27 0.91
 3 -8 2 2.18 1.39
 3 -8 2 3.26 1.09
 3 -8 2 2.91 1.1
 -3 8 -2 1.6 1.08
 -3 8 -2 0.68 0.87
 3 -8 2 3.61 1.27
 -3 8 -2 2.58 0.9
 3 -8 2 3.38 1.56
 -3 8 -3 79.02 4.94
 3 -8 3 74.17 5.07
 3 -8 3 71.84 6.04
 3 -8 3 78.96 6.12
 3 -8 3 82.89 5.13
 3 -8 3 79.78 5.92
 -3 8 -3 77.38 5.07
 -3 8 -3 70.83 4.97
 -3 8 -3 75.48 4.96
 -3 8 -4 0.71 0.93
 -3 8 -4 1.72 0.94
 3 -8 4 0.8 1.69
 3 -8 4 0.9 0.98
 3 -8 4 1.04 1.04
 3 -8 4 0.23 1.18
 -3 8 -4 1.52 0.87
 -3 8 -4 0.98 0.94
 -3 8 -5 29.81 2.24
 3 -8 5 26.04 3.01
 3 -8 5 27.03 2.16
 -3 8 -5 27.29 2.26
 -3 8 -5 21.72 2.1
 -3 8 -5 24.67 2.24
 3 -8 5 24.6 2.74
 -3 8 -6 1.26 1.04
 -3 8 -6 1.36 1.05
 3 -8 6 0.73 1.26
 -3 8 -6 1.87 1.03
 3 -8 6 0.86 1.08
 3 -8 6 1.53 1.09
 -3 8 -6 0.7 0.99
 -3 8 -6 0.46 1.05
 3 -8 6 2.04 1.12
 -3 8 -7 -0.97 1.04
 -3 8 -7 2.13 1.03
 3 -8 7 1.32 1.01
 -3 8 -7 1.14 1
 -3 8 -7 1.97 1.08
 3 -8 7 3.62 1.57
 3 -8 7 1.49 1.1
 3 -8 7 -0.2 1.03
 -3 8 -7 0.64 1.07
 -3 8 -8 7.31 1.29
 3 -8 8 5.57 1.6
 -3 8 -8 3.88 1.16
 -3 8 -8 6.17 1.15
 3 -8 8 7.31 1.05
 3 -8 8 5.03 1.12
 3 -8 8 5.61 1.15
 -3 8 -8 5.77 1.2
 3 -8 9 11.3 1.35
 -3 8 -9 13.76 1.43
 3 -8 9 11.78 1.32
 3 -8 9 10.06 1.21
 -3 8 -9 14.23 1.47
 -3 8 -10 25.57 1.86
 3 -8 10 18.22 1.65
 3 -8 10 19.02 1.72
 -3 8 -10 23.09 1.89
 -3 8 -10 23.05 1.8
 -3 8 -11 2.08 0.77
 -3 8 -11 1.13 0.75
 3 -8 11 2.52 0.7
 -3 8 -12 6.55 0.83
 -3 8 -12 9.42 0.86
 -3 7 15 24.44 1.69
 3 -7 -14 0.44 0.5
 -3 7 14 -0.19 0.71
 -3 7 14 0.44 0.56
 3 -7 -13 0.41 0.86
 3 -7 -13 0.29 0.77
 -3 7 13 -0.43 0.57
 -3 7 13 0.89 0.86
 3 -7 -13 -0.87 0.84
 3 -7 -13 -1.01 0.79
 -3 7 13 1.26 0.73
 -3 7 12 0.33 0.73
 3 -7 -12 1.69 1.02
 3 -7 -12 0.52 0.97
 -3 7 12 0.99 0.98
 3 -7 -12 2.05 0.94
 -3 7 12 1.64 0.83
 3 -7 -12 0.44 0.95
 3 -7 -11 18.9 2.01
 -3 7 11 21.18 1.98
 3 -7 -11 20.8 2
 -3 7 11 23.54 1.85
 -3 7 11 23.62 1.92
 3 -7 -10 -0.46 1.07
 -3 7 10 0.33 1.03
 3 -7 -10 0.08 0.98
 -3 7 10 -0.21 0.8
 -3 7 10 0.22 0.87
 -3 7 9 8.56 1.13
 3 -7 -9 8.68 1.43
 3 -7 -9 6.97 1.45
 3 -7 -9 7.79 1.27
 -3 7 9 8.63 1.23
 3 -7 -8 44.11 3.52
 3 -7 -8 54.35 3.59
 -3 7 8 50.99 4.27
 -3 7 8 49.41 3.35
 3 -7 -8 43.36 3.35
 -3 7 8 50.37 3.4
 3 -7 -7 63.23 4.02
 -3 7 7 59.91 4.71
 3 -7 -7 53.85 4.01
 -3 7 7 55.76 3.82
 -3 7 7 54.57 3.81
 3 -7 -6 9.92 1.36
 3 -7 -6 10.3 1.52
 -3 7 6 13.68 1.93
 3 -7 -6 11.09 1.67
 -3 7 6 9.19 1.4
 3 -7 -6 11.83 1.9
 3 -7 -6 11.07 1.39
 3 -7 -6 11.59 1.56
 -3 7 6 12.3 1.27
 -3 7 6 10.76 1.26
 -3 7 5 44.46 3.7
 3 -7 -5 41.2 2.96
 3 -7 -5 37.05 2.98
 3 -7 -5 43.62 2.98
 -3 7 5 34.87 3.2
 -3 7 5 39.79 2.92
 3 -7 -5 40.65 2.84
 3 -7 -5 42.17 3.82
 -3 7 5 41.26 2.85
 -3 7 5 39.29 2.85
 3 -7 -5 41.1 2.98
 3 -7 -5 40.54 3.47
 -3 7 4 40.65 3.52
 3 -7 -4 38.68 2.79
 3 -7 -4 40.57 2.94
 -3 7 4 37.6 3.19
 3 -7 -4 39.64 3.7
 3 -7 -4 37.21 2.74
 -3 7 4 35.99 2.83
 -3 7 4 41.39 2.75
 3 -7 -4 44.65 2.98
 -3 7 4 37.43 2.75
 3 -7 -4 36.97 2.86
 -3 7 3 21.61 2.25
 3 -7 -3 25.39 1.89
 3 -7 -3 26 2.01
 -3 7 3 18.45 2.41
 -3 7 3 22.17 1.86
 -3 7 3 21.13 1.91
 3 -7 -3 19.75 2.68
 3 -7 -3 24.7 2.07
 3 -7 -3 24.18 1.89
 3 -7 -3 21.2 1.95
 3 -7 -2 0.55 0.83
 -3 7 2 -0.19 1.08
 3 -7 -2 0.33 0.86
 3 -7 -2 -0.08 0.91
 -3 7 2 0.89 0.84
 -3 7 2 1.63 0.87
 3 -7 -2 -1.15 1.49
 -3 7 2 0.74 0.82
 3 -7 -2 0.51 0.83
 -3 7 1 24.11 1.86
 -3 7 1 21.02 1.83
 3 -7 -1 19.52 1.74
 -3 7 1 22.57 2.46
 3 -7 -1 24.82 2.51
 -3 7 1 21.09 1.89
 -3 7 0 22.82 1.88
 3 -7 0 22.27 1.98
 -3 7 0 23.1 2.47
 3 -7 0 23.55 2.53
 -3 7 0 18.54 1.84
 -3 7 0 22.45 2.28
 -3 7 0 21.86 1.89
 3 -7 0 25.03 1.91
 3 -7 0 20.68 2.64
 -3 7 -1 22.74 1.8
 -3 7 -1 24.84 1.91
 -3 7 -1 18.81 2.17
 -3 7 -1 20.01 2.42
 3 -7 1 24.93 2.7
 -3 7 -1 20.23 1.89
 3 -7 1 19.35 2.59
 3 -7 1 24.42 2.04
 -3 7 -1 23.45 1.97
 3 -7 1 22.01 1.88
 -3 7 -2 0.42 0.7
 -3 7 -2 -0.07 0.85
 -3 7 -2 1.87 1.18
 3 -7 2 0.22 1.32
 -3 7 -2 -0.32 1.01
 -3 7 -2 0.45 0.81
 -3 7 -2 0.14 0.75
 3 -7 2 -0.23 1.24
 3 -7 2 -0.79 0.91
 3 -7 2 -0.39 0.88
 -3 7 -2 -0.19 0.73
 -3 7 -3 3.6 0.95
 -3 7 -3 2.84 1.22
 3 -7 3 3.59 1.76
 -3 7 -3 2.31 1.06
 3 -7 3 2.27 1.32
 -3 7 -3 3.12 0.95
 3 -7 3 2.02 0.96
 -3 7 -3 2.25 1.03
 -3 7 -3 3.38 0.97
 3 -7 3 3.05 0.91
 -3 7 -3 2.54 0.84
 -3 7 -4 0.55 0.87
 -3 7 -4 0.92 1.18
 3 -7 4 -0.25 1.46
 3 -7 4 0.6 0.93
 -3 7 -4 0.67 0.95
 -3 7 -4 1.62 0.92
 3 -7 4 0.44 1.14
 3 -7 4 -0.44 1.02
 -3 7 -4 0.4 0.93
 -3 7 -4 0.69 1.04
 -3 7 -4 0.21 0.8
 -3 7 -5 8.06 1.27
 -3 7 -5 8.93 1.34
 -3 7 -5 9.46 1.82
 3 -7 5 8.01 1.32
 3 -7 5 8.76 2.02
 3 -7 5 8.02 1.89
 -3 7 -5 8.96 1.32
 -3 7 -5 9.83 1.25
 -3 7 -6 5.49 1.15
 -3 7 -6 7.19 1.27
 -3 7 -6 5.3 1.51
 3 -7 6 6.83 1.27
 3 -7 6 5.69 1.61
 -3 7 -6 5.29 1.25
 -3 7 -6 3.86 1.2
 3 -7 6 7.75 1.57
 -3 7 -7 8.07 1.29
 -3 7 -7 7.34 1.36
 -3 7 -7 9.23 1.35
 3 -7 7 8.38 1.35
 3 -7 7 7.35 1.81
 -3 7 -7 9.46 1.43
 3 -7 7 9.55 1.33
 3 -7 7 7.08 1.64
 3 -7 8 1.26 0.93
 -3 7 -8 1.14 1.07
 3 -7 8 0.67 0.87
 3 -7 8 2.53 1.57
 -3 7 -8 1.37 1.01
 3 -7 8 1.56 1.13
 -3 7 -9 1.54 1.07
 -3 7 -9 2.19 1.01
 3 -7 9 -0.53 0.85
 3 -7 9 1.98 0.94
 -3 7 -9 -0.09 1.04
 3 -7 9 1.72 1.2
 3 -7 9 2.18 1.41
 3 -7 10 0.18 0.75
 -3 7 -10 -1.27 1.03
 -3 7 -11 9.35 1.22
 -3 7 -11 10.22 1.19
 3 -7 11 9.68 1.13
 -3 7 -12 0.72 0.66
 3 -7 12 1.19 0.63
 -3 7 -12 -0.57 0.72
 -3 7 -13 -0.11 0.47
 -3 7 -13 0.9 0.53
 -3 6 16 1.09 0.42
 3 -6 -15 -0.49 0.53
 -3 6 15 0.04 0.66
 3 -6 -15 -0.4 0.7
 -3 6 15 0.14 0.54
 -3 6 15 0.86 0.49
 3 -6 -14 0.58 0.64
 3 -6 -14 1.71 0.82
 3 -6 -14 1.5 0.69
 -3 6 14 1.9 0.84
 3 -6 -14 0.79 0.88
 -3 6 14 2.17 0.76
 3 -6 -13 -0.31 0.99
 3 -6 -13 1.02 0.9
 -3 6 13 0.9 0.92
 3 -6 -13 0.86 1.01
 3 -6 -13 1.56 0.79
 -3 6 13 1.43 0.84
 3 -6 -13 2.38 0.88
 3 -6 -12 0.36 1.05
 3 -6 -12 1.55 1
 -3 6 12 2.08 0.91
 -3 6 12 1.48 1.02
 3 -6 -12 1.55 1.06
 3 -6 -12 1.07 0.78
 3 -6 -11 7.57 1.44
 3 -6 -11 9.8 1.49
 -3 6 11 12.4 1.45
 -3 6 11 10.28 1.29
 3 -6 -11 10.07 1.49
 -3 6 10 1.25 0.94
 3 -6 -10 0.56 1.12
 3 -6 -10 2.68 1.15
 -3 6 10 2.51 1.05
 3 -6 -9 281.47 18.12
 -3 6 9 332.95 19.26
 3 -6 -9 289.17 18.14
 -3 6 9 300.6 18.04
 -3 6 9 328.61 18.13
 3 -6 -9 309.96 18.12
 3 -6 -8 3.47 1.02
 3 -6 -8 4 1.17
 3 -6 -8 6.81 1.32
 3 -6 -8 2.2 1.12
 3 -6 -8 2.5 1.17
 -3 6 8 4.48 1.36
 -3 6 8 5.21 1.1
 -3 6 8 5.45 0.99
 3 -6 -7 0.49 0.89
 3 -6 -7 0.57 0.98
 -3 6 7 0.95 0.91
 -3 6 7 0.63 0.99
 -3 6 7 0.45 0.89
 3 -6 -7 -0.19 0.98
 -3 6 7 0.5 0.8
 3 -6 -7 0.33 0.98
 3 -6 -6 3.85 1.15
 3 -6 -6 3.71 1.26
 3 -6 -6 2.86 1.05
 3 -6 -6 3.1 1.08
 -3 6 6 2.83 1.04
 -3 6 6 3.35 1.29
 -3 6 6 5.16 0.98
 -3 6 6 4.58 0.92
 -3 6 6 2.55 0.87
 3 -6 -6 4.08 0.82
 3 -6 -5 21.25 2.1
 3 -6 -5 19.07 1.84
 -3 6 5 15.35 1.84
 -3 6 5 23.3 2.34
 -3 6 5 20.85 1.98
 3 -6 -5 20.58 2.37
 3 -6 -5 20.9 1.66
 3 -6 -4 8.03 1.32
 3 -6 -4 7.72 1.14
 -3 6 4 5.21 1.03
 -3 6 4 7.52 1.45
 3 -6 -4 5.34 1.32
 -3 6 4 7.33 1.23
 3 -6 -4 6.04 1.55
 3 -6 -4 8.36 1.01
 -3 6 3 93.99 5.79
 3 -6 -3 95.37 6.68
 -3 6 3 98.78 6.56
 3 -6 -3 89.9 5.79
 3 -6 -3 85.86 6.37
 -3 6 3 89.63 6.16
 3 -6 -3 94.65 5.75
 -3 6 2 61.74 4.08
 -3 6 2 62.09 4.76
 3 -6 -2 62.1 4.76
 -3 6 2 61.58 4.48
 3 -6 -2 71.1 5.09
 3 -6 -2 64.77 4.1
 -3 6 1 105.71 7.15
 3 -6 -1 102.95 7.16
 -3 6 1 103.69 6.44
 -3 6 0 1.57 1.13
 3 -6 0 5.25 1.48
 3 -6 0 4.07 1.44
 -3 6 0 3.81 1.09
 -3 6 0 4.07 0.91
 3 -6 0 5.11 0.9
 -3 6 -1 4.17 1.25
 3 -6 1 4.93 1.5
 -3 6 -1 3.35 0.92
 -3 6 -1 5.14 1.06
 3 -6 1 4.86 1.4
 3 -6 1 3.34 0.89
 3 -6 1 7.62 0.79
 -3 6 -2 12.61 1.88
 3 -6 2 12.51 2.01
 -3 6 -2 13.24 1.6
 3 -6 2 11.89 1.86
 -3 6 -2 11.83 1.26
 -3 6 -2 13 1.33
 3 -6 2 13 1.29
 3 -6 2 12 1.32
 -3 6 -3 77.29 5.66
 3 -6 3 88.28 5.98
 3 -6 3 72.76 5.69
 -3 6 -3 64.7 5.08
 3 -6 3 85.57 5.73
 -3 6 -3 70.39 4.74
 3 -6 3 73.63 5.01
 -3 6 -3 73.16 4.8
 3 -6 3 77.35 4.71
 -3 6 -4 27.29 2.21
 -3 6 -4 32.28 3.07
 3 -6 4 32.95 3.19
 -3 6 -4 26.71 2.24
 -3 6 -4 25.36 2.48
 3 -6 4 31.61 2.91
 -3 6 -4 29.2 2.29
 -3 6 -4 32.65 2.36
 3 -6 4 29.51 2.15
 -3 6 -5 23.77 1.84
 -3 6 -5 21.15 2.63
 -3 6 -5 20.14 1.87
 -3 6 -5 18.73 1.88
 3 -6 5 23 2.65
 3 -6 5 15.08 2.13
 3 -6 5 21.55 1.66
 -3 6 -5 22.58 1.89
 -3 6 -6 0.07 0.87
 3 -6 6 0.71 1.42
 -3 6 -6 1.26 1.29
 3 -6 6 -1.02 1.45
 -3 6 -6 1.75 1.08
 -3 6 -6 0.88 1.06
 -3 6 -6 -0.09 0.99
 3 -6 6 1.06 1.12
 3 -6 6 -0.08 0.94
 -3 6 -7 0.39 0.91
 -3 6 -7 -1.14 1.02
 -3 6 -7 -0.53 1.38
 3 -6 7 1.31 1.47
 -3 6 -7 1.94 1.11
 3 -6 7 0.5 1.4
 -3 6 -7 -0.85 1.14
 -3 6 -7 0.28 1.04
 3 -6 7 -1.12 1.25
 3 -6 7 1.09 0.93
 -3 6 -8 1.53 1.05
 3 -6 8 0.69 1.23
 -3 6 -8 0.46 1.07
 3 -6 8 0.99 0.93
 3 -6 8 3.88 0.86
 -3 6 -8 2.46 1.08
 -3 6 -8 2.06 1.06
 -3 6 -9 9.23 1.35
 3 -6 9 7.69 1.21
 -3 6 -9 9.7 1.42
 -3 6 -9 11.28 1.51
 3 -6 9 6.05 1.67
 -3 6 -10 19.08 1.81
 3 -6 10 20.03 1.72
 3 -6 10 16.91 1.56
 -3 6 -10 18.29 1.86
 3 -6 10 17.66 2.37
 -3 6 -11 11.09 1.35
 3 -6 11 11.26 1.3
 -3 6 -12 0.54 0.77
 3 -6 12 0.89 0.71
 -3 6 -12 0.17 0.83
 -3 6 -13 10.37 1
 3 -6 13 11.12 1.05
 -3 6 -13 11.85 1.15
 3 -6 14 9.78 0.83
 -3 6 -14 8.86 0.85
 -3 5 16 6.27 0.78
 -3 5 16 7.49 0.84
 3 -5 -16 8.84 1.01
 3 -5 -16 7.88 0.83
 -3 5 15 54.28 3.56
 -3 5 15 55.88 3.58
 3 -5 -15 62.91 3.76
 3 -5 -15 49.11 3.56
 3 -5 -14 115.06 6.76
 -3 5 14 116.2 6.72
 -3 5 14 103.57 6.68
 3 -5 -14 113.83 6.86
 3 -5 -14 100.03 6.7
 3 -5 -14 101.72 6.67
 3 -5 -13 13.48 1.61
 3 -5 -13 12.18 1.48
 -3 5 13 13.62 1.54
 3 -5 -13 15.19 1.73
 -3 5 13 14.27 1.51
 -3 5 13 14.5 1.39
 3 -5 -13 14 1.5
 3 -5 -13 13.85 1.48
 3 -5 -12 6.17 1.28
 3 -5 -12 8.18 1.33
 -3 5 12 7.41 1.22
 3 -5 -12 7.35 1.33
 -3 5 12 7.05 1.08
 3 -5 -12 7.59 1.19
 -3 5 12 7.11 1.18
 3 -5 -12 7.07 1.14
 3 -5 -11 5.48 1.31
 3 -5 -11 6.96 1.27
 -3 5 11 6.73 1.27
 3 -5 -11 6.5 1.29
 -3 5 11 6.26 1.18
 -3 5 11 6.41 1.06
 3 -5 -11 4.69 1.02
 3 -5 -11 6.18 1.1
 3 -5 -10 -0.56 1.15
 3 -5 -10 0.95 0.79
 3 -5 -10 0.18 1.07
 -3 5 10 1.22 1.2
 -3 5 10 1.2 0.99
 -3 5 10 -0.4 0.96
 3 -5 -10 0.09 1
 -3 5 10 0.2 0.78
 3 -5 -10 -0.83 0.84
 3 -5 -10 -0.51 1.16
 3 -5 -9 26.04 2.5
 -3 5 9 26.33 2.01
 3 -5 -9 24.86 2.24
 3 -5 -9 22.36 2.16
 -3 5 9 26.85 2.89
 -3 5 9 26.76 2.13
 -3 5 9 24.55 2.05
 3 -5 -9 25.71 2.14
 3 -5 -9 26.39 2.01
 3 -5 -9 21.82 2.14
 3 -5 -8 0.31 0.75
 3 -5 -8 1.79 1.01
 -3 5 8 0.07 0.77
 -3 5 8 -0.21 0.94
 -3 5 8 0.43 0.8
 3 -5 -8 -0.23 0.81
 -3 5 8 -0.06 0.71
 3 -5 -8 1.25 0.98
 3 -5 -7 8.05 1.31
 3 -5 -7 6.72 1.18
 -3 5 7 7.41 1.5
 3 -5 -7 5.05 1.3
 -3 5 7 8.32 0.99
 -3 5 7 7.29 1.08
 -3 5 7 5.89 0.98
 3 -5 -7 9.52 1.28
 3 -5 -6 5.74 1.06
 -3 5 6 3.53 1
 -3 5 6 3.22 1.25
 -3 5 6 3.61 0.84
 3 -5 -6 4.79 1.27
 3 -5 -6 4.8 0.8
 -3 5 5 161.5 9.69
 -3 5 5 137.14 9.14
 3 -5 -5 143.52 8.91
 3 -5 -5 152.47 9.31
 -3 5 5 128.57 9.08
 3 -5 -5 153.48 8.79
 3 -5 -5 155.6 9.32
 3 -5 -4 18.6 1.81
 3 -5 -4 19.02 1.46
 -3 5 4 15.79 1.6
 -3 5 4 19.3 2.05
 3 -5 -4 18.13 1.96
 3 -5 -4 16.96 2.14
 -3 5 4 15.22 1.66
 -3 5 3 648.29 37.94
 -3 5 3 576.83 37.35
 3 -5 -3 688 37.86
 -3 5 3 604.88 37.54
 3 -5 -3 626.69 38
 3 -5 -3 681.56 37.2
 3 -5 -3 661.46 37.75
 -3 5 2 107.86 6.55
 -3 5 2 113.84 7.25
 -3 5 2 95.37 6.55
 3 -5 -2 115.2 7.21
 -3 5 2 108.26 6.91
 3 -5 -2 101.9 7.31
 3 -5 -2 110.85 6.52
 3 -5 -2 115.37 7.18
 -3 5 1 31.49 2.39
 -3 5 1 38.37 3.07
 3 -5 -1 40.16 3.12
 -3 5 1 34.4 2.43
 3 -5 -1 37.18 3.03
 -3 5 0 104.17 6.98
 -3 5 0 121.76 7.73
 3 -5 0 119.17 7.7
 -3 5 0 115.51 7.36
 3 -5 0 121.52 7.87
 3 -5 0 118.2 6.97
 3 -5 0 121.29 7.7
 -3 5 0 115.22 7
 3 -5 0 114.81 7
 -3 5 -1 -0.05 0.69
 -3 5 -1 0.97 0.78
 -3 5 -1 0.48 1.02
 3 -5 1 1.34 1.14
 3 -5 1 -0.15 1.06
 -3 5 -1 0.61 0.68
 3 -5 1 0.27 0.71
 3 -5 1 1.1 0.52
 -3 5 -2 238.9 14.54
 3 -5 2 240.11 14.56
 -3 5 -2 234.04 14.11
 3 -5 2 223.76 14.5
 3 -5 2 229.77 13.68
 -3 5 -2 231.39 13.77
 -3 5 -3 5.96 1.09
 -3 5 -3 7.16 1.05
 -3 5 -3 6.63 1.49
 3 -5 3 6.19 1.58
 -3 5 -3 8.01 0.95
 3 -5 3 6.79 0.9
 -3 5 -4 74.23 5.62
 3 -5 4 82.37 5.81
 3 -5 4 77.5 5.62
 -3 5 -4 78.41 5.08
 3 -5 4 75.92 5.42
 -3 5 -4 73.91 4.8
 -3 5 -4 74.49 4.85
 3 -5 4 72.74 4.66
 -3 5 -5 201.56 12.7
 3 -5 5 233.49 13.81
 3 -5 5 216.71 13.53
 -3 5 -5 207.86 12.91
 3 -5 5 210.03 13.27
 -3 5 -5 224.58 13.76
 -3 5 -5 225.88 12.75
 -3 5 -5 216.53 12.74
 3 -5 5 203.29 12.51
 -3 5 -6 9.11 1.19
 -3 5 -6 8.35 1.15
 -3 5 -6 7.95 1.71
 3 -5 6 9.09 1.86
 -3 5 -6 6.9 1.25
 -3 5 -6 8.47 1.26
 -3 5 -6 7.98 1.31
 -3 5 -7 9.86 1.3
 -3 5 -7 10.03 1.31
 -3 5 -7 12.54 2.14
 3 -5 7 11.47 2.14
 -3 5 -7 10.86 1.41
 3 -5 7 8.95 1.25
 -3 5 -7 9.23 1.32
 3 -5 7 9.8 1.97
 -3 5 -7 9.61 1.39
 3 -5 7 6.67 1.66
 -3 5 -8 2.51 1.05
 -3 5 -8 0.74 0.97
 -3 5 -8 3.61 1.49
 3 -5 8 3.17 1.43
 3 -5 8 1.05 0.83
 -3 5 -8 2.15 1.03
 -3 5 -8 1.16 1.13
 3 -5 8 1.23 1.38
 3 -5 8 2.28 1.3
 -3 5 -9 8.04 1.37
 -3 5 -9 9.84 1.35
 -3 5 -9 9.4 1.51
 3 -5 9 9.32 1.18
 -3 5 -9 11.21 1.48
 3 -5 9 12.27 2.04
 3 -5 9 8.06 1.77
 -3 5 -10 4.1 1.09
 3 -5 10 4.4 1.61
 3 -5 10 3.43 0.96
 3 -5 10 4.24 1.48
 -3 5 -11 13.59 1.42
 3 -5 11 13.45 1.38
 3 -5 11 12.46 1.97
 -3 5 -12 19.4 1.64
 3 -5 12 22.65 2.59
 3 -5 12 18.82 1.65
 -3 5 -12 20.41 1.79
 -3 5 -13 13 1.17
 3 -5 13 14.66 1.23
 -3 5 -13 15.29 1.41
 3 -5 14 0.88 0.57
 -3 5 -14 2.64 0.64
 -3 4 17 6.97 0.67
 3 -4 -17 5.32 0.8
 3 -4 -17 4.46 0.68
 -3 4 16 43.52 2.88
 3 -4 -16 45.47 3.07
 -3 4 16 42.89 2.92
 3 -4 -16 45.8 2.99
 -3 4 15 109.23 6.14
 -3 4 15 99.26 6.15
 3 -4 -15 96.86 6.27
 -3 4 15 91.05 5.99
 3 -4 -15 97.98 6.18
 3 -4 -15 100.11 6.18
 3 -4 -14 16.11 1.67
 -3 4 14 19.12 1.7
 -3 4 14 18.23 1.52
 3 -4 -14 18.62 1.89
 -3 4 14 17.55 1.71
 3 -4 -14 15.05 1.72
 3 -4 -14 16.77 1.69
 -3 4 13 0.51 0.75
 3 -4 -13 0.68 0.99
 3 -4 -13 0.22 0.87
 -3 4 13 -0.3 0.92
 3 -4 -13 0.68 1.14
 -3 4 13 1.9 1.02
 -3 4 13 0.7 0.74
 3 -4 -13 1.12 1
 3 -4 -13 -1.02 0.99
 -3 4 12 14.57 1.55
 3 -4 -12 16.24 1.77
 3 -4 -12 16.65 1.69
 -3 4 12 18.47 1.58
 -3 4 12 18.04 1.74
 3 -4 -12 17.74 1.89
 -3 4 12 18.05 1.77
 3 -4 -12 16.15 1.71
 3 -4 -12 15.9 1.68
 -3 4 11 40.11 2.94
 3 -4 -11 42.1 3.17
 -3 4 11 42.24 3.98
 3 -4 -11 39.42 3.11
 -3 4 11 40.06 3.07
 -3 4 11 46.5 3.08
 3 -4 -11 39.4 3.17
 -3 4 11 45.69 2.95
 3 -4 -11 42.11 3.06
 3 -4 -11 38.88 3.03
 -3 4 11 42.35 2.97
 -3 4 10 0.14 0.79
 3 -4 -10 -0.08 1.03
 -3 4 10 0.71 1.28
 -3 4 10 0.52 0.84
 3 -4 -10 0.8 0.99
 -3 4 10 0.4 0.86
 -3 4 10 0.31 0.78
 3 -4 -10 0.77 0.97
 3 -4 -10 0.76 0.84
 -3 4 10 1.58 0.8
 3 -4 -9 14.98 1.8
 -3 4 9 15.31 1.48
 3 -4 -9 14.28 1.64
 -3 4 9 11.65 2.05
 -3 4 9 17.64 1.6
 -3 4 9 15.57 1.54
 3 -4 -9 17.66 1.63
 -3 4 9 16.76 1.44
 3 -4 -9 16.34 1.58
 3 -4 -9 14.96 1.48
 -3 4 9 15.29 1.43
 3 -4 -8 6.73 1.17
 -3 4 8 7.7 0.91
 3 -4 -8 7.93 1.21
 -3 4 8 7.81 1.62
 3 -4 -8 6.12 0.97
 3 -4 -7 17.68 1.67
 -3 4 7 21.74 2.27
 -3 4 7 16.3 1.6
 -3 4 7 17.01 1.46
 3 -4 -7 18.3 1.5
 3 -4 -7 21.14 1.88
 -3 4 6 61.56 4.48
 3 -4 -6 55.76 4.31
 -3 4 6 56.79 3.9
 -3 4 6 56.16 3.63
 3 -4 -6 59.97 3.63
 3 -4 -6 55.68 4.04
 3 -4 -5 11.36 1.32
 3 -4 -5 10.78 1.33
 -3 4 5 8.32 1.22
 -3 4 5 12.08 1.63
 3 -4 -5 11.05 1.66
 3 -4 -5 9.64 1.15
 -3 4 5 11.4 1.23
 -3 4 5 9.74 0.96
 -3 4 4 273.24 16.64
 -3 4 4 251.73 16.19
 3 -4 -4 269.85 16.32
 -3 4 4 279.11 16.29
 3 -4 -4 287.79 16.69
 3 -4 -4 286.25 16.42
 -3 4 3 772.64 43.61
 -3 4 3 677.81 43.1
 -3 4 3 724.51 43.28
 3 -4 -3 761.34 43.67
 3 -4 -3 768.98 43.56
 3 -4 -3 830.85 43.51
 3 -4 -2 15.65 1.6
 3 -4 -2 12.02 1.54
 3 -4 -2 14.9 1.77
 -3 4 2 11.45 1.59
 -3 4 2 8.29 0.93
 -3 4 2 11.12 1.31
 -3 4 1 109.61 6.34
 -3 4 1 117.12 7
 3 -4 -1 96.87 6.23
 3 -4 -1 117.39 6.94
 -3 4 0 34.56 2.35
 -3 4 0 35.53 2.97
 -3 4 0 35.61 2.65
 3 -4 0 36.06 3.02
 3 -4 0 39.72 2.98
 3 -4 0 32.02 2.81
 3 -4 0 33.45 2.3
 -3 4 -1 23.11 1.77
 -3 4 -1 25.73 2.42
 -3 4 -1 24 2.05
 3 -4 1 23.54 2.38
 3 -4 1 25.35 2.3
 3 -4 2 0.27 1.09
 -3 4 -2 0.91 1.09
 3 -4 2 0.43 0.98
 3 -4 2 1.99 1.14
 -3 4 -2 0.09 0.68
 -3 4 -2 0.05 0.68
 -3 4 -3 1 1.07
 3 -4 3 0.15 1.07
 3 -4 3 0.14 1.08
 -3 4 -3 -0.09 0.62
 -3 4 -3 0.38 0.65
 3 -4 3 0.66 0.63
 3 -4 3 0.44 1.03
 -3 4 -4 55.91 4.19
 3 -4 4 53.13 4.03
 3 -4 4 47.84 3.86
 3 -4 4 48.9 3.19
 -3 4 -4 49.38 3.52
 -3 4 -4 49.2 3.3
 -3 4 -4 51.56 3.36
 -3 4 -5 29.61 3.21
 3 -4 5 31.06 3.15
 3 -4 5 32.65 3.04
 -3 4 -5 38.46 2.62
 -3 4 -5 36.02 2.51
 -3 4 -5 33.55 2.52
 -3 4 -6 3.64 1.43
 3 -4 6 2.4 1.25
 3 -4 6 1.87 1.17
 -3 4 -6 2.47 0.89
 -3 4 -6 3.94 0.98
 -3 4 -7 2.56 0.9
 3 -4 7 2.14 1.36
 -3 4 -7 1.68 0.82
 -3 4 -7 2.76 1.47
 3 -4 7 1.91 1.28
 -3 4 -7 0.08 0.96
 -3 4 -7 2.87 1.03
 -3 4 -7 0.72 0.93
 -3 4 -8 17.68 1.59
 -3 4 -8 15.77 1.75
 -3 4 -8 12.28 1.47
 -3 4 -8 18 2.51
 3 -4 8 17.63 2.3
 3 -4 8 14.97 1.42
 3 -4 8 17.18 2.33
 -3 4 -8 15.12 1.66
 -3 4 -9 8.14 1.21
 3 -4 9 7.63 1.83
 -3 4 -9 9.01 1.39
 -3 4 -9 7.28 1.28
 3 -4 9 10.25 1.81
 -3 4 -10 7.25 1.14
 3 -4 10 4.67 1.03
 3 -4 10 5.48 1.63
 3 -4 10 3.8 1.39
 -3 4 -11 49.62 3.44
 3 -4 11 52.55 3.52
 3 -4 11 52.66 4.46
 -3 4 -12 0.5 0.7
 3 -4 12 0.54 0.68
 3 -4 13 1.28 0.63
 -3 4 -13 0.96 0.84
 3 -4 14 7.03 0.79
 -3 4 -14 5.71 0.91
 -3 4 -15 1.7 0.45
 3 -4 15 1.52 0.51
 -3 4 -15 1.13 0.46
 -3 3 17 10.97 0.93
 3 -3 -17 8.44 1.03
 3 -3 -17 9.44 0.95
 -3 3 16 4.45 0.78
 3 -3 -16 3.06 1.05
 3 -3 -16 4.98 1.05
 3 -3 -16 3.21 0.88
 -3 3 16 4.87 0.93
 -3 3 15 1.56 0.93
 -3 3 15 0.81 0.71
 -3 3 15 2.68 0.7
 -3 3 15 2.54 0.82
 3 -3 -15 1.95 1.11
 3 -3 -15 3.41 1.1
 3 -3 -15 0.69 0.91
 -3 3 14 17.48 1.83
 -3 3 14 18.84 1.71
 3 -3 -14 17.37 1.75
 -3 3 14 22.35 1.78
 3 -3 -14 19.23 1.79
 3 -3 -14 17.95 1.99
 -3 3 14 20.58 1.63
 3 -3 -14 21.1 1.94
 3 -3 -14 19.74 1.91
 -3 3 14 19.59 1.68
 -3 3 13 26.14 2.22
 3 -3 -13 28.44 2.29
 3 -3 -13 26.67 2.22
 -3 3 13 25.71 2.11
 -3 3 13 27 2.37
 3 -3 -13 35.02 2.28
 -3 3 13 30.45 2.3
 3 -3 -13 25.81 2.5
 3 -3 -13 30.06 2.41
 -3 3 13 26.32 2.13
 -3 3 12 3.04 0.95
 3 -3 -12 2.42 1.03
 3 -3 -12 2.29 0.97
 -3 3 12 0.98 0.9
 3 -3 -12 2.41 1.27
 -3 3 12 0.78 0.96
 -3 3 12 1.93 0.81
 3 -3 -12 2.27 1.07
 -3 3 12 3.14 0.89
 -3 3 11 0.59 0.81
 3 -3 -11 0.4 0.98
 -3 3 11 -0.51 0.93
 3 -3 -11 2.37 1.12
 -3 3 11 0.16 0.95
 -3 3 11 1.38 0.72
 3 -3 -11 0.26 0.93
 -3 3 11 0.52 0.76
 -3 3 10 17.84 1.63
 3 -3 -10 19.22 1.77
 -3 3 10 20.04 1.61
 -3 3 10 19.78 1.68
 3 -3 -10 16.35 1.77
 -3 3 10 18.14 1.73
 -3 3 10 20.73 1.57
 3 -3 -10 18.2 1.77
 3 -3 -10 16.76 1.69
 -3 3 10 18.87 1.59
 -3 3 9 34.81 2.43
 3 -3 -9 31.89 2.54
 3 -3 -9 32.16 2.5
 -3 3 9 36.82 2.53
 -3 3 9 34.71 2.37
 -3 3 9 33.18 2.42
 3 -3 -8 37.13 2.78
 3 -3 -8 35.53 2.56
 -3 3 8 33.15 2.32
 3 -3 -8 35.27 2.46
 -3 3 8 32.5 2.36
 -3 3 8 35.19 2.41
 -3 3 7 24.08 1.99
 -3 3 7 27.84 1.86
 3 -3 -7 27.06 2.35
 -3 3 7 26.62 1.93
 3 -3 -7 28.54 2.04
 3 -3 -7 22.79 1.92
 -3 3 7 27.1 1.88
 3 -3 -7 28.71 2.24
 3 -3 -6 91.04 5.63
 -3 3 6 77.27 5.23
 3 -3 -6 80.14 5.11
 3 -3 -6 74.5 5.41
 3 -3 -6 86.11 5.38
 3 -3 -6 89.47 5.32
 3 -3 -5 152.35 9.74
 3 -3 -5 158.99 10.04
 3 -3 -5 161.02 9.93
 -3 3 5 158.29 9.73
 3 -3 -5 171.18 9.83
 3 -3 -4 274.75 16.31
 3 -3 -4 310.33 16.94
 -3 3 4 275.56 16.55
 3 -3 -4 268.01 16.55
 3 -3 -4 285.07 16.78
 -3 3 3 210.04 12.38
 3 -3 -3 189.69 12.64
 3 -3 -3 216.1 12.6
 -3 3 2 32.59 2.44
 3 -3 -2 36.6 2.81
 3 -3 -2 30.28 2.59
 -3 3 1 8.77 0.68
 3 -3 -1 9.92 1.45
 3 -3 -1 9.66 0.67
 -3 3 0 70.34 4.57
 3 -3 0 77.22 4.97
 3 -3 0 62.17 4.75
 3 -3 0 71.52 4.76
 -3 3 -1 28.67 2.17
 3 -3 1 29.66 2.47
 3 -3 1 24.14 2.27
 3 -3 1 28.22 2.34
 3 -3 1 25.27 2.41
 3 -3 2 40 2.95
 -3 3 -2 33.4 2.51
 3 -3 2 31.37 2.65
 3 -3 2 34.57 2.68
 3 -3 2 33.37 2.85
 3 -3 3 92.1 6.11
 -3 3 -3 93.56 5.79
 3 -3 3 91.06 5.98
 3 -3 3 84.68 5.87
 3 -3 3 96.07 6.17
 3 -3 4 13.71 1.72
 3 -3 4 14.01 1.57
 3 -3 4 13.54 1.73
 3 -3 4 12.49 1.74
 -3 3 -4 16.4 1.41
 -3 3 -4 15.26 1.34
 -3 3 -5 137.13 8.12
 3 -3 5 129.81 8.56
 3 -3 5 119.93 8.4
 -3 3 -5 132.53 8.04
 -3 3 -5 134.43 8.05
 3 -3 5 135.7 8.59
 3 -3 6 17.05 2.09
 3 -3 6 18.33 1.91
 -3 3 -6 13.54 1.44
 -3 3 -6 14.62 1.46
 3 -3 7 26.51 2.8
 3 -3 7 33.23 3
 -3 3 -7 30.03 2.3
 3 -3 7 31.42 2.96
 -3 3 -7 28.57 2.35
 -3 3 -7 28.01 2.19
 -3 3 -8 11.87 1.24
 -3 3 -8 7.25 1.09
 3 -3 8 6.98 1.57
 3 -3 8 7.69 1.6
 3 -3 8 7.56 1.64
 -3 3 -9 0.47 0.95
 -3 3 -9 0.06 0.86
 3 -3 9 1.55 1.23
 3 -3 9 0.9 1.17
 -3 3 -10 7.64 1.31
 -3 3 -10 8.43 1.11
 -3 3 -10 6.22 1.22
 3 -3 10 6.71 1.71
 3 -3 10 8.53 1.07
 3 -3 10 8.37 1.72
 -3 3 -11 8.13 1.27
 -3 3 -11 6.79 1.04
 3 -3 11 7.75 1.06
 -3 3 -12 28.99 2.41
 3 -3 12 30.94 2.24
 3 -3 13 23.8 2.73
 -3 3 -13 23.68 1.97
 -3 3 -13 28.3 2.1
 3 -3 14 2.56 0.6
 -3 3 -14 1.15 0.73
 -3 3 -14 1.36 0.77
 -3 3 -15 4.65 0.68
 3 -3 15 6.52 0.7
 -3 3 -15 5.31 0.75
 -3 2 18 0.66 0.4
 3 -2 -18 0.23 0.43
 -3 2 17 1.04 0.46
 -3 2 17 2.69 0.7
 3 -2 -17 0.71 0.76
 -3 2 16 20.36 1.66
 3 -2 -16 21.26 1.74
 -3 2 16 19.76 1.58
 3 -2 -16 21.54 1.95
 -3 2 16 24.06 1.84
 3 -2 -16 20.13 1.89
 3 -2 -16 22.41 1.87
 -3 2 15 16.13 1.54
 3 -2 -15 15.01 1.8
 -3 2 15 18.39 1.49
 3 -2 -15 15.76 1.59
 -3 2 15 13.33 1.6
 3 -2 -15 15.91 1.77
 3 -2 -15 18.52 1.76
 -3 2 15 15.08 1.42
 -3 2 14 56.49 3.73
 3 -2 -14 51.15 3.76
 -3 2 14 59.08 3.68
 3 -2 -14 56.55 4.01
 -3 2 14 53.89 3.54
 3 -2 -14 52.8 3.87
 -3 2 14 51.68 3.61
 -3 2 13 3.98 1.06
 3 -2 -13 4.07 1.05
 3 -2 -13 1.87 1.25
 3 -2 -13 4.63 1.12
 -3 2 13 6.01 1.02
 -3 2 13 3.55 0.93
 -3 2 13 2.79 0.81
 3 -2 -13 2.81 1.2
 -3 2 13 4.51 0.88
 -3 2 12 24.61 2.11
 3 -2 -12 26.58 2.11
 -3 2 12 25.06 3.03
 3 -2 -12 25.48 2.36
 3 -2 -12 24.23 2.27
 -3 2 12 25.75 1.94
 3 -2 -12 26.66 2.17
 -3 2 12 25.85 2.01
 -3 2 11 43.64 3.15
 -3 2 11 43.11 3.98
 3 -2 -11 44.39 3.18
 3 -2 -11 45.11 3.32
 -3 2 11 38.23 3.66
 -3 2 11 47.39 3.01
 3 -2 -11 39.91 3.25
 -3 2 11 49.2 3.07
 -3 2 10 -0.25 0.58
 -3 2 10 0.42 0.79
 3 -2 -10 -0.07 0.88
 -3 2 10 1.06 1.07
 3 -2 -10 1.61 1
 3 -2 -10 1.1 0.97
 -3 2 10 0.92 0.72
 3 -2 -9 22.79 1.83
 3 -2 -9 25.84 1.95
 -3 2 9 21.99 2.46
 -3 2 9 23.56 1.69
 -3 2 9 21.15 1.69
 3 -2 -8 25.84 2.05
 -3 2 8 28.28 2.53
 3 -2 -8 22.69 1.82
 -3 2 8 21.49 1.63
 -3 2 8 23.43 1.69
 3 -2 -7 0.42 0.6
 3 -2 -7 -0.1 0.69
 3 -2 -7 -0.18 0.64
 -3 2 7 0.15 0.93
 3 -2 -7 -0.1 0.71
 -3 2 7 -0.38 0.49
 -3 2 7 0.3 0.54
 -3 2 6 58.5 3.82
 3 -2 -6 55.81 3.71
 -3 2 6 64.34 4.34
 3 -2 -6 72.68 4.25
 3 -2 -6 58.99 4.01
 -3 2 6 54.6 3.6
 3 -2 -6 60.45 3.87
 -3 2 5 254.84 14.99
 -3 2 5 222.76 14.58
 3 -2 -5 264.99 14.85
 3 -2 -5 254.32 14.61
 -3 2 4 154.61 9.79
 -3 2 4 165.48 10.09
 3 -2 -4 152.4 10.14
 3 -2 -4 163.77 9.98
 3 -2 -4 172.62 9.77
 3 -2 -3 7.85 1.19
 -3 2 3 8.69 1.21
 -3 2 3 7.03 0.97
 3 -2 -3 5.11 1.24
 -3 2 2 140.43 8.22
 -3 2 2 134.29 7.94
 -3 2 2 121.14 7.69
 3 -2 -2 141.1 8.15
 -3 2 1 518.36 29.44
 3 -2 -1 494.25 29.27
 3 -2 -1 509.55 29.44
 3 -2 -1 479.44 29.33
 3 -2 0 11.79 1.15
 -3 2 0 11.75 1.52
 3 -2 0 13.66 1.48
 -3 2 0 15.74 1.38
 3 -2 0 12.39 1.26
 3 -2 0 13.41 1.5
 3 -2 0 13.72 1.37
 3 -2 1 177.59 10.77
 3 -2 1 178.68 11.08
 -3 2 -1 182.21 11.19
 -3 2 -1 186.02 10.89
 3 -2 1 182.77 11.05
 3 -2 1 180.6 10.98
 3 -2 2 131.33 7.51
 -3 2 -2 122.21 7.92
 -3 2 -2 116.47 7.54
 3 -2 2 121.52 7.74
 3 -2 2 126.04 7.74
 3 -2 2 120.7 7.65
 -3 2 -3 180.71 11.38
 -3 2 -3 186.44 10.93
 3 -2 3 185.34 11.11
 3 -2 3 166.64 11.05
 3 -2 3 179.98 11
 3 -2 3 193 11.25
 -3 2 -4 180.44 10.65
 -3 2 -4 179.58 11.25
 3 -2 4 174.22 10.94
 -3 2 -4 165.44 10.49
 3 -2 4 171.58 10.79
 3 -2 4 183.83 10.83
 3 -2 4 186.28 10.76
 3 -2 4 191.54 11.05
 3 -2 5 10.42 1.32
 3 -2 5 6.05 0.92
 -3 2 -5 10.05 1.58
 3 -2 5 6.58 1.28
 -3 2 -5 8.41 1.03
 -3 2 -5 5.52 0.78
 -3 2 -5 7.73 0.96
 -3 2 -6 112.86 7.62
 3 -2 6 110.21 7.34
 3 -2 6 101.31 7.04
 3 -2 6 112.93 7.12
 -3 2 -7 26.64 2.74
 3 -2 7 22.08 2.34
 3 -2 7 28.89 2.58
 -3 2 -8 19.56 1.62
 -3 2 -8 21.11 2.71
 3 -2 8 17.92 2.11
 -3 2 -8 19.72 1.83
 3 -2 8 21.03 2.34
 3 -2 8 21.14 2.38
 -3 2 -8 20.03 1.72
 -3 2 -9 4.17 1.53
 -3 2 -9 2.19 0.98
 3 -2 9 3.61 1.21
 -3 2 -9 2.05 0.92
 3 -2 9 1.91 1.15
 -3 2 -10 38.95 2.99
 3 -2 10 40.6 2.79
 3 -2 10 43.17 3.79
 3 -2 10 41.84 3.76
 -3 2 -10 38.03 2.92
 3 -2 11 7.4 1.79
 -3 2 -11 4.75 1.2
 3 -2 11 8.05 1.66
 3 -2 11 7.48 0.94
 -3 2 -12 1.84 0.99
 3 -2 12 0.75 1.39
 3 -2 12 0.22 1.05
 3 -2 13 0.29 0.65
 3 -2 13 1.53 1.33
 -3 2 -13 1.75 0.9
 3 -2 14 2.59 0.69
 -3 2 -14 2.88 0.82
 -3 2 -14 3.92 0.87
 -3 2 -15 -0.1 0.52
 3 -2 15 0.33 0.52
 3 -1 -18 4.37 0.7
 -3 1 18 3.25 0.58
 -3 1 17 17.73 1.36
 -3 1 17 15.59 1.43
 3 -1 -17 17.32 1.38
 -3 1 16 7.57 1.05
 3 -1 -16 6.59 1.18
 3 -1 -16 8.6 1.13
 -3 1 16 8.77 1.15
 -3 1 15 31.51 2.41
 3 -1 -15 31 2.67
 3 -1 -15 33.35 2.49
 -3 1 15 30.99 2.41
 3 -1 -15 29.11 2.53
 -3 1 15 29.8 2.2
 -3 1 14 2.01 1.03
 3 -1 -14 0.17 1
 -3 1 14 0.9 0.75
 3 -1 -14 1.24 1.15
 -3 1 14 1.01 1.03
 3 -1 -14 -0.1 1.11
 -3 1 14 0.71 0.7
 -3 1 13 139.75 8.67
 3 -1 -13 144.44 8.82
 3 -1 -13 147.28 8.9
 3 -1 -13 132.15 8.69
 -3 1 13 139.09 8.69
 -3 1 13 140.36 8.51
 3 -1 -12 57.44 4.16
 -3 1 12 61.15 4.15
 -3 1 12 62.65 5.09
 3 -1 -12 58.88 4.3
 3 -1 -12 61.45 4.27
 -3 1 12 64.15 4.2
 -3 1 12 62.77 3.99
 -3 1 11 1.38 0.91
 3 -1 -11 1.53 0.92
 3 -1 -11 0.94 0.97
 3 -1 -11 -0.28 1.07
 -3 1 11 0.54 0.9
 -3 1 11 0.18 0.93
 -3 1 11 1.65 0.68
 -3 1 10 17.74 1.71
 3 -1 -10 24.61 1.87
 3 -1 -10 22.7 1.96
 3 -1 -10 19.28 1.92
 -3 1 10 19.35 1.76
 -3 1 10 21.51 2.24
 -3 1 10 22.31 1.63
 3 -1 -9 67.6 4.3
 3 -1 -9 64.04 4.57
 -3 1 9 58.28 4.75
 -3 1 9 71.8 4.21
 -3 1 8 118.06 7.83
 -3 1 8 118.87 7.26
 3 -1 -8 127.35 7.38
 3 -1 -7 356.72 20.15
 -3 1 7 387.53 20.84
 -3 1 7 343.42 20.55
 3 -1 -7 331.04 20.28
 3 -1 -7 355.22 20.39
 -3 1 7 330.23 20.02
 3 -1 -6 46.97 3.09
 3 -1 -6 46.21 3.02
 -3 1 6 54.14 3.62
 -3 1 6 43.46 3.1
 -3 1 6 43.94 3.32
 3 -1 -6 49.64 3.53
 3 -1 -6 48.52 3.29
 3 -1 -5 354.82 18.88
 3 -1 -5 299.98 18.48
 -3 1 5 330.11 18.99
 -3 1 5 346.51 18.69
 -3 1 5 306.31 18.74
 3 -1 -5 301 18.98
 3 -1 -5 308.67 18.55
 3 -1 -4 5.64 0.67
 -3 1 4 7.3 1.17
 3 -1 -4 5.52 0.97
 -3 1 4 6.31 0.87
 -3 1 4 4.45 0.79
 3 -1 -4 8.02 1.29
 -3 1 3 1.93 0.83
 -3 1 3 3.1 0.78
 -3 1 3 3.32 0.64
 3 -1 -3 2.07 0.93
 3 -1 -3 2.09 0.99
 3 -1 -2 11.78 1.44
 -3 1 2 12.11 1.41
 3 -1 -2 12.85 1.42
 -3 1 2 12.04 1.02
 -3 1 2 12.53 1.24
 3 -1 -1 -0.2 0.56
 3 -1 -1 0.09 0.78
 -3 1 1 0.84 0.88
 3 -1 -1 0.35 0.74
 3 -1 0 36.28 2.48
 -3 1 0 38.15 2.66
 3 -1 0 32.24 2.07
 -3 1 0 38.16 2.47
 3 -1 0 42.46 2.69
 3 -1 1 58.1 3.67
 3 -1 1 55.78 3.75
 -3 1 -1 49.62 3.85
 -3 1 -1 51.32 3.58
 3 -1 1 60.86 3.79
 3 -1 2 369.06 22.17
 3 -1 2 394.18 22.13
 -3 1 -2 360.31 22.33
 -3 1 -2 374.29 22.03
 3 -1 3 153.64 9.54
 -3 1 -3 165.02 9.86
 -3 1 -3 152.61 9.38
 -3 1 -4 129.72 8.33
 -3 1 -4 129.75 7.75
 3 -1 4 122.54 7.88
 -3 1 -5 511.73 29.86
 3 -1 5 479.68 29.16
 -3 1 -5 513.13 28.99
 3 -1 5 485.01 29.24
 3 -1 5 503.24 29.44
 -3 1 -6 24.93 2.56
 3 -1 6 20.77 2.13
 3 -1 6 23.25 2.26
 -3 1 -6 22.72 1.66
 3 -1 6 20.87 1.91
 -3 1 -7 87.92 6.35
 3 -1 7 84.64 5.95
 3 -1 7 89.22 6.05
 -3 1 -7 84.4 5.33
 3 -1 8 26.58 2.63
 -3 1 -8 31.76 3.14
 -3 1 -8 27.17 2.24
 -3 1 -8 27.62 2.18
 -3 1 -8 31.01 2.15
 3 -1 8 25.37 2.68
 3 -1 9 -0.18 1
 3 -1 9 1.94 1.27
 -3 1 -9 1.18 0.92
 3 -1 9 2.19 1.11
 -3 1 -9 1.29 0.75
 -3 1 -9 1.05 0.86
 3 -1 10 389.85 22.02
 -3 1 -10 360.9 20.75
 3 -1 10 350.91 21.66
 -3 1 -10 353.9 20.59
 -3 1 -10 323.53 20.62
 -3 1 -11 41.9 3.09
 3 -1 11 38.03 3.68
 3 -1 11 48.62 4.1
 -3 1 -11 36.87 2.95
 3 -1 12 38.7 3.65
 3 -1 12 31.94 3.37
 -3 1 -12 35.52 2.76
 -3 1 -13 16.28 1.58
 3 -1 13 16.63 2.21
 -3 1 -14 7.87 0.99
 3 -1 14 5.86 0.86
 -3 1 -14 5.33 0.97
 3 -1 14 6.51 0.84
 -3 1 -15 8.45 0.86
 3 -1 15 7.92 0.76
 3 0 -18 0.54 0.54
 3 0 -18 -0.27 0.51
 -3 0 18 -0.23 0.42
 -3 0 17 0.09 0.63
 3 0 -17 0.13 0.67
 3 0 -17 0.95 0.87
 -3 0 17 -0.43 0.67
 3 0 -17 -0.94 0.77
 -3 0 16 9.24 1.16
 3 0 -16 7.58 1.15
 -3 0 16 7.63 1.12
 -3 0 16 6.61 0.96
 -3 0 15 5.09 1.09
 3 0 -15 2.4 1.12
 -3 0 15 5.56 1.09
 -3 0 14 143.58 8.56
 3 0 -14 142.19 8.65
 -3 0 14 140.71 8.57
 -3 0 14 131.44 8.32
 -3 0 13 35.96 2.59
 3 0 -13 32.2 2.66
 -3 0 13 32.8 2.53
 3 0 -13 33.35 2.78
 -3 0 13 30.31 2.3
 -3 0 12 286.76 16.68
 3 0 -12 283.21 16.73
 3 0 -12 265.19 16.8
 -3 0 12 290.97 16.68
 -3 0 12 273.25 16.46
 -3 0 11 139.32 8.64
 3 0 -11 140.93 8.69
 3 0 -11 132.85 8.75
 3 0 -11 129.54 8.99
 -3 0 11 133 9.29
 3 0 -11 141.64 8.78
 -3 0 11 149.13 8.66
 -3 0 11 146.23 8.46
 -3 0 10 104.86 6.61
 -3 0 10 98.81 7.33
 3 0 -10 110.53 6.76
 3 0 -10 101.76 6.98
 -3 0 10 108.99 7.27
 -3 0 10 104.49 6.59
 3 0 -10 108.17 6.73
 -3 0 10 107.68 6.44
 -3 0 9 49.17 4.28
 3 0 -9 57.42 4.05
 -3 0 9 62.47 4.3
 3 0 -9 53.71 3.61
 -3 0 9 58.56 3.55
 3 0 -8 181.13 11.03
 -3 0 8 198.02 11.6
 3 0 -7 73.75 4.79
 3 0 -7 70.08 4.53
 3 0 -7 76.77 4.73
 -3 0 7 75.88 4.98
 3 0 -7 71.64 4.98
 3 0 -6 330.57 20.68
 3 0 -6 387.43 20.69
 -3 0 6 407.6 21.26
 3 0 -6 356.57 20.92
 -3 0 6 382.97 21.09
 -3 0 6 327.1 20.64
 3 0 -6 339.98 21.12
 -3 0 5 7.99 0.69
 3 0 -5 7.48 1.02
 -3 0 5 7.33 1.15
 -3 0 5 6.47 1.11
 -3 0 5 8.08 1.08
 3 0 -5 9.32 1.25
 3 0 -4 22.18 1.38
 -3 0 4 21.54 1.83
 -3 0 4 21.28 1.93
 -3 0 4 16.36 1.61
 -3 0 4 24.63 1.77
 -3 0 4 19.65 1.35
 3 0 -4 21.72 1.95
 -3 0 3 240.79 13.67
 -3 0 3 241.31 13.84
 3 0 -3 219.27 13.87
 -3 0 3 242.07 13.52
 3 0 -3 252.39 13.85
 3 0 -3 230.66 13.24
 3 0 -2 21.98 1.97
 -3 0 2 23.7 1.88
 -3 0 2 24.69 1.82
 3 0 -2 25.58 2.1
 -3 0 2 20.26 2.02
 3 0 -2 21.62 1.83
 3 0 -1 15.82 1.5
 -3 0 1 15.88 1.46
 3 0 -1 13.1 1.34
 3 0 0 65.63 4.3
 -3 0 0 63.38 4.28
 -3 0 0 66.19 4.44
 -3 0 0 65.55 4.19
 3 0 1 408.72 21.52
 3 0 1 345.85 21.11
 -3 0 -1 351.26 21.48
 -3 0 -1 376.9 21.6
 -3 0 -1 369 21.34
 -3 0 -2 56.38 3.65
 3 0 2 48.16 3.1
 -3 0 -2 51.2 3.59
 3 0 2 49.04 3.36
 -3 0 -3 73.48 4.7
 3 0 3 62.82 4.13
 3 0 3 73.17 4.43
 3 0 4 282.15 16.51
 -3 0 -4 279.54 16.92
 3 0 4 274.89 16.33
 3 0 5 20.87 1.77
 -3 0 -5 21.17 2.26
 3 0 5 21.13 1.7
 -3 0 -5 23.17 1.66
 -3 0 -6 26.7 2.74
 3 0 6 29.75 2.49
 3 0 6 29.37 2.54
 -3 0 -6 29.65 2.12
 -3 0 -7 2.9 1.32
 3 0 7 1.51 1.12
 3 0 7 1.35 0.87
 -3 0 -7 2.75 0.82
 3 0 8 10.62 1.7
 -3 0 -8 9.04 1.27
 -3 0 -8 10.81 1.23
 -3 0 -8 9.25 1.19
 3 0 8 8.52 1.44
 -3 0 -8 10.52 1.21
 3 0 9 38.27 3.6
 -3 0 -9 44.56 3
 3 0 9 33.33 3.42
 -3 0 -9 35.65 2.78
 -3 0 -9 42.8 2.88
 -3 0 -9 37.19 2.83
 3 0 10 0.48 1.28
 -3 0 -10 1.11 1.14
 3 0 10 1.56 1.06
 -3 0 -10 1.27 0.94
 -3 0 -10 0.97 0.85
 -3 0 -10 1.74 0.98
 3 0 11 4.09 1.57
 -3 0 -11 4.3 1.22
 3 0 11 4.31 1.35
 -3 0 -11 2.34 0.94
 -3 0 -11 5.26 1.13
 3 0 12 7.28 1
 3 0 12 6.6 1.68
 3 0 12 8.9 1.86
 3 0 12 6.7 1.47
 -3 0 -12 5.03 1.05
 -3 0 -12 7.53 1.26
 -3 0 -13 5.19 1.01
 3 0 13 2.38 1.19
 3 0 13 3.18 1.46
 3 0 13 3.51 0.85
 -3 0 -13 3.66 0.82
 3 0 13 5.66 0.87
 -3 0 -14 22.39 1.71
 3 0 14 22.04 1.6
 3 0 14 20.4 1.56
 -3 0 -15 2.54 0.59
 -3 -1 18 2.19 0.41
 -3 -1 18 0.91 0.43
 3 1 -18 1.66 0.53
 3 1 -18 1.26 0.47
 -3 -1 17 0.23 0.68
 3 1 -17 -0.05 0.7
 -3 -1 17 1.04 0.65
 3 1 -17 -0.28 0.83
 3 1 -17 0.05 0.69
 -3 -1 16 3.11 0.93
 3 1 -16 2.47 0.99
 3 1 -16 2.16 1.08
 -3 -1 16 2.82 0.83
 3 1 -16 4.38 0.98
 -3 -1 15 14.12 1.53
 3 1 -15 12.04 1.55
 -3 -1 15 14.72 1.48
 3 1 -15 12.69 1.57
 3 1 -15 11.39 1.71
 -3 -1 14 7.65 1.26
 3 1 -14 9.87 1.52
 3 1 -14 6.39 1.33
 -3 -1 14 6.63 1.17
 -3 -1 13 335.86 20.43
 3 1 -13 339.04 20.51
 -3 -1 13 355.86 20.42
 3 1 -13 348.51 20.57
 3 1 -12 218.44 14.11
 -3 -1 12 249.14 14.07
 3 1 -11 32.5 2.97
 -3 -1 11 36.91 3.33
 3 1 -11 34.82 2.73
 3 1 -11 34.98 2.8
 -3 -1 11 38.16 2.63
 3 1 -11 33.03 2.79
 -3 -1 10 13.78 1.47
 -3 -1 10 16.03 2.04
 3 1 -10 17.46 1.86
 3 1 -10 16.33 1.7
 -3 -1 10 15.83 1.44
 -3 -1 10 15.34 1.94
 3 1 -9 35.79 2.37
 -3 -1 9 29.13 2.89
 -3 -1 9 31.29 2.39
 3 1 -9 40.01 2.94
 -3 -1 9 35.96 2.97
 3 1 -8 3.57 0.7
 -3 -1 8 3.61 1.08
 -3 -1 8 3.71 0.94
 3 1 -7 114.26 7.12
 3 1 -7 120.09 6.7
 -3 -1 7 103.25 7.06
 -3 -1 7 106.43 6.8
 -3 -1 7 102.11 7.11
 3 1 -7 108.81 6.89
 3 1 -6 34.88 2.5
 -3 -1 6 44.03 2.92
 -3 -1 6 35.75 2.89
 3 1 -6 36.69 2.68
 -3 -1 6 39.49 2.87
 -3 -1 6 36.53 2.52
 3 1 -6 36.38 2.85
 3 1 -5 1102.76 64.29
 3 1 -5 1072.22 64.93
 -3 -1 5 1179.02 64.63
 -3 -1 5 1019.62 64.72
 3 1 -5 1129.09 64.57
 -3 -1 5 1240.5 64.67
 -3 -1 5 1083.43 64.33
 3 1 -5 1092.55 64.74
 -3 -1 4 34.88 2.58
 -3 -1 4 33.07 2.83
 3 1 -4 36.37 2.96
 3 1 -4 35.78 2.65
 -3 -1 4 35.91 2.37
 3 1 -4 40.15 2.86
 3 1 -3 1.04 0.74
 -3 -1 3 0.62 0.59
 3 1 -3 0.46 0.95
 -3 -1 3 0.32 0.89
 -3 -1 3 0.4 0.42
 3 1 -3 0.5 0.73
 3 1 -2 21.22 1.96
 3 1 -2 24.27 1.88
 -3 -1 2 19.73 1.65
 -3 -1 2 18.7 1.98
 3 1 -2 23.35 1.92
 3 1 -1 3.09 0.98
 -3 -1 1 2.89 0.66
 3 1 -1 4.29 1.03
 3 1 0 88.16 5.19
 -3 -1 0 75.36 4.9
 3 1 0 77.68 4.92
 -3 -1 0 70.2 5.16
 3 1 0 70.9 4.99
 3 1 0 89.9 5.21
 3 1 1 52.02 3.47
 -3 -1 -1 43.62 3.21
 -3 -1 -1 48.44 3.48
 3 1 1 48.03 3.28
 3 1 1 47.53 3.29
 3 1 2 269.98 16.53
 -3 -1 -2 274.62 16.74
 -3 -1 -2 303.99 16.95
 3 1 2 286.74 16.71
 -3 -1 -3 754.09 44.43
 3 1 3 726.86 44.13
 -3 -1 -3 818.79 44.52
 3 1 3 770.36 44.28
 3 1 4 0.87 0.48
 -3 -1 -4 1.11 0.86
 3 1 4 0.48 0.52
 -3 -1 -4 0.11 0.73
 3 1 4 1.01 0.65
 3 1 4 0.35 0.47
 3 1 5 24.43 2.06
 3 1 5 17.16 1.64
 -3 -1 -5 19.53 2.08
 3 1 5 20.65 1.81
 3 1 5 20.78 1.65
 3 1 6 8.07 1.36
 -3 -1 -6 9.87 1.16
 3 1 6 9.84 1.28
 3 1 7 0.51 1.02
 3 1 7 0.66 0.88
 3 1 7 0.27 0.71
 -3 -1 -7 -0.21 0.79
 -3 -1 -7 0.93 0.77
 3 1 8 87.09 5.81
 -3 -1 -8 75.6 5.02
 3 1 8 70.2 5.54
 -3 -1 -8 78.37 5
 -3 -1 -8 82.49 5.03
 -3 -1 -8 70.97 4.91
 3 1 9 72.75 5.68
 -3 -1 -9 76.1 5.04
 3 1 9 74.03 5.68
 -3 -1 -9 77.28 4.97
 -3 -1 -9 80.86 4.99
 -3 -1 -9 69.21 4.87
 -3 -1 -10 137.17 8.67
 3 1 10 142.24 9.63
 3 1 10 127.24 9.45
 -3 -1 -10 148.05 8.78
 -3 -1 -10 144.62 8.71
 3 1 11 12.2 2.11
 3 1 11 14.42 2.27
 3 1 11 14.72 2.3
 -3 -1 -11 12 1.53
 -3 -1 -11 10.68 1.45
 3 1 11 15.03 1.35
 3 1 12 1.85 1.21
 3 1 12 1.63 1.43
 3 1 12 0.7 1.22
 -3 -1 -12 0.91 0.88
 -3 -1 -12 2.27 1.01
 3 1 12 0.69 0.72
 -3 -1 -13 3.57 0.94
 -3 -1 -13 1.53 0.86
 3 1 13 4.28 0.75
 -3 -1 -14 15.2 1.3
 3 1 14 13.85 1.17
 -3 -1 -14 13.08 1.19
 -3 -1 -15 3.82 0.62
 -3 -2 18 -0.1 0.38
 3 2 -17 0.67 0.76
 -3 -2 17 -0.31 0.63
 3 2 -17 0.58 0.64
 -3 -2 17 0.43 0.5
 3 2 -17 0.44 0.61
 -3 -2 16 34 2.29
 3 2 -16 28.05 2.31
 -3 -2 16 30.62 2.17
 3 2 -16 31.84 2.43
 3 2 -16 26.81 2.24
 3 2 -15 2.79 1.17
 3 2 -15 0.63 1.16
 3 2 -15 2.34 1.04
 -3 -2 15 1.72 0.82
 3 2 -14 0.28 1.06
 3 2 -14 0.28 1.11
 3 2 -14 0.91 1.3
 -3 -2 14 1.51 0.87
 -3 -2 13 124.13 7.62
 3 2 -13 123.76 7.71
 3 2 -13 120.17 7.79
 -3 -2 13 118.05 7.52
 -3 -2 12 91.64 5.87
 3 2 -12 92.51 5.98
 -3 -2 12 92.07 5.8
 3 2 -12 88.24 6.01
 -3 -2 11 5.76 1.06
 -3 -2 11 4.46 0.94
 3 2 -11 3.87 1.19
 3 2 -11 3.22 1.05
 -3 -2 10 18.64 1.7
 -3 -2 10 18.88 1.68
 3 2 -10 18.3 2.04
 -3 -2 10 21.2 1.67
 3 2 -10 19.61 1.87
 -3 -2 9 29.59 2.3
 3 2 -9 31.88 2.44
 -3 -2 9 28.85 2.42
 3 2 -9 34.13 2.77
 3 2 -8 20.13 1.48
 -3 -2 8 17.05 1.59
 3 2 -8 22.82 2.05
 -3 -2 8 18.5 1.71
 3 2 -7 1.94 0.6
 -3 -2 7 3.31 0.87
 -3 -2 7 1.45 0.73
 -3 -2 7 2.08 0.79
 3 2 -7 1.66 0.65
 -3 -2 7 1.18 0.6
 3 2 -6 43.42 3.22
 -3 -2 6 45.07 3.2
 -3 -2 6 47.04 3.48
 3 2 -6 45.1 3.64
 -3 -2 6 45.05 3.11
 -3 -2 5 22.76 1.83
 3 2 -5 22.58 2.28
 -3 -2 5 24.57 2.17
 -3 -2 5 25.02 1.85
 3 2 -5 21.15 1.95
 3 2 -5 23.08 2.11
 3 2 -4 136.81 8.01
 -3 -2 4 128.42 8.07
 -3 -2 4 133.47 8.55
 3 2 -4 137.39 8.66
 3 2 -4 136.07 8.34
 -3 -2 4 136.05 8.14
 3 2 -4 129.13 8.41
 -3 -2 3 309.14 17.56
 -3 -2 3 273.26 16.94
 3 2 -3 296.06 17.31
 -3 -2 3 303.65 17.1
 3 2 -2 148.55 8.57
 -3 -2 2 121.67 7.91
 -3 -2 2 142.3 8.59
 3 2 -2 143.97 8.37
 -3 -2 2 143.35 8.15
 -3 -2 1 5.3 0.6
 3 2 -1 6.06 1.23
 3 2 -1 8.4 1.08
 -3 -2 0 144.76 9.63
 -3 -2 0 180.24 10.29
 3 2 0 177.14 10.24
 3 2 0 176.03 10.02
 3 2 0 178.58 10.07
 3 2 1 303.78 16.92
 -3 -2 -1 252.64 16.41
 -3 -2 -1 301.48 16.97
 3 2 1 287.38 16.63
 3 2 1 282.07 16.76
 3 2 1 287.15 16.72
 3 2 2 285.83 17.16
 -3 -2 -2 273.28 17.08
 3 2 2 286.93 17.27
 -3 -2 -2 296.35 17.47
 3 2 2 306.49 17.43
 3 2 2 297.49 17.27
 3 2 3 14.21 1.39
 -3 -2 -3 13.41 1.37
 3 2 3 14.75 1.64
 -3 -2 -3 13.49 1.57
 3 2 3 12.73 1.29
 3 2 3 13.28 1.64
 3 2 3 12.95 1.37
 3 2 4 78.9 5.22
 -3 -2 -4 84.83 5.47
 3 2 4 82.73 5.24
 3 2 4 75.89 5.24
 -3 -2 -4 79.76 5
 3 2 4 79.42 5.65
 3 2 5 54.49 4.06
 -3 -2 -5 62.26 4.21
 -3 -2 -5 58.31 3.82
 3 2 5 68.97 4.67
 3 2 5 57.98 4.18
 3 2 6 63.66 4.63
 -3 -2 -6 70.43 4.34
 3 2 6 66.79 4.82
 -3 -2 -7 100.58 6.26
 3 2 7 88.83 6.76
 3 2 7 93.88 6.82
 3 2 7 118.95 7.32
 -3 -2 -7 103.94 6.39
 -3 -2 -7 102.25 6.29
 3 2 8 67.54 5.41
 -3 -2 -8 68.15 4.47
 3 2 8 67.38 5.1
 3 2 8 63.43 5.09
 3 2 8 74.14 5.52
 -3 -2 -8 65.29 4.58
 3 2 8 70.44 4.34
 -3 -2 -8 70.26 4.5
 -3 -2 -9 683.89 41.17
 3 2 9 651.86 41.93
 3 2 9 668.1 42.23
 3 2 9 798.72 42.54
 -3 -2 -9 725.1 41.33
 -3 -2 -9 716.78 41.22
 3 2 9 715.79 41.07
 -3 -2 -10 104.94 6.84
 3 2 10 103.46 7.54
 3 2 10 111.59 7.96
 3 2 10 118.09 8.11
 -3 -2 -10 116.32 7.02
 -3 -2 -10 108.34 6.88
 3 2 10 109.32 6.73
 -3 -2 -11 46.71 3.32
 3 2 11 44.5 4.27
 3 2 11 46.63 4.29
 -3 -2 -11 52.5 3.49
 3 2 11 46.11 3.16
 3 2 12 0.22 1.3
 -3 -2 -12 -0.16 0.88
 3 2 12 0.17 0.69
 3 2 12 0.46 0.62
 -3 -2 -13 0.62 0.78
 3 2 13 0.99 0.62
 3 2 13 0.25 0.53
 -3 -2 -14 16.72 1.37
 -3 -2 -14 16.18 1.33
 -3 -2 -15 13.03 1.01
 3 3 -17 2.48 0.67
 3 3 -17 2.21 0.69
 3 3 -17 2.21 0.56
 -3 -3 16 2.97 0.84
 3 3 -16 3.6 0.96
 3 3 -16 3.15 0.97
 -3 -3 16 3.72 0.67
 3 3 -16 5.18 0.85
 3 3 -15 -0.07 0.89
 -3 -3 15 0.54 0.89
 3 3 -15 -0.83 1.15
 3 3 -15 -0.86 1.13
 -3 -3 15 0.43 0.65
 -3 -3 14 0.92 1.01
 3 3 -14 1.28 1.2
 3 3 -14 0.96 1.22
 -3 -3 14 3.44 0.89
 3 3 -14 2.29 1.09
 -3 -3 13 6.54 1.18
 3 3 -13 8.67 1.48
 3 3 -13 5.51 1.45
 -3 -3 13 6.34 1.03
 -3 -3 12 259.62 14.82
 -3 -3 12 234.67 14.7
 3 3 -12 243.7 14.95
 -3 -3 12 253.24 14.69
 3 3 -12 243 14.92
 -3 -3 11 64.03 4.1
 -3 -3 11 56.01 4
 3 3 -11 60.94 4.28
 -3 -3 11 63.19 3.96
 3 3 -11 55.9 4.18
 -3 -3 10 80.22 4.98
 -3 -3 10 76.43 4.99
 3 3 -10 80.54 5.58
 3 3 -10 71.04 5.07
 -3 -3 9 35.97 2.58
 3 3 -9 36.85 3.08
 -3 -3 9 38.44 2.68
 3 3 -9 33.69 2.69
 3 3 -9 35.88 2.73
 -3 -3 9 34.04 2.83
 -3 -3 8 0.77 0.77
 3 3 -8 -0.44 0.89
 -3 -3 8 0.57 0.65
 3 3 -7 16.92 1.52
 -3 -3 7 16.11 1.53
 -3 -3 7 17.34 1.71
 3 3 -6 0.56 0.68
 -3 -3 6 -0.15 0.86
 -3 -3 6 0.19 0.61
 -3 -3 6 0.12 0.77
 3 3 -6 0.82 1.02
 3 3 -6 0.85 0.75
 3 3 -6 0.77 0.68
 3 3 -6 -0.47 0.73
 3 3 -5 320.58 18.36
 3 3 -5 303.05 17.93
 -3 -3 5 302.33 18.54
 3 3 -5 292.7 18.6
 -3 -3 5 311.84 18.19
 3 3 -5 299.04 18.34
 3 3 -4 69.54 4.52
 3 3 -4 62.38 4.07
 -3 -3 4 66.18 4.68
 3 3 -4 60.55 4.66
 -3 -3 4 68.31 4.34
 3 3 -4 63.65 4.5
 3 3 -3 58.92 3.98
 -3 -3 3 46.8 3.31
 -3 -3 3 51.5 3.94
 -3 -3 3 58.49 3.64
 3 3 -3 54.55 3.77
 3 3 -2 698.52 39.7
 -3 -3 2 660.08 39.75
 3 3 -2 638.46 39.52
 -3 -3 2 679.08 39.39
 3 3 -2 706.59 39.82
 -3 -3 1 2.25 0.64
 3 3 -1 2.24 1.05
 -3 -3 1 2.25 1.05
 3 3 -1 1.61 0.83
 3 3 -1 2.2 1.16
 3 3 0 -0.25 1.03
 -3 -3 0 0.99 0.99
 3 3 0 0.56 1.01
 3 3 0 0.22 0.78
 -3 -3 -1 19.51 1.98
 -3 -3 -1 16.91 1.49
 3 3 1 20.99 2.1
 3 3 1 15.4 1.67
 3 3 1 17.71 1.9
 3 3 2 124.2 7.7
 3 3 2 111.27 7.58
 3 3 2 120.7 7.87
 -3 -3 -2 125.96 7.93
 3 3 2 115.55 7.7
 -3 -3 -2 124.76 7.35
 3 3 3 85.63 5.83
 3 3 3 88.69 5.81
 3 3 3 84.51 6.08
 -3 -3 -3 101.22 6.15
 3 3 3 91.59 6.02
 -3 -3 -3 84.36 5.5
 3 3 4 3.34 1.21
 3 3 4 3.34 0.89
 -3 -3 -4 4.45 1.07
 3 3 4 3.7 1.34
 -3 -3 -4 4.49 0.92
 3 3 5 34.7 3.03
 3 3 5 39.08 3.42
 -3 -3 -5 39.31 2.78
 3 3 5 45.47 3.61
 -3 -3 -6 2.85 0.81
 3 3 6 1.62 0.83
 3 3 6 1.56 1.22
 -3 -3 -6 1.38 0.83
 3 3 6 2.07 1.34
 -3 -3 -6 2.23 0.94
 -3 -3 -6 2.48 0.85
 -3 -3 -7 53.85 3.77
 3 3 7 58.07 4.68
 -3 -3 -7 57.36 3.8
 3 3 7 56.21 4.73
 -3 -3 -7 56.08 3.92
 -3 -3 -7 59.86 3.82
 -3 -3 -8 18.27 1.79
 3 3 8 15.57 2.49
 3 3 8 21.48 2.75
 -3 -3 -8 21.92 1.99
 -3 -3 -8 19.91 1.74
 3 3 8 22.67 1.6
 -3 -3 -9 33.6 2.6
 3 3 9 30.85 3.42
 3 3 9 32.63 2.43
 -3 -3 -9 40.24 2.83
 3 3 9 33.31 3.58
 3 3 9 34.77 2.39
 -3 -3 -10 21.35 1.95
 3 3 10 27.23 3.01
 3 3 10 21.15 2.83
 3 3 10 23.13 1.85
 -3 -3 -10 24.89 2.19
 3 3 10 23.04 1.77
 -3 -3 -11 39.55 2.73
 3 3 11 34.78 3.61
 3 3 11 38.92 3.64
 3 3 11 36.81 2.58
 -3 -3 -11 43.04 2.94
 3 3 11 33.01 2.49
 3 3 12 5.99 0.85
 -3 -3 -12 4.65 1.16
 3 3 13 3.89 0.66
 -3 -3 -13 4.72 0.96
 -3 -3 -14 0.21 0.54
 3 3 14 -0.14 0.46
 -3 -4 17 4.86 0.62
 3 4 -17 5.04 0.66
 3 4 -17 4.89 0.63
 -3 -4 16 2.95 0.73
 3 4 -16 1.7 0.84
 3 4 -16 1.16 0.78
 -3 -4 15 6.29 1.01
 3 4 -15 6.16 1.21
 3 4 -15 6.29 1.21
 3 4 -15 7.21 1.01
 -3 -4 14 4.37 0.97
 3 4 -14 3.88 1.29
 3 4 -14 2.64 1.25
 3 4 -14 3.19 0.97
 -3 -4 13 8.44 1.3
 -3 -4 13 10.83 1.02
 3 4 -13 8.17 1.54
 3 4 -13 7.19 1.44
 3 4 -12 1.45 1.25
 -3 -4 12 1.11 0.94
 -3 -4 12 0.7 0.89
 3 4 -12 1.03 1.06
 -3 -4 11 103.63 6.47
 -3 -4 11 99.47 6.49
 3 4 -11 107.37 6.69
 3 4 -11 100.41 6.6
 -3 -4 10 73.85 4.7
 -3 -4 10 72.48 4.77
 3 4 -10 66.47 4.84
 3 4 -10 73.84 4.89
 3 4 -10 71.47 4.82
 -3 -4 9 136.16 7.98
 -3 -4 9 133.88 8.08
 3 4 -9 129.2 8.13
 -3 -4 9 128.19 7.97
 3 4 -9 133.55 8.16
 3 4 -9 122.09 8.07
 -3 -4 9 123.26 8.39
 3 4 -8 46.17 3.26
 -3 -4 8 49.05 3.19
 -3 -4 8 48.05 3.33
 3 4 -8 48.23 3.37
 3 4 -8 50.39 3.82
 3 4 -8 45.63 3.32
 -3 -4 8 45.04 3.57
 -3 -4 8 46.22 3.24
 3 4 -7 2.2 0.77
 -3 -4 7 1.69 1.07
 -3 -4 7 1.21 0.9
 3 4 -7 2.09 0.97
 -3 -4 7 3.15 0.9
 3 4 -6 -0.25 0.71
 -3 -4 6 0.14 0.82
 3 4 -6 0.35 0.98
 -3 -4 6 0.17 0.95
 3 4 -6 0.82 0.77
 -3 -4 6 -0.12 0.8
 -3 -4 5 73.91 5.05
 3 4 -5 86.13 5.11
 -3 -4 5 80.58 5.15
 -3 -4 5 81.84 5.47
 3 4 -5 81.76 5.82
 3 4 -5 77.66 5.45
 -3 -4 5 87.27 5.86
 3 4 -5 88.72 5.55
 -3 -4 4 27.4 2.16
 3 4 -4 30.83 2.18
 -3 -4 4 30.06 2.82
 -3 -4 4 30.47 2.24
 3 4 -4 27.99 2.76
 3 4 -4 31.17 2.51
 -3 -4 4 29.25 2.48
 3 4 -4 38.42 2.74
 -3 -4 3 19.35 1.56
 3 4 -3 18.16 2.06
 -3 -4 3 18.3 1.61
 -3 -4 3 17.72 2.13
 -3 -4 3 22.5 1.91
 3 4 -2 1.02 1.04
 -3 -4 2 1.52 1.18
 3 4 -2 1.36 1.21
 3 4 -2 -0.13 0.86
 -3 -4 2 -0.54 0.75
 -3 -4 1 309.48 19.66
 3 4 -1 339.92 20.23
 3 4 -1 394.16 20.47
 3 4 -1 337.9 20.5
 -3 -4 1 361.65 20.56
 -3 -4 0 25.88 2.09
 3 4 0 32.54 2.74
 -3 -4 0 33.71 2.85
 -3 -4 0 30.57 2.19
 3 4 0 31.8 2.89
 3 4 0 29.43 2.04
 -3 -4 -1 16.34 1.45
 3 4 1 19.82 1.87
 3 4 1 17.63 2
 -3 -4 -1 19.95 2.18
 3 4 1 17.52 2.17
 3 4 2 18.69 2.13
 3 4 2 16.5 1.84
 -3 -4 -2 17.69 2.1
 -3 -4 -2 20.32 1.69
 3 4 2 19.38 2.3
 3 4 3 20.59 2.23
 -3 -4 -3 16.14 1.99
 -3 -4 -3 16.94 1.55
 3 4 3 16.16 1.79
 -3 -4 -3 17.64 1.64
 3 4 3 17.65 2.18
 3 4 4 24.68 2.28
 -3 -4 -4 24.24 1.9
 3 4 4 21.36 2.43
 -3 -4 -4 21.43 1.93
 -3 -4 -4 21.91 2.33
 3 4 4 25.68 2.73
 3 4 5 25.33 2.64
 -3 -4 -5 29.42 2.24
 -3 -4 -5 33.97 2.35
 3 4 5 30.71 3.01
 -3 -4 -5 32.22 2.43
 3 4 5 31.55 3.17
 -3 -4 -5 31.36 2.41
 -3 -4 -6 0.08 0.91
 -3 -4 -6 -0.2 0.75
 3 4 6 0.64 0.82
 3 4 6 0.21 1.25
 3 4 6 0.46 1.41
 -3 -4 -6 -0.09 0.94
 -3 -4 -6 1.07 0.99
 3 4 7 11.63 2.06
 -3 -4 -7 12.79 1.38
 -3 -4 -7 12.22 1.44
 3 4 7 14.38 2.27
 3 4 7 13.02 1.22
 -3 -4 -7 14.5 1.63
 -3 -4 -7 11.85 1.42
 -3 -4 -8 82.87 5.44
 3 4 8 81.02 6.53
 3 4 8 88.86 6.53
 3 4 8 79.82 5.31
 -3 -4 -8 96.3 5.71
 -3 -4 -8 88.52 5.53
 3 4 9 14.23 2.28
 -3 -4 -9 10.13 1.3
 3 4 9 6.82 1.99
 3 4 9 12.54 1.18
 -3 -4 -9 15.28 1.64
 -3 -4 -9 7.75 1.22
 -3 -4 -10 96.83 5.65
 3 4 10 78.69 6.5
 3 4 10 84.5 6.64
 3 4 10 79.31 5.43
 -3 -4 -10 100.51 5.82
 -3 -4 -11 50.65 3.34
 -3 -4 -11 55.14 3.51
 3 4 11 43.44 3.12
 -3 -4 -12 5.98 0.99
 3 4 12 5.22 0.74
 -3 -4 -12 7.72 1.17
 3 4 13 0.03 0.46
 -3 -4 -13 -0.7 0.73
 -3 -4 -14 1.53 0.42
 -3 -5 16 -0.2 0.5
 3 5 -16 0.72 0.65
 3 5 -16 -0.11 0.54
 -3 -5 15 11.15 1.09
 3 5 -15 9.31 1.28
 3 5 -15 10.14 1.23
 -3 -5 14 22.68 1.78
 3 5 -14 23.52 2
 3 5 -14 21.47 1.98
 3 5 -14 18.82 1.74
 -3 -5 13 1.47 0.83
 -3 -5 13 2.12 0.81
 3 5 -13 2.77 1.2
 -3 -5 12 5.28 1.03
 3 5 -12 3.72 1.31
 -3 -5 12 3.64 1
 3 5 -12 4 1.06
 -3 -5 11 0.44 0.85
 -3 -5 11 -0.17 0.95
 3 5 -11 0.71 1.23
 3 5 -11 0.27 0.9
 3 5 -10 3.12 1.2
 -3 -5 10 4.73 0.93
 -3 -5 10 2.98 1.09
 -3 -5 10 3.24 0.98
 3 5 -10 2.73 1.15
 3 5 -10 3.07 1.08
 -3 -5 9 13.72 1.42
 -3 -5 9 14.04 1.61
 3 5 -9 14.84 1.69
 -3 -5 9 14.64 1.55
 3 5 -9 12.17 1.4
 3 5 -9 15.45 1.7
 3 5 -9 13.76 1.54
 3 5 -8 0.3 0.83
 -3 -5 8 -0.27 0.92
 3 5 -8 0.18 0.88
 3 5 -8 0.83 0.94
 -3 -5 8 0.24 0.93
 3 5 -8 0.56 1.06
 3 5 -8 0.07 0.78
 3 5 -8 -0.6 0.88
 -3 -5 8 0.77 0.8
 3 5 -7 1.44 0.81
 -3 -5 7 0.56 0.91
 3 5 -7 0.61 0.88
 -3 -5 7 0.43 0.98
 3 5 -7 0.15 0.75
 3 5 -7 1.17 0.78
 3 5 -7 0.16 0.74
 3 5 -7 0.16 0.78
 -3 -5 7 -0.15 0.78
 -3 -5 7 -0.2 0.96
 -3 -5 6 15.39 1.38
 3 5 -6 18.63 1.48
 3 5 -6 12.13 1.88
 3 5 -6 16.38 1.56
 -3 -5 6 15.63 2.01
 -3 -5 6 14.2 1.55
 -3 -5 6 14.81 1.49
 3 5 -6 12.24 1.68
 3 5 -6 13.87 1.39
 -3 -5 6 17.46 1.82
 -3 -5 5 2.79 0.84
 3 5 -5 3.47 0.81
 3 5 -5 2.35 1.2
 -3 -5 5 2.4 0.97
 -3 -5 5 5.45 1.39
 -3 -5 5 3.08 1
 3 5 -5 4.74 1.02
 3 5 -5 3.18 0.94
 -3 -5 5 3.22 0.95
 -3 -5 4 31.14 2.35
 3 5 -4 35.53 2.39
 -3 -5 4 30.44 2.37
 -3 -5 4 34.65 2.48
 3 5 -4 29.94 2.97
 -3 -5 4 30.69 3.03
 3 5 -4 30.01 2.65
 -3 -5 4 34.34 2.8
 3 5 -4 33.87 2.76
 -3 -5 3 10.08 1.21
 3 5 -3 12.71 1.2
 -3 -5 3 11.31 1.25
 -3 -5 3 10.32 1.81
 -3 -5 3 9.72 1.24
 3 5 -3 9.4 1.27
 -3 -5 3 11.15 1.51
 3 5 -2 15.69 2.02
 -3 -5 2 19.83 1.67
 -3 -5 2 20.71 1.66
 3 5 -2 17.93 1.53
 3 5 -2 18.26 1.73
 -3 -5 2 20.13 1.97
 -3 -5 1 0.44 0.76
 3 5 -1 1.52 1.05
 -3 -5 1 0.06 0.67
 -3 -5 1 0.41 1.11
 3 5 -1 0.26 0.65
 -3 -5 0 19.62 1.78
 3 5 0 18.44 2.26
 -3 -5 0 22.52 1.86
 -3 -5 0 23.78 1.87
 3 5 0 23.78 1.74
 -3 -5 0 20.38 2.42
 -3 -5 -1 0.37 0.73
 3 5 1 -0.18 1.09
 -3 -5 -1 -0.14 0.87
 3 5 1 0.31 0.82
 -3 -5 -1 1.06 0.92
 -3 -5 -1 -0.41 1.15
 3 5 1 0.62 0.71
 3 5 2 1.13 1.08
 -3 -5 -2 3.24 0.82
 3 5 2 2.05 1
 -3 -5 -2 3.13 0.92
 -3 -5 -2 3.95 1.29
 3 5 2 2.37 0.79
 -3 -5 -2 2.24 0.92
 3 5 3 1.79 1.11
 -3 -5 -3 0.75 0.72
 3 5 3 1.47 0.96
 -3 -5 -3 0.9 0.85
 -3 -5 -3 0.29 0.85
 -3 -5 -3 2.02 0.97
 -3 -5 -3 -0.62 1.14
 -3 -5 -3 0.32 0.92
 -3 -5 -3 -0.08 0.92
 3 5 4 23.33 2.62
 -3 -5 -4 20.98 1.76
 -3 -5 -4 22.58 1.92
 3 5 4 19.12 2.21
 3 5 4 19.9 2.12
 -3 -5 -4 26.84 2.04
 -3 -5 -4 22.97 2.43
 -3 -5 -4 20.15 1.97
 -3 -5 -4 21.87 2.01
 3 5 5 18.69 2.42
 -3 -5 -5 18.6 1.63
 -3 -5 -5 17.49 1.68
 3 5 5 15.59 2.04
 -3 -5 -5 18.03 1.84
 -3 -5 -5 19.54 1.84
 -3 -5 -5 19.1 1.86
 3 5 6 3.79 1.42
 -3 -5 -6 2.97 0.93
 -3 -5 -6 3.38 1
 -3 -5 -6 2.89 1.09
 3 5 6 1 1.54
 -3 -5 -6 2.9 1.06
 -3 -5 -6 3.28 1.11
 3 5 7 -1.47 1.22
 -3 -5 -7 -0.98 1
 -3 -5 -7 -0.66 0.86
 -3 -5 -7 0.63 1.08
 -3 -5 -8 0.22 0.93
 3 5 8 -0.77 1.25
 -3 -5 -8 -0.68 1.09
 -3 -5 -9 5.79 1.1
 -3 -5 -9 7.39 1.15
 -3 -5 -10 -0.06 0.83
 -3 -5 -10 0.42 1.02
 3 5 10 -0.48 0.75
 -3 -5 -10 -0.23 0.72
 -3 -5 -11 15.28 1.52
 -3 -5 -11 14.22 1.64
 3 5 11 19.56 1.34
 -3 -5 -12 1.32 0.71
 -3 -6 15 2.22 0.5
 3 6 -15 1.47 0.77
 3 6 -15 2.88 0.68
 -3 -6 14 2.24 0.67
 3 6 -14 2.64 1
 3 6 -14 1.92 0.9
 -3 -6 13 2.12 0.73
 -3 -6 13 1.09 0.76
 3 6 -13 1.58 1.03
 3 6 -13 3.16 0.78
 -3 -6 12 5.02 0.89
 -3 -6 12 4 1.02
 3 6 -12 3.66 1.2
 -3 -6 11 8.3 1.1
 -3 -6 11 8.24 1.3
 3 6 -11 7.88 1.41
 3 6 -11 8.98 1.2
 -3 -6 10 0.28 1.11
 -3 -6 10 -0.31 0.93
 3 6 -10 -0.75 0.83
 3 6 -10 0.3 1.18
 3 6 -10 0.9 1.12
 3 6 -10 1.32 0.94
 -3 -6 9 19.23 1.99
 3 6 -9 18.78 2.02
 -3 -6 9 18.86 1.86
 3 6 -9 18.78 1.75
 3 6 -9 20.98 2.02
 3 6 -9 19.8 1.83
 -3 -6 8 52.27 3.84
 3 6 -8 59.11 3.92
 -3 -6 8 52.36 3.78
 3 6 -8 50.08 3.67
 3 6 -8 58.59 3.92
 3 6 -8 53.81 3.74
 -3 -6 7 -0.22 1.18
 3 6 -7 0.75 0.8
 -3 -6 7 1.6 1.07
 3 6 -7 0.62 0.84
 3 6 -7 1.15 1.05
 3 6 -7 0.08 0.8
 -3 -6 6 0.73 1.06
 -3 -6 6 0.43 0.85
 3 6 -6 0.29 0.74
 -3 -6 6 1.18 1.04
 3 6 -6 -0.46 1.05
 -3 -6 6 -0.69 1.02
 -3 -6 6 1.33 1
 3 6 -6 0.31 0.84
 3 6 -6 0.86 0.87
 3 6 -6 0.49 0.78
 3 6 -6 0.4 0.8
 -3 -6 6 0.5 0.83
 -3 -6 5 6.13 1.08
 -3 -6 5 7.97 0.97
 3 6 -5 5.48 0.93
 3 6 -5 7.91 1.27
 -3 -6 5 6.08 1.23
 3 6 -5 5.04 1.27
 -3 -6 5 6.78 1.53
 -3 -6 5 5.55 1.23
 -3 -6 5 7.28 1.26
 3 6 -5 4.5 1.08
 -3 -6 5 6.49 1.28
 3 6 -5 5.25 1.24
 -3 -6 4 22.9 2.04
 -3 -6 4 26.19 1.95
 3 6 -4 24.05 2.02
 3 6 -4 24.28 2.51
 -3 -6 4 25.84 2.11
 -3 -6 4 28.36 2.22
 -3 -6 4 24.89 2.16
 3 6 -4 28.34 2.21
 3 6 -4 28.71 2.77
 -3 -6 4 24.34 2.85
 3 6 -4 24.07 2.28
 -3 -6 4 29.02 2.59
 -3 -6 3 26.27 2.22
 -3 -6 3 28.68 2.09
 3 6 -3 26.95 2.15
 -3 -6 3 29.76 2.14
 -3 -6 3 29.23 2.28
 3 6 -3 27.89 2.72
 3 6 -3 30.47 2.35
 -3 -6 3 25.87 2.24
 -3 -6 3 32.2 2.43
 -3 -6 3 27.32 2.32
 -3 -6 3 34.83 3.22
 -3 -6 3 27.93 2.64
 3 6 -2 0.93 0.99
 -3 -6 2 1.29 0.65
 -3 -6 2 2.39 0.96
 3 6 -2 0.85 0.71
 -3 -6 2 1.51 0.92
 -3 -6 2 1.52 0.78
 -3 -6 2 0.93 1.06
 -3 -6 2 1.6 1.06
 -3 -6 1 1.84 0.87
 3 6 -1 -0.19 0.93
 3 6 -1 0.99 0.73
 -3 -6 1 1.38 0.72
 -3 -6 1 1.57 0.95
 3 6 -1 1.42 0.99
 -3 -6 1 1.13 0.82
 -3 -6 1 0.26 1.08
 -3 -6 1 2.67 1.43
 -3 -6 1 0.58 0.98
 3 6 -1 0.48 1.44
 -3 -6 1 1.69 0.8
 -3 -6 0 0.81 0.82
 3 6 0 -0.59 1.09
 -3 -6 0 0.43 0.68
 3 6 0 -0.18 0.91
 3 6 0 0.18 1.03
 -3 -6 0 0.68 1
 -3 -6 0 0.64 0.96
 3 6 0 -0.49 1.41
 3 6 0 1.28 0.83
 -3 -6 0 0.98 1.24
 -3 -6 0 1.56 0.94
 -3 -6 -1 26.91 2.16
 3 6 1 28.76 2.82
 -3 -6 -1 25.06 2.05
 -3 -6 -1 27.1 2.27
 3 6 1 23.89 2.59
 3 6 1 27.83 2.12
 -3 -6 -1 26.44 2.27
 -3 -6 -1 30.12 2.25
 -3 -6 -1 29.88 2.32
 -3 -6 -1 27.13 3.02
 3 6 1 33.41 3.28
 -3 -6 -1 25.71 2.23
 3 6 1 28.92 2.7
 -3 -6 -2 179.02 11.03
 3 6 2 190.71 11.99
 3 6 2 178.08 11.67
 -3 -6 -2 174.44 11.01
 3 6 2 184.23 11.79
 -3 -6 -2 186.41 11.16
 -3 -6 -2 204.1 12.32
 -3 -6 -2 181.25 11.15
 -3 -6 -2 186.65 11.17
 3 6 2 181.72 12.26
 3 6 2 183.41 11.04
 -3 -6 -2 188.68 11.18
 3 6 3 0.44 1.17
 -3 -6 -3 0.63 0.78
 -3 -6 -3 1.28 0.72
 3 6 3 0.57 0.91
 -3 -6 -3 0.09 0.97
 -3 -6 -3 2.25 1.01
 -3 -6 -3 0.72 1.12
 3 6 3 -0.26 1.56
 3 6 3 0.93 0.92
 3 6 3 1.69 0.94
 3 6 4 42.73 3.9
 -3 -6 -4 40.07 2.96
 -3 -6 -4 43.66 2.99
 -3 -6 -4 41.08 3.13
 -3 -6 -4 46.25 3.25
 -3 -6 -4 31.57 3.58
 3 6 4 47.14 4.24
 3 6 4 43.73 3.05
 -3 -6 -4 41.04 3.17
 3 6 5 32.19 3.46
 -3 -6 -5 33.57 2.59
 -3 -6 -5 35.67 2.76
 -3 -6 -5 37.18 2.86
 3 6 5 31.43 3.66
 3 6 5 35.21 2.67
 -3 -6 -5 45.04 2.93
 3 6 5 31.9 2.54
 -3 -6 -5 35.95 2.84
 -3 -6 -6 14.68 1.62
 -3 -6 -6 17.77 1.72
 -3 -6 -6 18.2 1.9
 3 6 6 11.49 2.35
 -3 -6 -6 21.96 1.89
 3 6 6 16.26 1.56
 -3 -6 -6 17.26 1.85
 -3 -6 -7 1.51 0.89
 -3 -6 -7 1.6 0.93
 3 6 7 0.53 1.67
 -3 -6 -7 3.38 1.18
 3 6 7 2.57 0.83
 -3 -6 -7 0.82 1.13
 -3 -6 -8 0.89 0.87
 3 6 8 -0.25 1.33
 -3 -6 -8 0.72 1.08
 3 6 8 0.18 0.78
 -3 -6 -8 1.16 1.07
 -3 -6 -9 8.76 1.21
 -3 -6 -9 8.52 1.24
 -3 -6 -9 9.55 1.39
 3 6 9 7.22 0.98
 3 6 9 9.68 1.17
 -3 -6 -10 30.96 2.34
 -3 -6 -10 36.48 2.38
 3 6 10 29.69 2.33
 -3 -6 -10 32.54 2.29
 -3 -6 -11 3.62 0.76
 3 6 11 3.09 0.72
 -3 -6 -12 9.7 0.9
 3 7 -15 1.78 0.49
 3 7 -14 15.51 1.33
 3 7 -14 12.56 1.17
 3 7 -13 -0.34 0.85
 -3 -7 13 1.05 0.67
 3 7 -13 -0.25 0.93
 -3 -7 12 1.65 0.88
 3 7 -12 2.28 0.97
 -3 -7 11 19.97 1.84
 3 7 -11 18.59 1.84
 -3 -7 11 19.76 1.64
 3 7 -10 0.72 1.09
 3 7 -10 0.49 0.83
 -3 -7 10 -0.7 1.09
 3 7 -10 -0.37 1.13
 -3 -7 10 1.46 0.97
 3 7 -10 -0.13 0.82
 -3 -7 9 29.5 2.5
 3 7 -9 28.19 2.52
 -3 -7 9 33.95 2.45
 3 7 -9 26.34 2.26
 3 7 -9 32.84 2.55
 3 7 -9 26.63 2.25
 3 7 -8 0.4 1.13
 -3 -7 8 -0.45 1.09
 3 7 -8 -0.24 0.86
 3 7 -8 -1.08 1.22
 3 7 -8 0.63 0.85
 3 7 -7 88.72 6.01
 3 7 -7 94.41 6.24
 -3 -7 7 104.13 6.3
 -3 -7 7 92.73 6.22
 3 7 -7 95.08 6.14
 3 7 -7 104.15 6.15
 3 7 -6 3.3 0.88
 -3 -7 6 4.82 1.18
 -3 -7 6 4.5 1.39
 -3 -7 6 2.6 1.09
 3 7 -6 4.54 1.3
 -3 -7 6 2.21 1.17
 3 7 -6 4.53 1.04
 3 7 -6 3.19 0.91
 3 7 -6 2.79 0.94
 -3 -7 5 6.99 1.16
 3 7 -5 6.57 1.03
 -3 -7 5 4.71 1.21
 -3 -7 5 6.02 1.27
 3 7 -5 7.97 1.34
 -3 -7 5 5.18 1.55
 -3 -7 5 6.17 1.36
 3 7 -5 5.88 1.06
 -3 -7 4 12.2 1.46
 3 7 -4 13.17 1.39
 -3 -7 4 14.49 1.53
 -3 -7 4 15 1.65
 -3 -7 4 14.06 1.71
 3 7 -4 14.98 1.67
 -3 -7 4 15.11 2.27
 -3 -7 4 13.76 1.73
 3 7 -4 11.96 1.36
 -3 -7 3 18.63 1.92
 -3 -7 3 22.61 1.73
 3 7 -3 21.64 1.83
 -3 -7 3 20.76 1.96
 3 7 -3 26.13 2.15
 -3 -7 3 21.85 1.99
 -3 -7 3 20.42 2.04
 3 7 -3 23.91 2.56
 -3 -7 3 25.64 2.91
 -3 -7 3 20.06 2.05
 3 7 -3 19.44 1.76
 -3 -7 2 131.59 7.91
 3 7 -2 136.12 8.04
 -3 -7 2 137.5 8.13
 -3 -7 2 126.42 8.06
 -3 -7 2 131.28 8.18
 3 7 -2 116.99 7.91
 -3 -7 2 134.08 8.03
 3 7 -1 77.33 6.2
 -3 -7 1 86.7 5.61
 -3 -7 1 85.56 5.44
 3 7 -1 87 5.52
 -3 -7 1 92.03 5.68
 -3 -7 1 86.99 5.53
 -3 -7 1 88.7 5.73
 -3 -7 1 100 6.97
 -3 -7 1 95.35 5.74
 3 7 -1 78.51 5.42
 -3 -7 1 85.94 5.56
 3 7 0 152.91 9.8
 -3 -7 0 144.15 8.98
 -3 -7 0 147.85 8.85
 -3 -7 0 147.94 9.1
 -3 -7 0 143.01 10.22
 -3 -7 0 140.88 9.02
 3 7 0 153.6 10.25
 3 7 0 149.01 8.92
 -3 -7 0 141.61 9
 3 7 0 143.38 8.85
 -3 -7 -1 218.61 13.56
 3 7 1 220.72 14.39
 -3 -7 -1 231.95 13.47
 -3 -7 -1 232.63 13.67
 -3 -7 -1 235.15 13.7
 3 7 1 223.13 13.52
 -3 -7 -1 230.82 14.88
 -3 -7 -1 234.96 13.61
 3 7 1 201.52 14.66
 3 7 1 219.08 13.45
 -3 -7 -1 222.39 13.63
 3 7 2 10.97 1.83
 -3 -7 -2 12.2 1.31
 -3 -7 -2 14.24 1.68
 3 7 2 13.03 2.41
 -3 -7 -2 16.72 2.38
 3 7 2 13.22 1.47
 -3 -7 -2 13.98 1.69
 3 7 2 13.83 1.38
 -3 -7 -2 12.54 1.58
 3 7 3 229.1 15.01
 -3 -7 -3 237.12 14.02
 -3 -7 -3 225.42 14.16
 -3 -7 -3 248.44 14.23
 3 7 3 248.02 15.49
 3 7 3 246.77 14.09
 3 7 3 217.35 13.97
 -3 -7 -3 239.54 14.21
 -3 -7 -4 78.49 4.94
 -3 -7 -4 76.34 5.07
 3 7 4 73.66 6.15
 3 7 4 78.55 5
 3 7 4 72.78 4.88
 -3 -7 -5 53.66 3.59
 -3 -7 -5 57.25 3.75
 3 7 5 49.08 4.66
 3 7 5 55.23 3.65
 3 7 5 47.53 3.49
 -3 -7 -5 51.15 3.8
 -3 -7 -6 5.1 1.04
 -3 -7 -6 6.57 1.2
 3 7 6 6.25 1.81
 3 7 6 7.45 1.11
 3 7 6 5.28 0.98
 -3 -7 -6 6.09 1.4
 -3 -7 -7 -0.39 0.82
 -3 -7 -7 -0.41 0.84
 3 7 7 -0.24 1.28
 3 7 7 -0.14 0.91
 3 7 7 0.34 0.72
 -3 -7 -7 -0.59 1.09
 -3 -7 -8 1.7 0.78
 3 7 8 1.17 0.83
 3 7 8 1.41 0.7
 -3 -7 -8 1.84 1
 -3 -7 -9 3.41 0.8
 3 7 9 3.1 0.83
 -3 -7 -9 2.67 0.88
 -3 -7 -10 5.41 0.78
 3 7 10 4.43 0.78
 -3 -7 -10 4.09 0.73
 -3 -7 -11 0.11 0.4
 3 8 -13 11.06 1.11
 3 8 -13 9.25 0.91
 -3 -8 12 0.15 0.68
 3 8 -12 -0.4 0.7
 -3 -8 11 2.25 0.72
 -3 -8 11 0.85 0.89
 3 8 -11 2.22 0.92
 -3 -8 10 0.38 0.93
 -3 -8 10 -0.25 0.88
 3 8 -10 -0.06 0.72
 3 8 -10 -1.48 1.11
 -3 -8 9 5.34 1.09
 3 8 -9 3.45 0.94
 3 8 -9 3.06 1.14
 -3 -8 8 0.17 1.06
 3 8 -8 0.62 1.08
 -3 -8 8 0.81 1.1
 3 8 -8 0.82 0.88
 -3 -8 7 21.58 2.13
 -3 -8 7 23.56 2.15
 3 8 -7 23.14 1.97
 3 8 -6 0.66 0.71
 -3 -8 6 -0.37 1.02
 -3 -8 6 1.14 1.25
 3 8 -6 -0.5 0.93
 3 8 -6 0.72 0.77
 3 8 -6 0.49 0.9
 3 8 -5 37.53 2.82
 -3 -8 5 42.43 3.11
 -3 -8 5 41.5 3.1
 3 8 -5 41.44 3.02
 3 8 -5 44.61 2.96
 3 8 -5 38.32 2.88
 -3 -8 4 48.71 3.31
 3 8 -4 46.4 3.14
 -3 -8 4 47.92 3.36
 -3 -8 4 45.38 3.39
 -3 -8 4 42.62 3.4
 3 8 -4 42.51 3.12
 -3 -8 3 66.3 4.67
 3 8 -3 76.71 4.6
 -3 -8 3 73.12 4.7
 -3 -8 3 74.26 4.72
 -3 -8 3 71.3 4.79
 -3 -8 3 67.34 4.79
 3 8 -3 62.8 4.51
 -3 -8 2 41.73 3.2
 3 8 -2 48.53 3.12
 -3 -8 2 49.67 3.3
 -3 -8 2 44.27 3.16
 -3 -8 2 43.97 3.3
 3 8 -2 38.12 3.02
 -3 -8 2 43.29 3.09
 -3 -8 1 42.16 3.16
 3 8 -1 43.71 3.02
 -3 -8 1 39.19 3.13
 -3 -8 1 44.38 3.3
 -3 -8 1 43.62 3.23
 3 8 -1 40.87 2.97
 -3 -8 1 43.45 3.08
 -3 -8 0 1.03 0.92
 -3 -8 0 2.98 0.74
 -3 -8 0 4.04 1.25
 -3 -8 0 4.45 1.3
 -3 -8 0 1.78 1.1
 3 8 0 1.28 0.98
 3 8 0 1.85 0.85
 -3 -8 0 2.51 0.95
 -3 -8 -1 19.98 1.68
 -3 -8 -1 20.7 2.06
 -3 -8 -1 20.49 1.91
 3 8 1 22.89 1.89
 3 8 1 19.33 1.76
 -3 -8 -1 19.52 1.89
 3 8 2 91.85 6.66
 -3 -8 -2 77.17 5.17
 -3 -8 -2 84.72 5.46
 -3 -8 -2 88.23 5.48
 3 8 2 84.62 5.31
 3 8 2 73.96 5.19
 -3 -8 -2 88.4 5.47
 -3 -8 -3 15.04 1.45
 -3 -8 -3 17.02 1.76
 3 8 3 14.15 2.37
 3 8 3 16.49 1.62
 3 8 3 15.54 1.51
 -3 -8 -3 15.95 1.78
 -3 -8 -4 24.84 1.91
 -3 -8 -4 26.71 2.15
 3 8 4 22.14 1.99
 3 8 4 22.05 1.9
 -3 -8 -4 27.32 2.19
 -3 -8 -5 2.84 0.85
 -3 -8 -5 2.83 1.07
 3 8 5 4.11 1.54
 3 8 5 4.66 1.01
 3 8 5 3.85 0.85
 -3 -8 -6 13.84 1.37
 -3 -8 -6 15.79 1.57
 3 8 6 16.63 1.51
 3 8 6 15.5 1.36
 -3 -8 -6 15.43 1.69
 -3 -8 -7 0.66 0.65
 -3 -8 -7 0.11 0.75
 3 8 7 0.34 0.77
 -3 -8 -7 0.07 0.98
 -3 -8 -8 4.34 0.92
 -3 -8 -8 4.82 0.73
 3 8 8 5.11 0.85
 -3 -8 -9 2.08 0.5
 -3 -8 -9 3.27 0.69
 3 8 9 2.88 0.62
 -3 -9 11 2.41 0.52
 -3 -9 11 4.24 0.75
 3 9 -11 2.46 0.64
 -3 -9 10 4.5 0.83
 3 9 -10 4.84 0.9
 -3 -9 9 0.46 0.83
 -3 -9 9 0.48 0.84
 3 9 -9 -0.44 0.84
 3 9 -9 -0.36 0.66
 -3 -9 8 1.19 0.52
 -3 -9 8 0.95 0.92
 -3 -9 8 0.85 0.96
 3 9 -8 2.59 0.8
 3 9 -8 0.42 0.96
 -3 -9 7 3.88 1.17
 -3 -9 7 7.46 1.29
 3 9 -7 5.41 1.01
 3 9 -7 7.36 1.23
 -3 -9 6 24.03 2.08
 -3 -9 6 22.37 2.16
 3 9 -6 25.57 2.03
 -3 -9 5 0.96 0.9
 -3 -9 5 2.29 1.22
 3 9 -5 2.89 1.01
 3 9 -5 2.81 0.89
 -3 -9 4 0.62 0.9
 -3 -9 4 0.09 1.16
 3 9 -4 -0.9 0.95
 3 9 -4 -0.13 0.81
 -3 -9 3 7 1.4
 3 9 -3 5.15 0.87
 -3 -9 3 4.14 0.98
 -3 -9 3 5.68 1.33
 3 9 -3 5.75 1
 3 9 -2 8.08 1.03
 -3 -9 2 9 1.47
 3 9 -2 8.52 1.16
 3 9 -1 8.59 1.1
 -3 -9 1 10.74 1.44
 -3 -9 1 10.3 1.59
 -3 -9 1 11.14 1.43
 3 9 -1 8.57 1.15
 -3 -9 1 10.03 1.23
 3 9 0 8.65 1.08
 -3 -9 0 12.02 1.52
 -3 -9 0 10.4 1.6
 -3 -9 0 11.07 1.33
 -3 -9 0 8.42 1.32
 3 9 0 8.33 1.15
 3 9 1 7.78 0.99
 -3 -9 -1 8.13 1.18
 3 9 1 6.34 1.04
 -3 -9 -1 8.31 1.24
 3 9 2 5.37 0.89
 -3 -9 -2 4.62 1.17
 3 9 2 6.46 1.05
 3 9 2 2.87 0.82
 -3 -9 -2 7.12 1.17
 -3 -9 -3 1.69 1.02
 3 9 3 2.36 0.92
 3 9 3 2.5 0.77
 -3 -9 -3 2.57 1.02
 -3 -9 -4 9 0.98
 -3 -9 -4 11.21 1.37
 -3 -9 -4 10.83 1.35
 3 9 4 9.87 1.18
 3 9 4 10.11 1.05
 -3 -9 -5 2.35 0.94
 3 9 5 2.05 0.78
 -3 -9 -5 2.39 1.01
 3 9 6 1.08 0.65
 -3 -9 -6 1.36 0.75
 3 9 7 0.5 0.55
 -3 -9 -7 -0.53 0.71
 -3 -9 -8 0.48 0.51
 -3 -10 9 12.12 1.1
 3 10 -9 10.71 1.04
 -3 -10 9 13.94 1.11
 -3 -10 8 0.94 0.67
 -3 -10 8 0.84 0.78
 3 10 -8 0.32 0.64
 3 10 -8 1.69 0.76
 -3 -10 7 0.92 0.5
 -3 -10 7 2.42 0.76
 3 10 -7 0.65 0.84
 -3 -10 7 2.14 0.89
 3 10 -7 1.18 0.59
 3 10 -7 2.48 0.8
 -3 -10 6 12.76 1.35
 3 10 -6 17.95 1.51
 3 10 -6 12.3 1.3
 3 10 -6 16.76 1.53
 -3 -10 5 17.75 1.53
 3 10 -5 18.57 1.66
 3 10 -5 17.31 1.54
 -3 -10 5 17.14 1.69
 -3 -10 4 3.46 0.78
 3 10 -4 2.94 0.97
 -3 -10 4 4.15 1.08
 3 10 -4 4.09 0.93
 3 10 -4 3.75 0.77
 3 10 -3 17.57 1.62
 3 10 -3 16.72 1.51
 -3 -10 3 15.64 1.59
 3 10 -3 12.72 1.28
 -3 -10 2 3.05 1
 3 10 -2 5.51 1.12
 3 10 -2 4.34 0.76
 3 10 -1 11.66 1.35
 -3 -10 1 9.37 1.24
 3 10 -1 8.74 1
 -3 -10 0 6.88 1.01
 -3 -10 0 9.2 1.2
 3 10 0 7.77 1.21
 3 10 0 6.79 0.89
 -3 -10 0 6.98 0.96
 -3 -10 -1 4.11 0.97
 -3 -10 -1 3.35 0.83
 3 10 1 3.14 1.01
 3 10 1 2.44 0.69
 3 10 2 2.36 0.92
 -3 -10 -2 2.35 0.79
 -3 -10 -3 -0.16 0.47
 -3 -10 -3 0.11 0.76
 3 10 3 -0.52 0.81
 -3 -10 -3 -0.05 0.75
 -3 -10 -4 3.01 0.86
 3 10 4 2.05 0.77
 -3 -10 -4 3 0.8
 3 10 5 14.28 1.26
 -3 -10 -5 14.52 1.26
 3 10 6 0.86 0.5
 -3 -10 -6 -0.07 0.49
 -3 -11 7 2.63 0.57
 -3 -11 6 5.46 0.54
 3 11 -6 5.09 0.68
 -3 -11 6 6.98 0.81
 -3 -11 5 0.13 0.43
 3 11 -5 0.67 0.62
 -3 -11 5 0.33 0.62
 3 11 -5 -0.52 0.56
 -3 -11 4 7.6 0.98
 3 11 -4 9.13 1
 3 11 -4 8.44 0.94
 -3 -11 4 8.65 0.82
 -3 -11 3 4.78 0.78
 3 11 -3 5.79 0.85
 -3 -11 2 4.44 0.74
 3 11 -2 5.71 0.86
 3 11 -1 -0.42 0.69
 -3 -11 1 0.06 0.47
 3 11 0 24.11 1.72
 -3 -11 0 21.22 1.55
 3 11 1 12.54 1.18
 -3 -11 -1 13.94 1.03
 3 11 2 19.89 1.47
 3 11 3 27.69 1.84
 -4 12 5 -0.09 0.45
 4 -12 -5 -0.56 0.44
 4 -12 -4 4.57 0.74
 -4 12 4 5.08 0.69
 -4 12 3 7.81 0.82
 4 -12 -3 7.5 1
 -4 12 2 1.04 0.58
 4 -12 -2 1.3 0.76
 -4 12 1 3.83 0.66
 4 -12 -1 4.07 0.66
 -4 12 0 0.03 0.52
 4 -12 0 0.19 0.75
 4 -12 0 -0.11 0.56
 -4 12 -1 19.21 1.46
 4 -12 1 18.26 1.6
 4 -12 1 21.66 1.67
 -4 12 -1 23.64 1.48
 -4 12 -2 0.57 0.47
 4 -12 2 -0.33 0.57
 -4 12 -2 1.04 0.41
 4 -12 2 0.55 0.6
 -4 12 -3 -0.21 0.41
 4 -12 3 -0.11 0.43
 4 -12 3 0.26 0.55
 -4 12 -4 18.76 1.28
 -4 11 9 1.54 0.47
 4 -11 -9 2.04 0.53
 4 -11 -8 1.42 0.63
 -4 11 8 1.79 0.62
 4 -11 -8 0.99 0.62
 4 -11 -7 0.09 0.66
 -4 11 7 -0.17 0.68
 -4 11 7 0.05 0.58
 4 -11 -7 -0.23 0.71
 4 -11 -6 -0.39 0.73
 4 -11 -6 -0.88 0.72
 -4 11 6 0.77 0.74
 -4 11 6 -0.37 0.65
 4 -11 -6 -0.04 0.56
 4 -11 -6 -0.29 0.69
 4 -11 -5 23.64 1.81
 4 -11 -5 27.02 1.96
 -4 11 5 24.25 1.89
 4 -11 -5 21.22 1.84
 4 -11 -4 -0.33 0.68
 4 -11 -4 0.06 0.9
 -4 11 4 0.25 0.78
 4 -11 -4 0.09 0.66
 4 -11 -3 2.42 0.71
 4 -11 -3 1.61 0.96
 -4 11 3 1.68 0.84
 -4 11 3 2.37 0.88
 -4 11 2 9.58 1.18
 -4 11 2 7.49 1.11
 4 -11 -2 8.78 1.32
 4 -11 -2 6.81 1.07
 -4 11 1 2.6 0.87
 4 -11 -1 1.21 0.86
 -4 11 1 1.34 0.82
 4 -11 0 4.45 0.8
 4 -11 0 5.21 1.17
 -4 11 0 6.61 1.02
 4 -11 0 4.93 1.04
 -4 11 0 4.59 1.01
 4 -11 1 7.86 1.24
 4 -11 1 6.19 0.94
 -4 11 -1 7.42 1.04
 4 -11 1 7.2 1.16
 4 -11 2 15.86 1.48
 4 -11 2 17.99 1.63
 -4 11 -2 18.22 1.51
 4 -11 2 15.19 1.64
 -4 11 -3 8.79 0.96
 4 -11 3 6.61 1.07
 4 -11 3 7.2 1.01
 -4 11 -3 8.57 1.01
 4 -11 3 6.89 1.19
 4 -11 4 22.18 1.8
 4 -11 4 23.43 1.88
 4 -11 4 26.51 2.03
 -4 11 -4 25.47 1.84
 -4 11 -4 28.69 1.85
 4 -11 5 41.13 2.7
 -4 11 -5 46.96 2.65
 4 -11 5 47.61 2.8
 -4 11 -5 48.22 2.67
 -4 11 -6 2.42 0.56
 -4 11 -6 1.76 0.43
 -4 11 -6 1.2 0.45
 4 -11 6 1.96 0.61
 4 -11 6 2.93 0.66
 -4 11 -7 0.1 0.37
 -4 10 11 0.33 0.48
 4 -10 -11 0.37 0.51
 -4 10 10 0.61 0.64
 4 -10 -10 1.51 0.64
 -4 10 9 0.71 0.64
 -4 10 9 2.03 0.81
 4 -10 -9 2.29 0.86
 -4 10 9 1.77 0.66
 4 -10 -9 1.57 0.88
 -4 10 8 32.19 2.34
 4 -10 -8 27.82 2.37
 -4 10 8 36.44 2.37
 -4 10 8 30.31 2.3
 4 -10 -8 30.29 2.4
 -4 10 7 1.74 0.8
 4 -10 -7 0.48 0.96
 4 -10 -7 0.58 0.74
 -4 10 7 0.07 0.78
 -4 10 7 0.63 0.86
 -4 10 6 8.06 1.14
 4 -10 -6 5.01 1.14
 4 -10 -6 6.41 1.1
 -4 10 6 5.03 1.13
 -4 10 6 3.2 1
 -4 10 5 -1.75 0.95
 -4 10 5 -0.79 0.93
 4 -10 -5 0.22 0.93
 4 -10 -5 -0.29 0.96
 -4 10 5 1.05 0.82
 -4 10 4 -0.23 0.84
 4 -10 -4 -0.21 0.87
 4 -10 -4 -0.08 1.02
 -4 10 4 -0.37 0.93
 -4 10 4 -1.57 0.97
 4 -10 -3 -0.33 0.8
 4 -10 -3 0.17 1.09
 -4 10 3 -0.15 0.94
 4 -10 -3 -0.33 0.84
 -4 10 3 0.32 0.91
 4 -10 -2 7.6 1.47
 4 -10 -2 8.6 1.27
 -4 10 2 9.8 1.28
 4 -10 -1 1.54 0.78
 -4 10 1 1.76 0.98
 4 -10 -1 1.35 0.97
 -4 10 1 0.25 0.98
 4 -10 0 14.95 1.53
 4 -10 0 15.12 1.82
 -4 10 0 12.93 1.6
 -4 10 0 15.65 1.63
 4 -10 0 15.54 1.73
 4 -10 1 6.13 1.07
 4 -10 1 5.75 1.29
 -4 10 -1 5.69 1.16
 4 -10 1 5.59 1.26
 -4 10 -1 7.67 1.19
 4 -10 2 2.79 1.16
 4 -10 2 1.15 0.98
 4 -10 2 1.68 1.11
 -4 10 -2 0.16 0.95
 -4 10 -2 2.94 0.99
 -4 10 -3 11.46 1.21
 -4 10 -3 14.37 1.46
 4 -10 3 12.16 1.49
 4 -10 3 14.46 1.51
 -4 10 -3 11.98 1.46
 -4 10 -4 11.69 1.24
 -4 10 -4 10.04 1.18
 4 -10 4 8.37 1.25
 4 -10 4 11.95 1.35
 -4 10 -4 13.11 1.32
 4 -10 4 9.38 1.07
 4 -10 4 15.07 1.57
 -4 10 -4 10.98 1.34
 -4 10 -5 1.99 0.81
 -4 10 -5 1.58 0.77
 4 -10 5 2.54 0.76
 4 -10 5 -0.13 0.89
 -4 10 -5 2.48 0.86
 4 -10 5 1.15 0.59
 4 -10 5 1.72 1.01
 -4 10 -6 3.8 0.82
 -4 10 -6 5.22 0.85
 4 -10 6 3.68 0.68
 -4 10 -6 3.88 0.86
 4 -10 6 2.17 0.91
 -4 10 -7 0.63 0.66
 -4 10 -7 0.04 0.63
 4 -10 7 -0.5 0.5
 -4 10 -7 -0.21 0.65
 4 -10 7 -1.05 0.69
 4 -10 7 1.5 0.66
 -4 10 -8 1.61 0.57
 -4 10 -8 0.78 0.57
 4 -10 8 1.12 0.55
 4 -10 8 0.75 0.47
 -4 10 -9 -0.42 0.39
 -4 10 -9 -0.38 0.4
 -4 9 13 0.05 0.35
 4 -9 -12 5.28 0.79
 -4 9 12 4.5 0.74
 4 -9 -12 4.05 0.77
 -4 9 11 1.45 0.67
 4 -9 -11 0.66 0.82
 -4 9 11 2.36 0.67
 4 -9 -11 2.47 0.85
 -4 9 10 10.86 1.2
 4 -9 -10 10.77 1.27
 -4 9 10 10.97 1.21
 -4 9 9 3.58 0.97
 4 -9 -9 3.05 1.01
 4 -9 -9 4.98 1.15
 -4 9 9 5.02 0.95
 4 -9 -8 6.07 1.12
 4 -9 -8 6.29 1.3
 -4 9 8 6.05 0.86
 -4 9 8 3.91 1.02
 4 -9 -7 38.34 2.85
 4 -9 -7 41.88 3
 4 -9 -7 36.97 2.8
 -4 9 7 35.53 2.73
 -4 9 7 43.84 2.94
 4 -9 -6 1.53 0.9
 4 -9 -6 3.81 1.17
 4 -9 -6 1.72 1.03
 -4 9 6 3.47 1.16
 -4 9 6 0.33 0.79
 -4 9 6 2.64 1.01
 4 -9 -5 11.77 1.29
 4 -9 -5 8.92 1.47
 4 -9 -5 10.22 1.47
 -4 9 5 13.28 1.51
 -4 9 5 13.65 1.51
 4 -9 -4 2.64 1.01
 4 -9 -4 2.88 1.19
 -4 9 4 3.93 1.15
 4 -9 -4 1.97 0.88
 -4 9 4 3.37 1.07
 4 -9 -3 0.7 0.93
 4 -9 -3 -0.47 1.16
 -4 9 3 -0.09 0.94
 -4 9 3 -0.59 0.99
 4 -9 -2 18.54 1.66
 4 -9 -2 16.33 1.89
 -4 9 2 17.9 1.79
 -4 9 2 19.13 1.85
 4 -9 -1 3.31 0.95
 -4 9 1 3.91 1.11
 4 -9 0 -0.22 1.18
 4 -9 0 0.1 1.19
 4 -9 0 -0.23 0.89
 -4 9 0 0.71 1.03
 -4 9 0 0.09 1.03
 -4 9 -1 37.42 3.02
 -4 9 -1 37.32 2.75
 4 -9 1 33.78 3.73
 4 -9 1 44.57 3.17
 4 -9 1 42.7 3.03
 -4 9 -1 43.47 3.09
 -4 9 -2 15.27 1.6
 4 -9 2 20.75 1.98
 4 -9 2 15.91 2.52
 4 -9 2 21.5 1.87
 -4 9 -2 17.07 1.83
 4 -9 2 17.44 2.31
 -4 9 -2 21.47 1.91
 -4 9 -3 11.99 1.39
 4 -9 3 15.46 1.63
 -4 9 -3 12.69 1.57
 4 -9 3 8.26 1.87
 4 -9 3 13.7 1.61
 -4 9 -3 12.49 1.57
 -4 9 -4 0.96 0.94
 -4 9 -4 1.43 0.9
 -4 9 -4 2.65 1.06
 4 -9 4 1.35 0.96
 4 -9 4 2.57 1.26
 4 -9 4 2.15 1.14
 4 -9 4 2.62 1.27
 -4 9 -4 1.99 0.97
 -4 9 -5 0.6 0.86
 -4 9 -5 -0.32 0.93
 4 -9 5 0.75 0.81
 -4 9 -5 0.39 0.93
 4 -9 5 -0.42 1.11
 4 -9 5 2.43 1.15
 -4 9 -5 1.99 0.99
 -4 9 -6 11.31 1.28
 -4 9 -6 11.13 1.28
 4 -9 6 7.05 1.6
 4 -9 6 10.23 1.33
 -4 9 -6 9.43 1.35
 4 -9 6 10.44 1.36
 -4 9 -6 10.39 1.35
 -4 9 -7 11.02 1.22
 -4 9 -7 13.2 1.28
 4 -9 7 8.95 1.15
 4 -9 7 8.31 1.23
 -4 9 -7 10.13 1.26
 4 -9 7 11.69 1.31
 -4 9 -7 11.23 1.3
 -4 9 -8 2.76 0.81
 -4 9 -8 3.89 0.88
 -4 9 -8 1.23 0.8
 4 -9 8 3.81 0.8
 4 -9 8 1.37 0.66
 4 -9 8 2.14 0.74
 -4 9 -9 0.37 0.62
 -4 9 -9 0.29 0.7
 4 -9 9 1.18 0.55
 4 -9 9 1.11 0.59
 -4 9 -10 2.06 0.55
 -4 8 14 6.71 0.7
 4 -8 -13 -0.13 0.62
 -4 8 13 0.41 0.63
 4 -8 -13 0.2 0.64
 -4 8 12 0.38 0.71
 4 -8 -12 2.35 0.84
 4 -8 -12 2.43 0.87
 -4 8 12 1.92 0.84
 -4 8 12 1.63 0.62
 4 -8 -12 1.9 0.84
 -4 8 11 16.63 1.52
 4 -8 -11 14 1.61
 4 -8 -11 13.14 1.62
 -4 8 11 17.68 1.57
 -4 8 11 16.35 1.38
 -4 8 10 12.96 1.4
 4 -8 -10 10.52 1.47
 4 -8 -10 12.23 1.58
 -4 8 10 13.27 1.47
 -4 8 10 11.48 1.28
 -4 8 9 1.73 0.94
 4 -8 -9 4.55 1.12
 -4 8 9 2.66 1.04
 -4 8 9 4.41 0.96
 -4 8 8 30.11 2.39
 4 -8 -8 25.15 2.37
 4 -8 -8 30.89 2.54
 -4 8 8 30.49 2.4
 -4 8 8 29.41 2.3
 -4 8 7 11.87 1.5
 4 -8 -7 12.31 1.47
 4 -8 -7 11.6 1.63
 4 -8 -7 9.13 1.36
 -4 8 7 13.05 1.53
 -4 8 7 10.69 1.36
 4 -8 -7 12.68 1.67
 -4 8 6 1.27 0.93
 4 -8 -6 0.16 0.96
 4 -8 -6 -0.55 1.14
 4 -8 -6 0.42 1.02
 -4 8 6 0.62 0.87
 -4 8 6 0.26 0.89
 4 -8 -6 0.09 1.2
 -4 8 5 11.27 1.35
 4 -8 -5 8.76 1.42
 4 -8 -5 6.55 1.19
 4 -8 -5 8.51 1.39
 -4 8 5 4.63 1.11
 -4 8 5 6.58 1.22
 4 -8 -5 6.12 1.15
 4 -8 -5 7.46 1.35
 -4 8 4 44.46 3.23
 -4 8 4 38.3 3.86
 4 -8 -4 43.64 3.11
 4 -8 -4 38.26 3.21
 4 -8 -4 49.05 3.35
 4 -8 -4 38.73 4.19
 -4 8 4 47.97 3.26
 -4 8 4 42.76 3.14
 4 -8 -4 46.94 3.17
 4 -8 -4 46.18 3.25
 -4 8 3 3.45 0.99
 -4 8 3 2.95 0.93
 4 -8 -3 2.64 1.04
 -4 8 3 4.51 1.43
 4 -8 -3 2.68 1.16
 4 -8 -3 2.2 1.54
 -4 8 3 3.89 0.99
 -4 8 3 3.34 1.05
 4 -8 -3 4.24 1.06
 4 -8 -3 2.29 1.05
 -4 8 2 42.9 3.08
 4 -8 -2 42.12 3.21
 -4 8 2 35.9 2.92
 -4 8 2 42.15 3.92
 4 -8 -2 41.11 2.98
 4 -8 -2 37.47 3.65
 -4 8 2 38.5 3.04
 4 -8 -2 34.48 3.95
 -4 8 2 45.87 3.11
 4 -8 -2 46.06 3.08
 4 -8 -2 43.29 3
 -4 8 1 0.7 0.82
 -4 8 1 -0.48 1.32
 4 -8 -1 2.42 1.22
 -4 8 1 1.01 0.94
 -4 8 1 -0.43 1
 -4 8 0 0.99 0.75
 4 -8 0 0.38 1.16
 -4 8 0 1.45 0.94
 -4 8 0 -0.98 1.29
 4 -8 0 0.95 1.23
 4 -8 0 1.67 1.55
 -4 8 0 1.84 1.02
 4 -8 0 1.4 1.02
 -4 8 -1 1.33 0.84
 -4 8 -1 1.51 0.96
 -4 8 -1 0.67 0.93
 -4 8 -1 2.72 1.31
 4 -8 1 0.5 1.38
 -4 8 -1 1.08 1.02
 4 -8 1 2.69 1.15
 4 -8 1 2.49 1.32
 4 -8 1 1.32 1.04
 -4 8 -2 7.71 1.19
 -4 8 -2 6.8 1.71
 4 -8 2 11.03 2.15
 4 -8 2 9.58 1.43
 -4 8 -2 6.54 1.24
 4 -8 2 8.9 1.97
 -4 8 -2 7.33 1.31
 4 -8 2 7.04 1.25
 -4 8 -3 0.78 0.89
 4 -8 3 -0.54 1.7
 4 -8 3 -0.09 1.06
 -4 8 -3 0.55 1.01
 4 -8 3 0.47 1.18
 -4 8 -3 -0.64 1.02
 -4 8 -4 8.6 1.17
 -4 8 -4 5.88 1.17
 4 -8 4 7.45 2.06
 -4 8 -4 5.71 1.29
 4 -8 4 8.71 1.81
 -4 8 -4 7.92 1.33
 4 -8 4 7.19 1.26
 -4 8 -5 15.7 1.5
 -4 8 -5 14.56 1.58
 4 -8 5 8.77 2.18
 4 -8 5 12.07 1.44
 4 -8 5 13.85 1.64
 -4 8 -5 13.41 1.63
 4 -8 5 11.45 2.12
 -4 8 -5 16.41 1.71
 4 -8 5 13.9 2.07
 -4 8 -6 1.88 0.93
 -4 8 -6 2.99 1.11
 4 -8 6 1.44 1.46
 4 -8 6 3.02 1.1
 -4 8 -6 2.05 1.09
 -4 8 -6 3.39 0.95
 -4 8 -6 2.66 1.04
 4 -8 6 1.05 1.05
 -4 8 -7 3.8 1.02
 -4 8 -7 2.57 1.1
 4 -8 7 1.82 1.42
 4 -8 7 2.6 1.03
 -4 8 -7 1.98 1.03
 4 -8 7 2.12 1.01
 -4 8 -7 3.46 0.91
 -4 8 -7 3.51 1.07
 -4 8 -8 10.65 1.24
 4 -8 8 8.35 1.69
 4 -8 8 8.28 1.16
 -4 8 -8 9.09 1.25
 4 -8 8 8.87 1.15
 4 -8 8 6.6 1.11
 -4 8 -9 -0.44 0.81
 4 -8 9 0.15 0.67
 4 -8 9 0.45 0.71
 -4 8 -10 2.49 0.74
 -4 8 -10 1.57 0.77
 4 -8 10 1.64 0.55
 -4 8 -11 1.52 0.56
 -4 8 -11 1 0.55
 -4 7 15 0.76 0.38
 4 -7 -14 20.16 1.48
 -4 7 14 21.66 1.52
 -4 7 14 17.78 1.39
 4 -7 -14 17.86 1.39
 4 -7 -13 -0.26 0.78
 4 -7 -13 0.64 0.82
 -4 7 13 0.27 0.76
 -4 7 13 0.05 0.66
 4 -7 -13 0.81 0.77
 -4 7 12 5.78 1.1
 4 -7 -12 3.79 1.09
 -4 7 12 3.42 0.93
 4 -7 -11 15.95 1.91
 -4 7 11 19.32 1.78
 4 -7 -10 2.16 1.15
 4 -7 -10 2.1 1.21
 -4 7 10 0.95 0.98
 -4 7 10 3.87 1.02
 4 -7 -9 -1.47 1.06
 -4 7 9 1.07 0.99
 -4 7 9 -0.48 0.93
 4 -7 -9 0.18 1.12
 4 -7 -8 9.72 1.45
 4 -7 -8 10.31 1.53
 -4 7 8 11.24 1.42
 -4 7 8 7.86 1.3
 -4 7 7 126.67 9.16
 4 -7 -7 135.17 8.22
 4 -7 -7 136.38 8.3
 4 -7 -7 137.17 8.16
 -4 7 7 130.67 8.17
 -4 7 7 129.24 8.15
 4 -7 -7 122.7 7.99
 4 -7 -7 135.07 8.26
 -4 7 6 0.9 0.93
 4 -7 -6 2.64 1.27
 4 -7 -6 2.32 1.02
 4 -7 -6 1.63 1.16
 -4 7 6 1.21 1.15
 4 -7 -6 0.57 0.94
 -4 7 6 1.48 1.01
 -4 7 6 1.45 0.9
 4 -7 -6 2.94 0.86
 4 -7 -6 2.89 1.18
 -4 7 5 201.33 11.69
 -4 7 5 179.67 11.59
 -4 7 5 189.13 11.68
 -4 7 5 195.96 12.7
 4 -7 -5 204.93 11.69
 4 -7 -5 180.15 11.7
 -4 7 5 177.3 12.11
 4 -7 -5 208.47 11.78
 4 -7 -5 190.07 12.74
 -4 7 5 185.24 11.66
 4 -7 -5 205.1 11.61
 4 -7 -5 190.46 11.71
 4 -7 -5 200.17 12.33
 -4 7 4 1.8 0.91
 4 -7 -4 0.34 0.93
 -4 7 4 1.01 0.88
 4 -7 -4 3.05 0.9
 4 -7 -4 2.44 1.02
 -4 7 4 3.01 1.28
 4 -7 -4 2.72 1.27
 -4 7 4 1.28 0.89
 4 -7 -4 0.5 1.3
 -4 7 4 1.27 1.03
 -4 7 4 2.58 0.91
 -4 7 4 1.18 0.92
 4 -7 -4 2.47 0.96
 4 -7 -4 1.2 1.04
 -4 7 3 260.08 13.92
 -4 7 3 223.69 13.82
 -4 7 3 245.53 14.9
 4 -7 -3 214.83 13.72
 4 -7 -3 218.18 13.83
 4 -7 -3 232.73 14.74
 -4 7 3 225.44 14.4
 -4 7 3 221.11 13.85
 4 -7 -3 234.19 15.02
 -4 7 3 231.84 13.84
 -4 7 3 245.59 13.88
 -4 7 3 226.87 13.86
 4 -7 -3 247.14 13.84
 4 -7 -3 224.61 13.83
 4 -7 -3 245.55 14.56
 -4 7 2 0.62 0.85
 -4 7 2 0.66 0.97
 -4 7 2 0.6 0.78
 4 -7 -2 1.46 0.88
 -4 7 2 0.23 1.16
 4 -7 -2 0.66 1.32
 -4 7 2 0.43 0.86
 4 -7 -2 2.28 1.43
 -4 7 2 1.48 0.88
 -4 7 2 0.23 0.85
 4 -7 -2 0.07 0.93
 4 -7 -2 0.78 0.91
 -4 7 1 108.08 6.63
 -4 7 1 105.81 6.64
 -4 7 1 103.08 7.61
 4 -7 -1 101.53 7.59
 -4 7 1 105.17 6.64
 -4 7 1 104.12 6.64
 -4 7 0 12.94 1.33
 -4 7 0 14.29 1.5
 -4 7 0 11.1 2.03
 4 -7 0 17.6 2.3
 -4 7 0 12.03 1.45
 4 -7 0 12.37 2.25
 4 -7 0 17.79 2.43
 -4 7 0 14.3 1.46
 -4 7 0 8.64 1.65
 4 -7 0 16.54 1.52
 -4 7 -1 1.78 0.85
 -4 7 -1 1.89 0.9
 -4 7 -1 3.16 1.34
 4 -7 1 2.41 1.44
 4 -7 1 1.72 1.6
 -4 7 -1 2.53 0.94
 -4 7 -1 2.33 1.03
 4 -7 1 0.25 1.19
 -4 7 -1 0.08 0.87
 4 -7 1 1.35 0.94
 4 -7 2 2.51 1.53
 -4 7 -2 3.26 0.94
 -4 7 -2 1.79 0.99
 -4 7 -2 3.49 1.45
 4 -7 2 2.28 1.48
 4 -7 2 3.07 1.09
 -4 7 -2 1.82 1.01
 -4 7 -2 2.71 1.06
 -4 7 -2 2.51 0.97
 -4 7 -2 3.15 1
 4 -7 2 2.47 0.99
 -4 7 -3 230.8 13.55
 -4 7 -3 242.54 13.72
 -4 7 -3 208.18 14.62
 4 -7 3 221.4 14.83
 4 -7 3 226.23 13.64
 4 -7 3 204.44 14.55
 -4 7 -3 222.87 13.66
 -4 7 -3 233.41 13.68
 4 -7 3 221.55 13.51
 -4 7 -4 44.63 2.99
 -4 7 -4 34.77 3.78
 4 -7 4 38.22 4.12
 -4 7 -4 40.75 3.07
 4 -7 4 40.44 2.98
 4 -7 4 35.1 3.65
 -4 7 -4 43.98 3.06
 4 -7 4 38.48 2.84
 -4 7 -4 40.3 2.95
 -4 7 -5 2.26 1.04
 -4 7 -5 2.71 1.03
 -4 7 -5 2.77 1.12
 4 -7 5 4.81 1.56
 -4 7 -5 1.96 0.93
 -4 7 -5 1.94 1.13
 -4 7 -6 25.31 2.29
 4 -7 6 22.05 3.17
 4 -7 6 30.3 2.38
 4 -7 6 29.12 3.27
 -4 7 -6 24.62 2.34
 -4 7 -6 29.21 2.39
 -4 7 -6 27.13 2.25
 4 -7 6 30.01 3.05
 -4 7 -6 27.65 2.26
 -4 7 -7 12.31 1.43
 4 -7 7 10.53 2.09
 4 -7 7 13.15 1.47
 -4 7 -7 12.46 1.51
 -4 7 -7 12.06 1.46
 -4 7 -7 12.2 1.51
 4 -7 7 10.16 1.99
 -4 7 -8 8.22 1.23
 -4 7 -8 7.58 1.27
 -4 7 -8 6.59 1.3
 4 -7 8 8.51 1.15
 4 -7 8 8 1.56
 4 -7 8 7.81 1.2
 -4 7 -9 1.06 0.89
 -4 7 -9 2.43 1.03
 4 -7 9 3.03 0.82
 -4 7 -9 2.24 1.05
 4 -7 9 2.21 0.88
 -4 7 -10 6.14 1
 -4 7 -10 5.68 1
 4 -7 10 5.09 0.92
 -4 7 -11 18.71 1.54
 4 -7 11 20.26 1.54
 -4 7 -11 19.88 1.59
 -4 7 -12 3.84 0.56
 -4 7 -12 3.96 0.64
 4 -6 -15 5.96 0.8
 -4 6 15 6.88 0.76
 -4 6 15 5.43 0.75
 4 -6 -14 20.58 1.63
 4 -6 -14 16.65 1.47
 -4 6 14 18.12 1.52
 4 -6 -14 17.57 1.53
 -4 6 14 19.94 1.53
 4 -6 -14 14.3 1.37
 4 -6 -13 14.43 1.61
 4 -6 -13 14.08 1.58
 -4 6 13 18.33 1.55
 4 -6 -13 14.27 1.53
 -4 6 13 16.34 1.52
 4 -6 -12 10.04 1.4
 4 -6 -12 11.04 1.41
 -4 6 12 9.55 1.25
 4 -6 -12 5.36 1.22
 -4 6 12 8.86 1.27
 4 -6 -11 -0.18 1.17
 4 -6 -11 1.35 1.18
 -4 6 11 1.41 1.01
 4 -6 -11 -0.84 0.92
 4 -6 -11 0.59 1.12
 -4 6 11 0.4 0.88
 4 -6 -10 -0.09 1.18
 -4 6 10 -0.65 1.01
 -4 6 10 -0.75 0.95
 4 -6 -10 -0.09 1.11
 -4 6 9 6 1.11
 4 -6 -9 10.58 1.44
 4 -6 -9 9.48 1.55
 -4 6 9 8.73 1.27
 -4 6 9 8.24 1.24
 4 -6 -9 9.85 1.54
 -4 6 8 10.59 1.28
 -4 6 8 12.39 2.01
 -4 6 8 8.41 1.31
 -4 6 8 9.48 1.35
 4 -6 -8 10.86 1.54
 4 -6 -7 23.19 2.27
 4 -6 -7 22.32 2.51
 -4 6 7 17.04 1.71
 4 -6 -7 21.15 2.01
 -4 6 7 21.58 2.62
 4 -6 -7 20.32 1.8
 -4 6 7 21.6 1.83
 -4 6 7 19.37 1.81
 4 -6 -7 17.83 1.61
 -4 6 6 133.35 8.56
 -4 6 6 150.94 9.68
 4 -6 -6 135.84 8.69
 -4 6 6 140.51 9.01
 -4 6 6 140.34 8.62
 4 -6 -6 131.53 9.48
 -4 6 6 139.47 8.5
 -4 6 6 136.11 8.61
 4 -6 -6 147.66 8.52
 4 -6 -6 140.52 8.67
 4 -6 -6 150.67 9.2
 -4 6 5 119.18 7.47
 -4 6 5 120.83 7.53
 -4 6 5 120.76 8.45
 4 -6 -5 125.54 7.62
 4 -6 -5 120.4 8.17
 -4 6 5 119.32 7.95
 -4 6 5 118.32 7.53
 -4 6 5 122.04 7.56
 4 -6 -5 129.62 7.5
 4 -6 -5 118.79 7.59
 4 -6 -5 124.87 8.08
 4 -6 -4 18.41 1.98
 -4 6 4 17.96 1.63
 -4 6 4 14.79 1.55
 4 -6 -4 17.09 1.66
 -4 6 4 16.73 2.28
 4 -6 -4 18.88 2.24
 -4 6 4 14.93 1.6
 -4 6 4 13.09 1.77
 -4 6 4 18.92 1.58
 -4 6 4 16.5 1.55
 4 -6 -4 19.88 1.63
 4 -6 -4 18.62 1.73
 -4 6 3 230.3 13.43
 -4 6 3 221.86 14.32
 4 -6 -3 225.38 13.43
 4 -6 -3 239.09 14.3
 4 -6 -3 225.12 14.53
 -4 6 3 216.37 13.87
 -4 6 3 209.23 13.41
 -4 6 3 221.25 13.39
 -4 6 3 242.13 13.45
 -4 6 3 210.68 13.42
 4 -6 -3 235.32 13.4
 4 -6 -3 225.85 13.44
 -4 6 2 88.27 5.19
 -4 6 2 77.26 5.16
 -4 6 2 87.43 6.13
 4 -6 -2 70.81 5.08
 4 -6 -2 82.38 6.03
 4 -6 -2 91.54 6.4
 -4 6 2 79.46 5.62
 -4 6 2 78.86 5.13
 -4 6 2 83.2 5.17
 -4 6 2 81.75 5.19
 4 -6 -2 84.16 5.15
 -4 6 1 26.92 2.14
 -4 6 1 30.29 2.97
 4 -6 -1 30.76 3.01
 -4 6 1 26.59 2.18
 -4 6 1 27.5 2.15
 -4 6 1 27.83 2.17
 -4 6 1 27.21 2.14
 -4 6 0 31.9 2.6
 -4 6 0 35.05 3.37
 4 -6 0 37.51 3.5
 -4 6 0 36.32 3.02
 4 -6 0 33.37 3.58
 -4 6 0 33.39 2.58
 -4 6 0 37.8 2.62
 -4 6 0 35.61 2.59
 4 -6 0 37.27 2.61
 -4 6 -1 1.62 0.84
 -4 6 -1 0.54 0.82
 -4 6 -1 0.23 1.18
 4 -6 1 1.39 1.67
 -4 6 -1 0.98 0.91
 -4 6 -1 -0.37 0.85
 4 -6 1 0.82 0.85
 -4 6 -1 -0.15 0.82
 -4 6 -2 3.34 0.9
 -4 6 -2 1.68 0.88
 -4 6 -2 1.18 1.31
 4 -6 2 2.06 1.45
 -4 6 -2 1.45 0.92
 -4 6 -2 2.23 0.9
 -4 6 -2 0.33 1.02
 4 -6 2 2.5 0.93
 -4 6 -2 1.91 0.93
 -4 6 -3 28.07 2.08
 -4 6 -3 27.55 2.19
 -4 6 -3 26.91 2.91
 4 -6 3 27.94 3.12
 4 -6 3 23.59 2.93
 -4 6 -3 22.41 2.36
 -4 6 -3 19.68 2.13
 -4 6 -3 24.96 2.11
 4 -6 3 21.37 2.71
 4 -6 3 26.58 2.01
 -4 6 -4 47.15 3.33
 -4 6 -4 44.82 4.27
 4 -6 4 48.05 4.37
 4 -6 4 41.02 4
 -4 6 -4 52.34 3.29
 -4 6 -4 49.08 3.45
 4 -6 4 43.43 3.2
 -4 6 -4 47.09 3.7
 -4 6 -4 50.56 3.32
 -4 6 -5 16.16 2.47
 4 -6 5 21.13 2.76
 -4 6 -5 14.11 1.62
 -4 6 -5 17.48 1.78
 4 -6 5 16.95 1.5
 -4 6 -5 19.76 1.67
 -4 6 -6 78.21 6.57
 4 -6 6 90.33 6.69
 -4 6 -6 79.78 5.51
 -4 6 -6 86.58 5.46
 -4 6 -6 86.41 5.53
 -4 6 -6 82.9 5.4
 -4 6 -7 -0.63 0.92
 -4 6 -7 0.39 1.05
 4 -6 7 -0.86 0.9
 4 -6 7 0.79 1.4
 -4 6 -7 -0.47 1.05
 -4 6 -7 0.95 0.97
 -4 6 -7 0.37 0.95
 4 -6 7 -0.47 1.14
 -4 6 -8 46.5 3.15
 4 -6 8 46.3 4.12
 4 -6 8 45.3 3.07
 -4 6 -8 40.77 3.17
 4 -6 8 34.52 3.81
 -4 6 -8 40.12 3.08
 -4 6 -9 28.77 2.25
 -4 6 -9 23.97 2.27
 4 -6 9 27.92 2.09
 4 -6 9 26 2.95
 4 -6 9 22.85 2.85
 -4 6 -9 29.65 2.26
 -4 6 -10 36.59 2.77
 4 -6 10 41.66 2.79
 -4 6 -10 38.82 2.82
 -4 6 -11 2.56 0.83
 4 -6 11 1.58 0.67
 -4 6 -11 0.23 0.86
 -4 6 -12 6.49 0.77
 4 -6 12 5.06 0.74
 -4 6 -12 7 0.9
 4 -6 13 2.95 0.51
 -4 6 -13 3.65 0.57
 -4 5 16 5.28 0.61
 4 -5 -16 6.09 0.8
 -4 5 15 0.25 0.62
 4 -5 -15 -0.27 0.73
 -4 5 15 -0.2 0.71
 4 -5 -15 -0.12 0.58
 4 -5 -14 4.8 0.95
 4 -5 -14 2.18 0.87
 -4 5 14 3.84 0.91
 4 -5 -14 0.67 0.94
 4 -5 -14 3.03 0.82
 -4 5 14 6.19 1.01
 -4 5 13 44.86 3.32
 4 -5 -13 50.88 3.58
 4 -5 -13 49.47 3.52
 -4 5 13 60.19 3.52
 4 -5 -13 50.86 3.56
 -4 5 13 55.54 3.57
 4 -5 -13 45.57 3.39
 -4 5 12 7.17 1.07
 4 -5 -12 6.35 1.32
 4 -5 -12 9.47 1.42
 -4 5 12 9.04 1.22
 4 -5 -12 6.08 1.25
 -4 5 12 6.65 1.29
 4 -5 -12 7.41 1.11
 4 -5 -12 6.67 1.25
 -4 5 11 1.04 1
 -4 5 11 0.88 0.81
 4 -5 -11 -0.76 1.14
 4 -5 -11 -1.47 1.14
 -4 5 11 -0.23 0.91
 4 -5 -11 2.19 0.9
 4 -5 -11 1.85 1.1
 -4 5 10 0.08 0.83
 4 -5 -10 1.12 1.13
 -4 5 10 2.33 1.39
 -4 5 10 0.62 0.92
 4 -5 -10 1.55 1.01
 -4 5 10 0.77 0.98
 4 -5 -10 2.17 1.16
 -4 5 9 8.96 1.21
 4 -5 -9 7.55 1.39
 -4 5 9 9.2 1.89
 -4 5 9 12.09 1.35
 -4 5 9 9.19 1.34
 4 -5 -9 7.76 1.41
 4 -5 -8 20.14 2.24
 -4 5 8 24.22 1.98
 -4 5 8 24.01 2.76
 -4 5 8 24.19 1.99
 -4 5 8 22.7 2.04
 4 -5 -8 25.44 2.13
 4 -5 -7 2.74 0.95
 -4 5 7 2.83 0.86
 4 -5 -7 2.86 1.15
 -4 5 7 3.77 1.34
 -4 5 7 2.81 0.88
 -4 5 7 4.39 0.95
 -4 5 7 4.01 0.97
 4 -5 -7 2.91 0.78
 4 -5 -7 4.85 1.15
 -4 5 6 35.16 3.42
 4 -5 -6 41.84 2.8
 4 -5 -6 32.9 3.02
 4 -5 -6 40.65 3.5
 -4 5 6 31.27 2.86
 -4 5 6 36.48 2.62
 -4 5 6 33.27 2.62
 4 -5 -6 37.17 2.55
 4 -5 -6 40.74 3.06
 4 -5 -5 8.94 1.44
 4 -5 -5 8.75 1.34
 4 -5 -5 8.82 1.25
 -4 5 5 10.46 1.76
 4 -5 -5 8.86 1.54
 4 -5 -5 11.85 1.95
 -4 5 5 8.57 1.27
 4 -5 -5 8.7 1.22
 4 -5 -5 9.52 1.12
 -4 5 4 41.38 2.98
 -4 5 4 45.3 3.81
 4 -5 -4 44.31 3.07
 4 -5 -4 50.12 3.72
 4 -5 -4 36.54 3.77
 -4 5 4 41.18 3.33
 4 -5 -4 40.1 2.99
 4 -5 -4 49.28 3.01
 4 -5 -4 46.2 3.41
 4 -5 -4 44.87 3.56
 4 -5 -3 17.06 2.06
 -4 5 3 17.41 1.55
 -4 5 3 18.53 2.17
 4 -5 -3 19.77 2.26
 4 -5 -3 20.56 2.51
 4 -5 -3 18.12 1.57
 -4 5 3 18.97 1.53
 -4 5 3 16.45 1.84
 4 -5 -2 2.8 1.14
 -4 5 2 0.99 0.72
 -4 5 2 -0.19 1.18
 4 -5 -2 -0.17 1.18
 4 -5 -2 0.4 1.32
 4 -5 -2 0.37 0.75
 -4 5 2 0.38 0.79
 -4 5 2 1.93 0.73
 -4 5 1 45.29 3.08
 -4 5 1 48.47 3.9
 4 -5 -1 53.46 3.98
 -4 5 1 42.96 3.42
 4 -5 -1 44.04 3.01
 -4 5 1 43.28 3.05
 4 -5 -1 54.87 3.97
 -4 5 0 76.64 5.24
 -4 5 0 78.61 6.05
 4 -5 0 93.02 6.22
 4 -5 0 81.51 6.18
 -4 5 0 79.65 5.67
 -4 5 0 80.98 5.26
 4 -5 0 93.03 5.29
 4 -5 0 97.66 6.22
 -4 5 -1 57.41 4.65
 4 -5 1 57.24 4.71
 -4 5 -1 58.77 4.22
 -4 5 -1 54.35 3.79
 4 -5 1 61.72 3.8
 -4 5 -2 19.72 2.42
 4 -5 2 20.24 2.47
 4 -5 2 18.11 2.43
 -4 5 -2 18.22 1.93
 -4 5 -2 20.88 1.69
 4 -5 2 19.37 1.62
 4 -5 2 14.28 2.27
 -4 5 -3 59.48 4.02
 -4 5 -3 62.57 5.02
 4 -5 3 67.07 5.05
 4 -5 3 54.19 4.78
 -4 5 -3 60.36 4.42
 -4 5 -3 60.58 4.1
 -4 5 -3 65.33 4.1
 4 -5 3 61.82 3.98
 -4 5 -4 31.82 3.46
 4 -5 4 43.2 3.71
 4 -5 4 34.04 3.46
 4 -5 4 36.77 3.38
 -4 5 -4 33.62 2.85
 -4 5 -4 34.25 2.67
 -4 5 -4 37.38 2.61
 -4 5 -4 34.31 2.62
 4 -5 4 35.11 2.47
 -4 5 -4 36.31 2.56
 -4 5 -5 2.46 0.88
 -4 5 -5 2.27 1
 -4 5 -5 2.37 1.4
 4 -5 5 3.88 1.67
 4 -5 5 1.75 1.35
 -4 5 -5 2.41 1.06
 -4 5 -5 2.88 0.94
 -4 5 -5 2.46 0.99
 4 -5 5 5.35 0.71
 -4 5 -6 4.79 1.04
 -4 5 -6 3.18 1.07
 -4 5 -6 1.4 1.37
 4 -5 6 4 1.64
 4 -5 6 4.12 1.63
 -4 5 -6 3.7 1.17
 -4 5 -6 3.26 1
 -4 5 -6 4.1 1.11
 -4 5 -7 173.58 10.23
 -4 5 -7 151.35 11.38
 4 -5 7 173.31 11.44
 4 -5 7 160.71 11.29
 -4 5 -7 173.29 10.3
 -4 5 -7 163.2 10.21
 -4 5 -8 2.79 1.06
 -4 5 -8 2.61 1.01
 4 -5 8 2.19 1.43
 4 -5 8 3.21 0.9
 4 -5 8 2.49 1.46
 -4 5 -9 45.63 3.11
 4 -5 9 38.09 3.86
 4 -5 9 38.22 3.83
 -4 5 -9 44.77 3.14
 -4 5 -10 7.23 1.23
 -4 5 -10 6.16 1.07
 4 -5 10 8 1.07
 -4 5 -11 -0.05 0.75
 4 -5 11 1.13 0.73
 -4 5 -11 0.26 0.85
 -4 5 -12 0.21 0.54
 4 -5 12 0.17 0.52
 -4 5 -12 -0.47 0.83
 4 -5 13 1.18 0.5
 -4 5 -13 1.09 0.6
 -4 4 17 0.17 0.4
 -4 4 16 4.22 0.6
 4 -4 -16 5.74 0.91
 4 -4 -16 4.04 0.78
 -4 4 15 45.61 3.06
 4 -4 -15 43.45 3.15
 -4 4 15 52.12 3.11
 4 -4 -15 53.35 3.34
 -4 4 15 54.46 3.29
 4 -4 -15 43.5 3.19
 4 -4 -15 42.7 3.15
 -4 4 14 160.78 9.96
 4 -4 -14 165.89 10.07
 4 -4 -14 161.33 9.99
 -4 4 14 177.09 9.98
 -4 4 14 177.3 10.12
 4 -4 -14 163.84 10.13
 4 -4 -14 161.54 10.04
 4 -4 -14 159.67 10.01
 -4 4 13 7.6 1.21
 4 -4 -13 9.39 1.4
 4 -4 -13 10.85 1.41
 -4 4 13 10.12 1.24
 4 -4 -13 11.44 1.5
 -4 4 13 10.37 1.44
 4 -4 -13 8.46 1.32
 4 -4 -13 11.85 1.34
 -4 4 12 0.77 0.88
 4 -4 -12 0.64 1.02
 4 -4 -12 -0.52 1.01
 -4 4 12 1.23 0.9
 4 -4 -12 0.45 1.08
 -4 4 12 0.87 0.97
 4 -4 -12 0.82 0.95
 4 -4 -12 0.47 0.81
 -4 4 11 8.49 1.22
 4 -4 -11 6.66 1.26
 -4 4 11 7.38 1.15
 4 -4 -11 8.46 1.34
 -4 4 11 7.27 1.28
 -4 4 11 6.71 0.93
 4 -4 -11 7.41 1.28
 4 -4 -11 4.88 1.09
 -4 4 10 0.63 0.81
 4 -4 -10 0.45 1.09
 -4 4 10 0.87 0.86
 -4 4 10 0.89 0.77
 4 -4 -10 -0.25 0.92
 -4 4 10 -0.59 0.94
 -4 4 10 0.23 0.62
 4 -4 -10 -0.16 1.02
 4 -4 -10 0.07 0.79
 4 -4 -9 0.71 0.75
 -4 4 9 0.45 0.85
 4 -4 -9 0.77 0.99
 4 -4 -9 0.92 0.85
 -4 4 9 0.21 0.81
 -4 4 9 0.68 0.79
 -4 4 9 1.53 0.91
 4 -4 -9 1.52 1.01
 4 -4 -9 0.4 0.73
 4 -4 -8 1.05 0.76
 -4 4 8 0.93 0.79
 4 -4 -8 0.89 1.1
 -4 4 8 1.51 0.76
 -4 4 8 1.52 0.8
 -4 4 8 1.66 0.83
 4 -4 -8 1.15 0.99
 4 -4 -7 26.44 2.67
 -4 4 7 24.84 2.05
 -4 4 7 21.67 2.17
 4 -4 -7 25.8 2.16
 -4 4 7 25.22 2.1
 4 -4 -7 32.66 2.25
 4 -4 -7 31.83 2.4
 4 -4 -6 12.64 1.62
 4 -4 -6 15.54 1.59
 4 -4 -6 14.59 1.5
 4 -4 -6 14.06 2
 -4 4 6 14.77 1.38
 -4 4 6 14.69 1.55
 4 -4 -5 52.37 3.4
 4 -4 -5 51.35 4.1
 -4 4 5 46.01 3.56
 4 -4 -5 46.95 3.33
 4 -4 -5 48.16 3.88
 4 -4 -5 48.73 3.56
 4 -4 -5 54.64 3.8
 4 -4 -4 152.22 10.05
 -4 4 4 143.84 9.56
 4 -4 -4 151.36 9.24
 4 -4 -4 159.58 9.94
 4 -4 -4 168.75 9.87
 -4 4 3 871.62 49.79
 4 -4 -3 813.88 49.75
 4 -4 -3 847.42 49.8
 4 -4 -3 954.11 50.75
 -4 4 3 886.63 50.21
 -4 4 3 827.34 49.75
 4 -4 -3 951.57 50.58
 4 -4 -3 931.89 50.48
 -4 4 2 185.55 11.42
 4 -4 -2 189.05 11.37
 4 -4 -2 195.61 12.29
 -4 4 2 191.29 11.84
 4 -4 -2 195.57 11.43
 -4 4 2 193.22 11.41
 4 -4 -2 178.77 12.06
 4 -4 -2 237.42 12.31
 -4 4 1 239.81 14.26
 4 -4 -1 237.3 14.18
 -4 4 1 240.03 14.68
 -4 4 1 240.65 14.24
 4 -4 -1 253.19 15.01
 4 -4 -1 263.3 15.03
 4 -4 0 54.83 4.19
 -4 4 0 52.28 3.71
 -4 4 0 52.03 3.27
 4 -4 0 40.71 3.8
 4 -4 0 48.91 3.96
 4 -4 1 48.66 3.88
 -4 4 -1 46.55 3.4
 -4 4 -1 42.8 2.99
 4 -4 1 46.41 3.65
 4 -4 2 1.39 1.22
 -4 4 -2 1.83 0.82
 4 -4 2 0.78 0.99
 4 -4 2 1.07 1.27
 4 -4 2 1.43 1.13
 -4 4 -2 2.85 0.76
 4 -4 3 21.28 2.43
 4 -4 3 20.8 2.37
 -4 4 -3 17.38 1.84
 -4 4 -3 19.74 1.69
 -4 4 -4 -0.49 0.84
 4 -4 4 0.57 1.23
 4 -4 4 0.89 1.12
 -4 4 -4 0.67 0.69
 -4 4 -4 0.61 0.78
 4 -4 4 0.71 0.66
 4 -4 4 0.37 1.17
 -4 4 -5 5.89 0.99
 -4 4 -5 5.16 1.01
 4 -4 5 6.55 1.66
 4 -4 5 5.25 1.42
 4 -4 5 4.92 1.41
 -4 4 -5 5.84 1.12
 -4 4 -5 7.36 1.04
 -4 4 -5 6.93 1.03
 -4 4 -6 73.86 4.6
 -4 4 -6 68.71 4.7
 4 -4 6 66.89 5.52
 4 -4 6 64.59 5.28
 -4 4 -6 70.53 4.68
 -4 4 -6 72.11 4.6
 -4 4 -7 -0.37 0.93
 -4 4 -7 1.14 0.94
 -4 4 -7 2.52 1.1
 4 -4 7 1.38 1.36
 4 -4 7 -0.23 1.27
 4 -4 7 0.23 1.04
 -4 4 -8 -0.63 0.94
 -4 4 -8 0.07 0.91
 4 -4 8 0.45 1.28
 4 -4 8 1.67 1.3
 -4 4 -8 -0.09 1.07
 4 -4 8 -0.47 1.13
 -4 4 -9 68.94 4.54
 4 -4 9 71.97 5.55
 4 -4 9 64.04 5.43
 -4 4 -9 70.73 4.63
 -4 4 -10 3.36 0.92
 4 -4 10 1.73 1.21
 4 -4 10 2.53 0.83
 4 -4 10 2.06 1.19
 4 -4 10 2.46 1.24
 -4 4 -10 3.52 1.08
 -4 4 -11 3.27 0.83
 4 -4 11 3.22 0.78
 -4 4 -11 3.11 1.03
 4 -4 12 0.13 0.55
 -4 4 -12 -0.29 0.87
 4 -4 13 3.31 0.58
 -4 4 -13 2.38 0.77
 -4 4 -14 17.68 1.32
 -4 4 -14 20.14 1.35
 4 -3 -17 1.94 0.69
 -4 3 17 2.81 0.6
 4 -3 -17 2.96 0.62
 -4 3 16 7.27 0.87
 4 -3 -16 7.57 1.14
 -4 3 16 8.99 1.06
 4 -3 -16 8.76 1.08
 -4 3 15 40.99 2.93
 -4 3 15 41.75 2.82
 4 -3 -15 43.84 3.14
 4 -3 -15 43.67 3.07
 4 -3 -15 45.96 3.04
 -4 3 14 -0.49 0.9
 4 -3 -14 0.94 0.89
 4 -3 -14 0.19 0.81
 -4 3 14 0.28 0.69
 4 -3 -14 -0.35 1.1
 4 -3 -14 1.35 0.89
 -4 3 13 45.31 3.43
 4 -3 -13 52.48 3.58
 4 -3 -13 50.66 3.51
 -4 3 13 52.72 3.38
 4 -3 -13 47.3 3.62
 4 -3 -13 47.84 3.52
 -4 3 12 29.17 2.4
 4 -3 -12 28.32 2.45
 -4 3 12 31.18 2.28
 -4 3 12 31.99 2.33
 4 -3 -12 27.28 2.52
 4 -3 -12 28.95 2.45
 -4 3 11 26.88 2.3
 -4 3 11 28.05 2.22
 4 -3 -11 27.32 2.42
 -4 3 11 30.22 3.21
 -4 3 11 27.53 2.17
 4 -3 -11 29.64 2.43
 4 -3 -11 29.83 2.34
 4 -3 -11 26.93 2.22
 -4 3 10 2.14 0.97
 4 -3 -10 3.05 1.12
 -4 3 10 1.44 1.27
 -4 3 10 1.97 0.84
 4 -3 -10 3.56 1.04
 -4 3 10 1.71 1.06
 -4 3 10 2.37 0.91
 4 -3 -10 2.27 1.05
 4 -3 -10 1.78 0.93
 -4 3 9 34.25 2.5
 -4 3 9 38.45 3.4
 4 -3 -9 35.39 2.66
 4 -3 -9 32.54 2.51
 -4 3 9 34.3 2.4
 -4 3 9 34.51 2.47
 4 -3 -9 31.9 2.48
 -4 3 9 29.27 2.47
 -4 3 9 26.01 2.79
 4 -3 -9 34.86 2.53
 4 -3 -9 30.8 2.46
 4 -3 -8 21.48 2.01
 -4 3 8 22.51 1.89
 4 -3 -8 26 2.05
 -4 3 8 24.4 2.68
 -4 3 8 25.03 1.94
 4 -3 -8 22.57 1.94
 -4 3 8 20.98 1.9
 -4 3 8 22.24 2.22
 -4 3 7 199.37 11.97
 4 -3 -7 184.82 11.09
 4 -3 -7 182.84 11.04
 4 -3 -7 189.46 11.65
 -4 3 7 176.36 11.2
 -4 3 7 186.45 11.04
 4 -3 -7 180.39 11.51
 4 -3 -7 178.82 11.24
 4 -3 -6 2.89 0.8
 4 -3 -6 2.5 0.78
 4 -3 -6 3.73 1.06
 -4 3 6 4.52 1.26
 4 -3 -6 3.73 1.19
 -4 3 6 3.09 0.86
 -4 3 6 3.05 0.81
 -4 3 6 3.09 0.77
 4 -3 -5 106.05 6.65
 -4 3 5 122.46 7.01
 -4 3 5 123.29 7.51
 4 -3 -5 117.17 7.4
 -4 3 5 102.63 6.66
 4 -3 -5 114.37 7.25
 4 -3 -5 111.39 6.69
 -4 3 5 98.19 6.78
 4 -3 -5 107.75 6.88
 4 -3 -4 1.25 0.66
 -4 3 4 0.07 0.49
 4 -3 -4 0.05 0.69
 4 -3 -4 1.09 0.94
 -4 3 4 0.15 0.93
 4 -3 -4 0.77 0.72
 -4 3 4 0.65 0.67
 -4 3 4 0.69 0.73
 -4 3 3 311.78 18.5
 4 -3 -3 300.58 18.51
 -4 3 3 343.19 19.33
 -4 3 3 320.62 18.91
 4 -3 -3 366.82 19.27
 -4 3 2 608.18 35.85
 4 -3 -2 616.05 35.85
 -4 3 2 647.84 36.64
 -4 3 2 651.8 36.29
 4 -3 -2 589.68 36.65
 -4 3 1 0.16 0.58
 4 -3 -1 0.04 0.53
 4 -3 -1 -1.08 1.05
 -4 3 1 0.45 1.03
 -4 3 1 0.4 0.8
 4 -3 -1 0.3 1.1
 -4 3 0 427.17 26.01
 -4 3 0 433.7 25.63
 4 -3 0 419.31 25.91
 4 -3 0 453.39 25.91
 4 -3 1 2.5 1.19
 4 -3 1 2.19 1.06
 -4 3 -1 3.83 1.25
 -4 3 -1 3.22 0.85
 4 -3 1 1.59 1.04
 4 -3 2 13.99 1.81
 4 -3 2 13.11 1.65
 -4 3 -2 14.17 1.92
 4 -3 2 15 1.9
 -4 3 -2 15 1.52
 -4 3 -2 12.74 1.17
 4 -3 2 13.26 1.66
 4 -3 3 24.76 2.56
 -4 3 -3 29.53 2.85
 4 -3 3 24.7 2.57
 -4 3 -3 27.08 1.97
 4 -3 3 24.16 2.35
 4 -3 3 26.65 2.43
 -4 3 -3 29.5 2.26
 4 -3 4 7.04 1.46
 4 -3 4 5.76 1.21
 -4 3 -4 7.25 1.69
 4 -3 4 6.43 1.45
 4 -3 4 8.11 1.49
 -4 3 -4 7.18 1.03
 -4 3 -4 5.8 0.94
 4 -3 5 2.75 1.1
 -4 3 -5 3.29 0.89
 -4 3 -5 4.92 1.5
 -4 3 -5 5.01 1.02
 4 -3 5 3.44 1.25
 -4 3 -5 2.87 0.9
 -4 3 -6 129.09 7.91
 -4 3 -6 130.24 9.13
 4 -3 6 147.85 9.01
 4 -3 6 128.2 8.6
 -4 3 -6 124.19 8.02
 -4 3 -6 128.91 7.91
 -4 3 -7 49.07 3.63
 -4 3 -7 60 4.99
 4 -3 7 52.76 4.48
 4 -3 7 60.53 4.68
 -4 3 -7 58.51 3.84
 4 -3 7 57.16 4.56
 -4 3 -7 55.33 3.72
 -4 3 -8 901.14 52.02
 -4 3 -8 878.94 53.49
 4 -3 8 849.86 52.88
 4 -3 8 895.06 53.09
 -4 3 -8 918 52.2
 4 -3 8 955.94 53.19
 -4 3 -8 877.29 52.09
 -4 3 -9 140.34 8.35
 4 -3 9 122.12 9.23
 4 -3 9 135 9.35
 -4 3 -9 139.35 8.48
 -4 3 -10 51.7 3.5
 4 -3 10 59.14 4.67
 4 -3 10 46.77 4.25
 4 -3 10 54.23 3.54
 4 -3 10 53.68 4.44
 -4 3 -10 53.78 3.69
 4 -3 11 19.73 2.41
 4 -3 11 15.5 1.39
 -4 3 -11 17.17 1.66
 -4 3 -12 6.11 1.09
 -4 3 -13 0.43 0.72
 -4 3 -14 0.34 0.49
 4 -3 14 0.64 0.45
 -4 3 -14 0.39 0.49
 -4 2 17 0.19 0.46
 4 -2 -17 0.37 0.72
 -4 2 17 -0.49 0.63
 4 -2 -17 0.48 0.63
 4 -2 -16 0.92 0.77
 -4 2 16 2.98 0.77
 4 -2 -16 3.37 0.99
 -4 2 16 2.4 0.81
 4 -2 -16 2.71 0.92
 -4 2 15 0.66 0.87
 4 -2 -15 1.31 1.08
 -4 2 15 1.13 0.94
 4 -2 -15 1.53 0.95
 -4 2 14 198.42 11.52
 4 -2 -14 187.82 11.41
 -4 2 14 175.23 11.37
 4 -2 -14 197.32 11.64
 -4 2 14 194.34 11.53
 4 -2 -14 193.5 11.58
 -4 2 13 126.16 7.69
 4 -2 -13 122.36 7.6
 -4 2 13 121.58 7.67
 -4 2 13 123.38 7.61
 4 -2 -13 117.07 7.78
 4 -2 -13 122.4 7.75
 -4 2 12 0.94 0.98
 4 -2 -12 0.25 1.03
 -4 2 12 1.37 0.88
 4 -2 -12 0.1 1.13
 -4 2 12 1.13 0.94
 4 -2 -12 -0.09 1
 -4 2 11 39.49 2.91
 4 -2 -11 38.83 2.97
 -4 2 11 36.65 3.67
 4 -2 -11 32.02 2.89
 -4 2 11 41.79 2.9
 -4 2 11 39.9 2.9
 4 -2 -11 40.46 2.96
 -4 2 10 0.47 0.94
 4 -2 -10 -0.65 0.98
 -4 2 10 -0.45 1.2
 4 -2 -10 1.44 0.99
 -4 2 10 0.39 0.85
 4 -2 -10 -0.09 0.96
 -4 2 10 1.34 0.85
 -4 2 10 0.17 0.86
 4 -2 -10 0.63 0.92
 -4 2 9 26.56 2.13
 4 -2 -9 29.44 2.24
 -4 2 9 25.59 2.5
 -4 2 9 29.87 2.91
 -4 2 9 30.82 2.2
 4 -2 -9 22.11 2.12
 4 -2 -9 27.61 2.2
 -4 2 9 26.62 2.14
 4 -2 -9 24.96 2.12
 4 -2 -8 7.05 1.21
 -4 2 8 9.12 1.63
 4 -2 -8 8.34 1.14
 -4 2 8 5.82 1.05
 -4 2 8 6.04 1.2
 4 -2 -7 54.16 3.66
 4 -2 -7 50.38 3.56
 -4 2 7 64.92 4.42
 4 -2 -7 57.54 3.61
 -4 2 7 49.01 3.68
 -4 2 7 55.84 3.6
 -4 2 7 51.55 3.88
 4 -2 -7 54.52 3.98
 4 -2 -6 134.87 8.04
 -4 2 6 149.76 8.82
 -4 2 6 127.37 8.03
 -4 2 6 138.84 8.28
 -4 2 6 125.66 8.27
 4 -2 -6 131.74 8.49
 4 -2 -6 130.2 8.12
 4 -2 -5 176.55 10.65
 -4 2 5 194.45 11.4
 -4 2 5 187.93 10.96
 -4 2 5 169.16 10.68
 -4 2 5 179.54 10.87
 4 -2 -5 164.19 11.34
 4 -2 -5 184.79 11.21
 4 -2 -5 185.9 10.78
 4 -2 -4 15.95 1.36
 4 -2 -4 16.68 1.81
 -4 2 4 17.88 1.89
 -4 2 4 17.9 1.64
 -4 2 4 14.36 1.4
 -4 2 4 15.73 1.41
 4 -2 -4 15.51 2
 4 -2 -4 17.72 1.42
 4 -2 -3 179.06 9.87
 -4 2 3 178.24 10.57
 -4 2 3 158.72 10.16
 -4 2 3 150.55 9.86
 4 -2 -3 175.59 10.44
 -4 2 2 26.68 2.4
 4 -2 -2 20.52 2.21
 4 -2 -2 27.44 2.49
 -4 2 1 0.41 0.95
 4 -2 -1 1.23 0.89
 4 -2 -1 1.17 0.88
 -4 2 1 0.54 0.73
 4 -2 -1 0.56 0.99
 4 -2 -1 1.55 0.93
 -4 2 0 23.18 2.28
 -4 2 0 27.08 2.09
 4 -2 0 23.18 2.08
 4 -2 0 22.89 2.29
 4 -2 0 21.75 2.16
 4 -2 0 24.39 2.26
 4 -2 1 186.27 11.47
 -4 2 -1 188 11.96
 -4 2 -1 182.38 11.55
 4 -2 1 190.33 11.64
 4 -2 1 198.73 11.9
 4 -2 1 196.77 11.78
 4 -2 1 192.06 11.79
 4 -2 2 37.9 2.76
 -4 2 -2 36.96 3.26
 -4 2 -2 36 2.79
 4 -2 2 40.36 3.13
 4 -2 2 40.29 2.98
 4 -2 2 34.46 2.94
 4 -2 3 18.77 2.04
 4 -2 3 21.65 1.78
 4 -2 3 18.52 1.92
 -4 2 -3 19.82 2.25
 -4 2 -3 19.6 1.79
 -4 2 -3 20.01 1.53
 4 -2 3 20.6 1.96
 4 -2 3 19.08 1.88
 -4 2 -4 59.75 4.55
 -4 2 -4 57.83 3.83
 4 -2 4 56.12 4.06
 4 -2 4 56.14 4.02
 4 -2 4 49.2 3.92
 4 -2 4 55.55 4.22
 4 -2 5 5.27 1.23
 -4 2 -5 4.17 1.43
 4 -2 5 4.29 1.21
 4 -2 6 19.61 2.15
 -4 2 -6 20.86 1.68
 -4 2 -6 21.08 1.84
 -4 2 -6 26.85 2.82
 4 -2 6 21.75 2.37
 -4 2 -6 18.64 1.67
 -4 2 -7 24.66 1.94
 -4 2 -7 22.16 2.87
 4 -2 7 24.49 2.56
 -4 2 -7 22.23 2.04
 4 -2 7 26.12 2.66
 4 -2 7 28.85 2.83
 -4 2 -7 24.5 1.99
 -4 2 -8 11.21 1.15
 4 -2 8 6.45 1.57
 -4 2 -8 8.73 1.95
 4 -2 8 11.43 1.81
 -4 2 -8 10.66 1.33
 4 -2 9 11.07 1.7
 4 -2 9 8.73 1.66
 4 -2 9 5.63 1.51
 -4 2 -9 9.07 1.28
 4 -2 10 0.23 1.08
 4 -2 10 0.84 1.02
 -4 2 -10 -0.78 1.03
 4 -2 11 5.49 1.62
 -4 2 -11 4.66 1.09
 4 -2 12 3.75 1.25
 -4 2 -12 2.03 0.94
 -4 2 -13 2.27 0.78
 4 -2 14 0.45 0.38
 4 -1 -18 0.67 0.4
 -4 1 17 -0.04 0.58
 4 -1 -17 0.05 0.73
 -4 1 17 0.21 0.6
 4 -1 -17 0.48 0.69
 -4 1 16 9.62 1.12
 4 -1 -16 8.48 1.27
 -4 1 16 8.66 1.11
 4 -1 -16 8.98 1.17
 -4 1 15 6.5 1.12
 -4 1 15 4.09 0.92
 4 -1 -15 7.13 1.31
 -4 1 15 4.61 1.04
 4 -1 -15 5.48 1.19
 -4 1 14 20.15 1.91
 -4 1 14 18.7 1.83
 4 -1 -14 22.53 2.14
 -4 1 14 19.36 1.87
 4 -1 -14 21.47 2.02
 -4 1 13 60.86 4.13
 4 -1 -13 60.99 4
 -4 1 13 57.43 4.07
 4 -1 -13 59.8 4.26
 -4 1 13 57.6 4.08
 4 -1 -13 61.2 4.25
 -4 1 12 1.56 1.03
 4 -1 -12 2.04 0.98
 -4 1 12 1.93 1.31
 4 -1 -12 0.6 1.17
 -4 1 12 1.27 1.01
 4 -1 -12 1.64 1.06
 -4 1 11 -0.17 0.87
 4 -1 -11 0.24 0.92
 -4 1 11 -0.69 1.22
 4 -1 -11 -0.57 1.12
 -4 1 11 -0.49 0.87
 -4 1 10 1.33 0.89
 4 -1 -10 0.39 0.97
 -4 1 10 4.06 1.34
 4 -1 -10 0.54 0.9
 4 -1 -10 1.13 1.02
 4 -1 -10 1.71 0.82
 -4 1 10 1.66 0.85
 -4 1 10 1.55 0.98
 4 -1 -10 0.53 0.93
 -4 1 9 5.26 1.4
 4 -1 -9 4.99 1.02
 -4 1 9 4.01 0.92
 -4 1 9 6.16 1.23
 4 -1 -9 3.99 1.01
 4 -1 -8 112.84 6.85
 4 -1 -8 111.59 6.85
 -4 1 8 117.68 7.62
 -4 1 8 108.94 6.83
 -4 1 8 108.17 7.29
 4 -1 -8 109.65 7.18
 4 -1 -7 86.22 5.85
 -4 1 7 101.39 6.6
 4 -1 -7 100.85 6.22
 -4 1 7 93.24 6.24
 4 -1 -7 104.65 6.35
 4 -1 -6 0.21 0.68
 -4 1 6 -0.29 0.98
 4 -1 -6 0.12 0.79
 -4 1 6 0.7 0.77
 -4 1 6 0.89 0.63
 -4 1 6 0.92 0.66
 4 -1 -6 -0.47 1.01
 4 -1 -5 75.4 4.74
 4 -1 -5 61.29 4.11
 -4 1 5 70.37 4.74
 -4 1 5 65.01 4.4
 -4 1 5 71.53 4.48
 4 -1 -5 65.72 4.87
 -4 1 4 18.46 1.87
 4 -1 -4 18.42 1.87
 4 -1 -4 19.45 2.16
 -4 1 4 14.91 1.57
 -4 1 4 16.92 1.47
 4 -1 -4 18.65 2.03
 4 -1 -4 16.93 1.31
 4 -1 -3 9.84 1.37
 -4 1 3 7.73 1.29
 4 -1 -3 8.37 1.4
 -4 1 3 7.78 1.1
 4 -1 -3 7.94 1.47
 -4 1 2 2.6 0.98
 4 -1 -2 2.8 1.04
 4 -1 -2 4 1.13
 4 -1 -1 30.03 2.38
 -4 1 1 27.37 2.52
 -4 1 1 28.69 2.31
 4 -1 -1 30.82 2.59
 4 -1 -1 32.87 2.66
 4 -1 0 591.95 35.69
 4 -1 0 598.52 35.84
 -4 1 0 592.77 35.9
 -4 1 0 611.36 35.64
 4 -1 0 632.99 35.93
 4 -1 0 634.5 35.94
 4 -1 1 238.54 14.56
 4 -1 1 243.09 14.69
 -4 1 -1 225.77 14.75
 -4 1 -1 242.47 14.48
 4 -1 1 257.23 14.8
 4 -1 2 10.66 1.3
 -4 1 -2 7.66 1.42
 4 -1 2 9.61 1.33
 -4 1 -2 9.42 1.19
 4 -1 2 10.49 1.29
 4 -1 3 1.12 0.74
 -4 1 -3 0.33 0.98
 4 -1 3 0.84 0.66
 4 -1 3 0.66 0.73
 4 -1 4 3.8 1
 4 -1 4 3.55 0.83
 -4 1 -4 4.57 1.32
 4 -1 4 2.75 0.75
 4 -1 4 4.18 0.99
 4 -1 5 13.64 1.61
 4 -1 5 15.64 1.7
 -4 1 -5 12.89 1.96
 4 -1 5 14.35 1.64
 -4 1 -6 110.91 7.45
 -4 1 -6 100.93 6.35
 4 -1 6 109.54 7.07
 -4 1 -6 97.75 6.27
 -4 1 -7 3.24 1.38
 4 -1 7 3.28 1.17
 4 -1 7 3.12 1.1
 -4 1 -7 3.53 0.92
 -4 1 -8 1172.47 70.44
 4 -1 8 1264.13 70.17
 4 -1 8 1172.04 69.97
 -4 1 -8 1184.66 69.18
 4 -1 9 24.4 2.73
 4 -1 9 24.56 2.6
 -4 1 -9 23.6 2.06
 4 -1 10 3.94 1.53
 4 -1 10 2.42 1.21
 -4 1 -10 3.62 1.04
 4 -1 11 -0.64 1.12
 -4 1 -11 0.43 0.93
 4 -1 12 7.73 0.93
 -4 1 -12 7.36 1.12
 -4 1 -12 7.89 1.14
 -4 1 -13 0.34 0.73
 4 -1 13 1.38 0.56
 -4 1 -13 1.72 0.76
 4 0 -18 2.42 0.5
 -4 0 17 15.89 1.28
 4 0 -17 12.71 1.38
 -4 0 17 15.02 1.23
 -4 0 16 0.59 0.78
 -4 0 16 0.94 0.66
 4 0 -16 -1.14 1.01
 -4 0 16 1.59 0.76
 4 0 -16 -0.2 0.89
 -4 0 15 80.83 5.23
 4 0 -15 81.55 5.13
 -4 0 15 78.91 5.18
 4 0 -15 85.39 5.38
 -4 0 15 80.52 5.18
 4 0 -15 79.95 5.32
 -4 0 14 16.38 1.76
 4 0 -14 15.9 1.63
 4 0 -14 18.3 1.98
 -4 0 14 17.04 1.66
 4 0 -14 18.13 1.85
 -4 0 13 1.74 1.05
 4 0 -13 1.89 0.97
 -4 0 13 1.21 0.96
 4 0 -13 0.41 1.19
 4 0 -13 2.19 1.15
 4 0 -12 2.33 0.96
 -4 0 12 1.81 1.05
 4 0 -12 0.72 1.17
 -4 0 12 1.77 0.94
 4 0 -11 19.9 1.82
 -4 0 11 20.22 2.32
 4 0 -11 16.58 1.92
 -4 0 11 18.8 1.73
 4 0 -11 19.26 2.04
 4 0 -11 17.9 1.94
 -4 0 10 9.54 1.28
 -4 0 10 8.8 1.58
 4 0 -10 6.86 1.07
 4 0 -10 8.34 1.27
 4 0 -10 7.72 1.32
 -4 0 10 6.12 1.05
 4 0 -10 5.92 1.21
 -4 0 10 5.3 1.35
 4 0 -9 4.94 0.94
 -4 0 9 4.38 0.93
 -4 0 9 4.73 1.28
 -4 0 9 4.02 0.87
 4 0 -9 4.05 0.89
 4 0 -9 4.11 1.03
 -4 0 9 1.75 1.01
 4 0 -9 4.98 1.06
 4 0 -8 27.39 2.35
 4 0 -8 25.51 2.02
 -4 0 8 27.11 2.59
 -4 0 8 27.41 2.09
 -4 0 8 30.85 2.56
 4 0 -8 25.67 2.2
 4 0 -7 33.39 2.57
 4 0 -7 31.57 2.18
 -4 0 7 26.13 2.62
 -4 0 7 27.8 2.19
 4 0 -7 28.49 2.41
 -4 0 7 32.88 2.58
 4 0 -7 29.38 2.74
 4 0 -6 50.44 3.48
 4 0 -6 54.48 3.51
 -4 0 6 60.21 4.09
 4 0 -6 54.19 3.87
 -4 0 6 53.62 3.85
 4 0 -6 59.97 4.23
 4 0 -5 1.14 0.6
 4 0 -5 0.77 0.74
 -4 0 5 -0.6 0.9
 4 0 -5 0.74 0.98
 4 0 -4 28.33 1.99
 -4 0 4 29.21 2.45
 -4 0 4 28.96 2.64
 4 0 -4 25.95 2.67
 4 0 -4 32.26 2.48
 4 0 -4 27.05 2.56
 4 0 -3 0.23 0.52
 4 0 -3 0.86 0.74
 -4 0 3 0.11 0.73
 4 0 -3 1.05 1.02
 -4 0 3 0.43 0.96
 4 0 -3 1.39 1
 4 0 -2 5.8 1.19
 -4 0 2 8.3 1.17
 4 0 -2 8.46 1.39
 4 0 -2 6.92 1.05
 4 0 -1 11.12 1.37
 4 0 -1 10.81 1.3
 -4 0 1 8.33 1.26
 -4 0 1 8.61 1.49
 4 0 -1 9.4 1.18
 4 0 -1 11.65 1.54
 4 0 0 1.93 0.82
 4 0 0 -0.11 0.74
 -4 0 0 1.1 0.88
 -4 0 0 0.99 0.99
 4 0 0 1.14 0.71
 4 0 0 2.56 0.97
 4 0 1 135.73 8
 -4 0 -1 119.15 7.94
 -4 0 -1 122.39 8.12
 4 0 1 120.16 7.86
 4 0 2 263.35 14.7
 -4 0 -2 243.23 14.71
 4 0 2 219.18 14.5
 4 0 3 251.26 14.16
 -4 0 -3 224.04 14.18
 4 0 3 217.51 13.9
 4 0 4 79.33 5.65
 4 0 4 95.91 5.92
 -4 0 -4 85.71 5.99
 4 0 4 81.94 5.58
 -4 0 -5 118.24 8.14
 4 0 5 115.1 7.8
 4 0 5 126.18 7.83
 4 0 6 42.41 3.35
 -4 0 -6 35.44 3.49
 4 0 6 37.12 3.16
 -4 0 -6 39.28 2.71
 -4 0 -7 148.3 9.68
 4 0 7 147.69 9.22
 4 0 7 133.24 9.28
 -4 0 -7 137.91 8.55
 4 0 8 8.67 1.74
 4 0 8 4.39 1.36
 4 0 8 6.86 1.15
 -4 0 -8 5.48 1.03
 4 0 9 232.75 15.32
 4 0 9 253.11 15.42
 -4 0 -9 241.26 14.45
 -4 0 -10 1.67 1.03
 4 0 10 1.26 1.13
 4 0 10 2.07 1.08
 -4 0 -10 1.06 0.97
 4 0 11 8.4 0.98
 -4 0 -11 7.31 1.15
 4 0 11 10.24 1.94
 -4 0 -11 7.9 1.23
 -4 0 -12 0.88 0.84
 -4 0 -12 0.43 0.86
 4 0 12 0.67 0.56
 -4 0 -13 2.88 0.79
 -4 -1 17 0.37 0.6
 -4 -1 17 0.58 0.5
 4 1 -17 -0.37 0.69
 4 1 -16 7.16 1.28
 -4 -1 16 9.63 1.15
 4 1 -16 10.11 1.05
 -4 -1 16 9.17 1.12
 -4 -1 16 10.03 1.07
 4 1 -15 19.15 1.8
 4 1 -15 21.96 2.08
 -4 -1 15 23.86 1.83
 4 1 -14 48.82 3.62
 4 1 -14 58.63 3.89
 -4 -1 14 52.53 3.58
 -4 -1 13 24.77 2.12
 4 1 -13 23.94 2.33
 4 1 -13 22.69 2.09
 -4 -1 13 24.73 2.04
 -4 -1 12 32.62 2.65
 4 1 -12 35 2.65
 4 1 -12 32.58 2.83
 -4 -1 12 35.1 2.58
 -4 -1 11 126.86 7.91
 4 1 -11 124.66 7.88
 4 1 -11 124.16 8.04
 -4 -1 11 127.35 7.83
 4 1 -11 130.83 8.06
 4 1 -10 38.14 2.86
 -4 -1 10 42.67 3.04
 -4 -1 10 45.34 3.6
 -4 -1 10 39.79 2.95
 4 1 -10 42.71 3.16
 4 1 -10 42.98 3.46
 -4 -1 10 40.03 2.88
 4 1 -10 43.58 3.16
 -4 -1 9 51.78 3.81
 4 1 -9 58.13 3.74
 -4 -1 9 63.53 4.43
 -4 -1 9 53.85 3.83
 4 1 -9 58.79 3.75
 4 1 -9 58.59 3.95
 4 1 -9 57.96 3.95
 4 1 -8 42.12 2.69
 -4 -1 8 39.04 3.18
 -4 -1 8 36.52 2.73
 4 1 -8 39.82 3.22
 4 1 -8 33.97 2.88
 4 1 -7 30.59 2.34
 4 1 -7 34.14 2.31
 -4 -1 7 31.99 2.74
 -4 -1 7 33.15 2.4
 -4 -1 7 30.68 2.82
 4 1 -7 34.69 2.93
 4 1 -7 33.04 2.64
 4 1 -6 1.39 0.71
 -4 -1 6 0.58 0.77
 -4 -1 6 1.12 0.79
 4 1 -6 1.64 0.76
 -4 -1 6 1.23 1
 4 1 -6 1.66 1.04
 4 1 -5 26.41 1.96
 -4 -1 5 23.2 2.17
 -4 -1 5 27.97 2.59
 4 1 -5 26.19 2.75
 4 1 -5 29.37 2.35
 4 1 -5 29.13 2.59
 4 1 -4 455.52 26.04
 -4 -1 4 421.53 26.31
 -4 -1 4 428.29 26.73
 4 1 -4 435.7 26.49
 4 1 -4 502.9 26.84
 4 1 -3 4.61 0.71
 4 1 -3 4.93 1.01
 -4 -1 3 3.74 0.8
 -4 -1 3 4.08 1.18
 4 1 -3 5.73 1.21
 4 1 -2 99.45 6.47
 -4 -1 2 90.12 6.06
 4 1 -2 91.02 6.29
 4 1 -2 112.34 6.62
 4 1 -1 3.11 1.05
 4 1 -1 2.71 0.89
 -4 -1 1 2.26 0.69
 -4 -1 1 1.5 1.03
 4 1 -1 2.55 0.94
 4 1 0 1.82 0.94
 -4 -1 0 2.15 0.7
 4 1 0 1.24 0.78
 -4 -1 0 2.11 0.97
 4 1 0 1.2 0.89
 4 1 0 4.53 0.64
 4 1 1 57.56 3.88
 4 1 1 48.67 3.28
 -4 -1 -1 46.95 3.51
 -4 -1 -1 48.71 3.86
 4 1 1 49.86 3.73
 4 1 1 45.81 3.57
 4 1 1 52.75 3.54
 4 1 2 7.61 1.36
 -4 -1 -2 9.13 1.24
 4 1 2 7.15 1.09
 -4 -1 -2 10.08 1.5
 4 1 2 9.34 1.27
 4 1 3 11.02 1.55
 -4 -1 -3 10.61 1.43
 4 1 3 11.12 1.31
 -4 -1 -3 8.57 1.44
 4 1 3 11.26 1.12
 4 1 3 12.15 1.57
 4 1 4 3.6 1.07
 -4 -1 -4 1.35 0.9
 4 1 4 3.24 0.73
 4 1 4 2.22 0.72
 -4 -1 -5 2.39 1.07
 4 1 5 2.72 0.8
 4 1 6 129.81 8.22
 -4 -1 -6 132.48 7.69
 -4 -1 -6 115.63 7.56
 4 1 7 61.64 4.7
 -4 -1 -7 62.5 4.14
 -4 -1 -7 61.6 4.08
 -4 -1 -8 42.25 2.94
 4 1 8 46.64 3.93
 4 1 8 34.15 3.4
 4 1 8 37.5 3.78
 -4 -1 -8 44.66 3.04
 -4 -1 -8 39.32 2.92
 4 1 9 1 0.63
 -4 -1 -9 1.09 0.94
 4 1 9 3.04 1.6
 4 1 9 2.33 1.05
 4 1 9 -0.97 1.37
 -4 -1 -9 1.21 0.89
 -4 -1 -9 1.58 0.94
 -4 -1 -10 6.43 1.2
 4 1 10 6.66 1.77
 4 1 10 8.55 1.89
 -4 -1 -10 11.65 1.35
 4 1 10 11.97 1.01
 -4 -1 -10 8.53 1.23
 -4 -1 -11 14.61 1.44
 4 1 11 12.5 2.01
 -4 -1 -11 12.73 1.4
 -4 -1 -12 7.93 1.06
 -4 -1 -12 8.77 0.95
 4 1 12 5.55 0.81
 -4 -1 -13 27.91 2
 -4 -1 -13 34.34 2.16
 -4 -1 -14 12.23 1
 4 2 -17 8.95 0.95
 -4 -2 16 1.98 0.79
 4 2 -16 1.18 0.7
 -4 -2 16 1.16 0.74
 -4 -2 16 2.02 0.59
 4 2 -16 0.37 0.74
 -4 -2 15 15.13 1.48
 4 2 -15 15.62 1.48
 -4 -2 15 12.95 1.27
 4 2 -15 11.11 1.46
 -4 -2 14 8.09 1.24
 4 2 -14 5.62 1.18
 4 2 -14 5.72 1.47
 -4 -2 14 6.45 0.99
 4 2 -14 7.97 1.33
 -4 -2 13 5.22 1.21
 4 2 -13 4.64 1.23
 4 2 -13 6.39 1.42
 -4 -2 13 7.32 1.02
 -4 -2 12 8.6 1.36
 4 2 -12 9.36 1.57
 -4 -2 12 12.27 1.15
 4 2 -12 8.6 1.44
 -4 -2 12 9.21 1.19
 4 2 -12 7.72 1.48
 -4 -2 11 21.29 1.98
 -4 -2 11 23.47 1.96
 4 2 -11 23.05 2.22
 -4 -2 11 23.58 1.86
 4 2 -11 20.31 2.15
 4 2 -10 147.54 8.76
 -4 -2 10 141.37 8.88
 -4 -2 10 142.38 8.91
 4 2 -10 148.58 9.06
 4 2 -10 143.48 9.54
 4 2 -9 2.49 0.73
 -4 -2 9 2.1 0.88
 -4 -2 9 1.33 0.93
 4 2 -9 3.57 0.99
 4 2 -9 3.21 1.07
 4 2 -9 2.37 1.03
 4 2 -8 30.55 2.69
 4 2 -8 32.63 2.5
 4 2 -8 36.48 2.43
 4 2 -8 36.05 2.64
 -4 -2 8 33.18 2.55
 -4 -2 8 34.53 3.05
 4 2 -7 36 2.66
 -4 -2 7 38.17 2.73
 -4 -2 7 33.05 3.16
 4 2 -7 39.36 3.19
 4 2 -7 40.83 3.02
 4 2 -6 24.06 1.85
 -4 -2 6 21.39 1.85
 4 2 -6 20.74 2.57
 -4 -2 6 23.32 2.42
 4 2 -6 24.07 2.19
 4 2 -6 21.44 2.24
 4 2 -5 23.18 1.72
 4 2 -5 23.96 2.5
 -4 -2 5 17.84 1.74
 -4 -2 5 20.56 2.3
 4 2 -5 22.43 2.07
 4 2 -5 23.81 2.29
 4 2 -4 1.31 0.69
 -4 -2 4 1.3 0.76
 4 2 -4 1.02 0.81
 4 2 -4 2.54 1.27
 -4 -2 4 0.34 0.97
 4 2 -4 1.83 0.97
 4 2 -3 144.75 8.56
 -4 -2 3 135.49 9.28
 4 2 -3 136.07 9.35
 4 2 -3 132.02 8.97
 4 2 -3 164.43 9.36
 4 2 -2 14.68 1.8
 4 2 -2 12.46 1.75
 4 2 -1 202.46 12.72
 -4 -2 1 216.88 12.93
 4 2 -1 198.36 12.72
 4 2 -1 200.89 12.56
 4 2 0 116.47 7.76
 -4 -2 0 120.31 7.9
 4 2 0 120.81 7.81
 4 2 0 113.68 7.6
 4 2 1 164.32 9.63
 4 2 1 142.25 9.07
 -4 -2 -1 147.83 9.59
 4 2 1 151.81 9.59
 4 2 1 144.26 9.29
 4 2 1 141.73 9.29
 4 2 2 5.49 1.31
 4 2 2 5.14 0.88
 4 2 2 4.27 0.99
 4 2 2 4.36 1.24
 -4 -2 -2 6.07 1.25
 4 2 3 130.17 8.64
 -4 -2 -3 119.86 8.5
 4 2 3 124.14 8.32
 4 2 3 150.04 8.66
 4 2 3 128.23 8.28
 4 2 4 1.3 1.07
 4 2 4 0.15 0.94
 -4 -2 -4 0.49 0.86
 4 2 4 0.12 0.6
 4 2 4 -0.35 1.09
 4 2 5 42.79 3.41
 -4 -2 -5 31.62 2.38
 4 2 5 38.53 3.18
 4 2 5 34.56 3.24
 -4 -2 -5 33.86 2.57
 -4 -2 -5 37.25 2.54
 -4 -2 -5 30.99 2.4
 -4 -2 -6 25.51 1.91
 4 2 6 20.57 2.55
 4 2 6 25.82 2.83
 -4 -2 -6 25.27 2.08
 -4 -2 -6 25.78 1.98
 -4 -2 -6 21.73 1.89
 -4 -2 -7 35.47 2.67
 4 2 7 39.72 3.57
 4 2 7 36.75 3.61
 -4 -2 -7 41.52 2.87
 -4 -2 -7 35.25 2.67
 4 2 8 54.72 4.48
 -4 -2 -8 47.47 3.48
 4 2 8 53.5 4.55
 -4 -2 -8 54.06 3.67
 -4 -2 -9 30.24 2.32
 4 2 9 23.9 2.98
 4 2 9 29.15 3.24
 -4 -2 -9 32.28 2.46
 -4 -2 -10 16.46 1.58
 4 2 10 14.85 2.23
 4 2 10 13.14 2.21
 4 2 10 16.85 1.34
 -4 -2 -10 16.06 1.67
 -4 -2 -11 14.03 1.45
 -4 -2 -11 15.42 1.53
 -4 -2 -12 2.27 0.81
 -4 -2 -13 8.35 0.87
 -4 -2 -13 10.93 0.98
 -4 -2 -14 0.37 0.36
 -4 -3 17 6.82 0.7
 4 3 -17 6.11 0.77
 4 3 -17 4.83 0.62
 -4 -3 16 0.18 0.65
 4 3 -16 0.35 0.64
 4 3 -16 0.06 0.8
 -4 -3 16 -0.35 0.66
 -4 -3 15 0.83 0.78
 4 3 -15 0.55 0.9
 4 3 -15 0.07 0.82
 -4 -3 14 0.07 0.88
 4 3 -14 -0.3 1
 -4 -3 13 3.25 1.01
 4 3 -13 2.41 1.11
 4 3 -13 2.82 1.19
 -4 -3 12 0.08 0.92
 -4 -3 12 0.16 0.86
 4 3 -12 0.52 1.26
 4 3 -12 0.1 1.09
 -4 -3 11 2.4 0.99
 -4 -3 11 1.68 1
 4 3 -11 3.12 1.3
 4 3 -11 1.11 1.12
 -4 -3 10 18.48 1.73
 -4 -3 10 19.01 1.83
 4 3 -10 20.32 1.99
 4 3 -10 19.6 1.97
 -4 -3 9 82.38 5.46
 -4 -3 9 85.72 5.46
 4 3 -9 84.18 5.34
 -4 -3 9 87.17 5.59
 4 3 -9 84.09 5.55
 4 3 -9 92.1 5.65
 4 3 -9 86.02 6.12
 4 3 -9 86.5 5.63
 4 3 -8 0.91 0.64
 -4 -3 8 0.07 0.75
 -4 -3 8 1 0.94
 4 3 -8 -0.39 0.83
 -4 -3 8 0.73 0.96
 -4 -3 8 1.86 0.89
 4 3 -8 1.49 1.01
 4 3 -8 0.09 0.9
 -4 -3 7 3.19 1.03
 -4 -3 7 3.59 1.25
 -4 -3 7 3.4 1.01
 4 3 -7 5.78 1.08
 4 3 -7 4.6 1.2
 4 3 -7 3.34 1.01
 4 3 -7 4.91 1.05
 -4 -3 6 17.19 1.64
 4 3 -6 15.27 2.2
 -4 -3 6 14.9 2.05
 4 3 -6 17.24 1.84
 4 3 -6 17.57 1.99
 4 3 -5 -0.81 1.17
 -4 -3 5 0.57 1.09
 4 3 -5 0.58 0.78
 -4 -3 5 0.29 0.55
 4 3 -5 0.33 0.84
 4 3 -4 27.37 2
 -4 -3 4 21.91 2.02
 4 3 -4 28.8 2.82
 -4 -3 4 28.51 2.71
 -4 -3 4 23.77 2.09
 4 3 -4 33.68 2.67
 4 3 -4 28.32 2.48
 4 3 -3 0.23 0.66
 -4 -3 3 0.13 0.82
 -4 -3 3 0.38 1.08
 4 3 -3 -0.14 0.82
 4 3 -3 0.66 0.97
 -4 -3 2 -0.06 0.71
 4 3 -2 -0.35 1.11
 -4 -3 1 1.34 0.79
 -4 -3 1 -0.79 0.8
 -4 -3 1 0.76 1.08
 4 3 -1 1 0.9
 4 3 -1 -0.52 1.07
 -4 -3 0 2.67 0.83
 -4 -3 0 2.85 0.75
 -4 -3 0 3.8 1.3
 4 3 0 4.66 1.33
 4 3 0 3.28 0.98
 4 3 1 266.82 15.77
 4 3 1 246.45 15.28
 -4 -3 -1 247.96 14.93
 -4 -3 -1 243 15.76
 4 3 1 276.36 15.88
 4 3 1 249.09 15.45
 4 3 2 36.2 2.98
 4 3 2 39.99 3.37
 4 3 2 30.62 2.75
 -4 -3 -2 35.66 2.54
 -4 -3 -2 34.58 3.22
 4 3 2 41.45 3.45
 4 3 2 40.1 3.2
 4 3 3 0.58 1.04
 4 3 3 6.12 0.84
 -4 -3 -3 1.88 0.73
 4 3 3 3.14 1.41
 4 3 3 2.31 1.27
 4 3 3 2.26 0.85
 -4 -3 -3 2.56 0.92
 -4 -3 -3 3.03 1.14
 -4 -3 -3 3.25 0.98
 4 3 4 25.1 2.68
 -4 -3 -4 23.98 1.85
 -4 -3 -4 23.41 2.49
 4 3 4 24.48 2.65
 -4 -3 -4 26.48 2.1
 4 3 4 22.2 2.43
 -4 -3 -4 23.88 2.01
 4 3 5 0.22 1.17
 -4 -3 -5 0.06 0.73
 4 3 5 -0.56 1.2
 4 3 5 -0.21 1.29
 -4 -3 -5 -0.17 0.92
 -4 -3 -5 1.49 0.88
 4 3 6 20.97 2.73
 -4 -3 -6 21.97 1.87
 4 3 6 17.67 2.42
 4 3 6 21.43 2.74
 -4 -3 -6 25.85 2.1
 -4 -3 -6 25.55 1.97
 4 3 7 2.41 1.37
 -4 -3 -7 -0.07 0.8
 4 3 7 -0.43 1.16
 4 3 7 0.24 1.29
 -4 -3 -7 -0.18 1
 -4 -3 -7 -0.08 0.88
 -4 -3 -8 37.37 2.74
 4 3 8 29.91 3.39
 4 3 8 42.15 3.81
 -4 -3 -8 40 2.94
 -4 -3 -9 65.03 4.23
 4 3 9 52.54 4.93
 4 3 9 56.97 5.17
 -4 -3 -9 72.42 4.44
 -4 -3 -10 1.7 0.92
 -4 -3 -10 -0.08 1.02
 -4 -3 -11 14.58 1.34
 -4 -3 -11 11.57 1.39
 -4 -3 -12 3.79 0.77
 -4 -3 -12 3.43 0.77
 -4 -3 -13 21.69 1.6
 -4 -3 -13 26.67 1.67
 -4 -4 16 -0.28 0.5
 4 4 -16 0.53 0.55
 4 4 -16 0.37 0.66
 -4 -4 15 -0.54 0.7
 4 4 -15 0.55 0.83
 4 4 -15 0.13 0.91
 4 4 -15 0.92 0.75
 -4 -4 14 11.21 1.3
 4 4 -14 13.04 1.49
 4 4 -14 13.53 1.59
 4 4 -14 13.95 1.43
 -4 -4 13 7.56 1.14
 -4 -4 13 8.18 1.07
 4 4 -13 5.52 1.28
 4 4 -13 5.25 1.19
 -4 -4 12 10.7 1.3
 -4 -4 12 10.7 1.36
 4 4 -12 8.86 1.43
 -4 -4 11 106.01 6.66
 -4 -4 11 104.22 6.74
 4 4 -11 109.98 6.92
 4 4 -11 105.21 6.85
 -4 -4 10 126.46 7.67
 -4 -4 10 126.6 7.82
 4 4 -10 119.97 7.8
 4 4 -10 130.83 7.92
 4 4 -10 119.07 7.84
 -4 -4 10 121.76 7.66
 -4 -4 9 160.85 9.9
 -4 -4 9 170.12 10.1
 4 4 -9 162.08 10.06
 4 4 -9 165.1 10.13
 4 4 -9 172.18 10.14
 -4 -4 9 155.24 9.95
 4 4 -8 67.55 4.54
 -4 -4 8 68.42 4.63
 4 4 -8 68.22 4.58
 -4 -4 8 65.83 4.55
 4 4 -8 76.23 4.71
 4 4 -8 63.62 5.03
 4 4 -8 68.86 4.63
 4 4 -7 44.18 3.24
 -4 -4 7 43.06 3.29
 -4 -4 7 42.38 3.87
 4 4 -7 43.44 3.26
 -4 -4 7 46.87 3.32
 4 4 -7 44.93 3.72
 4 4 -7 54.2 3.41
 -4 -4 7 48.01 3.05
 -4 -4 6 13.38 1.3
 4 4 -6 13.5 1.36
 4 4 -6 12.82 1.38
 4 4 -6 11.12 1.91
 -4 -4 6 13.31 1.95
 -4 -4 6 10.05 1.38
 4 4 -6 12.76 1.61
 4 4 -6 8.23 1.46
 -4 -4 5 21.88 1.67
 4 4 -5 19.75 1.69
 -4 -4 5 18.61 1.8
 4 4 -5 19.95 1.74
 4 4 -5 21.14 2.5
 -4 -4 5 19.21 2.4
 -4 -4 5 16.91 1.78
 4 4 -5 20.24 2.05
 -4 -4 5 18.56 1.88
 4 4 -5 22.36 2.23
 -4 -4 4 2.81 1.25
 -4 -4 4 3.23 0.77
 4 4 -4 4.82 0.94
 -4 -4 4 3.65 1.01
 4 4 -4 4.29 1.44
 -4 -4 4 4.36 1.05
 4 4 -4 3.99 1.19
 -4 -4 4 4.38 0.95
 4 4 -4 2.78 1.13
 4 4 -3 61.29 4.43
 -4 -4 3 53.95 3.86
 -4 -4 3 64.4 4.81
 4 4 -2 5.7 1.45
 -4 -4 2 5.76 1.04
 -4 -4 2 5.83 1.03
 4 4 -2 6.03 1.61
 4 4 -1 0.38 1.08
 -4 -4 1 1.61 0.94
 -4 -4 1 0.81 0.86
 -4 -4 1 1.09 1.12
 4 4 -1 0.63 1.32
 4 4 -1 -0.49 0.84
 -4 -4 0 -0.44 1.42
 4 4 0 0.19 1.15
 -4 -4 0 0.93 0.68
 4 4 0 -0.58 0.77
 -4 -4 0 0.92 0.86
 -4 -4 0 1.02 0.75
 4 4 0 1.28 1.42
 4 4 0 0.58 0.56
 4 4 0 0.16 0.88
 -4 -4 0 -0.51 0.87
 4 4 1 31.39 3.25
 -4 -4 -1 33.91 2.52
 4 4 1 35.64 2.96
 -4 -4 -1 36.76 2.61
 -4 -4 -1 36.97 3.43
 4 4 1 36.99 3.45
 4 4 1 36.4 2.46
 -4 -4 -2 159.13 10.02
 -4 -4 -2 157.62 9.94
 4 4 2 166.92 10.46
 -4 -4 -2 166.64 9.99
 -4 -4 -2 172.52 10.99
 4 4 2 182 11.18
 -4 -4 -2 166.16 9.97
 -4 -4 -3 33.38 2.58
 4 4 3 33.07 2.94
 -4 -4 -3 35.54 2.61
 -4 -4 -3 34.19 3.29
 4 4 3 36.11 3.64
 -4 -4 -3 36.61 2.45
 -4 -4 -3 37.62 2.75
 -4 -4 -4 62.4 3.93
 -4 -4 -4 57.38 3.98
 -4 -4 -4 59.45 4.78
 4 4 4 60.13 5.14
 4 4 4 64.23 4.99
 -4 -4 -4 59.16 4.12
 4 4 5 1.19 1.29
 -4 -4 -5 1.34 0.73
 4 4 5 1.56 1.55
 4 4 5 3.47 1.56
 -4 -4 -5 2.03 1.04
 -4 -4 -5 1.13 0.98
 4 4 6 15.21 2.36
 -4 -4 -6 16.8 1.55
 4 4 6 16.06 2.57
 4 4 6 13.96 2.32
 -4 -4 -6 18.14 1.86
 -4 -4 -6 18.18 1.76
 -4 -4 -7 -0.48 0.84
 4 4 7 1.07 1.42
 4 4 7 -0.73 1.23
 -4 -4 -7 1.32 1.11
 -4 -4 -7 1.13 0.96
 -4 -4 -8 21.68 1.88
 4 4 8 23.7 2.99
 4 4 8 19.8 2.64
 -4 -4 -8 24.72 2.15
 -4 -4 -8 23.34 1.93
 -4 -4 -9 -0.95 0.89
 4 4 9 -0.24 1.38
 -4 -4 -9 -0.84 1.05
 -4 -4 -10 8.01 1.08
 -4 -4 -11 2.25 0.76
 -4 -4 -11 3.28 0.78
 -4 -4 -12 4.09 0.69
 -4 -4 -12 4.03 0.69
 4 5 -16 4.28 0.59
 -4 -5 15 1.3 0.55
 4 5 -15 1.64 0.69
 4 5 -15 0.87 0.77
 -4 -5 15 2.24 0.66
 -4 -5 14 9.77 1.05
 4 5 -14 11.12 1.26
 4 5 -14 9.44 1.31
 4 5 -14 10.97 1.15
 -4 -5 13 -0.27 0.7
 -4 -5 13 -0.87 0.78
 4 5 -13 -0.07 1.04
 4 5 -13 0.08 1.1
 -4 -5 12 2.26 0.83
 -4 -5 12 2.22 0.94
 4 5 -12 2.95 1.3
 4 5 -12 3.12 1.06
 -4 -5 11 0.45 0.76
 -4 -5 11 -0.17 0.95
 4 5 -11 1.08 1.02
 -4 -5 10 12.31 1.58
 4 5 -10 12.83 1.61
 -4 -5 10 12.03 1.41
 4 5 -10 9.32 1.49
 -4 -5 9 82.14 5.48
 4 5 -9 84.99 5.5
 4 5 -9 83.44 5.52
 4 5 -9 86.35 5.51
 -4 -5 9 77.3 5.37
 4 5 -8 36.86 2.77
 -4 -5 8 32.56 2.83
 4 5 -8 36.39 2.83
 4 5 -8 40.69 2.93
 -4 -5 8 34.64 2.82
 4 5 -8 38.78 2.87
 -4 -5 8 36.53 2.5
 -4 -5 7 -0.72 0.72
 4 5 -7 -0.33 0.8
 -4 -5 7 0.7 1.06
 -4 -5 7 -0.27 1.09
 4 5 -7 0.19 0.92
 4 5 -7 1.08 1.03
 -4 -5 6 0.72 1.21
 -4 -5 6 -0.07 0.74
 4 5 -6 0.24 0.8
 -4 -5 6 0.19 1.01
 4 5 -6 -0.61 0.92
 4 5 -6 1.14 1.3
 -4 -5 6 0.45 0.97
 4 5 -6 0.17 0.83
 -4 -5 5 6 0.98
 4 5 -5 5.89 1.07
 -4 -5 5 5.48 1.22
 4 5 -5 4.81 1.5
 -4 -5 5 7.29 1.73
 -4 -5 5 4.5 1.14
 4 5 -5 5.66 1.17
 -4 -5 5 5.19 1.08
 4 5 -5 5.29 1.09
 4 5 -4 7.54 1.15
 -4 -5 4 4.29 0.91
 4 5 -4 4.82 0.99
 -4 -5 4 7.01 1.25
 4 5 -4 4.83 1.51
 -4 -5 4 5.39 1.52
 4 5 -4 6.51 1.17
 -4 -5 4 6.05 0.93
 4 5 -4 3.47 1.1
 -4 -5 3 63.72 4.11
 4 5 -3 62.02 4.16
 -4 -5 3 61.8 4.23
 -4 -5 3 59.24 5.1
 4 5 -3 65.1 4.23
 4 5 -3 63.14 5.15
 -4 -5 3 61.28 4.26
 4 5 -3 63.17 4.47
 -4 -5 3 63.62 4.15
 4 5 -2 97.86 6.93
 -4 -5 2 99.61 6.04
 -4 -5 2 94.7 6.11
 4 5 -2 92.15 5.91
 -4 -5 2 100.7 6.21
 -4 -5 2 96.29 6.08
 4 5 -1 42.88 3.95
 -4 -5 1 45.17 3.17
 4 5 -1 46.88 4.2
 -4 -5 1 47.71 3.31
 -4 -5 1 50.18 3.28
 -4 -5 1 49.39 4.23
 -4 -5 1 51.93 3.4
 4 5 -1 41.89 3.05
 -4 -5 1 46.36 3.26
 4 5 0 19.35 2.38
 -4 -5 0 19.72 1.68
 4 5 0 19.46 2.14
 -4 -5 0 19.96 1.81
 -4 -5 0 16.49 2.4
 -4 -5 0 17.11 1.78
 4 5 0 17.83 2.61
 4 5 0 19.47 1.6
 -4 -5 0 19.63 1.81
 4 5 1 261.47 16.44
 -4 -5 -1 256.3 15.45
 4 5 1 262.87 16.12
 -4 -5 -1 260.93 15.52
 -4 -5 -1 274.79 16.71
 -4 -5 -1 254.33 15.5
 4 5 1 266.1 16.67
 4 5 1 255.35 15.37
 -4 -5 -1 265.74 15.55
 4 5 2 162.46 10.69
 -4 -5 -2 156.67 9.65
 4 5 2 148.04 10.22
 -4 -5 -2 158.52 9.72
 4 5 2 161.6 9.59
 -4 -5 -2 166.09 10.82
 -4 -5 -2 159.36 9.68
 4 5 2 157.19 10.82
 4 5 3 79.03 6.51
 -4 -5 -3 84.16 5.61
 -4 -5 -3 88.92 5.67
 -4 -5 -3 82.81 6.54
 4 5 3 98.7 6.98
 4 5 3 85.6 5.55
 -4 -5 -3 89.72 5.78
 -4 -5 -3 93.12 5.5
 4 5 4 105.88 7.14
 -4 -5 -4 89.12 5.96
 -4 -5 -4 88.71 5.83
 -4 -5 -4 97.89 6.01
 4 5 4 87.35 7.13
 4 5 4 101.79 5.96
 -4 -5 -4 92.52 5.78
 -4 -5 -4 93.27 6.07
 -4 -5 -5 1.97 0.96
 -4 -5 -5 1.88 0.78
 -4 -5 -5 1.33 0.9
 4 5 5 0.55 1.54
 -4 -5 -5 0.74 1.08
 -4 -5 -6 1.1 0.93
 -4 -5 -6 0.66 0.82
 4 5 6 1.09 1.53
 -4 -5 -6 -0.27 1.02
 -4 -5 -7 32.18 2.61
 -4 -5 -7 33.54 2.5
 4 5 7 38.78 3.8
 -4 -5 -7 36.36 2.66
 -4 -5 -8 2.14 0.83
 4 5 8 0.24 1.45
 -4 -5 -8 0.92 0.9
 -4 -5 -9 1.97 0.82
 -4 -5 -9 1.25 0.78
 -4 -5 -10 6.81 0.93
 4 5 10 6.41 0.89
 -4 -5 -11 1.23 0.56
 4 5 11 1.18 0.52
 -4 -5 -12 0.15 0.36
 4 6 -15 28.16 1.98
 4 6 -15 33.39 2.05
 -4 -6 14 4.06 0.77
 4 6 -14 6.09 0.93
 4 6 -14 7.22 0.99
 -4 -6 13 9.69 1.12
 4 6 -13 10.54 1.28
 4 6 -13 11.13 1.32
 -4 -6 12 10.01 1.21
 4 6 -12 9.22 1.35
 4 6 -12 7.8 1.14
 -4 -6 11 3.66 0.92
 -4 -6 11 4.62 1.13
 4 6 -11 4.35 1.22
 4 6 -11 3.8 1.04
 -4 -6 10 24.97 2.09
 4 6 -10 22.7 2.11
 -4 -6 10 20.76 1.92
 4 6 -10 21.04 1.96
 -4 -6 9 2.1 1.17
 4 6 -9 3.19 1.18
 -4 -6 9 2.03 1.05
 4 6 -9 1.6 1
 4 6 -8 77.19 5.29
 4 6 -8 83.61 5.44
 -4 -6 8 72.36 5.33
 4 6 -8 83.55 5.38
 -4 -6 8 88.07 5.11
 4 6 -7 66.61 4.51
 -4 -6 7 71.18 4.68
 4 6 -7 65.55 4.6
 -4 -6 7 66.2 4.62
 4 6 -7 69.97 4.61
 4 6 -6 3.26 0.96
 -4 -6 6 2.84 1.21
 4 6 -6 2.62 1.08
 4 6 -6 2.65 1.27
 -4 -6 6 3.84 1.48
 -4 -6 6 2.03 1.27
 -4 -6 5 5.79 0.95
 4 6 -5 4.9 1.05
 -4 -6 5 4.02 1.29
 4 6 -5 5.17 1.21
 4 6 -5 2.07 1.35
 -4 -6 5 5.04 1.59
 -4 -6 5 5.76 1.35
 -4 -6 4 15.77 1.43
 4 6 -4 13.29 1.48
 -4 -6 4 13.17 1.6
 -4 -6 4 15.67 2.3
 4 6 -4 12.76 1.61
 4 6 -4 13.95 2.12
 -4 -6 4 14.33 1.74
 -4 -6 4 14.25 1.43
 -4 -6 3 0.35 0.8
 4 6 -3 0.47 0.81
 -4 -6 3 -0.53 0.94
 4 6 -3 -0.49 1.4
 -4 -6 3 0.55 1.39
 -4 -6 3 0.97 1.19
 4 6 -3 1.63 0.95
 -4 -6 3 -0.15 0.82
 4 6 -3 -0.59 0.91
 -4 -6 2 106.41 6.44
 4 6 -2 112.7 6.54
 -4 -6 2 97.46 6.51
 -4 -6 2 95.51 6.6
 -4 -6 2 101.25 6.48
 -4 -6 1 -1.67 1.58
 4 6 -1 0.91 1.18
 -4 -6 1 0.5 0.74
 -4 -6 1 1.32 1.11
 -4 -6 1 0.7 0.87
 -4 -6 1 1.4 1.11
 4 6 -1 0.27 1.62
 4 6 -1 0.63 0.75
 -4 -6 1 -0.25 0.98
 4 6 0 227.58 14.68
 -4 -6 0 228.77 13.66
 -4 -6 0 232.18 13.79
 -4 -6 0 236.49 15.08
 4 6 0 234.49 15.05
 4 6 0 220.36 13.59
 -4 -6 0 231.43 13.8
 -4 -6 0 229.07 13.78
 4 6 1 28.18 3.1
 -4 -6 -1 30.58 2.33
 -4 -6 -1 30.25 2.48
 -4 -6 -1 33.02 3.43
 -4 -6 -1 27.79 2.39
 4 6 1 25.02 3.27
 4 6 1 30.59 2.3
 -4 -6 -1 33.6 2.53
 4 6 2 46.84 4.48
 -4 -6 -2 50.03 3.67
 -4 -6 -2 59.85 3.87
 -4 -6 -2 48.32 4.68
 4 6 2 55.75 4.94
 4 6 2 56.04 3.67
 -4 -6 -2 57.04 3.87
 -4 -6 -3 1.97 0.77
 -4 -6 -3 1.38 0.88
 -4 -6 -3 2.67 1.06
 4 6 3 0.56 1.54
 4 6 3 2.4 0.94
 -4 -6 -4 65.09 4.45
 -4 -6 -4 71.11 4.53
 4 6 4 57.55 5.51
 4 6 4 68.38 4.43
 -4 -6 -4 68.51 4.29
 -4 -6 -4 65.67 4.6
 -4 -6 -5 28.57 2.27
 -4 -6 -5 28.69 2.31
 4 6 5 27.27 2.24
 -4 -6 -5 33.13 2.54
 -4 -6 -6 0.8 0.85
 -4 -6 -6 0.79 0.79
 -4 -6 -6 -0.2 0.81
 4 6 6 0.07 0.83
 -4 -6 -6 -0.51 1.05
 -4 -6 -7 2.41 0.92
 4 6 7 1.42 0.83
 -4 -6 -7 1.6 0.98
 -4 -6 -8 7.75 1.07
 4 6 8 6.08 0.98
 -4 -6 -8 8.02 1.1
 -4 -6 -9 1.1 0.74
 4 6 9 0.78 0.66
 -4 -6 -9 1.71 0.67
 -4 -6 -10 6.49 0.81
 -4 -6 -11 0.23 0.35
 4 7 -14 22.91 1.59
 4 7 -14 23.04 1.61
 -4 -7 13 11.46 1.09
 4 7 -13 12.88 1.22
 4 7 -13 13.2 1.22
 -4 -7 12 3.95 0.83
 4 7 -12 3.12 0.97
 -4 -7 12 0.95 0.6
 -4 -7 11 16.61 1.57
 -4 -7 11 17.85 1.43
 4 7 -11 16.15 1.66
 4 7 -11 13.87 1.4
 -4 -7 10 0.64 0.94
 4 7 -10 1.68 1.07
 -4 -7 10 1.2 0.9
 4 7 -10 3.31 1.13
 4 7 -10 1.85 0.83
 4 7 -9 26.12 2.37
 -4 -7 9 31.33 2.38
 4 7 -9 31.85 2.51
 4 7 -9 28.4 2.29
 -4 -7 8 4.18 0.77
 -4 -7 8 3.43 1.24
 4 7 -8 4.89 1.23
 -4 -7 8 5.75 1.23
 4 7 -8 3.86 1.01
 4 7 -7 33.6 2.57
 -4 -7 7 32.44 2.74
 4 7 -7 35.44 2.77
 -4 -7 7 33.79 2.78
 4 7 -7 37.49 2.69
 -4 -7 7 34.88 2.45
 4 7 -6 9.07 1.26
 -4 -7 6 11.06 1.53
 4 7 -6 10.86 1.52
 -4 -7 6 13.3 1.64
 4 7 -6 11.22 1.41
 -4 -7 5 1.72 0.76
 4 7 -5 2.61 0.91
 -4 -7 5 1.52 1.02
 4 7 -5 0.48 1.05
 4 7 -5 0.88 0.8
 -4 -7 4 133.84 8.36
 4 7 -4 135.09 8.46
 -4 -7 4 135.16 8.57
 4 7 -4 163.38 8.71
 -4 -7 4 146.05 8.69
 -4 -7 3 8.18 1.07
 4 7 -3 8.12 1.11
 4 7 -3 6.77 1.26
 -4 -7 3 6.43 1.21
 4 7 -3 5.88 1.58
 -4 -7 3 5.3 1.4
 -4 -7 3 6.55 1.06
 -4 -7 2 23.48 1.94
 4 7 -2 24.22 2.08
 -4 -7 2 22.28 2.04
 4 7 -2 28.39 2.26
 4 7 -2 25.96 2.89
 -4 -7 2 24.27 2.27
 -4 -7 2 24.16 2.08
 -4 -7 1 63.54 4.18
 4 7 -1 63.72 4.26
 -4 -7 1 61.75 4.39
 -4 -7 1 64.3 4.28
 -4 -7 0 5.66 1.07
 -4 -7 0 10.67 1.42
 -4 -7 0 7.97 1.33
 4 7 0 6.84 1.09
 -4 -7 0 7.83 1.29
 -4 -7 -1 0.64 0.83
 -4 -7 -1 -1.36 1.13
 4 7 1 0.07 0.81
 -4 -7 -1 -2.06 1.06
 -4 -7 -1 0.5 1.01
 -4 -7 -2 21.63 1.92
 -4 -7 -2 25.58 2.14
 4 7 2 22.28 1.94
 -4 -7 -2 24.82 2.14
 -4 -7 -3 26.75 2.2
 -4 -7 -3 28.05 2.35
 4 7 3 26.29 2.19
 -4 -7 -3 31.17 2.46
 -4 -7 -3 28.64 2.11
 -4 -7 -4 118.29 7.37
 -4 -7 -4 129.75 7.5
 4 7 4 113.96 7.34
 -4 -7 -4 117.82 7.22
 -4 -7 -5 12.59 1.35
 -4 -7 -5 13.01 1.43
 4 7 5 10.31 2.12
 4 7 5 12.43 1.34
 -4 -7 -5 13.91 1.57
 -4 -7 -6 59.29 3.89
 4 7 6 55.7 3.86
 -4 -7 -6 64.87 4.05
 -4 -7 -7 0.21 0.71
 4 7 7 0.5 0.7
 -4 -7 -7 -0.25 0.87
 -4 -7 -8 -0.69 0.64
 4 7 8 0.5 0.59
 -4 -7 -8 0.05 0.69
 -4 -7 -9 3.76 0.6
 -4 -7 -9 2.86 0.56
 4 8 -12 2.09 0.68
 -4 -8 11 0.79 0.7
 4 8 -11 2.31 0.83
 -4 -8 11 1.69 0.59
 -4 -8 10 2.77 0.87
 4 8 -10 1.42 0.92
 -4 -8 9 1.59 0.93
 4 8 -9 -0.58 0.99
 -4 -8 9 0.85 0.9
 4 8 -9 -0.22 1.04
 4 8 -9 2.03 0.65
 -4 -8 8 36.22 2.81
 4 8 -8 38.24 2.86
 -4 -8 8 39.77 2.86
 4 8 -8 44.76 2.91
 4 8 -8 35.19 2.64
 -4 -8 8 36.97 2.5
 -4 -8 7 11.56 1.15
 -4 -8 7 12.16 1.51
 4 8 -7 8.91 1.43
 -4 -8 7 13.02 1.57
 4 8 -7 12.56 1.56
 4 8 -7 11.32 1.27
 4 8 -6 5.58 0.97
 -4 -8 6 6.43 1.22
 4 8 -6 7.1 1.28
 -4 -8 6 7.25 1.39
 4 8 -6 6.08 1.06
 4 8 -5 3.81 0.9
 -4 -8 5 5.23 1.15
 4 8 -5 4.36 1.23
 4 8 -5 2.17 0.84
 4 8 -5 6.35 1.08
 4 8 -4 37.82 2.79
 -4 -8 4 39.88 2.93
 4 8 -4 43.4 3.04
 -4 -8 4 36.51 3.01
 -4 -8 3 2.35 0.78
 4 8 -3 2.39 0.81
 -4 -8 3 1 0.89
 4 8 -3 -0.09 1.04
 -4 -8 3 1.59 1.19
 -4 -8 3 2.51 0.82
 -4 -8 2 20.07 1.69
 4 8 -2 20.6 1.78
 4 8 -2 19.63 1.96
 -4 -8 2 20 2.02
 -4 -8 2 22.66 1.83
 -4 -8 1 85 5.45
 4 8 -1 88.49 5.57
 4 8 -1 93.44 5.77
 4 8 -1 78.09 6.37
 -4 -8 1 85.12 5.7
 -4 -8 1 89.86 5.6
 -4 -8 0 220.07 13.2
 4 8 0 214.92 13.3
 4 8 0 233.34 13.48
 -4 -8 0 226.06 13.37
 -4 -8 0 220.11 13.33
 -4 -8 -1 0.36 0.72
 4 8 1 1.92 0.85
 -4 -8 -1 -0.42 1.14
 -4 -8 -1 1.9 0.92
 -4 -8 -1 1.67 1.03
 -4 -8 -2 1.44 0.73
 -4 -8 -2 0.93 0.74
 -4 -8 -2 2.07 1.05
 4 8 2 0.49 0.8
 -4 -8 -2 1.59 1.04
 -4 -8 -3 3.79 0.78
 -4 -8 -3 5.02 0.86
 -4 -8 -3 3.26 1.05
 4 8 3 3.89 0.87
 -4 -8 -3 3.1 1.1
 -4 -8 -4 2.71 0.6
 -4 -8 -4 2.02 0.73
 -4 -8 -4 3.31 0.99
 4 8 4 2.7 0.79
 -4 -8 -5 0.47 0.61
 4 8 5 0.35 0.66
 -4 -8 -5 -1.25 0.95
 -4 -8 -6 1.36 0.61
 4 8 6 0.21 0.58
 -4 -8 -6 0.85 0.81
 -4 -8 -7 0.79 0.47
 -4 -8 -7 0.98 0.66
 -4 -8 -8 5.64 0.68
 -4 -9 10 8.96 0.85
 -4 -9 10 8.76 0.93
 4 9 -10 9.32 0.98
 -4 -9 9 0.96 0.7
 4 9 -9 0.81 0.74
 -4 -9 9 1.01 0.71
 -4 -9 8 10.45 1.14
 4 9 -8 9.71 1.16
 -4 -9 8 10.19 1.19
 4 9 -8 10.37 1.21
 -4 -9 8 8.52 0.81
 -4 -9 7 7.56 0.84
 -4 -9 7 6.38 1.06
 4 9 -7 7.95 1.16
 -4 -9 7 8.67 1.17
 4 9 -7 8.69 1.21
 -4 -9 6 11.26 1.06
 -4 -9 6 10.19 1.24
 4 9 -6 11.83 1.38
 4 9 -6 11.05 1.34
 -4 -9 5 0.29 0.68
 4 9 -5 -0.3 0.54
 -4 -9 5 0.31 0.78
 4 9 -5 1.68 0.95
 -4 -9 5 -0.3 1.02
 4 9 -5 0.42 0.63
 4 9 -4 -0.48 0.63
 -4 -9 4 -0.48 0.8
 -4 -9 4 0.76 1.05
 4 9 -4 -0.63 0.71
 4 9 -4 -0.56 0.71
 4 9 -4 -0.15 0.96
 4 9 -3 0.46 0.93
 -4 -9 3 1.29 1.04
 4 9 -3 1.04 0.75
 4 9 -3 2.57 0.78
 4 9 -2 17.33 1.67
 4 9 -2 15.08 1.37
 -4 -9 2 14.64 1.62
 -4 -9 2 15.22 1.34
 4 9 -1 3.43 0.76
 4 9 -1 4.39 1.11
 -4 -9 1 3.45 1.06
 -4 -9 1 4.54 0.87
 -4 -9 0 0.98 0.72
 4 9 0 0.17 0.61
 4 9 0 -0.88 1
 -4 -9 0 1.18 0.85
 -4 -9 0 -0.24 0.79
 4 9 1 61.93 4.25
 4 9 1 74.13 4.49
 -4 -9 -1 66.97 4.24
 -4 -9 -1 69.16 4.36
 -4 -9 -2 1.85 0.64
 -4 -9 -2 1.31 0.54
 4 9 2 0.8 0.58
 4 9 2 2.11 0.89
 -4 -9 -2 2.97 0.9
 -4 -9 -3 0.93 0.49
 -4 -9 -3 0.16 0.46
 4 9 3 0.18 0.79
 -4 -9 -3 0.34 0.81
 -4 -9 -4 -0.54 0.41
 4 9 4 0.58 0.72
 -4 -9 -4 0.61 0.73
 4 9 5 1.85 0.7
 -4 -9 -5 0.77 0.44
 4 9 6 0.44 0.48
 -4 -9 -6 0.27 0.5
 -4 -10 8 10.66 0.97
 4 10 -8 11.82 0.98
 4 10 -7 42.93 2.87
 -4 -10 7 44.24 2.88
 4 10 -7 45.44 2.88
 -4 -10 6 0.84 0.45
 4 10 -6 0.93 0.67
 4 10 -6 0.05 0.72
 -4 -10 5 3.25 0.58
 4 10 -5 2.56 0.76
 -4 -10 5 2.8 0.85
 4 10 -5 3.3 0.83
 -4 -10 4 0.46 0.53
 4 10 -4 -0.16 0.73
 -4 -10 4 -1.07 0.85
 -4 -10 3 -0.19 0.6
 4 10 -3 0.27 0.75
 4 10 -2 -0.38 0.76
 -4 -10 2 -0.05 0.68
 -4 -10 1 0.73 0.57
 4 10 -1 1.05 0.76
 -4 -10 1 2.18 0.62
 4 10 0 60.39 3.71
 -4 -10 0 62.28 3.57
 -4 -10 0 51.14 3.52
 4 10 1 13.97 1.26
 -4 -10 -1 12.91 1.08
 -4 -10 -1 15.6 1.15
 4 10 2 3.67 0.72
 -4 -10 -2 2.75 0.6
 -4 -10 -2 2.89 0.43
 4 10 3 0.1 0.5
 -4 -10 -3 -0.06 0.45
 4 10 4 -0.21 0.36
 -5 12 4 3.05 0.5
 5 -12 -3 0.82 0.54
 -5 12 3 0.28 0.42
 5 -12 -2 -1.23 0.57
 -5 12 2 0.03 0.39
 5 -12 -1 1.34 0.58
 -5 12 1 0.87 0.42
 5 -12 0 0.71 0.5
 -5 12 0 -0.37 0.4
 5 -12 1 2.41 0.5
 5 -12 1 2.21 0.49
 -5 11 8 0.97 0.46
 5 -11 -8 0.49 0.42
 5 -11 -7 2.89 0.6
 5 -11 -6 1.2 0.54
 -5 11 6 0.47 0.64
 5 -11 -6 -0.14 0.48
 5 -11 -5 4.39 0.81
 -5 11 5 3.76 0.81
 5 -11 -5 2.81 0.62
 5 -11 -4 0.83 0.78
 -5 11 4 0.91 0.73
 -5 11 4 1.4 0.63
 5 -11 -3 17.22 1.53
 -5 11 3 18.76 1.43
 -5 11 3 16.3 1.36
 5 -11 -2 0.53 0.89
 -5 11 2 0.7 0.76
 5 -11 -2 0.58 0.67
 -5 11 2 0.58 0.65
 -5 11 1 2.45 0.51
 5 -11 -1 2.59 0.98
 -5 11 1 3.96 0.88
 5 -11 -1 2.26 0.84
 -5 11 1 4.13 0.77
 5 -11 0 24.77 1.93
 5 -11 0 18.32 1.64
 -5 11 0 25.93 1.85
 5 -11 0 21.14 1.83
 -5 11 0 24.2 1.79
 -5 11 0 24.8 1.6
 -5 11 -1 7.09 0.76
 5 -11 1 7.47 1.09
 5 -11 1 7.11 0.89
 -5 11 -1 7.42 0.99
 5 -11 1 7.57 1.06
 -5 11 -1 8.83 0.97
 -5 11 -2 6.06 0.69
 5 -11 2 5.63 0.82
 5 -11 2 6.67 0.93
 -5 11 -2 7.25 0.91
 5 -11 2 5.99 1.02
 -5 11 -2 7.26 0.86
 -5 11 -3 0.44 0.44
 5 -11 3 0.94 0.56
 -5 11 -3 1.74 0.62
 5 -11 3 0.83 0.56
 5 -11 4 9.36 0.93
 -5 11 -4 10.61 0.95
 5 -11 4 9.96 1.03
 -5 11 -4 9.28 0.8
 -5 11 -5 2.71 0.48
 5 -11 5 1.27 0.51
 5 -10 -10 1.64 0.61
 -5 10 10 2.01 0.58
 5 -10 -10 1.55 0.61
 5 -10 -9 0.04 0.65
 -5 10 9 -0.17 0.63
 5 -10 -9 0.69 0.67
 -5 10 8 1.14 0.65
 5 -10 -8 1.18 0.78
 -5 10 8 1.76 0.8
 -5 10 7 4.23 0.81
 5 -10 -7 4.04 0.89
 5 -10 -7 3.44 0.78
 -5 10 7 4.54 0.79
 5 -10 -6 12.55 1.38
 5 -10 -6 15.01 1.44
 -5 10 6 14.01 1.34
 5 -10 -5 7.07 1.04
 5 -10 -5 8.33 1.24
 -5 10 5 8.74 1.08
 5 -10 -4 2.67 1.06
 5 -10 -4 2.54 0.76
 -5 10 4 3.47 0.87
 5 -10 -3 22.34 2.1
 5 -10 -3 20.33 1.9
 -5 10 3 26.9 1.96
 -5 10 2 -0.07 0.94
 5 -10 -2 -0.41 0.66
 5 -10 -2 -0.34 0.88
 -5 10 2 1.6 0.83
 5 -10 -1 17.05 1.63
 5 -10 -1 18.73 1.92
 -5 10 1 20.63 1.82
 5 -10 -1 19.88 1.82
 -5 10 1 19.47 1.73
 5 -10 0 1.15 1.1
 5 -10 0 -0.25 0.78
 -5 10 0 0.79 0.94
 5 -10 0 0.97 1
 -5 10 0 0.91 0.81
 5 -10 1 39.87 2.92
 5 -10 1 39.39 2.8
 -5 10 -1 41.77 2.85
 5 -10 1 34.59 2.92
 -5 10 -1 38.24 2.8
 -5 10 -1 39.35 2.63
 -5 10 -2 10.1 0.98
 -5 10 -2 6.27 0.9
 5 -10 2 7.27 1.22
 5 -10 2 8.79 1.15
 -5 10 -2 8.02 1.16
 5 -10 2 8.16 1.33
 -5 10 -2 8.5 1.11
 -5 10 -3 28.11 2.17
 5 -10 3 30.43 2.32
 5 -10 3 30.04 2.34
 -5 10 -3 34.19 2.37
 -5 10 -3 32.61 2.35
 -5 10 -3 34.93 2.23
 -5 10 -4 1.61 0.63
 -5 10 -4 1.88 0.68
 5 -10 4 1.35 0.7
 5 -10 4 1.12 0.81
 -5 10 -4 1.69 0.84
 5 -10 4 0.98 0.57
 5 -10 4 1.4 0.91
 -5 10 -4 1.43 0.78
 -5 10 -5 7.67 0.79
 -5 10 -5 4.96 0.8
 5 -10 5 5.05 0.72
 -5 10 -5 7.67 0.95
 5 -10 5 5.31 0.95
 -5 10 -5 6.96 0.88
 -5 10 -6 11.92 1.06
 5 -10 6 10.83 1.1
 5 -10 6 10.07 1.12
 -5 10 -6 13.1 1.03
 -5 10 -7 -0.02 0.39
 -5 10 -7 -0.31 0.43
 -5 9 12 0.22 0.41
 5 -9 -12 0.42 0.5
 -5 9 11 -0.04 0.61
 5 -9 -11 1.29 0.74
 -5 9 10 12.45 1.13
 5 -9 -10 13.4 1.32
 -5 9 10 11.89 1.22
 -5 9 10 10.32 1.04
 -5 9 9 3.19 0.83
 5 -9 -9 5.75 0.95
 5 -9 -9 6.68 1.09
 -5 9 9 5.68 1
 -5 9 9 4.85 0.8
 -5 9 9 5.85 0.84
 -5 9 8 1.16 0.82
 5 -9 -8 3.27 0.86
 5 -9 -8 0.71 0.98
 -5 9 8 1.75 0.96
 -5 9 8 0.51 0.75
 -5 9 8 2.72 0.77
 -5 9 7 0.21 0.8
 5 -9 -7 -0.06 0.75
 5 -9 -7 1.72 1.02
 5 -9 -7 0.64 0.86
 -5 9 7 -0.35 0.92
 -5 9 7 -0.5 0.81
 -5 9 7 0.59 0.73
 -5 9 6 29.1 2.17
 5 -9 -6 25.94 2.22
 5 -9 -6 25.59 2.19
 -5 9 6 23.57 2.14
 -5 9 6 26.7 2.11
 -5 9 5 32.31 2.52
 5 -9 -5 28.26 2.48
 5 -9 -5 32.9 2.6
 -5 9 5 33.1 2.58
 -5 9 5 37.59 2.55
 5 -9 -5 33.01 2.59
 -5 9 4 0.63 0.9
 -5 9 4 -0.38 0.73
 5 -9 -4 -0.42 0.88
 5 -9 -4 -0.34 1.12
 -5 9 4 1.19 1.05
 -5 9 4 1.3 0.88
 5 -9 -4 -1.02 0.96
 -5 9 3 8.26 1.19
 5 -9 -3 12.71 1.55
 5 -9 -3 9.85 1.14
 -5 9 3 12.23 1.39
 5 -9 -3 8.72 1.32
 5 -9 -3 7.73 1.24
 -5 9 2 0.93 0.83
 5 -9 -2 0.68 0.99
 -5 9 2 1.04 0.92
 -5 9 1 8.55 1.22
 5 -9 -1 4.61 1.44
 5 -9 -1 9.49 1.54
 -5 9 1 9.36 1.27
 -5 9 0 12.4 1.1
 5 -9 0 10.3 1.78
 5 -9 0 7.52 1.5
 5 -9 0 9.82 1.3
 -5 9 0 7.86 1.23
 -5 9 -1 0.17 0.72
 -5 9 -1 1 0.76
 5 -9 1 -0.47 1.57
 5 -9 1 0.09 1.11
 5 -9 1 0.86 1.01
 5 -9 1 0.6 1.04
 -5 9 -1 1.78 1.12
 -5 9 -1 1.45 0.92
 -5 9 -2 8.38 1.05
 -5 9 -2 7.23 1.12
 5 -9 2 9.54 1.38
 5 -9 2 10.02 1.34
 -5 9 -2 9.82 1.38
 5 -9 2 8.76 1.72
 -5 9 -2 8.64 1.27
 -5 9 -3 4.64 0.89
 -5 9 -3 3.54 0.97
 5 -9 3 3.75 1.54
 5 -9 3 4.3 1.09
 5 -9 3 4.04 1.11
 -5 9 -3 4.51 1.16
 5 -9 3 3.64 1.32
 -5 9 -3 3.91 1.02
 -5 9 -4 6.29 0.94
 -5 9 -4 5.45 1.08
 5 -9 4 5.24 0.99
 -5 9 -4 6.99 1.19
 -5 9 -4 4.23 1.04
 -5 9 -5 14.25 1.52
 5 -9 5 15.75 1.6
 -5 9 -5 20.26 1.66
 5 -9 5 15.16 1.69
 -5 9 -5 18.19 1.61
 -5 9 -5 17.57 1.48
 -5 9 -6 11.57 1.08
 -5 9 -6 7.81 1.12
 5 -9 6 10.05 1.18
 -5 9 -6 10.02 1.21
 5 -9 6 9.44 1.17
 -5 9 -7 0.6 0.59
 -5 9 -7 0.39 0.74
 5 -9 7 0.56 0.64
 -5 9 -7 -1.01 0.76
 5 -9 7 -0.08 0.63
 5 -9 7 0.13 0.57
 -5 9 -8 2.9 0.6
 -5 9 -8 4 0.7
 5 -8 -13 20.26 1.45
 -5 8 13 19.77 1.36
 5 -8 -12 0.94 0.77
 -5 8 12 0.89 0.66
 -5 8 12 1.2 0.58
 -5 8 11 1.61 0.71
 5 -8 -11 2.13 0.88
 5 -8 -11 1.68 0.95
 -5 8 11 2.94 0.86
 -5 8 11 2.03 0.74
 -5 8 10 -0.25 0.79
 5 -8 -10 1.69 0.92
 -5 8 10 0.94 0.86
 -5 8 10 0.73 0.78
 -5 8 10 1.83 0.7
 -5 8 9 33.89 2.5
 5 -8 -9 33.22 2.57
 5 -8 -9 31.95 2.65
 -5 8 9 33.33 2.54
 -5 8 9 31.95 2.43
 -5 8 9 35.4 2.53
 -5 8 8 16.34 1.58
 5 -8 -8 17.45 1.7
 5 -8 -8 16.74 1.73
 5 -8 -8 14.62 1.49
 -5 8 8 13.71 1.6
 -5 8 8 13.44 1.53
 -5 8 8 14.19 1.48
 5 -8 -8 17.11 1.82
 -5 8 7 8.99 1.18
 -5 8 7 5.42 0.99
 5 -8 -7 7.24 1.17
 5 -8 -7 7.14 1.33
 5 -8 -7 4.79 1.17
 -5 8 7 7.53 1.22
 -5 8 7 6.74 1.17
 -5 8 7 7.56 1.1
 5 -8 -7 7.18 1.43
 -5 8 6 47.09 3.3
 -5 8 6 41.76 3.19
 5 -8 -6 46.42 3.26
 5 -8 -6 46.2 3.37
 5 -8 -6 44.68 3.33
 -5 8 6 47.12 3.33
 -5 8 6 50.02 3.27
 -5 8 6 47.61 3.32
 5 -8 -6 43.25 3.18
 5 -8 -6 45.04 3.36
 -5 8 5 253.56 14.51
 -5 8 5 219.5 14.4
 5 -8 -5 237.34 14.39
 5 -8 -5 236.56 14.5
 5 -8 -5 270.14 14.63
 -5 8 5 247.86 14.48
 -5 8 5 235.16 14.48
 -5 8 5 240.01 14.5
 5 -8 -5 240.18 14.42
 5 -8 -5 243.98 14.53
 -5 8 4 74.54 4.94
 -5 8 4 72.45 4.92
 5 -8 -4 70.97 4.93
 5 -8 -4 76.52 5.08
 -5 8 4 73.06 4.97
 -5 8 4 83.16 4.98
 -5 8 4 71.28 4.96
 5 -8 -4 80.54 4.93
 5 -8 -4 72.38 4.94
 -5 8 3 78.69 4.88
 -5 8 3 70.58 4.85
 -5 8 3 67.8 4.82
 5 -8 -3 63.35 4.72
 5 -8 -3 76.58 5.02
 -5 8 3 81.27 4.88
 5 -8 -3 77.7 4.84
 5 -8 -3 72.75 4.82
 -5 8 2 6.74 1.21
 5 -8 -2 6.72 1.74
 -5 8 2 6.63 1.33
 -5 8 2 8 1.24
 5 -8 -2 8.83 1.33
 5 -8 -2 6.73 1.2
 -5 8 1 10.31 1.22
 -5 8 1 12.71 1.5
 5 -8 -1 10.54 2.04
 5 -8 -1 15.44 1.78
 -5 8 1 9.7 1.33
 -5 8 0 4.16 0.95
 -5 8 0 1.57 1.06
 5 -8 0 2.02 1.46
 5 -8 0 2.94 1.26
 -5 8 0 2.75 1.09
 -5 8 0 2.37 0.95
 5 -8 0 2.19 1.08
 -5 8 -1 26.47 2.15
 -5 8 -1 30.33 2.42
 5 -8 1 22.44 3.04
 5 -8 1 27.16 2.43
 -5 8 -1 30.95 2.33
 5 -8 1 25.18 2.23
 -5 8 -2 7.67 1.05
 -5 8 -2 6.93 1.17
 5 -8 2 7.52 1.42
 5 -8 2 8.25 1.97
 -5 8 -2 5.23 1.21
 5 -8 2 6.77 1.19
 -5 8 -3 23.49 1.93
 5 -8 3 19.48 2.87
 5 -8 3 18.7 1.94
 -5 8 -3 22.44 2
 5 -8 3 18.47 1.81
 -5 8 -3 25.61 1.83
 5 -8 3 19.57 2.7
 -5 8 -4 104.4 6.31
 5 -8 4 88.15 7.38
 5 -8 4 87.37 6.23
 5 -8 4 104.55 6.41
 5 -8 4 85.18 7.2
 -5 8 -4 104.8 6.37
 -5 8 -4 106.87 6.24
 -5 8 -5 1.93 0.82
 -5 8 -5 1.02 1.02
 5 -8 5 1.38 0.99
 -5 8 -5 1.07 1.14
 5 -8 5 1.36 1.22
 -5 8 -5 1.91 0.93
 -5 8 -6 60.82 3.95
 5 -8 6 60.78 3.95
 -5 8 -6 62.51 4.02
 -5 8 -6 59.4 3.85
 -5 8 -7 3.34 0.84
 -5 8 -7 4.44 1.05
 5 -8 7 2.64 0.87
 -5 8 -7 3.49 1.03
 5 -8 7 1.99 0.83
 -5 8 -8 33.66 2.17
 -5 8 -8 30.88 2.03
 -5 8 -9 -0.38 0.64
 -5 8 -9 -0.25 0.56
 -5 8 -10 1.31 0.49
 -5 8 -10 1.52 0.41
 -5 7 14 0.21 0.42
 -5 7 14 0.4 0.46
 5 -7 -13 1.45 0.77
 5 -7 -13 1.1 0.76
 -5 7 13 0.33 0.63
 -5 7 13 1.1 0.66
 -5 7 12 0.86 0.67
 5 -7 -12 0.2 0.93
 -5 7 12 1.06 0.79
 -5 7 12 1.97 0.82
 -5 7 11 25.8 2.17
 5 -7 -11 30.37 2.35
 5 -7 -11 26.77 2.39
 -5 7 11 25.82 2.2
 -5 7 10 25.95 2.07
 -5 7 10 22.68 1.93
 5 -7 -10 27.54 2.27
 -5 7 10 29.97 2.15
 -5 7 10 23.62 1.94
 -5 7 10 23.98 2.11
 5 -7 -10 24.5 2.19
 -5 7 9 7.84 1.18
 -5 7 9 6.73 1.08
 5 -7 -9 10.86 1.42
 5 -7 -9 8.27 1.49
 -5 7 9 8.01 1.25
 -5 7 9 5.19 1.2
 -5 7 9 8.65 1.09
 5 -7 -9 6.79 1.39
 -5 7 8 14.43 1.52
 -5 7 8 13.16 1.47
 5 -7 -8 15.75 1.67
 5 -7 -8 14.67 1.77
 5 -7 -8 10.9 1.42
 -5 7 8 19.14 1.68
 -5 7 8 15.11 1.64
 -5 7 8 12.59 1.43
 -5 7 7 5.12 1.06
 -5 7 7 5.84 1.11
 5 -7 -7 3.43 1.12
 5 -7 -7 3.05 1.23
 5 -7 -7 2.95 1.11
 -5 7 7 4.34 1.15
 -5 7 7 3.36 1.1
 -5 7 7 3.46 0.94
 5 -7 -7 4.45 0.98
 5 -7 -7 5.71 1.29
 -5 7 6 1.45 0.93
 -5 7 6 1.44 0.91
 5 -7 -6 0.49 0.96
 5 -7 -6 1.44 1.15
 -5 7 6 3.31 1.08
 -5 7 6 1.82 0.98
 -5 7 6 1.27 0.83
 5 -7 -6 1.66 0.92
 5 -7 -6 1.52 1.13
 -5 7 5 12.74 1.39
 -5 7 5 10.46 1.33
 5 -7 -5 10.86 1.51
 -5 7 5 11.84 1.99
 5 -7 -5 7.52 1.64
 -5 7 5 11.72 1.4
 -5 7 5 9.13 1.33
 5 -7 -5 7.18 1.98
 -5 7 5 8.61 1.38
 -5 7 5 11.53 1.32
 5 -7 -5 10.61 1.32
 5 -7 -5 9.84 1.47
 -5 7 4 53.38 3.54
 -5 7 4 47.82 3.53
 -5 7 4 58.8 4.67
 5 -7 -4 46.19 3.52
 5 -7 -4 42.84 4.29
 -5 7 4 59.43 3.64
 -5 7 4 48.96 3.51
 5 -7 -4 44.34 4.53
 -5 7 4 48.33 3.47
 -5 7 4 45.96 3.54
 5 -7 -4 54.57 3.56
 5 -7 -4 51.25 3.58
 -5 7 3 44.51 3.17
 -5 7 3 46.52 3.26
 -5 7 3 52.53 4.37
 5 -7 -3 42.46 3.14
 5 -7 -3 45.74 4.12
 -5 7 3 39.75 3.18
 5 -7 -3 49.66 4.48
 -5 7 3 42.18 3.19
 -5 7 3 45.08 3.17
 -5 7 3 38.97 3.18
 5 -7 -3 48.62 3.24
 5 -7 -3 45.39 3.23
 -5 7 2 14 1.41
 -5 7 2 15.84 1.7
 -5 7 2 15.32 2.31
 5 -7 -2 16.2 2.54
 -5 7 2 15.67 1.69
 -5 7 2 17.92 1.63
 5 -7 -2 16.28 1.63
 -5 7 1 16.89 1.66
 -5 7 1 17.1 1.86
 -5 7 1 19.02 2.57
 5 -7 -1 14.27 2.56
 -5 7 1 20.32 1.89
 -5 7 1 20.33 1.81
 5 -7 -1 20.02 2.86
 5 -7 -1 19.49 1.9
 5 -7 -1 25.29 1.73
 -5 7 0 5.18 1.01
 -5 7 0 5.37 1.23
 -5 7 0 3.53 1.5
 5 -7 0 6.03 1.95
 -5 7 0 3.54 1.15
 -5 7 0 4.64 1.13
 5 -7 0 4.42 1.65
 -5 7 0 5.4 1.06
 5 -7 0 5.57 1.16
 -5 7 -1 23.76 1.97
 -5 7 -1 20.62 2.07
 -5 7 -1 19.6 2.68
 5 -7 1 17.05 2.83
 5 -7 1 22.42 3.09
 -5 7 -1 22.26 2.02
 -5 7 -1 24.37 2.07
 5 -7 1 23.35 3.04
 -5 7 -1 22.18 2
 5 -7 1 25.11 2.02
 -5 7 -2 54.69 3.69
 -5 7 -2 52.17 3.82
 5 -7 2 50.23 4.84
 5 -7 2 57 4.93
 -5 7 -2 52.56 3.83
 -5 7 -2 52.66 3.72
 -5 7 -2 57.31 3.78
 5 -7 2 51.82 3.66
 -5 7 -2 53.42 3.56
 -5 7 -3 53.83 3.65
 5 -7 3 52.42 3.69
 5 -7 3 50.59 4.78
 -5 7 -3 57.75 3.84
 -5 7 -3 50.26 3.59
 -5 7 -3 58.23 3.73
 5 -7 3 46.02 3.5
 -5 7 -3 51.08 3.51
 -5 7 -4 7.76 1.1
 -5 7 -4 5.11 1.16
 5 -7 4 6.56 1.19
 -5 7 -4 6.97 1.31
 -5 7 -4 6.43 1.22
 5 -7 4 4.31 0.98
 -5 7 -5 61.47 4.03
 5 -7 5 50.94 5.01
 5 -7 5 60.92 5.09
 -5 7 -5 55.72 4.08
 -5 7 -5 63.35 4.09
 -5 7 -5 57.72 3.92
 -5 7 -6 8.91 1.18
 5 -7 6 6.07 1.8
 5 -7 6 8.93 1.29
 5 -7 6 5.99 1.77
 -5 7 -6 10.29 1.34
 5 -7 6 7.71 1.75
 -5 7 -7 0.19 0.83
 -5 7 -7 0.07 1.06
 5 -7 7 2.19 0.85
 -5 7 -8 4.87 0.98
 -5 7 -8 5.26 1.09
 5 -7 8 4.9 0.88
 -5 7 -9 15.53 1.43
 5 -7 9 14.33 1.22
 5 -7 9 17.01 1.41
 -5 7 -9 17.19 1.4
 -5 7 -10 0.71 0.61
 5 -7 10 0.51 0.49
 -5 7 -10 0.04 0.59
 -5 7 -11 3.28 0.49
 -5 6 15 4.48 0.62
 5 -6 -14 0.05 0.66
 -5 6 14 1.42 0.56
 -5 6 14 0.48 0.66
 5 -6 -14 0.6 0.52
 -5 6 13 12.19 1.26
 5 -6 -13 13.5 1.47
 5 -6 -13 13.8 1.47
 -5 6 13 14.97 1.29
 -5 6 13 16.55 1.47
 -5 6 12 3.89 0.82
 5 -6 -12 4.26 1.12
 5 -6 -12 3.55 1.05
 -5 6 12 3.7 0.95
 -5 6 12 3.73 1
 -5 6 11 1.51 0.8
 5 -6 -11 -0.52 1.14
 -5 6 11 0.2 0.87
 -5 6 11 0.71 0.97
 5 -6 -11 0.48 1.08
 -5 6 10 0.88 0.89
 5 -6 -10 2.74 1.2
 5 -6 -10 1.94 1.19
 -5 6 10 -0.15 0.94
 -5 6 10 1.1 1.02
 5 -6 -10 -0.26 1.15
 -5 6 9 7.67 1.21
 -5 6 9 8.11 1.25
 -5 6 9 7.16 1.27
 5 -6 -9 9.78 1.51
 -5 6 8 30.92 2.2
 -5 6 8 22.62 2.11
 5 -6 -8 25.64 2.34
 -5 6 8 27.77 2.2
 -5 6 8 23.3 2.17
 5 -6 -8 23.06 1.96
 5 -6 -8 26.08 2.31
 -5 6 7 4.6 1.05
 -5 6 7 6.41 1.16
 5 -6 -7 6.27 1.38
 -5 6 7 5.02 1.54
 -5 6 7 6.8 1.13
 -5 6 7 5.75 0.95
 5 -6 -7 2.83 1.33
 -5 6 7 7 1.19
 -5 6 7 5.53 0.97
 5 -6 -7 4.73 0.96
 -5 6 6 44.75 3.28
 -5 6 6 48.5 3.37
 -5 6 6 49.81 4.38
 5 -6 -6 48.38 3.46
 5 -6 -6 39.93 3.83
 -5 6 6 47.32 3.33
 -5 6 6 47.04 3.25
 -5 6 6 46.39 3.23
 -5 6 6 41.56 3.34
 5 -6 -6 51.05 3.28
 5 -6 -6 49.87 3.49
 -5 6 5 33.52 2.42
 -5 6 5 27.16 2.4
 5 -6 -5 34.26 2.57
 -5 6 5 35.31 3.43
 5 -6 -5 28.97 3.11
 5 -6 -5 33.27 3.52
 -5 6 5 30.08 2.44
 -5 6 5 26.27 2.73
 -5 6 5 29.33 2.38
 -5 6 5 30.87 2.34
 -5 6 5 28.06 2.44
 5 -6 -5 36.08 2.45
 5 -6 -5 32.13 2.6
 5 -6 -5 35.53 2.86
 -5 6 4 61.72 3.87
 -5 6 4 51.61 3.88
 -5 6 4 62.29 4.98
 5 -6 -4 60.19 3.91
 5 -6 -4 55.18 4.67
 5 -6 -4 53 4.95
 -5 6 4 49.13 4.27
 -5 6 4 57.01 3.87
 -5 6 4 54.23 3.84
 -5 6 4 55.86 3.78
 -5 6 4 50.55 3.87
 5 -6 -4 63.21 3.89
 5 -6 -4 60.24 3.96
 5 -6 -4 60.03 4.37
 -5 6 3 150.8 8.86
 -5 6 3 135.87 8.7
 -5 6 3 147.45 8.91
 -5 6 3 147.75 10.06
 5 -6 -3 137.72 8.83
 5 -6 -3 160.51 10
 5 -6 -3 154.75 10.18
 -5 6 3 120.23 9.3
 -5 6 3 137.28 8.86
 -5 6 3 148.04 8.89
 -5 6 3 150.28 8.82
 -5 6 3 136.31 8.87
 5 -6 -3 164.68 8.89
 5 -6 -3 147.17 8.9
 5 -6 -3 139.73 9.73
 -5 6 2 0.15 0.86
 -5 6 2 1.92 0.79
 -5 6 2 1.75 1
 -5 6 2 2.01 1.16
 5 -6 -2 1.4 1.45
 -5 6 2 0.39 0.94
 -5 6 2 1.4 1.08
 -5 6 2 1.85 0.99
 -5 6 2 0.78 0.79
 5 -6 -2 2.43 1.07
 5 -6 -2 2.42 1.41
 -5 6 1 46.8 3.23
 -5 6 1 43.95 3.41
 -5 6 1 45.59 4.34
 5 -6 -1 54.55 4.5
 5 -6 -1 49.3 4.52
 -5 6 1 51.95 3.95
 -5 6 1 47.39 3.41
 -5 6 1 47.01 3.3
 5 -6 -1 50.3 3.38
 5 -6 -1 47.44 3.33
 5 -6 -1 46.24 4.22
 -5 6 0 20.63 1.75
 -5 6 0 19.97 1.89
 -5 6 0 20.37 2.69
 5 -6 0 21.73 2.9
 5 -6 0 20.85 2.96
 -5 6 0 18.78 1.85
 -5 6 0 19.6 2.22
 -5 6 0 18.67 1.92
 -5 6 0 20.62 1.81
 5 -6 0 23.18 1.91
 -5 6 -1 0.35 0.87
 -5 6 -1 0.44 0.96
 -5 6 -1 1.88 1.36
 5 -6 1 1.31 1.59
 -5 6 -1 -0.7 1.03
 -5 6 -1 1.01 0.89
 -5 6 -1 2.68 1.18
 -5 6 -1 1 0.84
 5 -6 1 0.7 0.97
 -5 6 -2 1.08 0.74
 -5 6 -2 0.07 0.95
 -5 6 -2 1.55 1.08
 -5 6 -2 -0.28 1.4
 5 -6 2 0.26 1.54
 5 -6 2 2.83 1.61
 -5 6 -2 -0.18 0.99
 -5 6 -2 1.18 1.15
 -5 6 -2 2.8 0.99
 5 -6 2 1.18 0.91
 -5 6 -3 0.71 0.77
 -5 6 -3 0.68 0.91
 -5 6 -3 0.28 1.37
 5 -6 3 -0.26 1.53
 -5 6 -3 1.01 1.06
 -5 6 -3 -1.14 1.04
 -5 6 -3 0.17 0.95
 5 -6 3 -0.93 0.9
 -5 6 -4 33.89 2.57
 5 -6 4 37.58 3.76
 5 -6 4 30.2 3.43
 -5 6 -4 33.82 2.66
 -5 6 -4 28.71 2.56
 -5 6 -4 32.07 2.57
 5 -6 4 32.03 2.41
 -5 6 -4 36.66 2.48
 -5 6 -5 17.75 1.72
 5 -6 5 18.61 2.74
 -5 6 -5 19.65 1.92
 -5 6 -5 19.62 1.85
 -5 6 -6 92.93 5.74
 5 -6 6 85.13 6.8
 -5 6 -6 92.45 5.83
 5 -6 6 81.38 6.69
 5 -6 6 81.75 6.67
 -5 6 -6 88.92 5.68
 -5 6 -7 140.63 8.2
 5 -6 7 116.4 9.11
 5 -6 7 132.45 8.15
 -5 6 -7 132.83 8.28
 5 -6 7 125.39 9.16
 -5 6 -7 132.8 8.14
 -5 6 -8 20.18 1.88
 5 -6 8 21.16 1.76
 -5 6 -8 26.04 2.07
 5 -6 8 20.51 2.56
 -5 6 -8 20.7 1.84
 -5 6 -9 30.33 2.28
 5 -6 9 31.04 2.26
 -5 6 -9 30.16 2.28
 -5 6 -10 2.97 0.79
 5 -6 10 3.92 0.69
 -5 6 -10 4.48 0.83
 -5 6 -11 0.16 0.5
 -5 6 -11 -0.38 0.54
 -5 5 16 5.76 0.66
 5 -5 -15 15.56 1.41
 -5 5 15 25.15 1.6
 -5 5 14 15.05 1.27
 5 -5 -14 16.52 1.47
 5 -5 -14 14.06 1.39
 -5 5 14 12.92 1.21
 5 -5 -14 16.33 1.28
 -5 5 14 13.91 1.43
 -5 5 13 -0.35 0.77
 5 -5 -13 -0.91 0.94
 5 -5 -13 -0.07 0.95
 -5 5 13 -0.1 0.73
 -5 5 13 0.14 0.93
 -5 5 12 -1.05 0.89
 5 -5 -12 1.29 1.1
 5 -5 -12 1.09 1.06
 -5 5 12 0.86 0.8
 -5 5 12 0.48 1.01
 5 -5 -12 0.44 0.97
 -5 5 11 0.31 0.88
 5 -5 -11 -0.46 1.13
 -5 5 11 0.68 0.85
 -5 5 11 1.2 1
 5 -5 -11 -0.91 1.09
 -5 5 10 1.31 0.93
 5 -5 -10 1.23 1.21
 -5 5 10 0.29 0.86
 -5 5 10 3.98 1.11
 5 -5 -10 2.02 1.17
 -5 5 9 11.13 1.45
 -5 5 9 11 1.37
 -5 5 9 12.93 1.51
 5 -5 -9 13.22 1.7
 -5 5 8 32.05 2.58
 5 -5 -8 32.79 2.74
 -5 5 8 32.22 2.49
 -5 5 8 31.42 2.59
 5 -5 -8 33.67 2.39
 5 -5 -8 34.87 2.7
 -5 5 7 26.2 2.01
 -5 5 7 21.36 2.05
 5 -5 -7 28.75 2.28
 5 -5 -7 27.14 3
 -5 5 7 21.95 1.99
 -5 5 7 21.22 2.28
 -5 5 7 22.97 1.92
 5 -5 -7 27.56 2.01
 5 -5 -7 25.27 2.33
 -5 5 6 9.01 1.12
 5 -5 -6 7.86 1.21
 -5 5 6 7.77 1.16
 5 -5 -6 7.75 1.33
 5 -5 -6 7.03 1.55
 5 -5 -6 5.79 1.8
 5 -5 -6 4.83 1.27
 -5 5 6 7.54 1.12
 -5 5 6 4.78 1.14
 -5 5 6 8.43 1.07
 5 -5 -6 6.36 1.09
 -5 5 5 101.06 6.07
 -5 5 5 91.78 5.92
 -5 5 5 93.45 6.13
 5 -5 -5 102.81 6.21
 5 -5 -5 96.8 7.16
 -5 5 5 92 6.51
 5 -5 -5 98.38 6.13
 -5 5 5 97 6.08
 -5 5 5 95.36 6.07
 5 -5 -5 98.49 6.52
 5 -5 -5 95.74 6.79
 -5 5 4 104.39 6.2
 -5 5 4 97.07 6.07
 -5 5 4 91.62 6.24
 5 -5 -4 107.34 6.28
 5 -5 -4 100.84 7.34
 -5 5 4 96.09 6.7
 5 -5 -4 99.1 6.23
 -5 5 4 89.98 6.17
 -5 5 4 100.99 6.22
 5 -5 -4 99.73 6.63
 5 -5 -4 110.54 7.1
 5 -5 -3 14.24 2.11
 -5 5 3 12.98 1.42
 -5 5 3 16.5 1.39
 5 -5 -3 15.02 2.14
 -5 5 3 15.13 1.55
 -5 5 3 13.44 1.36
 5 -5 -3 17.85 1.53
 5 -5 -3 16.47 2.5
 5 -5 -3 15.64 1.54
 -5 5 3 13.5 1.46
 -5 5 3 15.86 1.85
 -5 5 3 15.81 1.51
 -5 5 3 15.51 1.39
 -5 5 2 19.6 1.67
 5 -5 -2 17.84 2.4
 -5 5 2 17.36 1.63
 -5 5 2 18.77 1.75
 5 -5 -2 23.33 1.62
 5 -5 -2 17.1 1.63
 -5 5 2 18.35 1.7
 -5 5 2 20.26 1.73
 -5 5 2 18.26 1.58
 5 -5 -1 5.72 1.68
 -5 5 1 2.51 0.89
 5 -5 -1 1.49 1.27
 -5 5 1 4.67 1.03
 -5 5 1 3.58 0.82
 5 -5 -1 2.89 1.68
 5 -5 -1 3.86 0.86
 -5 5 1 2.77 0.99
 -5 5 1 5.37 1.04
 -5 5 1 2.76 0.97
 -5 5 1 2.98 0.76
 5 -5 0 0.44 1.28
 -5 5 0 0.89 0.78
 -5 5 0 2.15 0.77
 5 -5 0 1.45 1.45
 -5 5 0 0.54 0.81
 -5 5 0 2.01 0.89
 -5 5 0 2.5 0.93
 -5 5 0 1.68 0.76
 -5 5 -1 45.41 3.21
 -5 5 -1 48.23 3.11
 5 -5 1 54.8 4.41
 5 -5 1 49.21 4.33
 -5 5 -1 44.17 3.69
 -5 5 -1 43.91 3.29
 -5 5 -1 43.58 3.22
 -5 5 -1 42.58 3.17
 5 -5 1 53.71 3.27
 -5 5 -2 -0.07 0.89
 -5 5 -2 0.52 0.96
 5 -5 2 0.24 1.47
 5 -5 2 -0.48 1.47
 -5 5 -2 1.08 0.88
 -5 5 -2 0.5 0.92
 -5 5 -2 -0.76 0.85
 -5 5 -2 0.07 0.76
 5 -5 2 0.13 0.84
 5 -5 2 0.69 1.33
 -5 5 -3 9.45 1.11
 -5 5 -3 7.01 1.29
 5 -5 3 6.73 1.87
 5 -5 3 9.08 1.94
 -5 5 -3 8.17 1.32
 -5 5 -3 9.04 1.43
 -5 5 -3 9.98 1.26
 -5 5 -3 12.82 1.36
 5 -5 3 11.19 1.23
 5 -5 3 7.52 1.85
 -5 5 -4 30.06 2.4
 -5 5 -4 31.43 2.52
 5 -5 4 27.78 3.22
 5 -5 4 23.67 3.02
 -5 5 -4 27.71 2.48
 -5 5 -4 31.01 2.33
 -5 5 -4 32.65 2.41
 5 -5 4 27.93 2.2
 -5 5 -4 31.83 2.27
 -5 5 -5 39.91 2.97
 5 -5 5 38.98 3.98
 5 -5 5 37.76 3.81
 -5 5 -5 43.79 3.09
 -5 5 -5 42.06 3.02
 -5 5 -5 39.79 2.89
 -5 5 -6 114.81 7.33
 5 -5 6 105.64 8.33
 -5 5 -6 117.15 7.45
 5 -5 6 122.29 8.52
 -5 5 -6 121.99 7.3
 -5 5 -7 53.16 3.45
 5 -5 7 46.13 4.33
 -5 5 -7 48.09 3.52
 5 -5 7 46.61 4.3
 5 -5 7 46.22 4.24
 -5 5 -7 47.12 3.37
 -5 5 -8 1.25 0.87
 -5 5 -8 1.48 0.96
 5 -5 8 1.93 1.27
 5 -5 8 -0.23 1.29
 5 -5 8 2.37 0.76
 -5 5 -8 2.23 1.12
 5 -5 8 1.11 1.16
 -5 5 -9 7.03 1.09
 -5 5 -9 5.85 1.03
 -5 5 -10 3.38 0.82
 5 -5 10 2.18 0.66
 -5 5 -10 1.69 0.85
 -5 5 -11 0.33 0.46
 -5 5 -11 -0.04 0.63
 -5 5 -12 2.1 0.51
 5 -4 -16 6.2 0.69
 -5 4 15 2.66 0.67
 5 -4 -15 2.4 0.67
 5 -4 -15 3.11 0.78
 5 -4 -15 2.35 0.65
 -5 4 14 8.21 1.05
 5 -4 -14 7.26 1.11
 5 -4 -14 6.62 1.09
 5 -4 -14 7.74 1.11
 5 -4 -14 5.93 1.01
 -5 4 13 6.26 1.1
 5 -4 -13 4.49 1.11
 5 -4 -13 4.82 1.18
 5 -4 -13 4.17 1.08
 5 -4 -13 4.02 0.94
 5 -4 -13 6.44 1.06
 -5 4 12 18.22 1.79
 5 -4 -12 19.53 1.94
 -5 4 12 18.01 1.57
 5 -4 -12 16.41 1.72
 5 -4 -12 19.49 1.79
 -5 4 11 24.91 2.12
 5 -4 -11 26 2.26
 -5 4 11 22.45 1.93
 5 -4 -11 24.72 2.14
 -5 4 10 -0.26 0.99
 5 -4 -10 -0.38 1.15
 -5 4 10 1.15 1.02
 -5 4 10 -0.74 0.81
 -5 4 10 -0.55 0.85
 5 -4 -10 0.86 1.1
 -5 4 9 53.98 3.82
 -5 4 9 58.5 4.87
 5 -4 -9 52.25 3.93
 -5 4 9 52.97 3.68
 -5 4 9 53.21 3.78
 -5 4 9 57.16 3.85
 5 -4 -9 60.45 3.93
 -5 4 8 28.33 2.41
 -5 4 8 35.05 3.36
 5 -4 -8 28.47 3.05
 5 -4 -8 29.14 2.51
 -5 4 8 30.24 2.3
 -5 4 8 30.7 2.43
 5 -4 -8 33.55 2.6
 -5 4 7 4.09 1.05
 -5 4 7 5.27 0.84
 5 -4 -7 6.11 1.25
 -5 4 7 6.71 1.57
 5 -4 -7 5.46 1.54
 -5 4 7 5.6 0.96
 -5 4 7 5.76 1.08
 -5 4 7 5.15 0.88
 -5 4 7 6.77 1.13
 -5 4 6 16.41 1.54
 5 -4 -6 18.64 2.12
 5 -4 -6 16.13 1.75
 -5 4 6 19.36 1.48
 5 -4 -6 19 2.28
 -5 4 6 18 1.73
 5 -4 -6 22.13 1.87
 -5 4 6 18.77 2.46
 5 -4 -6 16.97 2.41
 5 -4 -6 19.69 1.76
 -5 4 6 15.38 1.55
 -5 4 6 18.71 1.92
 -5 4 6 18.39 1.6
 -5 4 6 19.67 1.75
 -5 4 5 16.29 1.4
 5 -4 -5 19.03 2.13
 5 -4 -5 16.08 1.65
 -5 4 5 16.26 1.35
 5 -4 -5 10.82 1.97
 -5 4 5 13.47 1.5
 5 -4 -5 16.05 1.63
 -5 4 5 22.43 2.44
 5 -4 -5 18.2 2.33
 5 -4 -5 15.1 1.58
 -5 4 5 16.11 1.79
 -5 4 5 16.17 1.5
 -5 4 5 13.39 1.5
 -5 4 4 58.23 3.91
 -5 4 4 58.46 4.03
 -5 4 4 60.99 3.87
 5 -4 -4 57.17 3.96
 -5 4 4 66.79 4.99
 5 -4 -4 69.25 4.12
 5 -4 -4 64.87 5.09
 -5 4 4 60.34 4.42
 5 -4 -4 61.58 4.03
 -5 4 4 56.48 4.03
 5 -4 -4 59.35 4.77
 5 -4 -4 62.27 4.27
 5 -4 -4 66.7 4.76
 5 -4 -3 7.89 1.58
 -5 4 3 7.63 0.98
 5 -4 -3 10.39 1.08
 5 -4 -3 7.13 1.56
 -5 4 3 7.26 1.63
 5 -4 -3 8.48 1.16
 5 -4 -3 11.55 1.98
 5 -4 -3 8.93 1.19
 -5 4 3 8.03 1.3
 -5 4 2 18.41 1.58
 5 -4 -2 18.87 2.28
 5 -4 -2 18.1 1.54
 5 -4 -2 20.62 1.65
 -5 4 2 18.88 2.43
 5 -4 -2 19.79 1.65
 5 -4 -1 32.98 2.49
 -5 4 1 40.93 3.6
 5 -4 -1 43.18 3.75
 -5 4 1 37.94 3.07
 5 -4 -1 37.94 2.6
 5 -4 -1 36.84 3.44
 5 -4 -1 46.58 3.63
 -5 4 0 11.78 1.4
 -5 4 0 13.74 1.52
 5 -4 0 16.03 2.11
 -5 4 0 14.26 1.33
 -5 4 0 13.74 2.14
 5 -4 0 18.26 2.4
 5 -4 0 18.96 1.34
 -5 4 0 16.26 1.51
 -5 4 0 16.86 1.83
 5 -4 1 16.32 2.35
 -5 4 -1 17.12 1.62
 -5 4 -1 19.61 1.74
 -5 4 -1 20.06 1.54
 5 -4 1 17.17 2.3
 -5 4 -1 17.62 2.45
 5 -4 1 19.19 2.56
 -5 4 -1 17.54 1.69
 -5 4 -1 17.62 2.01
 -5 4 -1 19.99 1.69
 -5 4 -1 19.89 1.57
 5 -4 2 0.64 1.26
 5 -4 2 0.38 1.06
 -5 4 -2 1.2 0.95
 -5 4 -2 0.59 0.66
 -5 4 -2 2.22 1.32
 5 -4 2 0.44 1.25
 -5 4 -2 1.14 0.9
 -5 4 -2 -0.43 0.87
 -5 4 -2 1.44 0.86
 -5 4 -2 1.06 0.7
 5 -4 3 10.01 1.96
 -5 4 -3 15.18 1.5
 -5 4 -3 16.02 1.31
 5 -4 3 10.74 1.83
 -5 4 -3 12.52 1.56
 -5 4 -3 15.07 2.25
 5 -4 3 13.05 2.16
 5 -4 3 14.28 2.23
 -5 4 -3 13.52 1.54
 -5 4 -3 15 1.71
 -5 4 -3 16.58 1.44
 -5 4 -3 14.93 1.45
 -5 4 -4 2.37 0.84
 -5 4 -4 2.07 0.97
 -5 4 -4 3.18 1.1
 -5 4 -4 1.65 1.32
 5 -4 4 5.31 1.58
 5 -4 4 2.91 1.44
 -5 4 -4 3.12 1.04
 -5 4 -4 2.72 0.9
 -5 4 -4 3.61 0.96
 5 -4 4 1.91 0.78
 5 -4 4 2.63 1.41
 -5 4 -5 16.24 1.61
 -5 4 -5 16.67 2.49
 5 -4 5 16.31 2.36
 5 -4 5 9.77 2.02
 -5 4 -5 16.25 1.74
 -5 4 -5 16.74 1.52
 -5 4 -6 27.28 2.2
 5 -4 6 30.03 3.11
 5 -4 6 22.13 2.69
 -5 4 -6 26.52 2.31
 -5 4 -6 26.84 2.13
 -5 4 -7 52.1 3.69
 5 -4 7 46.9 4.51
 -5 4 -7 53.82 3.85
 5 -4 7 58.35 4.71
 5 -4 7 59.17 4.71
 -5 4 -7 56.57 3.72
 -5 4 -8 -0.73 0.96
 5 -4 8 -1.65 1.25
 5 -4 8 0.22 1.18
 5 -4 8 0.22 1.05
 -5 4 -8 -0.07 0.86
 -5 4 -9 66.82 4.05
 -5 4 -9 61.42 4.11
 -5 4 -10 1.54 0.73
 5 -4 10 1.23 0.63
 -5 4 -10 0.42 0.83
 -5 4 -11 0.73 0.72
 -5 4 -12 15.27 1.2
 -5 4 -12 14.04 1.2
 -5 3 17 8.56 0.78
 -5 3 16 9.76 0.94
 5 -3 -16 10.12 1.06
 -5 3 16 10.56 1.04
 5 -3 -16 9.59 0.99
 -5 3 15 1.3 0.76
 5 -3 -15 1.9 0.83
 -5 3 15 1.43 0.82
 5 -3 -15 2.3 0.8
 5 -3 -15 0.85 0.67
 -5 3 14 40.06 2.9
 5 -3 -14 39.42 2.89
 5 -3 -14 41.76 2.89
 5 -3 -14 37.89 2.93
 -5 3 14 41.95 2.95
 5 -3 -14 41.88 2.87
 -5 3 13 0.87 0.96
 5 -3 -13 0.39 0.99
 -5 3 13 0.41 0.79
 5 -3 -13 -1.19 0.99
 -5 3 13 0.24 0.9
 5 -3 -13 -0.59 0.85
 -5 3 12 2.47 1.04
 5 -3 -12 2.62 1.21
 -5 3 12 2.41 0.91
 5 -3 -12 1.33 1.01
 -5 3 12 0.34 0.97
 5 -3 -12 1.49 0.96
 5 -3 -12 0.7 0.9
 -5 3 11 51.11 3.6
 5 -3 -11 49.87 3.65
 -5 3 11 50.14 3.53
 5 -3 -11 48.05 3.5
 -5 3 11 53.29 3.6
 5 -3 -11 48.72 3.48
 5 -3 -11 48.97 3.52
 -5 3 10 19.87 1.86
 5 -3 -10 17.47 1.94
 -5 3 10 21.59 2.56
 5 -3 -10 19.53 1.84
 -5 3 10 17.84 1.81
 5 -3 -10 19.59 1.88
 5 -3 -10 16.02 1.69
 -5 3 10 21.26 1.9
 -5 3 9 19.96 1.87
 5 -3 -9 18.76 2.01
 -5 3 9 22.31 2.66
 5 -3 -9 19.86 1.96
 -5 3 9 21.72 1.92
 -5 3 9 20.11 1.89
 5 -3 -9 20.45 1.77
 5 -3 -8 19.24 2.25
 -5 3 8 21.21 1.91
 -5 3 8 18.17 2.48
 5 -3 -8 26.08 2.63
 5 -3 -8 21.57 1.99
 -5 3 8 22.11 1.94
 -5 3 8 20.82 1.88
 5 -3 -7 14.71 1.9
 -5 3 7 13.6 1.47
 -5 3 7 13.13 1.24
 5 -3 -7 16.46 1.69
 -5 3 7 13.99 2.11
 -5 3 7 12.26 1.42
 5 -3 -7 14.84 2.12
 5 -3 -7 15.71 1.6
 -5 3 7 17.24 1.63
 -5 3 7 15.31 1.66
 -5 3 7 17.14 1.57
 5 -3 -6 2.92 0.92
 5 -3 -6 3.94 1.24
 -5 3 6 4.04 1.25
 -5 3 6 1.99 0.8
 5 -3 -6 1.41 1.15
 -5 3 6 1.78 0.95
 -5 3 6 2.92 0.93
 -5 3 6 1.95 0.82
 5 -3 -5 12.69 1.29
 5 -3 -5 12.52 1.83
 -5 3 5 12.46 1.96
 -5 3 5 10.86 1.37
 5 -3 -5 15.2 1.41
 -5 3 5 11.47 1.36
 -5 3 5 11.01 1.5
 5 -3 -4 23.08 1.9
 5 -3 -4 25.8 2.63
 -5 3 4 28.48 2.76
 -5 3 4 24.57 2.05
 5 -3 -4 25.4 1.98
 -5 3 4 22.18 2.22
 5 -3 -4 24.93 2.03
 5 -3 -3 1.33 0.72
 5 -3 -3 2.31 1.18
 -5 3 3 2.54 1.28
 -5 3 3 2.44 0.86
 -5 3 3 1.41 0.87
 5 -3 -3 1.67 1.29
 5 -3 -2 52.91 3.45
 -5 3 2 53.3 4.36
 -5 3 2 53.68 3.62
 5 -3 -2 50.42 4.33
 5 -3 -1 3.15 0.68
 5 -3 -1 2.66 1.19
 -5 3 1 3.2 1.24
 -5 3 1 3.5 1.03
 5 -3 -1 2.19 1.4
 5 -3 0 5.19 0.73
 5 -3 0 4.08 1.24
 -5 3 0 4.54 1.41
 -5 3 0 5.88 1.13
 5 -3 0 8 1.56
 -5 3 -1 185.25 11.68
 -5 3 -1 181.91 11.11
 5 -3 1 173.86 11.48
 5 -3 1 166.96 11.35
 5 -3 1 178.32 11.52
 5 -3 2 1.96 1.23
 -5 3 -2 3.4 0.88
 -5 3 -2 4.7 1.01
 5 -3 2 7.11 1.4
 -5 3 -2 2.05 1.39
 5 -3 2 3.88 1.52
 -5 3 -2 2.88 0.92
 5 -3 2 2.97 1.12
 5 -3 3 12.83 2.07
 -5 3 -3 14.51 1.53
 -5 3 -3 17.1 1.35
 -5 3 -3 17.28 1.65
 5 -3 3 17.19 2.03
 5 -3 3 14.31 2.1
 -5 3 -3 15.91 1.56
 -5 3 -3 17.34 1.78
 -5 3 -3 16.74 1.55
 5 -3 3 16.21 1.98
 5 -3 4 -0.81 1.19
 -5 3 -4 1.07 0.83
 5 -3 4 -1.35 1.01
 -5 3 -4 -0.08 0.91
 -5 3 -4 -1.29 1.29
 5 -3 4 0.2 1.29
 5 -3 4 1.17 1.1
 -5 3 -4 -0.23 0.84
 -5 3 -4 0.37 0.78
 -5 3 -5 55.02 3.58
 -5 3 -5 55.47 4.8
 5 -3 5 56.62 4.42
 -5 3 -5 50.09 3.64
 5 -3 5 51.22 4.37
 -5 3 -5 50.81 3.5
 -5 3 -6 509.59 29.51
 -5 3 -6 496.37 30.92
 5 -3 6 515.1 30.59
 -5 3 -6 495.39 29.61
 -5 3 -6 505.22 29.5
 -5 3 -7 29.34 2.4
 5 -3 7 33.22 3.2
 -5 3 -7 32.1 2.59
 5 -3 7 34.19 3.32
 5 -3 7 31.9 3.2
 -5 3 -7 33.86 2.45
 -5 3 -8 9.97 1.2
 5 -3 8 8.83 1.69
 5 -3 8 9.15 1.72
 -5 3 -8 8.68 1.23
 -5 3 -9 157.71 9.72
 5 -3 9 173.51 10.85
 5 -3 9 150.44 10.63
 -5 3 -9 169.29 9.86
 5 -3 10 12.76 1.94
 -5 3 -10 13.89 1.43
 -5 3 -11 20.25 1.65
 -5 3 -12 5.49 0.78
 -5 3 -12 4.78 0.78
 -5 3 -13 14.51 1.07
 -5 2 17 3.05 0.5
 5 -2 -17 2.52 0.52
 -5 2 17 2.31 0.52
 5 -2 -17 2.09 0.53
 -5 2 16 21.73 1.51
 5 -2 -16 16.62 1.53
 -5 2 16 16.85 1.48
 5 -2 -16 17.22 1.5
 -5 2 15 0.61 0.81
 -5 2 15 0.7 0.64
 5 -2 -15 0.52 0.88
 -5 2 15 0.73 0.79
 5 -2 -15 -1.25 0.8
 -5 2 14 30.26 2.34
 5 -2 -14 26.36 2.2
 5 -2 -14 28.61 2.22
 -5 2 14 29.18 2.23
 5 -2 -14 31.34 2.4
 -5 2 14 28.65 2.26
 5 -2 -14 27.46 2.28
 -5 2 13 4.4 1.16
 5 -2 -13 5.76 1.21
 -5 2 13 5.8 1.1
 5 -2 -13 3.86 1.16
 -5 2 13 5.33 1.13
 5 -2 -13 5.73 1.18
 -5 2 12 1.67 1.03
 5 -2 -12 3.11 1.08
 -5 2 12 1.79 0.98
 5 -2 -12 2.22 1.13
 -5 2 12 2.8 1.01
 5 -2 -12 2.6 1.05
 -5 2 11 2.23 1.03
 5 -2 -11 3.43 1.21
 -5 2 11 -0.18 1.02
 5 -2 -11 1.4 1.03
 -5 2 11 1.2 1.03
 5 -2 -11 1.55 1.07
 5 -2 -11 0.26 0.94
 -5 2 10 153.2 9.85
 -5 2 10 172.96 10.97
 5 -2 -10 166.21 9.98
 -5 2 10 167.78 9.91
 5 -2 -10 157.39 9.82
 5 -2 -10 155.85 9.81
 -5 2 10 161.27 9.87
 5 -2 -9 14.26 1.67
 -5 2 9 15.43 2.15
 5 -2 -9 13.62 1.57
 -5 2 9 15.2 1.56
 -5 2 9 12.06 1.46
 5 -2 -9 12.34 1.44
 -5 2 9 10.6 1.58
 5 -2 -8 -0.15 0.91
 5 -2 -8 0.66 0.86
 -5 2 8 -0.22 1.09
 -5 2 8 0.21 0.8
 5 -2 -8 1.47 1.12
 5 -2 -8 0.23 0.98
 -5 2 8 -0.32 0.81
 -5 2 8 1.06 0.83
 5 -2 -8 0.44 0.78
 -5 2 8 0.28 0.7
 -5 2 7 11.9 1.41
 5 -2 -7 15.38 1.85
 -5 2 7 13.51 1.92
 -5 2 7 11.08 1.39
 5 -2 -7 13.48 1.45
 -5 2 7 12.18 1.44
 -5 2 7 11.88 1.36
 5 -2 -6 0.86 0.76
 5 -2 -6 1.53 0.86
 -5 2 6 -0.98 1.13
 -5 2 6 0.98 0.84
 -5 2 6 0.15 0.85
 -5 2 6 -0.86 0.76
 5 -2 -6 -0.22 1.29
 5 -2 -5 29.68 2.35
 -5 2 5 38.56 3.21
 -5 2 5 31.85 2.43
 -5 2 5 32.17 2.71
 5 -2 -5 31.35 3.23
 5 -2 -5 36.7 3.06
 5 -2 -4 71.84 4.6
 -5 2 4 76.82 5.4
 -5 2 4 71.43 4.69
 -5 2 4 75.68 5.05
 5 -2 -4 68.79 5.49
 5 -2 -4 72.04 5.3
 5 -2 -3 2.78 0.75
 5 -2 -3 3.36 1.29
 -5 2 3 4.25 1.22
 -5 2 3 1.08 0.78
 -5 2 3 3.3 0.97
 -5 2 2 124.54 7.81
 5 -2 -2 100.46 7.56
 5 -2 -2 117.58 7.85
 -5 2 1 0.72 1.08
 5 -2 -1 1 0.94
 -5 2 1 0.41 0.78
 5 -2 -1 0.48 0.84
 -5 2 1 -0.12 0.75
 5 -2 -1 0.19 1.09
 5 -2 -1 0.71 0.89
 -5 2 0 0.56 1.18
 5 -2 0 1.17 1
 -5 2 0 0.14 0.79
 5 -2 0 -0.15 0.76
 -5 2 0 -0.25 0.82
 5 -2 0 -0.76 1.09
 5 -2 0 0.17 0.86
 -5 2 -1 99.5 6.78
 5 -2 1 81 6.31
 -5 2 -1 98.65 6.33
 5 -2 1 102.18 6.82
 5 -2 1 95.74 6.6
 5 -2 1 98.12 6.63
 -5 2 -2 202.19 13.1
 -5 2 -2 204.3 12.57
 5 -2 2 208.71 13.01
 5 -2 2 199.87 12.84
 5 -2 2 204 12.87
 5 -2 3 20.54 2.42
 -5 2 -3 23.92 1.87
 5 -2 3 20.7 2.27
 -5 2 -3 21.31 2.6
 -5 2 -3 24.89 1.89
 5 -2 3 23.01 2.42
 5 -2 3 24.92 2.34
 5 -2 4 16.26 2.1
 -5 2 -4 17.6 1.56
 -5 2 -4 17.36 1.6
 5 -2 4 12.52 1.8
 -5 2 -4 14.96 2.19
 5 -2 4 19.68 2.19
 -5 2 -4 17.02 1.58
 -5 2 -4 17.88 1.53
 -5 2 -5 35.37 2.41
 -5 2 -5 34.29 3.45
 5 -2 5 31.24 3
 -5 2 -5 34.07 2.47
 -5 2 -5 28.7 2.29
 5 -2 5 32.39 3.08
 -5 2 -6 47.91 3.11
 -5 2 -6 45.63 4.24
 5 -2 6 39.63 3.78
 -5 2 -6 42.3 3.19
 5 -2 6 54.01 4.02
 -5 2 -6 41.87 3.05
 -5 2 -7 43.2 2.98
 5 -2 7 42.75 3.76
 5 -2 7 43.63 3.81
 -5 2 -7 42.72 3.04
 -5 2 -8 31.52 2.32
 5 -2 8 31.19 3.12
 5 -2 8 30.18 3.07
 -5 2 -8 33.52 2.44
 5 -2 9 11.47 1.79
 5 -2 9 11.01 1.76
 -5 2 -9 10.64 1.31
 5 -2 10 33.49 3.13
 -5 2 -10 32.97 2.46
 -5 2 -11 7.01 1.02
 -5 2 -11 6.24 0.95
 -5 2 -12 53.09 3.32
 -5 2 -12 51.11 3.32
 -5 2 -13 0.6 0.43
 -5 1 17 2.74 0.56
 5 -1 -17 3.43 0.61
 -5 1 17 2.44 0.5
 5 -1 -17 3.05 0.6
 -5 1 16 -0.3 0.72
 5 -1 -16 -0.81 0.81
 -5 1 16 0.27 0.62
 -5 1 15 2.07 0.91
 -5 1 15 2.07 0.8
 5 -1 -15 0.84 0.94
 -5 1 15 0.71 0.77
 5 -1 -15 0.69 0.86
 -5 1 14 3.22 1.09
 5 -1 -14 2.01 0.86
 -5 1 14 2.67 0.98
 5 -1 -14 2.65 1.15
 -5 1 14 3.31 0.99
 5 -1 -14 1.38 1
 -5 1 13 13.28 1.6
 5 -1 -13 13.13 1.56
 -5 1 13 14.43 1.62
 5 -1 -13 12.94 1.65
 -5 1 13 14.47 1.51
 5 -1 -13 16.22 1.69
 5 -1 -12 0.17 1.05
 -5 1 12 1.98 1.06
 5 -1 -12 0.19 1.1
 -5 1 12 0.49 0.9
 -5 1 11 -1.01 1.07
 5 -1 -11 -0.09 1.09
 5 -1 -11 -0.3 0.96
 5 -1 -11 0.73 1.09
 -5 1 11 0.16 0.89
 5 -1 -11 0.67 1.08
 -5 1 10 9.27 1.35
 -5 1 10 11.25 1.88
 5 -1 -10 8.15 1.29
 -5 1 10 10.28 1.41
 5 -1 -10 7.35 1.26
 -5 1 10 8.41 1.23
 5 -1 -10 8.62 1.35
 -5 1 9 18.88 1.83
 5 -1 -9 19.11 1.76
 -5 1 9 17.01 1.72
 -5 1 9 21.83 2.49
 5 -1 -9 19.35 1.82
 5 -1 -9 18.1 1.78
 -5 1 9 20.14 1.75
 5 -1 -9 19.58 1.86
 -5 1 9 19.38 2.1
 -5 1 9 20.26 1.85
 5 -1 -8 0.37 0.85
 -5 1 8 -0.16 0.93
 5 -1 -8 1.3 0.86
 5 -1 -8 -0.42 0.73
 -5 1 8 -0.4 1.08
 -5 1 8 -0.07 0.82
 5 -1 -8 -0.59 0.96
 -5 1 8 0.74 0.94
 -5 1 8 -0.14 0.76
 5 -1 -8 -0.08 0.76
 -5 1 8 -1.16 0.88
 5 -1 -7 2.07 0.89
 -5 1 7 3.43 0.91
 5 -1 -7 2.79 0.93
 5 -1 -7 4.16 1.14
 -5 1 7 5.45 1.3
 -5 1 7 2.85 0.94
 5 -1 -7 2.94 1.25
 5 -1 -6 15.54 1.77
 -5 1 6 17.16 1.99
 5 -1 -6 16.18 1.94
 -5 1 6 13.16 1.46
 5 -1 -6 13.83 2.07
 5 -1 -5 5.84 0.87
 5 -1 -5 5.17 1.25
 5 -1 -5 9.13 1.06
 -5 1 5 10.5 1.57
 5 -1 -5 8.16 1.43
 -5 1 5 7.69 1.14
 -5 1 5 8.73 1.11
 5 -1 -5 2.63 1.51
 5 -1 -4 0.05 0.54
 -5 1 4 -0.16 0.92
 -5 1 4 -0.07 0.79
 5 -1 -4 0.66 0.99
 5 -1 -4 -0.4 1.06
 -5 1 4 0.66 0.84
 -5 1 4 0.12 0.8
 5 -1 -4 0.4 1.26
 5 -1 -3 0.43 0.46
 -5 1 3 1.43 0.89
 5 -1 -3 -0.33 1.02
 5 -1 -3 0.95 1.12
 -5 1 3 0.26 0.78
 -5 1 3 -0.24 0.8
 5 -1 -3 0.38 1.05
 5 -1 -2 25.94 2.67
 -5 1 2 18.69 2.35
 -5 1 2 26.4 2.08
 5 -1 -2 36.67 3.01
 5 -1 -2 29.25 2.76
 -5 1 1 4.2 1.14
 -5 1 1 1.53 0.85
 5 -1 -1 1.79 1.12
 5 -1 -1 0.53 1.16
 -5 1 1 2.66 0.95
 5 -1 -1 3.62 1.41
 5 -1 -1 3.07 1.19
 5 -1 0 11.91 1.55
 -5 1 0 14.26 1.8
 -5 1 0 12.18 1.34
 5 -1 0 13.49 1.73
 5 -1 0 13.37 1.8
 5 -1 0 12.73 1.79
 5 -1 1 113.25 8.03
 5 -1 1 119.87 7.87
 -5 1 -1 116.85 8.12
 -5 1 -1 124.38 7.47
 5 -1 1 111.43 7.88
 5 -1 1 136.95 8.23
 5 -1 1 125.32 8.2
 5 -1 2 0.56 0.72
 5 -1 2 0.58 0.71
 -5 1 -2 -0.38 1.15
 5 -1 2 -0.98 0.93
 5 -1 2 -0.18 0.87
 -5 1 -3 67.59 4.41
 5 -1 3 70.49 4.95
 -5 1 -3 66.6 5.3
 5 -1 3 65.62 4.86
 -5 1 -3 71.08 4.45
 5 -1 3 81.06 5.35
 5 -1 3 71.66 5.15
 5 -1 3 65.41 4.98
 -5 1 -4 64.53 3.99
 -5 1 -4 58.09 4.87
 -5 1 -4 62.14 3.98
 5 -1 4 67.91 4.77
 5 -1 4 49.57 4.39
 5 -1 4 65.22 4.71
 5 -1 4 58.47 4.64
 5 -1 5 5.39 1.26
 -5 1 -5 7.04 0.96
 -5 1 -5 5.22 1.56
 -5 1 -6 2.53 0.79
 -5 1 -6 0.25 1.27
 5 -1 6 -0.18 0.89
 -5 1 -6 1.6 0.8
 5 -1 7 35.79 3.1
 -5 1 -7 31.26 2.31
 5 -1 8 2.18 1.07
 -5 1 -8 1.94 0.93
 5 -1 9 1.53 0.96
 -5 1 -9 1.48 0.83
 -5 1 -10 0.18 0.84
 -5 1 -10 0.8 0.82
 -5 1 -11 10.22 1.13
 -5 1 -11 9.37 1.12
 -5 1 -12 29.34 2.04
 -5 1 -13 3.14 0.51
 -5 0 17 1.55 0.57
 5 0 -17 1.34 0.56
 5 0 -17 1.49 0.59
 -5 0 16 0.91 0.73
 -5 0 16 -0.56 0.62
 5 0 -16 -0.11 0.83
 -5 0 16 0.52 0.56
 -5 0 15 14.03 1.39
 5 0 -15 13.91 1.55
 -5 0 15 12.96 1.29
 5 0 -15 13.68 1.43
 -5 0 14 -0.85 0.98
 5 0 -14 0.25 1.09
 -5 0 14 1.76 0.85
 5 0 -14 2.1 1.06
 -5 0 13 10.65 1.48
 5 0 -13 9.6 1.33
 -5 0 13 9.98 1.5
 5 0 -13 11.18 1.58
 -5 0 13 12.38 1.35
 -5 0 12 71.11 4.58
 5 0 -12 68.99 4.56
 -5 0 12 67.32 4.61
 5 0 -12 66.22 4.63
 -5 0 12 69.78 4.49
 5 0 -12 60.64 4.62
 -5 0 11 0.79 1.01
 5 0 -11 -0.77 0.9
 -5 0 11 0.47 1.04
 5 0 -11 0.57 1.1
 -5 0 11 0.46 0.85
 5 0 -11 0.1 1.11
 5 0 -10 19.87 1.84
 -5 0 10 19.76 1.89
 -5 0 10 19.18 1.79
 5 0 -10 18.03 1.8
 -5 0 10 22.13 1.99
 5 0 -10 20.52 1.92
 -5 0 10 19.4 1.75
 5 0 -10 21.11 2.02
 -5 0 9 39.2 2.94
 5 0 -9 36.04 2.85
 -5 0 9 38.2 3.52
 -5 0 9 39.67 2.95
 5 0 -9 40.67 2.96
 5 0 -9 47.7 2.96
 -5 0 9 36.16 2.81
 5 0 -9 42.04 3.03
 5 0 -8 11.31 1.34
 -5 0 8 11.73 1.38
 5 0 -8 11.63 1.7
 -5 0 8 13.24 1.83
 -5 0 8 14.53 1.52
 5 0 -8 11.26 1.54
 5 0 -8 14.45 1.45
 -5 0 8 14.02 1.33
 5 0 -8 12.09 1.42
 5 0 -8 12.58 1.97
 5 0 -7 35.08 3.1
 -5 0 7 35.6 2.58
 5 0 -7 36.97 2.6
 -5 0 7 34.7 3.07
 -5 0 7 34.86 2.64
 -5 0 7 36.12 2.65
 5 0 -7 37.18 3.01
 5 0 -7 34.42 2.61
 5 0 -7 29.4 3.17
 5 0 -6 2.92 0.8
 5 0 -6 4 0.88
 5 0 -6 3.47 1.03
 -5 0 6 1.58 0.91
 -5 0 6 2.46 0.96
 5 0 -6 3.38 1.1
 -5 0 6 1.7 0.91
 5 0 -6 1.82 1.31
 5 0 -5 15.49 1.33
 5 0 -5 14.31 1.78
 -5 0 5 14.08 1.74
 -5 0 5 15.33 1.54
 5 0 -5 16.81 2.27
 -5 0 5 15.58 1.47
 5 0 -5 11.22 1.92
 5 0 -4 0.84 0.65
 5 0 -4 1.65 0.95
 -5 0 4 2.11 0.87
 -5 0 4 1.76 0.91
 5 0 -4 1.68 1.28
 -5 0 4 1.32 0.85
 5 0 -4 1.19 1.21
 5 0 -4 2.54 1.22
 5 0 -3 32.1 2.15
 -5 0 3 26.58 2.55
 -5 0 3 28.22 2.29
 5 0 -3 31.57 3.07
 5 0 -3 30.57 2.69
 -5 0 3 31.22 2.25
 5 0 -2 0.61 0.53
 -5 0 2 1.77 0.85
 -5 0 2 0.47 0.76
 5 0 -2 1.56 1.24
 5 0 -2 -0.19 1.05
 5 0 -1 4.18 1.06
 5 0 -1 1.91 0.84
 -5 0 1 2.63 0.97
 -5 0 1 2.4 0.87
 5 0 -1 4.77 1.39
 5 0 -1 2.97 1.27
 5 0 0 2.18 0.98
 5 0 0 0.73 0.78
 -5 0 0 0.87 0.83
 -5 0 0 1.26 0.79
 5 0 0 0.19 1.15
 5 0 1 1.74 0.98
 -5 0 -1 1.69 0.96
 5 0 1 2.05 0.93
 -5 0 -1 1.9 0.79
 5 0 1 0.19 0.88
 5 0 2 93.31 6.31
 5 0 2 83.44 6.19
 -5 0 -2 88.31 6.26
 -5 0 -2 93.86 5.7
 5 0 2 85.5 6.12
 5 0 2 95.97 6.51
 5 0 3 -0.17 0.72
 -5 0 -3 0.22 0.57
 -5 0 -3 0.18 0.89
 5 0 3 0.57 0.64
 5 0 3 -0.16 0.64
 5 0 3 0.16 0.76
 -5 0 -3 0.18 0.73
 -5 0 -3 -0.26 0.77
 5 0 3 -0.19 0.73
 5 0 4 21.1 2.3
 -5 0 -4 22.73 1.79
 -5 0 -4 25.38 2.57
 -5 0 -4 20.98 1.79
 5 0 4 19.91 2.23
 -5 0 -4 25.05 1.86
 5 0 4 25.91 2.5
 5 0 4 24.9 2.18
 5 0 5 71.6 5.21
 -5 0 -5 71.16 4.48
 5 0 5 61.72 5.12
 5 0 5 74.34 5.31
 -5 0 -6 17.83 1.54
 5 0 6 16.77 2.17
 -5 0 -6 18.48 1.59
 5 0 7 8.79 1.64
 -5 0 -7 8.98 1.14
 -5 0 -8 0.24 0.69
 -5 0 -8 0.07 0.87
 5 0 8 -0.42 1.24
 5 0 8 1.31 1.18
 -5 0 -8 0.07 0.81
 -5 0 -9 0.49 0.63
 -5 0 -9 0.32 0.81
 5 0 9 0.4 1.15
 -5 0 -9 0.46 0.84
 -5 0 -10 2.71 0.67
 -5 0 -10 3.04 0.91
 -5 0 -11 2.26 0.79
 -5 0 -12 3.36 0.65
 -5 0 -13 2.52 0.44
 5 1 -17 0.59 0.52
 -5 -1 16 4.05 0.81
 -5 -1 16 3.85 0.73
 5 1 -16 5.3 0.93
 -5 -1 16 3.22 0.57
 -5 -1 15 18.8 1.62
 -5 -1 15 18.33 1.63
 5 1 -15 19.79 1.75
 -5 -1 15 15.7 1.41
 5 1 -15 17.34 1.65
 -5 -1 14 8.34 1.21
 -5 -1 14 7.88 1.24
 5 1 -14 9.04 1.41
 -5 -1 14 5.61 0.98
 5 1 -14 7.52 1.31
 -5 -1 13 0.32 0.95
 5 1 -13 0.33 0.83
 -5 -1 13 -1.67 1.08
 5 1 -13 -0.28 1.15
 -5 -1 13 0.45 0.79
 -5 -1 12 14.79 1.72
 -5 -1 12 12.73 1.55
 5 1 -12 16.65 1.62
 5 1 -12 13.92 1.7
 -5 -1 12 11.84 1.36
 5 1 -12 12.27 1.74
 -5 -1 11 75.75 4.75
 -5 -1 11 73.92 4.7
 5 1 -11 69.45 4.8
 -5 -1 11 67.25 4.55
 5 1 -11 66.86 4.82
 5 1 -10 0.73 0.84
 -5 -1 10 0.92 1
 -5 -1 10 0.92 0.95
 5 1 -10 2.08 0.91
 5 1 -10 2.16 1.1
 5 1 -10 1.69 1.08
 -5 -1 9 147.41 9.35
 5 1 -9 155.68 9.33
 -5 -1 9 162.29 9.45
 5 1 -9 150 9.42
 5 1 -9 148.91 9.47
 5 1 -8 62.72 4.75
 -5 -1 8 62.79 4.23
 5 1 -8 67.36 4.24
 -5 -1 8 67.25 4.35
 -5 -1 8 53.65 4.18
 -5 -1 8 69.11 4.38
 5 1 -8 64.21 4.27
 5 1 -8 71.39 4.38
 5 1 -8 62.76 4.95
 5 1 -8 58.93 4.58
 5 1 -7 0.5 0.75
 5 1 -7 0.82 0.81
 -5 -1 7 -0.07 0.74
 -5 -1 7 1.31 0.98
 5 1 -7 0.16 0.78
 -5 -1 7 -0.23 0.82
 5 1 -7 0.67 0.83
 -5 -1 7 0.64 0.88
 5 1 -7 1.09 0.85
 5 1 -7 2.42 1.18
 -5 -1 6 32.26 2.47
 5 1 -6 31.53 2.48
 -5 -1 6 34.06 2.6
 -5 -1 6 35.74 2.63
 -5 -1 6 34.69 2.58
 5 1 -6 30.51 2.89
 5 1 -6 39.62 2.62
 5 1 -6 37.86 3.38
 5 1 -5 84.38 5.29
 -5 -1 5 83.09 5.39
 -5 -1 5 94.89 6.42
 -5 -1 5 80.02 5.33
 5 1 -5 82.6 5.88
 5 1 -5 90.59 6.28
 -5 -1 4 167.35 10.24
 5 1 -4 179.16 10.21
 -5 -1 4 157.7 11.1
 5 1 -4 163.22 11.22
 5 1 -4 164.44 10.81
 5 1 -4 172.94 11.15
 5 1 -3 47.94 3.06
 -5 -1 3 43.23 3.17
 -5 -1 3 40.55 3.84
 5 1 -3 51.74 4.12
 -5 -1 3 44.26 3.1
 5 1 -3 45.31 3.63
 5 1 -3 45.37 3.86
 5 1 -2 211.25 11.98
 -5 -1 2 194.34 12.06
 5 1 -2 214.68 13.06
 -5 -1 2 193.34 11.98
 5 1 -1 133.65 8.8
 -5 -1 1 131.15 8.11
 -5 -1 1 140.67 9.04
 5 1 -1 133.33 8.66
 5 1 -1 127.2 8.59
 5 1 0 12.09 1.78
 5 1 0 10.88 1.52
 -5 -1 0 9.48 1.2
 -5 -1 0 10.05 1.79
 5 1 0 7.46 1.42
 5 1 0 13.09 1.85
 5 1 1 0.18 0.93
 -5 -1 -1 0.99 0.79
 5 1 1 2.44 0.88
 -5 -1 -1 2.87 1.18
 5 1 1 1.12 0.97
 5 1 2 13.81 1.79
 -5 -1 -2 14.11 1.27
 -5 -1 -2 12.2 1.29
 5 1 2 13.2 1.62
 -5 -1 -2 12.54 1.39
 5 1 2 9.96 1.67
 -5 -1 -2 12.29 1.3
 -5 -1 -2 14.41 1.38
 -5 -1 -2 11.78 1.16
 5 1 3 0.96 1
 -5 -1 -3 1.12 0.7
 5 1 3 1.64 0.83
 5 1 3 2.59 1.21
 -5 -1 -3 2.01 0.84
 -5 -1 -3 2 0.85
 5 1 4 41.16 3.41
 -5 -1 -4 36.33 2.56
 -5 -1 -4 34.07 2.53
 5 1 4 34.3 3.16
 -5 -1 -4 35.34 2.61
 5 1 5 1.87 1.01
 -5 -1 -5 1.09 0.74
 -5 -1 -5 2.53 0.74
 5 1 5 1.93 1.14
 -5 -1 -5 2.21 0.84
 5 1 6 2.98 1.05
 -5 -1 -6 0.21 0.76
 -5 -1 -6 1.36 0.78
 5 1 6 -1.25 1.25
 -5 -1 -6 1.43 0.74
 -5 -1 -7 68.98 4.26
 5 1 7 61.52 4.86
 5 1 7 62.32 5.15
 -5 -1 -7 63.1 4.22
 -5 -1 -8 2.26 0.85
 -5 -1 -8 1.42 0.83
 5 1 8 1.98 1.27
 5 1 8 3.03 1.35
 -5 -1 -9 36.97 2.67
 -5 -1 -9 38.86 2.71
 -5 -1 -10 1.4 0.66
 -5 -1 -10 0.05 0.81
 -5 -1 -11 14.1 1.24
 -5 -1 -11 18.13 1.38
 -5 -1 -12 -0.26 0.52
 -5 -2 17 5.27 0.61
 5 2 -17 7.35 0.7
 5 2 -17 5.53 0.63
 -5 -2 16 7.81 0.91
 -5 -2 16 6.53 0.88
 5 2 -16 9.31 1.08
 -5 -2 15 -0.11 0.76
 -5 -2 15 0.61 0.8
 5 2 -15 0.13 0.93
 -5 -2 14 3.2 0.91
 -5 -2 14 2.1 0.98
 5 2 -14 0.65 1.09
 -5 -2 13 25.04 2.17
 5 2 -13 28.15 2.38
 -5 -2 12 9.79 1.3
 -5 -2 12 7.02 1.15
 5 2 -12 7.42 1.43
 -5 -2 11 88.69 5.63
 -5 -2 11 86.18 5.63
 5 2 -11 88.17 5.79
 5 2 -11 84.5 5.8
 -5 -2 10 91.85 5.94
 5 2 -10 93.93 5.85
 -5 -2 10 89.05 6
 5 2 -10 91.65 6.07
 5 2 -10 98.9 6.14
 5 2 -9 0.91 0.8
 -5 -2 9 -0.78 0.95
 -5 -2 9 -0.23 0.89
 -5 -2 9 0.27 1
 5 2 -9 0.09 1.05
 5 2 -9 -0.2 0.95
 5 2 -8 2.28 0.94
 5 2 -8 2.16 0.87
 -5 -2 8 2.5 0.86
 -5 -2 8 3.04 0.97
 -5 -2 8 1.97 1.03
 5 2 -8 3.04 1.06
 5 2 -8 2.17 1.01
 -5 -2 8 3.46 0.65
 5 2 -7 16.49 1.57
 -5 -2 7 15.72 1.5
 -5 -2 7 17.47 1.75
 -5 -2 7 15.42 2.16
 5 2 -7 19.91 1.69
 5 2 -7 16.72 1.94
 -5 -2 7 15.93 1.65
 -5 -2 7 14.36 1.65
 5 2 -7 19.32 1.76
 -5 -2 7 14.67 1.37
 5 2 -7 20.23 2.29
 -5 -2 6 -0.13 0.76
 5 2 -6 0.07 0.83
 -5 -2 6 -0.17 0.95
 5 2 -6 2.02 1.47
 -5 -2 6 -0.22 1.07
 5 2 -6 0.17 0.91
 -5 -2 6 0.15 0.78
 -5 -2 6 -0.24 0.89
 5 2 -6 0.68 0.79
 -5 -2 6 0.98 0.75
 -5 -2 6 0.8 0.62
 -5 -2 5 5.81 0.88
 -5 -2 5 7.05 1.01
 5 2 -5 7.94 1.08
 5 2 -5 4.62 1.63
 -5 -2 5 4.89 1.52
 5 2 -5 8.83 1.42
 -5 -2 5 5.74 1.06
 -5 -2 5 9.19 1.24
 -5 -2 5 7.63 1.03
 5 2 -5 6.65 1.51
 -5 -2 4 80.35 5.2
 5 2 -4 87.32 5.26
 -5 -2 4 80.65 5.23
 -5 -2 4 80.46 5.32
 -5 -2 4 93.43 6.35
 5 2 -4 79.02 6.26
 -5 -2 4 79.06 5.33
 5 2 -4 81.39 5.83
 -5 -2 4 83.13 5.14
 5 2 -4 90.78 6.2
 -5 -2 3 12.41 1.28
 -5 -2 3 15.83 1.36
 5 2 -3 15.37 1.37
 -5 -2 3 12.8 1.47
 5 2 -3 14.76 1.88
 -5 -2 3 19.77 2.35
 -5 -2 3 14.54 1.36
 -5 -2 3 13.5 1.44
 5 2 -3 14.34 2.01
 5 2 -2 22.53 2.51
 -5 -2 2 24.75 2
 5 2 -2 28.51 2.9
 -5 -2 2 21.94 2
 5 2 -2 22.95 2.47
 -5 -2 2 23.26 1.99
 5 2 -2 26.99 2.7
 5 2 -1 62.43 4.94
 -5 -2 1 60.29 4.11
 -5 -2 1 66.69 4.25
 -5 -2 1 73.33 5.25
 -5 -2 1 65.28 4.27
 5 2 -1 63.78 4.87
 5 2 -1 62.24 4.75
 -5 -2 1 62.75 4.07
 5 2 -1 66.87 5.06
 5 2 0 119.25 7.83
 -5 -2 0 114.58 6.91
 -5 -2 0 113.98 6.97
 -5 -2 0 119.5 8.01
 -5 -2 0 107.76 6.99
 5 2 0 108.28 7.67
 -5 -2 0 108.3 6.82
 5 2 0 117.08 7.59
 -5 -2 0 111.93 7
 5 2 1 11.4 1.8
 -5 -2 -1 11.36 1.21
 -5 -2 -1 11.78 1.26
 -5 -2 -1 11.03 1.96
 5 2 1 13.44 1.65
 -5 -2 -1 12.52 1.4
 5 2 1 14.52 1.95
 -5 -2 -1 11.22 1.38
 -5 -2 -1 11.13 1.15
 5 2 2 61.95 4.71
 -5 -2 -2 53.86 3.78
 -5 -2 -2 60.26 4.73
 5 2 2 58.36 4.61
 -5 -2 -2 58.16 3.87
 -5 -2 -2 53.95 3.68
 -5 -2 -2 61.95 3.91
 5 2 2 59.38 4.35
 5 2 3 13.22 1.96
 -5 -2 -3 13.29 1.36
 5 2 3 12.92 2.01
 5 2 3 13.79 1.65
 -5 -2 -3 15.66 1.44
 5 2 3 15.53 1.8
 -5 -2 -3 13.61 1.45
 -5 -2 -3 12.03 1.22
 5 2 4 5.97 1.5
 -5 -2 -4 5.36 1
 5 2 4 3.13 1.44
 -5 -2 -4 3.86 0.96
 5 2 4 2.64 1.21
 -5 -2 -4 5.63 1.08
 5 2 5 11.13 1.8
 -5 -2 -5 9.35 1.23
 -5 -2 -5 7.64 1.03
 5 2 5 6.78 1.75
 -5 -2 -5 9 1.13
 5 2 5 8.14 1.62
 -5 -2 -5 9.47 1.26
 -5 -2 -6 2.46 0.95
 -5 -2 -6 1.1 0.79
 5 2 6 1.2 1.24
 5 2 6 4.91 1.36
 -5 -2 -6 2.29 0.89
 -5 -2 -7 22.2 1.96
 -5 -2 -7 26.37 1.93
 5 2 7 23.69 2.91
 5 2 7 18.46 2.56
 -5 -2 -8 6.22 1
 -5 -2 -8 3.85 0.94
 5 2 8 4.36 1.46
 5 2 8 4.67 1.42
 -5 -2 -9 -0.25 0.78
 -5 -2 -9 0.17 0.76
 -5 -2 -10 2.29 0.74
 -5 -2 -10 0.64 0.7
 -5 -2 -11 0.67 0.52
 -5 -2 -11 0.81 0.57
 -5 -2 -12 1.81 0.48
 -5 -3 16 10.89 0.97
 5 3 -16 13.66 1.16
 -5 -3 15 1.83 0.67
 5 3 -15 1.43 0.9
 5 3 -15 2.42 0.78
 -5 -3 14 3.44 0.88
 5 3 -14 3.85 0.77
 -5 -3 14 2.94 0.95
 5 3 -14 2.46 1.09
 -5 -3 13 4.64 1
 -5 -3 13 5.22 0.94
 5 3 -13 9.71 1.12
 -5 -3 13 4.13 1.1
 5 3 -13 8.49 1.42
 5 3 -13 5.8 1.29
 -5 -3 12 4.57 1
 -5 -3 12 4.12 1.03
 5 3 -12 5.18 1.11
 5 3 -12 5.2 1.26
 5 3 -12 6.71 1.3
 -5 -3 11 0.23 0.85
 -5 -3 11 0.35 0.97
 5 3 -11 -0.99 1.11
 5 3 -11 -1.1 1.15
 -5 -3 10 20.95 1.91
 5 3 -10 21.4 1.77
 -5 -3 10 23.3 2.04
 -5 -3 10 24.05 1.95
 5 3 -10 21.53 2.15
 -5 -3 9 86.41 5.48
 5 3 -9 85.5 5.43
 -5 -3 9 85.65 5.66
 -5 -3 9 89.4 5.59
 5 3 -9 82.18 5.63
 5 3 -8 36.26 2.79
 5 3 -8 38.82 2.68
 -5 -3 8 38.29 2.89
 -5 -3 8 37.18 3.43
 -5 -3 8 35.63 2.82
 5 3 -8 36.85 2.87
 -5 -3 8 36.53 2.55
 5 3 -7 4.42 1.01
 -5 -3 7 4.2 1.19
 -5 -3 7 4.88 1.45
 -5 -3 7 2.73 0.97
 -5 -3 7 4.82 1.2
 5 3 -7 4.21 1.12
 5 3 -7 4.09 1.13
 5 3 -7 3.6 1.1
 5 3 -7 6.7 1.48
 -5 -3 7 3.45 0.81
 -5 -3 6 9.03 1.06
 -5 -3 6 9.98 1.25
 -5 -3 6 9.43 1.26
 5 3 -6 8.81 1.22
 5 3 -6 7.57 1.97
 -5 -3 6 10.49 1.84
 -5 -3 6 8.63 1.4
 5 3 -6 11.95 1.67
 5 3 -6 7.54 1.6
 -5 -3 5 10.13 1.12
 5 3 -5 11.12 1.23
 -5 -3 5 10.43 1.38
 5 3 -5 8.42 1.9
 -5 -3 5 8.68 1.83
 -5 -3 5 10.1 1.22
 -5 -3 5 8.32 1.37
 5 3 -5 10.73 1.61
 5 3 -5 6.16 1.61
 -5 -3 4 2.27 0.79
 -5 -3 4 2.37 0.82
 5 3 -4 2.17 0.84
 -5 -3 4 1.71 1.05
 5 3 -4 3.51 1.59
 -5 -3 4 1.21 1.23
 -5 -3 4 1.82 1.04
 5 3 -4 1.85 1.09
 -5 -3 4 2.87 0.89
 5 3 -4 0.21 1.05
 5 3 -3 29.37 2.31
 -5 -3 3 28.43 2.41
 5 3 -3 27.26 3.21
 -5 -3 3 34.75 3.3
 -5 -3 3 27.77 2.43
 -5 -3 3 32.36 2.24
 -5 -3 3 32.04 2.38
 5 3 -3 34.07 3.18
 5 3 -3 30.17 2.86
 5 3 -2 14.37 2.16
 -5 -3 2 18.46 1.65
 -5 -3 2 20.79 1.8
 -5 -3 2 19.13 1.84
 -5 -3 2 16.8 1.7
 5 3 -2 20.13 2.37
 5 3 -1 73.3 5.79
 -5 -3 1 75.56 4.93
 -5 -3 1 76.99 5
 -5 -3 1 83.62 6.08
 -5 -3 1 74.48 5.07
 5 3 -1 81.39 5.91
 -5 -3 1 80.94 4.88
 -5 -3 1 77.13 5.02
 5 3 -1 71.68 5.55
 5 3 0 47.84 3.78
 -5 -3 0 34.55 2.85
 -5 -3 0 39.64 2.78
 -5 -3 0 41.3 2.84
 -5 -3 0 30.79 3.48
 5 3 0 32.26 3.42
 -5 -3 0 42.35 2.72
 5 3 0 38.34 3.34
 5 3 1 12.61 1.99
 -5 -3 -1 12.56 1.35
 -5 -3 -1 13.72 2.11
 -5 -3 -1 10.58 1.44
 5 3 1 13.06 2.03
 5 3 1 9.8 1.6
 -5 -3 -1 15.4 1.29
 -5 -3 -1 13.22 1.5
 5 3 2 26.56 2.65
 5 3 2 29.21 3.01
 -5 -3 -2 26.61 2.19
 -5 -3 -2 34.05 3.21
 -5 -3 -2 28.43 2.3
 5 3 2 30.74 3.21
 -5 -3 -2 30.08 2.12
 -5 -3 -2 27.46 2.34
 5 3 3 25.63 2.76
 -5 -3 -3 20.59 1.88
 -5 -3 -3 21.9 2.56
 5 3 3 22.16 2.78
 -5 -3 -3 21.67 1.7
 -5 -3 -3 23.68 2.05
 5 3 4 4.05 1.49
 -5 -3 -4 5.36 1.1
 5 3 4 5.89 1.78
 -5 -3 -4 7.37 1.07
 -5 -3 -4 6.44 1.23
 -5 -3 -5 19.38 1.7
 -5 -3 -5 16.01 1.48
 5 3 5 14 2.46
 -5 -3 -5 19.12 1.63
 5 3 5 15.91 2.24
 -5 -3 -5 19.44 1.78
 -5 -3 -6 0.85 0.87
 -5 -3 -6 0.89 0.72
 5 3 6 1.5 1.52
 5 3 6 1.3 1.25
 -5 -3 -6 1.68 0.94
 -5 -3 -7 3.69 1.03
 -5 -3 -7 2.9 0.83
 5 3 7 1.21 1.35
 5 3 7 2.56 1.28
 -5 -3 -7 3.35 0.9
 -5 -3 -8 -0.27 0.8
 -5 -3 -8 -0.28 0.76
 -5 -3 -9 0.12 0.78
 -5 -3 -9 -0.9 0.72
 -5 -3 -10 6.98 0.9
 -5 -3 -10 6.35 0.85
 -5 -3 -11 4.49 0.67
 -5 -3 -11 4.88 0.63
 5 4 -16 6.19 0.72
 -5 -4 15 10.88 1.01
 -5 -4 15 13.95 1.15
 5 4 -15 13.8 1.27
 -5 -4 14 1.45 0.81
 -5 -4 14 1.48 0.65
 5 4 -14 2.44 0.71
 5 4 -14 3.89 1
 -5 -4 13 0.58 0.67
 -5 -4 13 0.35 0.73
 5 4 -13 0.7 0.78
 -5 -4 13 0.49 0.88
 5 4 -13 -0.08 1.06
 5 4 -13 0.75 0.93
 -5 -4 12 1.98 0.8
 -5 -4 12 2.22 0.96
 5 4 -12 1.85 1.2
 5 4 -12 1.54 1.09
 -5 -4 11 43.01 2.94
 -5 -4 11 42.54 3.13
 5 4 -11 43.73 3.19
 5 4 -11 38.73 3.17
 -5 -4 10 6.39 1.31
 -5 -4 10 7.68 1.19
 5 4 -10 6.72 1.34
 5 4 -10 4.92 1.25
 -5 -4 9 42.02 3.15
 5 4 -9 40.9 3.04
 -5 -4 9 42.29 3.1
 5 4 -9 41.34 3.2
 5 4 -9 40.55 3.16
 5 4 -8 135.93 7.73
 -5 -4 8 130.99 7.97
 5 4 -8 112.55 7.78
 -5 -4 8 118.45 7.87
 -5 -4 8 127.39 7.86
 5 4 -8 133.04 7.97
 5 4 -8 136.25 8.02
 -5 -4 8 119.46 7.62
 -5 -4 7 44.77 4.01
 5 4 -7 40.84 3.07
 -5 -4 7 42.99 3.23
 -5 -4 7 40.61 3.06
 5 4 -7 42.81 3.2
 5 4 -7 45.88 3.26
 -5 -4 7 43.66 2.92
 -5 -4 6 -0.36 0.66
 -5 -4 6 0.59 0.87
 -5 -4 6 0.39 1.05
 5 4 -6 0.93 0.86
 5 4 -6 -0.53 1.46
 -5 -4 6 -1.28 1.37
 -5 -4 6 -0.07 0.8
 -5 -4 6 1.04 1.12
 5 4 -6 -0.41 1.09
 -5 -4 5 64.94 4.3
 -5 -4 5 66.29 4.44
 -5 -4 5 59.18 5.25
 5 4 -5 67.1 4.3
 5 4 -5 59.01 5.25
 -5 -4 5 61.54 4.44
 5 4 -5 67.55 4.88
 -5 -4 5 62.3 4.18
 5 4 -5 76.53 5.26
 -5 -4 4 10.57 1.23
 -5 -4 4 11.68 1.3
 5 4 -4 11.86 1.34
 -5 -4 4 9.73 1.5
 5 4 -4 9.78 1.26
 5 4 -4 12.91 2.24
 -5 -4 4 8.45 1.86
 -5 -4 4 11.77 1.37
 5 4 -4 13.84 2
 -5 -4 3 67.63 4.3
 5 4 -3 67.8 4.31
 5 4 -3 60.37 4.93
 -5 -4 3 62.65 4.4
 -5 -4 3 60.37 5.33
 5 4 -3 67.3 4.3
 5 4 -3 60.57 5.31
 -5 -4 3 65.29 4.46
 -5 -4 3 62.85 4.2
 -5 -4 3 65.73 4.34
 5 4 -3 63.53 5.12
 -5 -4 2 244.41 15.42
 5 4 -2 291.71 15.55
 5 4 -2 257.61 16.28
 -5 -4 2 246.64 15.52
 -5 -4 2 252.73 16.67
 5 4 -2 276.82 15.49
 -5 -4 2 244.61 15.56
 -5 -4 2 253.95 15.38
 -5 -4 2 261.83 15.52
 5 4 -2 273.8 16.57
 -5 -4 1 11.19 1.28
 -5 -4 1 11.19 1.3
 -5 -4 1 11.95 1.42
 -5 -4 1 12.54 2.16
 -5 -4 1 10.72 1.47
 5 4 -1 13.02 2.16
 5 4 -1 8.32 1.63
 -5 -4 1 11.93 1.43
 -5 -4 0 40.23 2.88
 -5 -4 0 37.41 3.8
 -5 -4 0 41 3.05
 5 4 0 35.77 3.77
 -5 -4 0 41.17 2.81
 -5 -4 0 39.36 2.98
 -5 -4 -1 8.45 1.14
 -5 -4 -1 6.28 1.69
 -5 -4 -1 11.33 1.38
 5 4 1 9.49 2.06
 5 4 2 27.79 3.2
 -5 -4 -2 29 3.26
 -5 -4 -2 30.96 2.43
 5 4 2 30.3 3.33
 -5 -4 -2 31.41 2.27
 -5 -4 -2 30.84 2.52
 5 4 3 49.78 4.58
 -5 -4 -3 52.12 3.7
 5 4 3 53.28 4.77
 5 4 3 52.02 3.53
 -5 -4 -3 57.43 3.55
 -5 -4 -3 54.78 3.83
 -5 -4 -4 0.71 0.83
 5 4 4 -1.56 1.69
 5 4 4 -0.24 0.73
 -5 -4 -4 0.27 0.99
 -5 -4 -5 1.87 0.94
 5 4 5 -0.26 1.54
 5 4 5 1.94 0.78
 -5 -4 -5 1.61 0.89
 -5 -4 -5 0.76 1.01
 -5 -4 -6 -0.08 0.9
 -5 -4 -6 0.72 0.71
 5 4 6 -0.75 1.22
 -5 -4 -6 -0.54 0.99
 -5 -4 -7 0.07 0.85
 -5 -4 -7 -0.48 0.69
 5 4 7 -1.17 1.39
 -5 -4 -7 -0.67 0.86
 -5 -4 -8 -1.06 0.86
 -5 -4 -8 -0.48 0.7
 5 4 8 0.3 0.65
 -5 -4 -8 -0.2 0.65
 -5 -4 -9 0.05 0.7
 -5 -4 -9 0.08 0.62
 5 4 9 -0.33 0.59
 -5 -4 -10 -0.32 0.56
 -5 -4 -10 0.12 0.47
 -5 -4 -11 0.23 0.35
 5 5 -14 0.82 0.54
 -5 -5 14 0.26 0.55
 5 5 -14 -0.83 0.85
 -5 -5 13 10.53 1.05
 -5 -5 13 7.61 1.03
 5 5 -13 7.75 1.02
 5 5 -13 8.38 1.2
 -5 -5 12 1.68 0.85
 -5 -5 12 1.27 0.86
 5 5 -12 1.47 1.06
 5 5 -12 0.72 0.95
 -5 -5 11 1.19 1.04
 -5 -5 11 1.35 0.79
 -5 -5 11 0.64 0.84
 5 5 -11 -0.6 1.2
 5 5 -11 2.15 1.03
 -5 -5 10 12.23 1.59
 -5 -5 10 13.29 1.42
 5 5 -10 11.49 1.67
 -5 -5 10 11.87 1.39
 5 5 -10 12.86 1.6
 -5 -5 9 94.27 5.88
 5 5 -9 85.94 5.71
 -5 -5 9 89.19 5.75
 -5 -5 9 85.71 5.67
 5 5 -9 91.27 5.85
 5 5 -9 87.65 5.81
 5 5 -8 1.11 0.88
 5 5 -8 2.18 1.06
 -5 -5 8 1.05 0.79
 -5 -5 8 2.82 1.19
 5 5 -8 0.19 1.15
 5 5 -8 1.26 1.06
 -5 -5 8 0.05 0.68
 -5 -5 7 11.03 1.23
 5 5 -7 11.14 1.44
 -5 -5 7 13.78 1.65
 5 5 -7 10.26 1.39
 -5 -5 7 13.48 1.62
 5 5 -7 13.02 1.57
 5 5 -7 11.62 1.51
 5 5 -6 106.91 7.06
 -5 -5 6 117.03 7.04
 5 5 -6 107.74 7.09
 -5 -5 6 119.05 7.22
 5 5 -6 124.62 8.31
 -5 -5 6 114 7.21
 -5 -5 6 108.78 6.92
 -5 -5 5 16.9 1.59
 5 5 -5 14.6 1.59
 -5 -5 5 14.71 1.72
 5 5 -5 15.42 1.61
 5 5 -5 18.55 2.53
 -5 -5 5 12.94 1.78
 -5 -5 5 15.97 1.49
 -5 -5 4 130.3 8.21
 -5 -5 4 138.27 8.4
 -5 -5 4 139.89 9.53
 5 5 -4 133.66 8.28
 5 5 -4 136.28 9.46
 -5 -5 4 121.59 8.36
 -5 -5 4 136.94 8.16
 -5 -5 4 134.53 8.24
 5 5 -4 134.42 9.14
 -5 -5 3 65.53 4.31
 -5 -5 3 63.5 4.43
 -5 -5 3 62.9 5.47
 5 5 -3 69.67 4.4
 5 5 -3 60.28 5.38
 -5 -5 3 64.32 4.52
 -5 -5 3 64.43 4.37
 -5 -5 3 61.74 4.25
 5 5 -3 74.59 5.33
 -5 -5 2 115.08 7.35
 -5 -5 2 114.51 7.43
 -5 -5 2 118.83 8.65
 5 5 -2 127.02 7.45
 5 5 -2 113.79 8.55
 -5 -5 2 113.09 7.51
 -5 -5 2 121.03 7.32
 -5 -5 2 121.88 7.45
 5 5 -2 112.47 8.29
 5 5 -1 339.15 22.12
 -5 -5 1 357.33 21.09
 -5 -5 1 358.78 21.12
 -5 -5 1 352.62 22.44
 -5 -5 1 350.37 21.22
 -5 -5 1 367.39 21.04
 -5 -5 1 356.63 21.16
 -5 -5 0 7.35 1.11
 5 5 0 5.72 1.53
 -5 -5 0 6.42 1.14
 -5 -5 0 3.97 1.47
 -5 -5 0 8.38 1.34
 5 5 0 4.27 1.85
 -5 -5 0 8.54 1.36
 -5 -5 -1 6.37 0.97
 5 5 1 3.76 1.42
 -5 -5 -1 4.68 1.06
 -5 -5 -1 5.81 1.2
 5 5 1 4.84 1.79
 -5 -5 -1 5.13 1.25
 -5 -5 -2 395.74 22.29
 -5 -5 -2 394.6 22.28
 5 5 2 356.07 23.44
 5 5 2 346.01 22.08
 -5 -5 -2 393.34 22.16
 -5 -5 -3 73.19 4.93
 5 5 3 74.21 6.05
 5 5 3 70.76 4.76
 -5 -5 -3 77.94 4.78
 -5 -5 -3 81.6 5.08
 -5 -5 -4 68.63 4.68
 5 5 4 71.12 5.83
 5 5 4 69.42 4.55
 -5 -5 -4 78.15 4.83
 5 5 5 5.76 1.68
 5 5 5 5.6 0.95
 -5 -5 -5 7.64 1.07
 -5 -5 -5 10.01 1.36
 -5 -5 -6 15.69 1.33
 5 5 6 15.81 1.41
[truncated: 266,246 more chars]
